# Supplementary material for: Melanoma molecular subtyping and scoring model construction based on ligand-receptor pairs
Source: Front Genet. 2023 Jan 26;14:1098202. doi: 10.3389/fgene.2023.1098202 (PMC9909287; doi:10.3389/fgene.2023.1098202)
Supplement: Supplementary file 1 [file Table1.XLS]

Tag	LR	adjPval	meanHR
1	IFNG->IFNGR2	4.73191565061294e-10	0.5391569261299
2	HLA-E->KLRC2	1.05107424668735e-09	0.523231458444536
3	FLT3LG->FLT3	4.0332507412013e-09	0.473247439390012
4	APP->CD74	4.49081464234833e-09	0.550958513630525
5	TNFSF13->TNFRSF11B	7.08811925432829e-09	0.640198127015493
6	CLEC4G->LAG3	8.40096635418625e-09	0.555716804824395
7	IL15->IL2RG	8.5200592597716e-09	0.585863681332248
8	EBI3->IL6ST	8.5200592597716e-09	0.543588175071085
9	ICAM3->CLEC4M	8.5200592597716e-09	0.550905207323585
10	OXT->AVPR1B	8.5200592597716e-09	1.9056276356055
11	HLA-E->KLRC1	8.70929619328248e-09	0.545688941040406
12	HLA-G->KLRC1	8.70929619328248e-09	0.545688941040406
13	ICAM2->ITGAM	8.70929619328248e-09	0.569549179162308
14	ICAM1->ITGAL	8.70929619328248e-09	0.566085364043203
15	CCL5->CCR5	9.13072994778770e-09	0.62505690792611
16	LTA->TNFRSF1B	1.10469553009205e-08	0.548800722148494
17	TNFSF12->CD163	1.17524751411734e-08	0.492078565073521
18	TNFSF13B->TNFRSF17	1.17524751411734e-08	0.539319217373212
19	CXCL12->CD4	1.22134940058951e-08	0.514649539898334
20	VCAM1->ITGB2	1.22134940058951e-08	0.569703279778468
21	GHRL->MLNR	1.22134940058951e-08	0.612607687336856
22	IFNA10->IFNAR2	1.29864052566211e-08	0.533254230787147
23	SEMA6D->TYROBP	1.29864052566211e-08	0.571785008148207
24	IL1A->IL1R2	1.35033414348626e-08	0.587261990482856
25	CCL5->ACKR2	1.41950659907265e-08	0.623567731467262
26	CD1D->LILRB2	1.49084916083744e-08	0.578719118463674
27	C1QA->CD33	1.51003833842568e-08	0.593360587915802
28	GHRL->GHSR	1.82938536238162e-08	0.575738140655992
29	CCL5->GPR75	1.82938536238162e-08	0.617796159645857
30	ICAM5->ITGAL	1.89006552811689e-08	0.616694194600614
31	CD38->PECAM1	1.95109239296165e-08	0.543214504410507
32	PECAM1->CD38	1.95109239296165e-08	0.543214504410507
33	IGSF11->VSIR	2.28233922615207e-08	0.62503891960391
34	GZMB->CHRM3	2.30653629627718e-08	0.566803462056
35	SLAMF1->SLAMF1	2.34663300460665e-08	0.582518009768518
36	IL32->ITGB3	2.4108201859827e-08	0.585360421773123
37	IL15->IL15RA	2.5920112599836e-08	0.606749012576443
38	IL10->IL10RA	2.80499044936871e-08	0.611552490686985
39	GNAI2->FPR1	2.87194756978801e-08	0.584365479600911
40	IL23A->IL12RB1	2.91880830281277e-08	0.650673548260091
41	SEMA4A->PLXNB1	2.96918510305748e-08	0.621295932258308
42	CSF1->CSF1R	3.05833818202521e-08	0.581162086292771
43	DEFB106A->CCR2	3.23260309855201e-08	0.584703968937901
44	IL25->IL17RB	3.3497064785611e-08	0.548022638172879
45	GHRL->GPR39	3.42547309896701e-08	0.569144791704022
46	ALCAM->CD6	3.45651665806342e-08	0.641874497645719
47	CD6->ALCAM	3.45651665806342e-08	0.641874497645719
48	C4BPA->CD40	3.45651665806342e-08	0.561667853210284
49	TNF->TNFRSF1B	3.45651665806342e-08	0.587930273618156
50	IL7->IL2RG	3.45651665806342e-08	0.617994880515646
51	TNFSF10->TNFRSF11B	4.45630238548207e-08	0.573616418779096
52	HP->CD163	4.65028987990901e-08	0.526444972708068
53	C3->C3AR1	4.65028987990901e-08	0.575986926250783
54	EBI3->IL27RA	4.88669824693877e-08	0.572957915851039
55	ICOS->ICOSLG	4.88669824693877e-08	0.623808731613805
56	ICOSLG->ICOS	4.88669824693877e-08	0.623808731613805
57	SELPLG->SELP	5.11881558803728e-08	0.622076969302923
58	TNFSF13B->TNFRSF13B	5.18778803081398e-08	0.592362354892576
59	CCL14->CCR1	5.18778803081398e-08	0.572316179567467
60	IFNK->IFNAR2	5.28242277993963e-08	0.547474357720663
61	NECTIN2->CD96	5.28242277993963e-08	0.601879486974896
62	SECTM1->CD7	5.5712182662002e-08	0.587636943027543
63	CXCL10->CXCR3	5.68941069812593e-08	0.6115795123834
64	CXCL9->CCR3	5.797010812097e-08	0.603981176275773
65	FASLG->TNFRSF6B	5.92861355189963e-08	0.60927964272625
66	CXCL9->CXCR3	5.94568505748309e-08	0.606308979177542
67	IFNA16->IFNAR2	5.99619411127614e-08	0.551895673258554
68	CXCL10->CCR3	6.06970812873128e-08	0.602188533290772
69	LGALS3->LAG3	6.06970812873128e-08	0.548767560426109
70	ICAM5->ITGB2	6.14979254742322e-08	0.606240947715649
71	GNAI2->P2RY12	6.1673848717312e-08	0.599001180437113
72	CXCL12->CXCR4	6.25904266065386e-08	0.568232654881216
73	CCL24->CCR2	6.26385355028193e-08	0.640283805144065
74	VCAM1->ITGA9	6.83515233340821e-08	0.62579725676221
75	CCL21->CXCR3	6.83515233340821e-08	0.576798316235195
76	ICAM1->ITGB2	7.20413141334708e-08	0.618554527809134
77	CD274->CD80	7.32981465213557e-08	0.60647824461986
78	CD80->CD274	7.32981465213557e-08	0.60647824461986
79	CD14->ITGA4	7.32981465213557e-08	0.597933582356833
80	CCL3L3->CCR5	7.55382345313093e-08	0.599776421246345
81	CSF2->CSF3R	7.5750655562841e-08	0.621676693199063
82	CCL13->CXCR3	7.66506181302522e-08	0.584049639726914
83	SEMA4D->ERBB2	7.78527050297204e-08	0.6200612106394
84	IFNA2->IFNAR2	7.97724811205562e-08	0.52179265449287
85	IL3->CSF2RB	7.97724811205562e-08	0.627647067537564
86	TSHB->TSHR	8.55458129452897e-08	0.531038237530886
87	CXCL13->CXCR3	8.85885864846565e-08	0.64077131405398
88	LY86->CD180	9.14110508122058e-08	0.563949239154676
89	IFNA17->IFNAR2	9.21079735357594e-08	0.53971520108793
90	CD59->CD2	9.21079735357594e-08	0.62623100823994
91	EDN3->KEL	9.21079735357594e-08	0.569374690749676
92	CCL3->CCR5	9.21079735357594e-08	0.651179890902475
93	SEMA4A->LILRB2	9.21079735357594e-08	0.646514310072241
94	MICB->KLRK1	9.21079735357594e-08	0.602600681824603
95	IL22->IL10RA	9.36720435478243e-08	0.587490351249473
96	ICAM3->ITGAD	9.46950681965174e-08	0.599433244934298
97	IL34->CSF1R	1.0061000709646e-07	0.54439952692132
98	LGALS9->CD44	1.04976357573471e-07	0.585294835829531
99	IFNA4->IFNAR2	1.0713670165449e-07	0.540663468358592
100	OMG->TNFRSF1B	1.10038984278387e-07	0.613059060395337
101	DLL3->NOTCH3	1.11287067169737e-07	1.50981055313893
102	TNFSF13B->TNFRSF13C	1.11287067169737e-07	0.574003330497871
103	CCL26->CCR1	1.11287067169737e-07	0.553638478519164
104	C1QB->CD33	1.11287067169737e-07	0.627531643458402
105	CXCL11->CXCR3	1.11502632627837e-07	0.585867173362332
106	CEACAM5->CD8A	1.11502632627837e-07	0.634026259700566
107	CCL3L1->ACKR2	1.15747970735201e-07	0.63750962587931
108	LTB->LTBR	1.1913073752801e-07	0.653594399050297
109	IL21->IL21R	1.20916598410517e-07	0.637887386413202
110	SEMA4D->CD72	1.23677885929956e-07	0.573777388826401
111	IFNA13->IFNAR2	1.25437731460579e-07	0.550081518973579
112	LTB->TNFRSF1A	1.25567980953392e-07	0.671634687241981
113	C1QB->LRP1	1.25567980953392e-07	0.573795383366285
114	MFNG->NOTCH2	1.25567980953392e-07	0.555361720411854
115	APOE->LRP2	1.31517957142833e-07	0.530690089576668
116	FGA->ITGAM	1.43384945706759e-07	0.61584121867544
117	PDCD1LG2->PDCD1	1.44978380955102e-07	0.617639350863666
118	TNFSF11->TNFRSF11B	1.45668776710653e-07	0.597294933186071
119	SLAMF7->SLAMF7	1.49618837788435e-07	0.594270738715925
120	NTS->NTSR1	1.51788769410254e-07	2.05891208006423
121	VCAM1->ITGB7	1.52699871148231e-07	0.63736576069633
122	CCN1->ITGB5	1.58280429936117e-07	0.582716169512434
123	TNFSF18->TNFRSF18	1.68803865912487e-07	0.605122059165546
124	CCL5->CCR3	1.79062047537443e-07	0.625998303722602
125	IFNA21->IFNAR2	1.79458764513933e-07	0.55868624592055
126	ICAM1->ITGAX	1.79458764513933e-07	0.595709299345262
127	BTLA->VTCN1	1.86630510399282e-07	0.632240312353337
128	SERPING1->SELP	1.89104444026175e-07	0.617955924594799
129	CNTF->CNTFR	1.90210928709362e-07	1.63335156229228
130	CCN2->ITGAM	1.94990185498187e-07	0.542703412992145
131	CCL5->SDC4	1.94990185498187e-07	0.643040909105511
132	CD96->NECTIN1	1.94990185498187e-07	0.631855049737866
133	NECTIN1->CD96	1.94990185498187e-07	0.631855049737866
134	LTB->CD40	1.94990185498187e-07	0.594607543946666
135	SLAMF6->SLAMF6	1.95722011480833e-07	0.604238657951126
136	CCN1->ITGB2	1.98052432509637e-07	0.580052999950332
137	CCN1->SDC4	2.03678320255685e-07	0.523178577502561
138	IL2->IL2RB	2.03678320255685e-07	0.6464373855426
139	TNFSF13->TNFRSF13B	2.0652711636247e-07	0.630086039239966
140	IL10->IL10RB	2.07420932867537e-07	0.52331922140743
141	IL22->IL10RB	2.09452639349891e-07	0.557805124099601
142	IL2->CD53	2.09452639349891e-07	0.638602607441441
143	CCL8->ACKR1	2.09760149300284e-07	0.576871918628632
144	ICAM4->ITGAM	2.11074256047427e-07	0.651157140144184
145	CCL8->ACKR4	2.13363208588776e-07	0.59515798561512
146	IL12A->IL12RB1	2.13363208588776e-07	0.631721890400254
147	SERPING1->SELE	2.13363208588776e-07	0.632032812129838
148	PF4V1->CXCR3	2.13363208588776e-07	0.582354901546555
149	LRRC4B->PTPRF	2.18245398906672e-07	1.95498696116851
150	FGL1->LAG3	2.24601529814989e-07	0.60842890752198
151	MADCAM1->ITGB7	2.27291320159865e-07	0.595727535932754
152	MRC1->PTPRC	2.30562566234282e-07	0.66337337644372
153	PTPRC->MRC1	2.30562566234282e-07	0.66337337644372
154	CD84->CD84	2.30562566234282e-07	0.619391891356694
155	IL15->IL2RB	2.30562566234282e-07	0.605011601293385
156	IFNA7->IFNAR2	2.32548984974494e-07	0.570863323373208
157	C1QA->CD93	2.35910993549209e-07	0.562964326767204
158	CXCL12->ITGAV	2.39217189995723e-07	0.630004136945219
159	IFNA6->IFNAR2	2.42181042283303e-07	0.547251494633648
160	LRPAP1->LRP2	2.42181042283303e-07	0.640416978347957
161	LILRB4->LAIR1	2.42726419223871e-07	0.663326673258385
162	FGB->ITGB2	2.43258667255372e-07	0.656063310493121
163	CXCL16->CXCR6	2.47153633672094e-07	0.6296851503939
164	IFNB1->IFNAR2	2.48604461027689e-07	0.571275821851005
165	HLA-G->KIR2DL4	2.57263526810897e-07	0.632264256014348
166	TNFSF13->TNFRSF17	2.58510505533364e-07	0.602393077173839
167	CCL11->CXCR3	2.62578280878796e-07	0.614953118561763
168	CXCL12->CXCR3	2.68097568682651e-07	0.65293813617007
169	FGA->ITGB2	2.71588102996556e-07	0.663676756359779
170	IFNA5->IFNAR2	2.76009200881549e-07	0.536619956188717
171	LGALS9->HAVCR2	2.76009200881549e-07	0.669373615957229
172	FGG->ITGB2	2.76214020648023e-07	0.661589516023909
173	SNCA->LAG3	2.76558420583643e-07	0.579678761398094
174	CCL8->CCR1	2.85116356961367e-07	0.56999496822502
175	DEFB103B->CCR2	2.88352132574679e-07	0.629486265027482
176	TNFSF10->TNFRSF10D	2.9476510711141e-07	0.509736558289486
177	CCL16->CCR2	2.95820208508527e-07	0.584087840207448
178	CXCL13->ACKR4	2.9635871119414e-07	0.605099855474014
179	SEMA4D->PLXNB2	2.9635871119414e-07	0.664664548532019
180	IFNL2->IL10RB	2.97024672042442e-07	0.509391615061683
181	CCL8->CCR2	3.03763301075525e-07	0.547259309714698
182	THBS1->TNFRSF11B	3.07254085915998e-07	0.589984609603528
183	CSF2->CSF2RB	3.07254085915998e-07	0.603952731163086
184	TGM2->ITGB1	3.19117248671176e-07	0.581064553849033
185	TSLP->IL7R	3.20705949296041e-07	0.620630233095688
186	CD96->PVR	3.20705949296041e-07	0.679031501954446
187	PVR->CD96	3.20705949296041e-07	0.679031501954446
188	CEACAM1->HAVCR2	3.33705247629292e-07	0.596149475060235
189	IFNA1->IFNAR2	3.36696731725809e-07	0.570287580222529
190	SEMA4D->PLXNB1	3.39634774249331e-07	0.604841409838758
191	C3->ITGB2	3.39634774249331e-07	0.619914429048743
192	ICOSLG->CTLA4	3.39969682940308e-07	0.674604306932243
193	CCL25->CCR9	3.41250414854327e-07	0.644258800247026
194	CD40LG->CD40	3.41250414854327e-07	0.594837491635881
195	WNT5A->FZD7	3.41497944504785e-07	0.5527152773336
196	FGF5->FGFR4	3.41497944504785e-07	1.64213524648974
197	CCL3L1->CCR1	3.41497944504785e-07	0.577876599735777
198	CCL2->CCR1	3.45462315591144e-07	0.570741578195301
199	FCER2->CR2	3.45462315591144e-07	0.543219690902221
200	DLL3->NOTCH1	3.47462241516645e-07	1.52811552594507
201	C3->ITGAX	3.47462241516645e-07	0.640422751566348
202	CD86->CTLA4	3.6239572030527e-07	0.661209818430296
203	CCL11->CCR2	3.6239572030527e-07	0.670869265060726
204	EFNA3->EPHA4	3.65216420351327e-07	1.8379874479549
205	IL2->IL2RG	3.69842315653699e-07	0.636659466347992
206	IL9->IL2RG	3.70167707787048e-07	0.622151635684415
207	WNT10A->FZD5	3.72322833985115e-07	0.646380245765748
208	GNAI2->C5AR1	3.72322833985115e-07	0.603795178237616
209	APOE->SORL1	3.72322833985115e-07	0.670885344726175
210	IL15->IL2RA	3.98581759944197e-07	0.607633523593119
211	CXCL10->SDC4	3.98581759944197e-07	0.630236494152575
212	HLA-A->KIR3DL1	3.98581759944197e-07	0.643474653843511
213	HLA-B->KIR3DL1	3.98581759944197e-07	0.643474653843511
214	HLA-F->KIR3DL1	3.98581759944197e-07	0.643474653843511
215	HP->ITGB2	4.05323638629186e-07	0.62701964324154
216	CCL5->ACKR1	4.05323638629186e-07	0.605018215661668
217	IL4->CD53	4.05438117746501e-07	0.635322300638688
218	CXCL12->ITGA4	4.08206208592403e-07	0.646181315218238
219	FN1->TNFRSF11B	4.11723667286634e-07	0.651781429466767
220	IL7->IL7R	4.12343830794463e-07	0.631684714925368
221	IL27->IL27RA	4.22069324122645e-07	0.576254657885887
222	NID1->PTPRF	4.3235387819016e-07	1.99274271031199
223	CD274->PDCD1	4.44636122122072e-07	0.61453231022319
224	IL12B->IL12RB1	4.53842709447406e-07	0.667945092099069
225	GNAI2->IGF1R	4.53917469343355e-07	0.600446627667087
226	IL2->IL2RA	4.89119311031599e-07	0.608911898287662
227	NXPH3->NRXN3	4.90432150122563e-07	0.627539691966195
228	CCL13->CCR3	4.97605488434741e-07	0.620081222366991
229	TNFSF4->TNFRSF4	4.97946238625499e-07	0.586687869816925
230	CCL8->CCR5	4.98071194857541e-07	0.591947028425901
231	CXCL12->ITGB1	4.98929130190688e-07	0.607490439803976
232	CFH->SELL	4.98929130190688e-07	0.64767269514559
233	CCL3L1->CCR5	5.00978376336211e-07	0.655308072732604
234	GZMB->IGF2R	5.00978376336211e-07	0.633947127055221
235	HLA-B->CANX	5.16163236649245e-07	0.612035074235247
236	C3->CR2	5.16503804002904e-07	0.663320391949516
237	CD244->CD48	5.21538848723002e-07	0.610683904588146
238	CD48->CD244	5.21538848723002e-07	0.610683904588146
239	FGF21->FGFR4	5.33439051457391e-07	1.56589629615516
240	CXCL11->CCR3	5.33456899000767e-07	0.581477129245458
241	TIMP1->CD63	5.34437216435319e-07	0.627282653251859
242	CCL7->CXCR3	5.36047789354687e-07	0.622615957002912
243	IL4->IL2RG	5.459660630438e-07	0.64402402805495
244	CCL5->SDC1	5.4781911925778e-07	0.623610040877907
245	CXCL13->CXCR5	5.5273806144086e-07	0.641620876291272
246	SELPLG->SELL	5.6561909033329e-07	0.64240743379859
247	CCN1->ITGAM	5.69467911511962e-07	0.567514643385542
248	MUC7->SELL	5.82834075380778e-07	0.625759686033409
249	CCL13->ACKR2	5.96504332719313e-07	0.61568575316568
250	TNFSF8->TNFRSF8	5.99287013442373e-07	0.645563456589447
251	CCL7->CCR1	6.07526205367889e-07	0.578755159842856
252	TIMD4->HAVCR1	6.32793864742554e-07	0.581118005559991
253	CCL8->CCR3	6.35955881325199e-07	0.563575718037961
254	CCL5->CCR1	6.35955881325199e-07	0.63143594878906
255	ICAM3->ITGB2	6.46243181739315e-07	0.609602043119791
256	IL13->IL2RG	6.55898919587484e-07	0.639179153343136
257	DLL3->NOTCH2	6.5786387791312e-07	1.69633464607119
258	EFNA2->EPHA4	6.8854574367576e-07	1.80348770221281
259	CEACAM5->CD1D	6.91834084394106e-07	0.623605654090075
260	CD5L->CD5	6.91834084394106e-07	0.633012688317196
261	TNFSF10->TNFRSF10C	7.23723757623051e-07	0.590282462220753
262	NPFF->NPFFR2	7.23723757623051e-07	0.551506578978022
263	CCL13->ACKR4	7.25756007957458e-07	0.610126413022373
264	SERPING1->LRP1	7.25756007957458e-07	0.607278212762336
265	ICOSLG->CD28	7.3638349914902e-07	0.625902829177095
266	PODXL->SELL	7.43867817249931e-07	0.694237336142539
267	IL16->KCNJ10	7.4998285392755e-07	0.664706413799787
268	SAA1->FPR2	7.50658355388288e-07	0.60034860305166
269	CCL26->CCR2	7.52709370502948e-07	0.551304274543444
270	CFH->ITGAM	7.61205153004979e-07	0.649001727459019
271	CTF1->LIFR	7.61205153004979e-07	0.615776726482773
272	CCL5->CCR4	7.70522145195284e-07	0.643287580561608
273	PIP->CD4	7.72537667788792e-07	0.610727170461818
274	NECTIN2->PVRIG	7.80632355539929e-07	0.643243254366429
275	KNG1->ITGB2	7.81336919800652e-07	0.657834363458101
276	CCL8->ACKR2	7.90494896426692e-07	0.597377777825937
277	IFNA8->IFNAR2	7.97104366092228e-07	0.568085219825748
278	CD52->SIGLEC10	7.97104366092228e-07	0.608968444182723
279	ZG16B->TLR4	8.221583795627e-07	0.642692740285424
280	CCN2->ITGB2	8.36750838932013e-07	0.595975285005701
281	GAS6->AXL	8.39453305294995e-07	0.635039925318015
282	CCL13->CCR2	8.53180850245531e-07	0.599720531376099
283	B2M->CD1B	8.53180850245531e-07	0.646250547388546
284	IFNL3->IL10RB	8.53180850245531e-07	0.612516787218198
285	FGB->TLR4	8.55110147584171e-07	0.626335035438431
286	IL22->IL22RA2	8.55110147584171e-07	0.636644266934453
287	GRN->TNFRSF1B	8.55110147584171e-07	0.619455976141443
288	ICAM1->ITGAM	8.55690623745612e-07	0.594665142783457
289	C4BPA->LRP1	8.55690623745612e-07	0.610247031312417
290	TNFSF11->TNFRSF11A	8.57967961067824e-07	0.606501253977783
291	IL1B->IL1R2	8.7033169150557e-07	0.645433065690629
292	CD2->CD48	8.7033169150557e-07	0.641312019460684
293	CD48->CD2	8.7033169150557e-07	0.641312019460684
294	PVR->PVRIG	8.79616925797135e-07	0.643739664565587
295	ICAM4->ITGB2	9.03295119016085e-07	0.663443891694301
296	NECTIN4->TIGIT	9.04366725580252e-07	0.724455220154719
297	CCL23->CCR1	9.05261327545822e-07	0.584124183062918
298	DKK1->KREMEN2	9.23961709499588e-07	1.63652334221067
299	S100A9->TLR4	9.40121883159867e-07	0.591655370959326
300	CCL7->ACKR1	9.40121883159867e-07	0.670781913985241
301	CD14->ITGB1	9.66492924135916e-07	0.591258328069124
302	SLPI->PLSCR1	9.73752610950025e-07	0.556984767962669
303	HLA-B->KIR2DL3	9.91023185655414e-07	0.633981369778771
304	HLA-C->KIR2DL3	9.91023185655414e-07	0.633981369778771
305	PSAP->CD1B	1.00736529439035e-06	0.607680397387287
306	C4B->CR1	1.03608435710997e-06	0.608135645992196
307	CXCL13->CCR10	1.08028921480423e-06	0.62760175738118
308	ICAM4->ITGAL	1.08589380636099e-06	0.653901054135919
309	TNFSF13->FAS	1.10016556878113e-06	0.649986385609717
310	RSPO3->LGR4	1.10267841200293e-06	0.692344996026847
311	CCL20->CXCR3	1.12846854514308e-06	0.646710925161148
312	IL21->IL2RG	1.12846854514308e-06	0.600865676013233
313	THBS1->CD47	1.14611519015714e-06	0.620377001846148
314	BTLA->CD79A	1.19101346854908e-06	0.613201849762087
315	IL12B->IL23R	1.20507746206314e-06	0.583778888966847
316	HRG->FCGR1A	1.20842985218829e-06	0.643709234048071
317	CCL3L1->CCR3	1.21635131754819e-06	0.651322633158245
318	CCL4->CCR1	1.23203882309848e-06	0.600066367701894
319	GNAS->CRHR1	1.24285258497878e-06	0.487781727137179
320	CD28->CD86	1.25492923910054e-06	0.644462562188982
321	CD86->CD28	1.25492923910054e-06	0.644462562188982
322	CD70->CD27	1.28877855569274e-06	0.63024391731679
323	CCL15->CCR1	1.3092933441348e-06	0.571423268318783
324	PSAP->LRP1	1.3092933441348e-06	0.579685368175116
325	CCL4L1->CCR1	1.31007785752954e-06	0.59552324830932
326	CCL7->CCR2	1.33575429782715e-06	0.664843240276056
327	ICAM4->ITGA2B	1.35944038388004e-06	0.674421485287859
328	PF4->CXCR3	1.36943187776206e-06	0.638044099681748
329	GAL->GPR151	1.39100698747761e-06	1.49210123772729
330	CXCL2->XCR1	1.40770290510415e-06	0.574114031473103
331	GAL->GALR3	1.44443049100884e-06	1.56002908225607
332	EDN1->KEL	1.45560487634671e-06	0.615692513786739
333	JAG2->NOTCH2	1.45872609891198e-06	1.53574260873575
334	F8->ASGR2	1.46261746166021e-06	0.650874728216464
335	HLA-B->KLRD1	1.53042907198684e-06	0.614164008218202
336	HLA-E->KLRD1	1.53042907198684e-06	0.614164008218202
337	HLA-G->KLRD1	1.53042907198684e-06	0.614164008218202
338	CFP->NCR1	1.54525696871994e-06	0.66005655970693
339	ICAM1->IL2RA	1.5495869071147e-06	0.607878590781951
340	FGB->ITGAM	1.55516369922437e-06	0.68936363217163
341	CCL5->CXCR3	1.59221182036442e-06	0.636850601153738
342	IL16->CD4	1.59917055977379e-06	0.631115007313406
343	LRPAP1->SORL1	1.68877065084379e-06	0.58290340342676
344	KNG1->BDKRB1	1.69510974556387e-06	0.660738272778231
345	SERPINA1->LRP1	1.70600049121361e-06	0.651475683151589
346	C4A->CR1	1.70600049121361e-06	0.597686523139814
347	CCL2->ACKR1	1.71085015956019e-06	0.620040552742369
348	ZG16B->TLR6	1.71085015956019e-06	0.732680522383259
349	APOB->LRP2	1.74515743298698e-06	0.602929262985769
350	IFNE->IFNAR2	1.77371803921082e-06	0.577352530164609
351	LIPH->LPAR1	1.77371803921082e-06	0.677705133916065
352	NMU->NMUR2	1.79051045464308e-06	1.40998057126277
353	ICAM2->ITGB2	1.79051045464308e-06	0.653814306095966
354	CD177->PECAM1	1.81541172668289e-06	0.647995974282982
355	FN1->ITGB7	1.84191278836578e-06	0.601749005267302
356	DEFB4A->TLR4	1.89656869591058e-06	0.681433357074582
357	GNAI2->TSHR	1.9634999917457e-06	0.669630877342014
358	ZG16B->TLR5	2.0096474336214e-06	0.676937161132283
359	CSF3->CSF3R	2.02639035637031e-06	0.594532599328409
360	IFNA14->IFNAR2	2.0534322655019e-06	0.577240656930525
361	FGA->TLR4	2.0534322655019e-06	0.62029439462365
362	UCN->CRHR1	2.07712132187925e-06	0.639935853267423
363	RSPO3->LGR6	2.07712132187925e-06	0.739279781930671
364	C3->ITGAM	2.07712132187925e-06	0.655824353165179
365	HAS2->HMMR	2.08312239796922e-06	1.71532294149921
366	CD34->SELL	2.11440336696763e-06	0.660077518407338
367	CD28->CD80	2.1229563452769e-06	0.637888400919694
368	CD80->CD28	2.1229563452769e-06	0.637888400919694
369	CCL16->CCR1	2.17433573030733e-06	0.600798949823917
370	CCN2->LRP1	2.24434288286735e-06	0.597681587368763
371	COLQ->MUSK	2.24434288286735e-06	0.652719449179841
372	CCN1->ITGAV	2.29957198367479e-06	0.645640677270863
373	SIGLEC1->SPN	2.31604027816417e-06	0.710756826168296
374	SPN->SIGLEC1	2.31604027816417e-06	0.710756826168296
375	TGM2->SDC4	2.3376683533519e-06	0.622902676688173
376	GAST->CCKBR	2.3521543663362e-06	0.706238575497164
377	B2M->HLA-F	2.39619150293559e-06	0.577815792891154
378	A2M->LRP1	2.4184837866505e-06	0.579047174247366
379	ICAM1->SPN	2.4280168950709e-06	0.697912591645742
380	FGF2->CD44	2.4536439625405e-06	0.511729256576659
381	FGF2->FGFR3	2.48681720221584e-06	0.593279148065095
382	ICAM3->ITGAL	2.49255034182771e-06	0.614784325877789
383	DCN->TLR4	2.51857239656077e-06	0.640056625800158
384	LAMA1->ITGB1	2.5186507174611e-06	1.47079906574209
385	PDGFB->LRP1	2.53213170767146e-06	0.65966392747447
386	ICAM2->ITGAL	2.57729396912152e-06	0.658872952276656
387	GAL->GALR1	2.58169742232456e-06	1.47501527355178
388	CCN1->ITGB3	2.59629585343755e-06	0.577647821362556
389	TNF->TNFRSF21	2.64186575267864e-06	0.679125436752037
390	SFTPA1->TLR2	2.6689159030539e-06	0.654275983787605
391	MSMP->CCR2	2.70226140306918e-06	0.659138114789228
392	CCL3->CCR1	2.78176139194838e-06	0.669353868615851
393	APP->TNFRSF21	2.8033354732884e-06	0.705704866515194
394	VCAM1->ITGB1	2.95889712469404e-06	0.597624058759496
395	GDF2->ACVRL1	2.95889712469404e-06	0.624622690884473
396	GPHA2->TSHR	2.9631135442721e-06	0.584752219099962
397	VTN->TNFRSF11B	3.04343925709301e-06	0.648047532125583
398	FGF16->FGFR4	3.06974909795407e-06	1.69730828666216
399	BSG->SELE	3.11244042046387e-06	0.668803567226424
400	HP->ITGAM	3.15012691404323e-06	0.667017959852632
401	TNFSF9->TNFRSF9	3.18991120494735e-06	0.628443682238226
402	MFNG->NOTCH1	3.24507841152829e-06	0.651845492165495
403	DLL3->NOTCH4	3.29231154478559e-06	1.75562087459797
404	SELPLG->SIGLEC5	3.33070920243027e-06	0.696283690714261
405	NECTIN2->TIGIT	3.42751735721172e-06	0.669716466240042
406	TIGIT->NECTIN2	3.42751735721172e-06	0.669716466240042
407	CCL28->ACKR2	3.4615499027427e-06	0.610807931718913
408	MDK->NOTCH2	3.4615499027427e-06	0.636435871174031
409	NPVF->NPFFR2	3.46276799577788e-06	0.748938568077521
410	IL23A->IL23R	3.46833645594699e-06	0.683683287410291
411	IL18->IL18RAP	3.51231833070579e-06	0.66271985432443
412	BMP10->ACVRL1	3.51981323021151e-06	0.650709906886964
413	FGL1->EGFR	3.52979639960649e-06	1.95037936178475
414	CD209->ICAM3	3.5640192941832e-06	0.639030364854605
415	ICAM3->CD209	3.5640192941832e-06	0.639030364854605
416	LCN2->LRP2	3.57250393962973e-06	0.633321555621604
417	CCL2->ACKR2	3.58003537077413e-06	0.633696168764886
418	AMH->AMHR2	3.58003537077413e-06	0.643273095573273
419	AGRP->SDC3	3.58899135245334e-06	0.609098429022042
420	IFNW1->IFNAR2	3.59194824766845e-06	0.588701593486808
421	UCN3->IL10RB	3.59194824766845e-06	0.602646797702014
422	C4A->C3AR1	3.65224947685364e-06	0.581505771915455
423	PSPN->GFRA1	3.69137222852756e-06	0.596641941317279
424	GNAI2->CAV1	3.79423955583277e-06	0.648801445557372
425	IFNL4->IFNLR1	3.80837619799424e-06	0.653137459259369
426	ALB->LRP2	3.80941429766539e-06	0.67066571527678
427	SFTPD->LAIR1	3.81722491826309e-06	0.610870208838703
428	TNFSF10->TNFRSF10A	3.81722491826309e-06	0.655534374327248
429	ZG16B->TLR2	3.83934046841388e-06	0.669937340971089
430	C1QA->CSPG4	3.83934046841388e-06	0.639761167885402
431	IFNG->IFNGR1	3.88813681516851e-06	0.583014625065829
432	CCL2->CCR2	3.91854698572569e-06	0.643957778454111
433	CSF2->IL3RA	3.91854698572569e-06	0.570540080559981
434	AMELY->LAMP2	4.05265137953874e-06	0.70266142485506
435	CCL3->ACKR2	4.1363655496492e-06	0.70720376993159
436	CD58->CD2	4.19329024624663e-06	0.662840242930148
437	FGF2->FGFR2	4.20180689479834e-06	0.592312795530979
438	IL1F10->IL1R1	4.20662793071728e-06	0.607943831248416
439	SPON2->ITGB2	4.22789115509431e-06	0.651389613108101
440	B2M->CD1A	4.26309570784045e-06	0.651195586954001
441	GNAI2->F2R	4.26829448103073e-06	0.596100167159067
442	RNASE2->TLR2	4.2835647015596e-06	0.619771394743041
443	LPA->LRP2	4.45853558119683e-06	0.59683113433251
444	AMELX->LAMP2	4.50540543012047e-06	0.701468948167347
445	ADAM2->ITGB7	4.52010859926459e-06	0.662280189629272
446	IFNL3->IFNLR1	4.52014134782019e-06	0.66155051871137
447	AGRP->MC4R	4.65332756811296e-06	0.667826008555252
448	PTDSS1->SCARB1	4.85095761757741e-06	1.61809729640343
449	LGALS1->ITGB1	4.89046807149494e-06	1.6632171170025
450	CCL2->CCR4	4.89974571441072e-06	0.662771991528396
451	RSPO3->LGR5	4.91668027712263e-06	0.70636687804985
452	EFEMP1->EGFR	4.95833807654918e-06	0.703131495370387
453	CCL2->CCR3	5.06754236770898e-06	0.678497070883668
454	ADAM7->ITGB7	5.06754236770898e-06	0.651718683232819
455	SEMA6D->TREM2	5.21134422150522e-06	0.667501322822587
456	XCL1->XCR1	5.27970394219557e-06	0.709361677522837
457	FASLG->FAS	5.46531585703693e-06	0.654564813345244
458	C3->CR1	5.52006625267395e-06	0.633791538154819
459	IFNL1->IFNLR1	5.59616079019591e-06	0.626163017659883
460	CLEC11A->ITGB1	5.59679183544822e-06	0.692541321251554
461	GNAI2->CCR5	5.63918916568216e-06	0.628680808428141
462	CCL14->CCR5	5.63918916568216e-06	0.722745423307284
463	INS->IGF1R	5.63918916568216e-06	0.701596555474503
464	SEMA3A->PLXNA1	5.75414393850241e-06	0.706168507623972
465	GNAI2->AGTR2	5.78660898931127e-06	0.618043308805167
466	PNOC->OPRL1	5.78660898931127e-06	0.657326671705199
467	ADM->CALCR	5.81154065104107e-06	1.45393539970835
468	PLAU->LRP2	5.84982792875612e-06	0.636028279638056
469	NTN1->ADORA2B	5.90785650312574e-06	1.43361562794013
470	GNAI2->MTNR1B	6.00060392526511e-06	0.604875355801898
471	BMP7->HJV	6.00060392526511e-06	1.47971137521444
472	PSAP->GPR37L1	6.00060392526511e-06	0.656453885531967
473	EREG->EGFR	6.02222228998333e-06	1.81629256118683
474	FGF2->SDC3	6.02689351650792e-06	0.646505536160257
475	TAFA4->FPR1	6.03527756053649e-06	0.663486233302006
476	IL6->IL6ST	6.11699470369342e-06	0.575977063892034
477	IL33->IL1RL1	6.14294599294065e-06	0.615182857114367
478	TGFB3->ACVRL1	6.24779063302869e-06	0.669297810848445
479	LY9->LY9	6.30083327335369e-06	0.643603526979253
480	CLCF1->IL6ST	6.34481681364072e-06	0.63766352079449
481	PMCH->MCHR2	6.40180889977402e-06	0.563934258169357
482	SLITRK3->PTPRS	6.42664814842322e-06	1.29389099316963
483	KNG1->GPR135	6.48740043972818e-06	0.609455633343285
484	CEACAM1->CD209	6.48740043972818e-06	0.587105714849968
485	LTA->TNFRSF1A	6.49444238126306e-06	0.685721912158869
486	IHH->BOC	6.53642901993255e-06	0.640342998232058
487	SPON2->ITGAM	6.67902141393182e-06	0.679571896789638
488	S100A8->TLR4	6.75448077617727e-06	0.628042861780596
489	GNAI2->MTNR1A	6.75448077617727e-06	0.635036805638393
490	IGFL2->IGFLR1	6.75813883755635e-06	0.569396513489751
491	CCL18->CCR8	6.81026485489874e-06	0.656047909382818
492	CXCL17->GPR35	6.81758455942862e-06	0.670784807620519
493	THBS1->LRP1	6.86118511315873e-06	0.606393415728607
494	CCL1->CCR8	6.90862714213943e-06	0.658985080260963
495	FGF8->FGFR4	6.90862714213943e-06	1.87098253151155
496	WNT7B->FZD10	7.01141426130025e-06	1.38037847775622
497	IL22->IL22RA1	7.16206984467743e-06	0.66446591758634
498	MMP9->LRP1	7.3730318441847e-06	0.701785858595415
499	IL5->CSF2RB	7.37683630807578e-06	0.666982703417826
500	SCT->SCTR	7.41209599235449e-06	0.660117817260288
501	CD22->PTPRC	7.46304444540434e-06	0.627401488641149
502	PTPRC->CD22	7.46304444540434e-06	0.627401488641149
503	CCL3->CCR3	7.62227023173589e-06	0.6907025196031
504	CCL22->ACKR2	7.6859896049176e-06	0.685601509538379
505	RSPO3->SDC4	7.78132977406243e-06	0.675573729984431
506	MYOC->FZD10	7.8173819464695e-06	1.54397137897157
507	TNF->TNFRSF1A	8.08698696571015e-06	0.627813063502873
508	CCL3->CCR4	8.12494684556236e-06	0.707266432740273
509	CCL2->CCR5	8.2402854986374e-06	0.657018692242444
510	B2M->LILRB1	8.47342958461245e-06	0.606927501697969
511	IL1RN->IL1R2	8.49159507526345e-06	0.673798691400143
512	ADM->RAMP2	8.5352085874345e-06	1.48193562082105
513	CCL2->ACKR4	8.58349064583814e-06	0.674442201114346
514	EFNA3->EPHA8	8.59864883534403e-06	0.618147599016562
515	CCN2->NTRK1	8.94544425675269e-06	0.62709948839069
516	TGFB1->VASN	9.07872833805665e-06	0.630909526686405
517	SFRP1->FZD6	9.12103145745609e-06	0.691529553489567
518	GRN->TNFRSF1A	9.12230738524458e-06	0.610363300467517
519	NTF4->NTRK2	9.15596053944767e-06	0.633943934239651
520	ITGB2->THY1	9.19941154096665e-06	0.703095300211901
521	CLCF1->LIFR	9.36961536530212e-06	0.561007439476871
522	DSC3->DSG2	9.36961536530212e-06	1.55474708790111
523	DSG2->DSC3	9.36961536530212e-06	1.55474708790111
524	IGF2->IGF1R	9.46437442134194e-06	0.670609871941088
525	IFNL1->IL10RB	9.50524029501193e-06	0.615509852301877
526	DKK1->LRP4	9.56377263672039e-06	1.50816609289683
527	NPNT->ITGA8	9.58867685838938e-06	0.676991393009534
528	IL5->IL5RA	9.61745655390302e-06	0.628428114911888
529	EFNA4->EPHA4	9.64312577789733e-06	1.56590422988601
530	SERPINF1->PLXDC1	9.68086292423807e-06	1.81092906206864
531	ST6GAL1->CD22	9.73908931207304e-06	0.737594853387675
532	LIF->LIFR	9.95251155817792e-06	0.674230798803878
533	IL1RN->IL1R1	1.00448577509773e-05	0.635876390916642
534	SEMA4A->PLXND1	1.0130962438792e-05	0.715488681509971
535	CCL25->ACKR2	1.01337459859147e-05	0.647147766239299
536	ANOS1->FGFR1	1.01337459859147e-05	0.634466623599544
537	ADGRB1->RTN4RL2	1.01918770171629e-05	0.666236271819574
538	C5->C5AR1	1.02235901866421e-05	0.6105385853193
539	DSC3->DSG1	1.02314561503883e-05	1.50443336693552
540	DSG1->DSC3	1.02314561503883e-05	1.50443336693552
541	GPHB5->TSHR	1.06116905767033e-05	0.698905710538437
542	MMP9->CD44	1.06865369949066e-05	0.689087572445809
543	IFNA10->IFNAR1	1.07711969075465e-05	0.682999378260383
544	CCN2->IGF2R	1.0979125925303e-05	0.52898494511536
545	IL4->IL4R	1.10212768365737e-05	0.614871434959884
546	FGG->TLR4	1.10599285106676e-05	0.676663174328328
547	TAC1->TACR1	1.11558536138912e-05	0.653517975371673
548	CEACAM1->SELE	1.14514256394653e-05	0.711932764333865
549	TNFSF15->TNFRSF6B	1.17816541298399e-05	0.615324091787746
550	CSF2->CSF2RA	1.18853590717609e-05	0.7249669858853
551	CD99->PILRA	1.195149632561e-05	0.686315320343727
552	NTRK3->PTPRF	1.25884744472415e-05	1.91374632368604
553	CLEC11A->ITGA10	1.26346865426415e-05	0.685885662921134
554	IFNL4->IL10RB	1.30610008784548e-05	0.559776388512883
555	LGI3->ADAM23	1.31215909786513e-05	1.61237269602312
556	EFNA2->EPHA7	1.31655304594008e-05	1.691769322392
557	HLA-A->LILRB2	1.36857456748856e-05	0.667953239219983
558	HLA-B->LILRB2	1.36857456748856e-05	0.667953239219983
559	HLA-C->LILRB2	1.36857456748856e-05	0.667953239219983
560	HLA-F->LILRB2	1.36857456748856e-05	0.667953239219983
561	HLA-G->LILRB2	1.36857456748856e-05	0.667953239219983
562	FGF18->FGFR3	1.36857456748856e-05	1.59239122302384
563	TOR2A->ATP5F1B	1.37621018607347e-05	1.55848416595466
564	ANXA1->FPR1	1.38304266517668e-05	0.631727778203364
565	BMP7->BMPR1B	1.38608451579504e-05	1.71966357378456
566	NMS->NMUR2	1.41574109368498e-05	1.6829064111721
567	IGFL3->IGFLR1	1.42736588711082e-05	0.573623698432536
568	VEGFD->ITGA9	1.4364904319525e-05	0.750187277788664
569	LAMA1->ITGA2	1.4364904319525e-05	1.99586745010271
570	HMGB1->HAVCR2	1.46473946551195e-05	0.703112455107058
571	CCL22->CCR4	1.46972017526571e-05	0.666524678137904
572	TGFB1->ACVRL1	1.51604224206209e-05	0.646558397987201
573	IL3->IL3RA	1.5322866233264e-05	0.664189683198253
574	IFNL2->IFNLR1	1.5322866233264e-05	0.688189923153644
575	FAM3D->FPR2	1.55586220577792e-05	0.574589805687161
576	L1CAM->ERBB2	1.57562631045863e-05	1.39300157396432
577	CALR->TSHR	1.59984208266529e-05	0.697656256540394
578	DSC3->DSG3	1.6034511761579e-05	1.58086567002597
579	WNT10B->FZD7	1.6227797217899e-05	0.600035953161894
580	CLEC11A->ITGA11	1.65181865077027e-05	0.680572268223281
581	RARRES2->CMKLR1	1.67127130094602e-05	0.53978298525449
582	HGF->MET	1.6963183717065e-05	1.49483157066901
583	IL1A->IL1R1	1.70689858062472e-05	0.660275748978396
584	ZG16B->CXCR4	1.78087798966957e-05	0.670671801355839
585	RGMB->NEO1	1.79346949627636e-05	1.37968610945259
586	BMP2->ACVR2B	1.79841602518753e-05	0.662836778376082
587	LAMA1->ITGA1	1.83225078516642e-05	1.59297872519065
588	CAMP->FPR2	1.87312886089217e-05	0.626861540271768
589	IL1B->IL1R1	1.94968895627916e-05	0.559603243380171
590	CCL13->CCR5	1.96097864140383e-05	0.627158103249409
591	CCN2->FGFR2	1.96983884130775e-05	0.657531648097834
592	VIP->SCTR	1.98353442339349e-05	0.629292066010169
593	THBS1->SDC1	2.02248525314037e-05	0.694809884852719
594	CD99->PILRB	2.03934900529013e-05	0.709461199093401
595	LAMA1->ITGB8	2.03934900529013e-05	1.59933360269477
596	EFNB1->EPHA4	2.06349156749904e-05	1.7397270418053
597	EPHA4->EFNB1	2.06349156749904e-05	1.7397270418053
598	INSL3->RXFP2	2.08300895857126e-05	0.68639852036715
599	ADGRE5->CD55	2.25281175654726e-05	0.552592609038847
600	CD55->ADGRE5	2.25281175654726e-05	0.552592609038847
601	SHH->HHIP	2.25281175654726e-05	1.36623327428389
602	CLEC2D->KLRB1	2.27078481684377e-05	0.681451043223049
603	KLRB1->CLEC2D	2.27078481684377e-05	0.681451043223049
604	MDK->LRP1	2.31772163810755e-05	0.672690807703675
605	THBS1->PTPRJ	2.33904723724301e-05	0.622534191438049
606	AGT->LRP2	2.36892255520855e-05	0.643608925143999
607	BMP8A->ACVR2B	2.39826111996285e-05	0.671345294782755
608	HGF->SDC1	2.4783019344173e-05	1.39896841409242
609	FGF22->FGFR2	2.49615585997298e-05	0.674966833041912
610	L1CAM->CNTN1	2.55182856004652e-05	1.40574618250919
611	FGF1->FGFR2	2.55536456949612e-05	0.757389774079848
612	SEMA5A->PLXNB3	2.5748194636673e-05	0.612127450291321
613	NPY->NPY2R	2.5748194636673e-05	1.35832591285941
614	RPS19->C5AR1	2.5748194636673e-05	0.662110399467645
615	CCL4->CCR3	2.67387105084089e-05	0.677239895193091
616	ALCAM->L1CAM	2.68839949208534e-05	1.6096465298557
617	L1CAM->ALCAM	2.68839949208534e-05	1.6096465298557
618	CCL7->CCR3	2.73206964239239e-05	0.668050937988751
619	MDK->TSPAN1	2.76406707117734e-05	0.65698244514991
620	WNT2->FZD9	2.77721090518234e-05	1.54606557920839
621	FGF20->FGFR4	2.78473541021448e-05	1.48436952743639
622	PLG->F2R	2.80705615105176e-05	0.698580057471485
623	ZP3->EGFR	2.80705615105176e-05	2.04380461256196
624	PRLH->PRLHR	2.81282999268767e-05	1.6190087141788
625	SCGB1A1->LRP2	2.89829624225787e-05	0.660277682847116
626	TGFB1->TGFBR2	2.92757502329205e-05	0.693790339799669
627	CLCF1->CRLF1	2.92757502329205e-05	0.692523995216263
628	TAC4->TACR2	2.92757502329205e-05	0.751116769617006
629	DHH->CDON	2.92977754627912e-05	0.619395039450691
630	SELPLG->SELE	2.93162836264832e-05	0.675268521573675
631	F2->F2RL3	2.93162836264832e-05	1.56115625234464
632	NPY->NPY4R	2.94061376543317e-05	1.55252774722844
633	NPVF->NPFFR1	2.9466380251128e-05	0.753017983122469
634	IHH->HHIP	2.94697928440401e-05	1.52087899366043
635	BMP4->CFC1	2.95498506365377e-05	0.725088673167222
636	CCL4->ACKR2	2.98781234651328e-05	0.697411851843262
637	GNAS->VIPR1	2.99103772773688e-05	0.705656403762694
638	IL17A->IL17RC	3.07066721139663e-05	0.738148459123069
639	LGI2->ADAM11	3.07066721139663e-05	1.47087703145705
640	GNAI2->ADORA1	3.07695600406001e-05	0.629047884059393
641	CCL4->CCR8	3.0878024896728e-05	0.64549778231736
642	EPGN->EGFR	3.14066734827332e-05	1.47711973022544
643	EDN2->EDNRB	3.15377960456725e-05	0.623498999396303
644	CGB3->LHCGR	3.19599581444358e-05	1.55307511776731
645	MDK->ITGA4	3.20667906621866e-05	0.655538414075792
646	MST1->MST1R	3.20667906621866e-05	0.745311020212895
647	SCGB3A1->MARCO	3.24949049007222e-05	0.722043521118723
648	MIF->CXCR2	3.26080070902495e-05	1.45629371621202
649	CD226->NECTIN2	3.27548579824916e-05	0.650640283969562
650	NECTIN2->CD226	3.27548579824916e-05	0.650640283969562
651	CX3CL1->CX3CR1	3.29325143769433e-05	0.690491717306615
652	LRPAP1->LDLR	3.35647171848202e-05	0.642369517038212
653	CORT->SSTR5	3.3739237528216e-05	0.728099829805901
654	SPON2->ITGA4	3.37906458289593e-05	0.677208067367554
655	GNAI2->LPAR3	3.38545165181132e-05	0.701528865087605
656	BMP8A->TGFBR2	3.39340812361816e-05	0.715275025233777
657	GNAI2->CXCR2	3.43632219604725e-05	0.631816266913421
658	SEMA3E->PLXND1	3.46444596145721e-05	0.765413381434179
659	MADCAM1->CD44	3.50837844916878e-05	0.636892312103204
660	TGFA->ERBB2	3.51346676060939e-05	0.688529514821318
661	GNAI2->OPRM1	3.5716613172345e-05	0.598642067388103
662	WNT6->FZD7	3.60794905715954e-05	0.629889202671838
663	ADAM11->ITGA4	3.62654290377095e-05	1.41626422408257
664	FAM3D->FPR1	3.63322644813882e-05	0.685957996324706
665	COL18A1->PTPRS	3.66270487251663e-05	1.65437951340101
666	ASIP->ATRN	3.671065730443e-05	1.69417916100055
667	SEMA4G->PLXNB2	3.69466667091872e-05	0.711803290090836
668	PVR->TIGIT	3.70066435182676e-05	0.675388881880104
669	TIGIT->PVR	3.70066435182676e-05	0.675388881880104
670	ANXA2->TLR2	3.73417087060319e-05	0.615014310936757
671	SLIT1->ROBO2	3.75705337570849e-05	1.55273432588402
672	IL9->IL9R	3.76508495799952e-05	0.711694688873102
673	HLA-A->KIR3DL2	3.77316005735091e-05	0.641778488703302
674	HLA-B->KIR3DL2	3.77316005735091e-05	0.641778488703302
675	HLA-F->KIR3DL2	3.77316005735091e-05	0.641778488703302
676	SOSTDC1->LRP4	3.77316005735091e-05	1.44196899699359
677	F13A1->ITGA4	3.77429451709132e-05	0.595351318986373
678	CCL26->CCR3	3.79336969526206e-05	0.662967259371863
679	F13A1->ITGB1	3.83258809589577e-05	0.679750109471112
680	CCL2->CCR10	3.93350282032203e-05	0.670638852744144
681	IL6->IL6R	4.01829557058444e-05	0.609909210295952
682	RTN4->RTN4RL1	4.01866327940847e-05	1.35218443139163
683	ROBO1->ROBO1	4.02344994016441e-05	1.42382950784634
684	PDYN->OPRD1	4.10924753131404e-05	1.30792354987741
685	TF->TFR2	4.14474429184093e-05	0.709703626963534
686	NTN1->UNC5D	4.1960073899626e-05	1.46625013023686
687	PF4->FGFR2	4.37839923814875e-05	1.75110987191812
688	VCAM1->ITGA4	4.50985841488007e-05	0.637765149901851
689	RARRES2->CCRL2	4.50985841488007e-05	0.574616667421769
690	DHH->BOC	4.53666409433203e-05	0.617430606228521
691	NTN1->UNC5C	4.62758771232932e-05	1.43874488573477
692	GNAI2->LHCGR	4.7607229659675e-05	0.618347847827063
693	LRRC4B->PTPRD	4.80303095717071e-05	1.6558525217337
694	SERPINE1->LRP2	5.11361592023077e-05	0.645003270673503
695	HLA-E->KLRK1	5.15033016996271e-05	0.605007930699002
696	MIA->CDH7	5.15033016996271e-05	0.639434893173965
697	PYY->FAP	5.15033016996271e-05	0.706052176786318
698	SLITRK6->PTPRS	5.22925479674029e-05	1.47878840356871
699	PMCH->MCHR1	5.23557961667123e-05	0.72985395304157
700	CALCB->RAMP1	5.24039617983059e-05	1.42168580719904
701	FGF16->FGFR3	5.39140134321482e-05	1.31655466945335
702	NPPB->NPR3	5.47109907506916e-05	0.705058351797493
703	EDN1->EDNRB	5.47109907506916e-05	0.602523081172743
704	WNT7A->FZD9	5.54973037938582e-05	1.4345518170672
705	TNFSF13->TNFRSF1A	5.57041289613323e-05	0.648944193526993
706	WNT3->FZD7	5.70846209830007e-05	0.636751469008431
707	NPPA->NPR2	5.74643292090097e-05	0.729007584720499
708	ADCYAP1->SCTR	5.75297149778635e-05	0.664397101973752
709	WNT1->FZD9	5.76332654183793e-05	1.42782468513471
710	NTN3->CDON	5.80234486114936e-05	0.636860697853045
711	BMP6->BMPR1A	5.98314291933215e-05	0.655501693221889
712	DSC1->DSG2	6.17549746589903e-05	1.3290348377896
713	DSG2->DSC1	6.17549746589903e-05	1.3290348377896
714	CCN1->ITGA5	6.17948465628081e-05	0.610456204219529
715	CCK->CCKAR	6.25647195939461e-05	2.84910517585052
716	PSPN->GFRA4	6.27533376382415e-05	0.634095884541685
717	TFF2->CXCR4	6.49460035434367e-05	0.603341288864732
718	ADAM12->ITGA9	6.52995508720738e-05	0.686430231327394
719	CORT->GHSR	6.52995508720738e-05	0.655995215879233
720	NPY->PRLHR	6.5993162331438e-05	1.40096070380548
721	FGF6->FGFR4	6.66191834540847e-05	1.36554935004068
722	FGF3->FGFR4	6.66191834540847e-05	1.56532943458996
723	OSTN->NPR3	6.74662321073826e-05	0.649043937538534
724	PF4->PROCR	6.93989657556518e-05	1.32054684346566
725	INHBA->BAMBI	6.97017166115313e-05	0.654068091273559
726	FGF4->FGFR2	7.07238704068882e-05	0.718833387518668
727	GNAS->TSHR	7.27833088645103e-05	0.699901516020846
728	GNAI2->TBXA2R	7.33138215993343e-05	0.656721506453944
729	AGRP->MC5R	7.44909054855656e-05	0.675260130634045
730	DHH->PTCH2	7.59268401513437e-05	0.657526554744774
731	CCL7->ACKR2	7.62009496654727e-05	0.67088456684314
732	RLN2->RXFP1	7.64817223939447e-05	0.629591021316428
733	LEFTY2->ACVR2B	7.66523150157949e-05	0.62759879186316
734	CXCL2->CXCR2	7.67103788568875e-05	0.706951861311694
735	ZP3->CHRNA7	7.73074653173549e-05	1.99509562905609
736	L1CAM->ITGAV	7.82250295442731e-05	1.38970724362168
737	HRAS->CAV1	7.9022278693596e-05	0.677149052010891
738	GREM1->KDR	8.09622811174673e-05	0.698228828116
739	IL20->IL20RB	8.22624774453363e-05	0.564452042351471
740	MMP9->EPHB2	8.22624774453363e-05	0.744705209410459
741	LRPAP1->LRP1	8.41066570362842e-05	0.60924810364775
742	ARTN->RET	8.51404501461865e-05	1.55178689153785
743	FGF4->FGFR4	8.56750569983996e-05	1.54307487682929
744	SLIT1->ROBO1	8.57142623725619e-05	1.41419340838215
745	WNT9A->FZD10	8.82574958229543e-05	0.681325700422139
746	C4A->C5AR2	8.93150295498534e-05	0.682469833783901
747	WNT2B->FZD7	9.04130197789672e-05	0.634195232934462
748	CALR->MTNR1A	9.04130197789672e-05	0.71677080259788
749	WNT9B->FZD5	9.15479141159905e-05	0.737067159414356
750	IL17B->IL17RB	9.22156057471192e-05	0.620882778073948
751	FGG->ITGA2B	9.47957555882834e-05	0.74603912122915
752	CALCA->CALCR	9.5813754301362e-05	1.65071371815386
753	PTH->PTH1R	9.71152895717543e-05	1.38480837992143
754	MDK->ITGB1	9.81065410383607e-05	0.607226617822529
755	COL2A1->DDR1	0.000100200371263631	0.776507088396605
756	WNT3A->FZD7	0.000100386127047916	0.636246130542836
757	MDK->SDC3	0.000101676414090578	0.701393092457902
758	IAPP->RAMP2	0.000101867000171356	1.34328480220704
759	SERTAD1->AR	0.000101867000171356	0.651640074668107
760	DEFB103B->CCR6	0.000104625168309112	0.712625513087506
761	DEFB4A->CCR6	0.000108573139019998	0.700038471708054
762	NTS->SORT1	0.000109072440264426	1.86600778011401
763	INHBA->ACVR1B	0.000109569527756248	0.689516015909085
764	DSC2->DSG2	0.000110194882216493	1.39726875451677
765	BMP6->ACVR2A	0.000111760540977754	0.641163211173937
766	CALR->SCARF1	0.000112823362397327	0.693842589131344
767	BTC->ERBB4	0.000113026647042032	0.621744820506291
768	FGF5->FGFR2	0.000113420189592428	1.53362795511349
769	FGF7->FGFR3	0.000116794857082266	0.678948298853381
770	CD80->CTLA4	0.000119389088288653	0.702178816545308
771	RAET1L->KLRK1	0.000119389088288653	0.624145143449006
772	DSC3->DSG4	0.000120628153812162	1.6817124289076
773	DEFB103A->CCR6	0.000121661211968067	0.733108230105734
774	DEFB4B->CCR6	0.000121888861825448	0.719599326140102
775	SCGB3A2->MARCO	0.000122500461606193	0.69509510313103
776	RSPO4->LGR5	0.000124442771542666	1.45349858018963
777	PSAP->GPR37	0.000127697811186689	0.681550254632194
778	CXCL2->CXCR1	0.000130866599597109	0.72367030696286
779	BMP6->ACVR1	0.00013233782619454	0.641056094883605
780	WNT4->FZD6	0.00013613472287208	0.698658362493328
781	AVP->AVPR1B	0.000137501936708259	1.58468091878898
782	UCN2->IL10RB	0.000139668747473044	0.653656136853705
783	SPON2->ITGB1	0.000146188700528274	0.684149602680567
784	FGF2->FGFR4	0.000151121790339427	0.738760856460073
785	GHRH->GHRHR	0.000160459261049969	1.4441626645153
786	MYOC->FZD7	0.000161974322925415	0.651814382268683
787	CEACAM6->CEACAM8	0.000162033968958241	1.49400286769938
788	CGA->LHCGR	0.000163741742118442	0.706885972666738
789	CNTN2->CNTNAP2	0.000164448178492453	0.743532440800899
790	CALCA->RAMP2	0.000168396831981277	1.2804046662062
791	CALCA->RAMP1	0.000169889090823136	1.44585662981738
792	VCAM1->ITGAD	0.000172322655646123	0.667269938829792
793	OSM->LIFR	0.000174299017456141	0.666129649953244
794	DHH->HHIP	0.000179647186130258	0.642294361559876
795	TAC4->TACR1	0.000181389987894423	0.75175615685736
796	F10->F3	0.000181731087522852	0.730357873570984
797	LRPAP1->VLDLR	0.000185534706015202	0.56154928440438
798	GNAI2->EGFR	0.000185602360115497	0.668079219479031
799	CXCL11->ACKR3	0.000193629891285482	0.66304323647062
800	TNFSF15->TNFRSF25	0.000195345434229167	0.64300831803834
801	CCL16->HRH4	0.000196529707025083	1.42250121699602
802	EFNB2->EPHA4	0.000196551927362801	1.5375157473397
803	AGT->AGTR1	0.000201398567098013	1.39641559932746
804	HLA-A->LILRB1	0.000203768459451287	0.677840532340876
805	HLA-B->LILRB1	0.000203768459451287	0.677840532340876
806	HLA-C->LILRB1	0.000203768459451287	0.677840532340876
807	HLA-F->LILRB1	0.000203768459451287	0.677840532340876
808	HLA-G->LILRB1	0.000203768459451287	0.677840532340876
809	EFNA5->EPHA3	0.000207889861352042	0.6278088939488
810	MUC1->SIGLEC9	0.000211021164229868	0.639665889066584
811	CXCL8->ACKR1	0.000214745291014372	0.770030516988125
812	IL18->IL18R1	0.000215207981609432	0.708375970699573
813	ANG->PLXNB2	0.00022773154115054	0.766488799225375
814	MDK->ALK	0.000232586168903241	0.668345452529517
815	NRG4->ERBB4	0.000243236383837127	0.577897013009311
816	GIP->GIPR	0.000248363660495238	0.778893034503228
817	WNT3A->FZD5	0.000254687182098479	0.726240813071097
818	F2->GP9	0.000266168802943733	1.55067577685637
819	F13A1->ITGA9	0.000268038159743968	0.746447458232857
820	FGF6->FGFR2	0.000269701889201621	0.76473875429332
821	VTN->PVR	0.000276393354630115	1.28063407970345
822	MDK->SDC4	0.000284032684335987	0.728864964432969
823	BMP6->HJV	0.000288222667265404	0.569375858295944
824	RAET1G->KLRK1	0.000295190631380253	0.630420139886284
825	PENK->OPRD1	0.000304801171137877	1.32909125496148
826	CORT->SSTR3	0.000311233460860602	0.741068094197417
827	F7->F3	0.000321093979826208	0.739531087914392
828	BMP6->BMPR1B	0.000331022186790296	0.627185568564794
829	DKK1->LRP5	0.00034666223209922	1.53376238186678
830	TGFB1->ITGB6	0.000356877058013426	0.686095054162718
831	EFNA2->EPHA6	0.000371380880244407	1.46163552108092
832	GDF11->ACVR2B	0.000373322100764352	0.73699422325925
833	L1CAM->PTPRZ1	0.000393470740704699	1.40754831688991
834	PTPRZ1->L1CAM	0.000393470740704699	1.40754831688991
835	AGRP->MC3R	0.000403239327983906	0.74425459106974
836	NRG3->ERBB4	0.000405272750916281	1.40921397274362
837	TIMP3->KDR	0.000419714701783647	0.63019331419271
838	RSPO1->ZNRF3	0.000430478238548223	1.72637577579999
839	TCN1->CD320	0.000437818304906723	0.795037958649151
840	SST->SSTR5	0.000438639904546786	0.730187142193793
841	SPON2->ITGA5	0.000451650359295853	0.792446573499334
842	SCT->VIPR2	0.000458532957506293	0.72932258137181
843	PENK->MRGPRX1	0.000460425524526466	1.25146437788825
844	WNT11->FZD7	0.000469619641110987	0.670887405321377
845	GUCA2B->GUCY2D	0.00048088649219777	0.683041022148498
846	FN1->ITGA8	0.000490444526658613	0.755772593362092
847	CCL4L1->CCR3	0.000493791639434753	0.644302894132419
848	CCL15->CCR3	0.000538879007497123	0.719614285614133
849	MDK->ITGA6	0.000574091408551077	0.760103096874556
850	SHH->BOC	0.000595335032712848	0.746008774806891
851	FGF20->FGFR2	0.000683492587337657	1.3835216238242
852	TG->ASGR1	0.000685246814940983	0.752450169587785
853	FGF3->FGFR3	0.000782774470798398	1.36444686458154
854	ADM->RAMP3	0.000793401943882529	0.770655509649733
855	MMP12->PLAUR	0.000863419534722316	0.702378928730787
856	LPL->LRP2	0.000984474590609659	0.771431325607763
857	EPO->EPOR	0.00102221272941772	0.786426846923973
858	PENK->OPRM1	0.00211929621393544	1.23616660060359
