# Supplementary material for: Melanoma molecular subtyping and scoring model construction based on ligand-receptor pairs
Source: Front Genet. 2023 Jan 26;14:1098202. doi: 10.3389/fgene.2023.1098202 (PMC9909287; doi:10.3389/fgene.2023.1098202)
Supplement: Supplementary file 2 [file Table10.XLS]

Tag	Cluster
GSM1608593	C3
GSM1608594	C3
GSM1608597	C1
GSM1608598	C3
GSM1608599	C2
GSM1608601	C1
GSM1608602	C2
GSM1608604	C3
GSM1608605	C1
GSM1608606	C3
GSM1608607	C1
GSM1608608	C1
GSM1608609	C2
GSM1608610	C1
GSM1608611	C3
GSM1608612	C2
GSM1608613	C1
GSM1608614	C2
GSM1608615	C1
GSM1608616	C3
GSM1608617	C1
GSM1608619	C1
GSM1608620	C1
GSM1608621	C1
GSM1608622	C2
GSM1608623	C3
GSM1608624	C1
GSM1608625	C3
GSM1608626	C3
GSM1608627	C1
GSM1608628	C1
GSM1608629	C1
GSM1608630	C1
GSM1608631	C1
GSM1608632	C1
GSM1608633	C3
GSM1608634	C3
GSM1608636	C1
GSM1608637	C1
GSM1608640	C1
GSM1608641	C3
GSM1608642	C3
GSM1608643	C1
GSM1608645	C2
GSM1608646	C2
GSM1608647	C1
GSM1608648	C2
GSM1608649	C2
GSM1608650	C3
GSM1608651	C1
GSM1608652	C3
GSM1608653	C3
GSM1608655	C2
GSM1608656	C3
GSM1608657	C1
GSM1608658	C2
GSM1608660	C1
GSM1608662	C3
GSM1608663	C2
GSM1608664	C2
GSM1608665	C3
GSM1608666	C3
GSM1608667	C1
GSM1608668	C1
GSM1608670	C2
GSM1608671	C2
GSM1608672	C1
GSM1608674	C1
GSM1608675	C1
GSM1608676	C1
GSM1608677	C3
GSM1608680	C1
GSM1608681	C1
GSM1608682	C2
GSM1608683	C1
GSM1608684	C3
GSM1608685	C1
GSM1608686	C1
GSM1608687	C3
GSM1608688	C1
GSM1608690	C1
GSM1608691	C1
GSM1608692	C2
GSM1608693	C2
GSM1608694	C1
GSM1608695	C3
GSM1608696	C3
GSM1608697	C1
GSM1608698	C2
GSM1608699	C1
GSM1608701	C2
GSM1608702	C1
GSM1608703	C3
GSM1608704	C1
GSM1608705	C3
GSM1608707	C2
GSM1608708	C3
GSM1608709	C3
GSM1608711	C1
GSM1608712	C1
GSM1608713	C3
GSM1608714	C1
GSM1608715	C3
GSM1608716	C1
GSM1608717	C2
GSM1608718	C1
GSM1608719	C3
GSM1608720	C3
GSM1608721	C1
GSM1608722	C2
GSM1608723	C1
GSM1608724	C2
GSM1608725	C2
GSM1608726	C1
GSM1608727	C3
GSM1608728	C1
GSM1608730	C1
GSM1608731	C3
GSM1608732	C3
GSM1608733	C1
GSM1608734	C1
GSM1608735	C1
GSM1608736	C1
GSM1608737	C1
GSM1608739	C1
GSM1608740	C1
GSM1608742	C1
GSM1608743	C1
GSM1608744	C1
GSM1608745	C3
GSM1608746	C3
GSM1608747	C1
GSM1608749	C2
GSM1608750	C3
GSM1608751	C1
GSM1608752	C1
GSM1608753	C3
GSM1608754	C3
GSM1608755	C2
GSM1608756	C1
GSM1608757	C2
GSM1608758	C1
GSM1608759	C1
GSM1608761	C2
GSM1608762	C2
GSM1608763	C3
GSM1608764	C2
GSM1608765	C3
GSM1608766	C1
GSM1608767	C1
GSM1608768	C2
GSM1608769	C2
GSM1608770	C3
GSM1608771	C2
GSM1608772	C1
GSM1608773	C2
GSM1608774	C1
GSM1608775	C2
GSM1608777	C3
GSM1608778	C1
GSM1608779	C1
GSM1608780	C2
GSM1608781	C3
GSM1608782	C3
GSM1608783	C2
GSM1608784	C2
GSM1608785	C2
GSM1608786	C3
GSM1608788	C1
GSM1608789	C2
GSM1608790	C1
GSM1608791	C3
GSM1608792	C2
GSM1608793	C3
GSM1608794	C2
GSM1608795	C2
GSM1608796	C2
GSM1608798	C2
GSM1608799	C2
GSM1608800	C1
GSM1608801	C3
GSM1608802	C1
GSM1608803	C1
GSM1608804	C2
GSM1608805	C2
GSM1608806	C3
