# Supplementary material for: Melanoma molecular subtyping and scoring model construction based on ligand-receptor pairs
Source: Front Genet. 2023 Jan 26;14:1098202. doi: 10.3389/fgene.2023.1098202 (PMC9909287; doi:10.3389/fgene.2023.1098202)
Supplement: Supplementary file 3 [file Table4.XLS]

Tag	LR	Pval	HR
CCK->CCKAR	CCK->CCKAR	4.44325188753147e-07	5.89083690586993
TSHB->TSHR	TSHB->TSHR	5.21928808394634e-07	0.180647927424084
EFNB3->EPHA4	EFNB3->EPHA4	7.77191165979296e-07	5.01804296573669
SPX->GALR2	SPX->GALR2	5.3194351736785e-06	0.153137583175793
PTMA->VIPR1	PTMA->VIPR1	6.65336445893061e-06	4.5277632212526
IL13->IL4R	IL13->IL4R	1.0070974015286e-05	0.270495149446567
FGF4->FGFR1	FGF4->FGFR1	1.2178857770051e-05	0.321431448447001
TNFSF15->TNFRSF6B	TNFSF15->TNFRSF6B	1.39252636071063e-05	0.368121409704987
CSF2->IL3RA	CSF2->IL3RA	1.39949169009057e-05	0.322567146076485
CCL28->CCR10	CCL28->CCR10	2.04044052423136e-05	3.92495238796073
MYL9->CD69	MYL9->CD69	2.37906434694679e-05	0.31250016653268
NTN1->UNC5A	NTN1->UNC5A	3.11663645746751e-05	0.293108071673327
UCN2->IL10RB	UCN2->IL10RB	3.56703406892978e-05	0.326100154010624
CD22->PTPRC	CD22->PTPRC	4.49217349552944e-05	0.39472401856563
PTPRC->CD22	PTPRC->CD22	4.49217349552944e-05	0.39472401856563
C4BPA->CD40	C4BPA->CD40	8.76730760497324e-05	0.300719990844263
IL26->IL20RA	IL26->IL20RA	9.41002772852917e-05	2.66949637665072
IGFL1->IGFLR1	IGFL1->IGFLR1	9.62043450423167e-05	0.354767195160249
IGFL2->IGFLR1	IGFL2->IGFLR1	9.62043450423167e-05	0.354767195160249
PTHLH->PTH2R	PTHLH->PTH2R	9.65004373043588e-05	4.57839385749957
FASLG->TNFRSF6B	FASLG->TNFRSF6B	0.000105564401113201	0.407991860748119
GHRL->GHSR	GHRL->GHSR	0.000109307565942851	0.36749224216499
CCL26->CCR2	CCL26->CCR2	0.000127181168077417	0.349179095645176
GNAI2->F2R	GNAI2->F2R	0.000137004620752945	0.318857073524525
GNAI2->IGF1R	GNAI2->IGF1R	0.00014276535456359	0.322815433889454
ADGRE5->CD55	ADGRE5->CD55	0.000145634021404661	0.258415007393436
CD55->ADGRE5	CD55->ADGRE5	0.000145634021404661	0.258415007393436
MIF->CD74	MIF->CD74	0.00015451565906921	0.368399209406076
CALCB->CALCR	CALCB->CALCR	0.000160062537443939	3.06158470026634
FCER2->CR2	FCER2->CR2	0.000161820507039279	0.371869371508812
GHRL->MLNR	GHRL->MLNR	0.000198753635890947	0.439309403641994
CLEC4G->LAG3	CLEC4G->LAG3	0.000221645398500336	0.374580907168975
CCL16->CCR2	CCL16->CCR2	0.00024240735199077	0.38066939358389
CCL18->CCR3	CCL18->CCR3	0.000268924354663747	0.414209307817261
CCL28->CCR3	CCL28->CCR3	0.000291364108366832	4.16205314501201
DAG1->LAMA4	DAG1->LAMA4	0.000299600259203281	0.502307327110326
F8->LRP1	F8->LRP1	0.000301960657501876	0.216943071431576
IL10->IL10RB	IL10->IL10RB	0.000313771286104547	0.27349997782268
CXADR->JAML	CXADR->JAML	0.000316028743943209	0.433833580329289
JAML->CXADR	JAML->CXADR	0.000316028743943209	0.433833580329289
C1QA->CD93	C1QA->CD93	0.000318931405756673	0.444947083503766
LY86->CD180	LY86->CD180	0.000346252000005043	0.445627775151636
APP->CD74	APP->CD74	0.000347183996555422	0.454503833323677
CXCL12->ITGA5	CXCL12->ITGA5	0.000404174060027018	0.312279172248353
IL4->IL4R	IL4->IL4R	0.000408633712238649	0.406966333724468
GRN->TNFRSF1A	GRN->TNFRSF1A	0.000415617331991358	0.322007570681598
IGFL3->IGFLR1	IGFL3->IGFLR1	0.000428922728668679	0.376938435776777
RSPO2->ZNRF3	RSPO2->ZNRF3	0.000442440342079964	2.22224934207226
RSPO1->LRP6	RSPO1->LRP6	0.000460569461214644	0.348349023653039
IFNL2->IL10RB	IFNL2->IL10RB	0.000473209524695761	0.302530504770809
ICAM3->ITGB2	ICAM3->ITGB2	0.000489987423301863	0.441334520540372
F2->F2RL2	F2->F2RL2	0.000499656493772815	3.70578589727009
IL16->CD4	IL16->CD4	0.000506775342608345	0.458073502812599
C1QA->CD33	C1QA->CD33	0.000512881358532669	0.493994125287731
OXT->AVPR1B	OXT->AVPR1B	0.000515821616519418	2.54742123954242
IL15->IL2RG	IL15->IL2RG	0.000524979618505284	0.41221545111888
MFGE8->PDGFRB	MFGE8->PDGFRB	0.000525390146620786	0.224202414619264
VEGFD->FLT4	VEGFD->FLT4	0.00054252785877118	0.314229023024239
EFNB3->EPHB1	EFNB3->EPHB1	0.000552615965323633	3.37133717574398
CD14->ITGA4	CD14->ITGA4	0.000552722754090018	0.470016624988426
EFNA4->EPHA3	EFNA4->EPHA3	0.000574031193762981	0.233739986127395
IFNG->IFNGR2	IFNG->IFNGR2	0.000575265228462851	0.488954219125004
GRN->TNFRSF1B	GRN->TNFRSF1B	0.000614424381997325	0.38282227448821
WNT1->ROR2	WNT1->ROR2	0.000618232825726706	0.507396127228093
SEMA5A->PLXNB3	SEMA5A->PLXNB3	0.000625036846669924	0.399541262193883
CCL18->PITPNM3	CCL18->PITPNM3	0.000658300669164724	0.414803616300345
ICAM2->ITGB2	ICAM2->ITGB2	0.000686168837222056	0.447579001121064
LIN7C->HTR2C	LIN7C->HTR2C	0.000694263696343511	3.24762645108589
CD5L->CD5	CD5L->CD5	0.000722541022412648	0.466740209220719
IL21->IL2RG	IL21->IL2RG	0.000722585903629835	0.321196270774334
HLA-E->KLRC2	HLA-E->KLRC2	0.000741856132196017	0.306451806711552
VTN->TNFRSF11B	VTN->TNFRSF11B	0.000792381327607949	0.415785082225625
ICAM1->ITGAX	ICAM1->ITGAX	0.000801532065385024	0.481267332314215
CCL21->ACKR2	CCL21->ACKR2	0.000807051100399692	0.457132154940639
CCL21->ACKR4	CCL21->ACKR4	0.000807051100399692	0.457132154940639
GNAI2->EDNRA	GNAI2->EDNRA	0.000839011254920696	0.398928343693677
ICAM2->ITGAM	ICAM2->ITGAM	0.000881821549051698	0.442247782080989
AFDN->NECTIN1	AFDN->NECTIN1	0.000898994276229859	0.414216874022427
DSC3->DSG4	DSC3->DSG4	0.000952014289358871	2.22552349979712
GNAI2->OPRM1	GNAI2->OPRM1	0.000953396093299919	0.383894176325988
GNAI2->TBXA2R	GNAI2->TBXA2R	0.000953396093299919	0.383894176325988
CD40LG->CD40	CD40LG->CD40	0.000965062482109813	0.352491468115087
SECTM1->CD7	SECTM1->CD7	0.000974413262647245	0.443582369914568
C3->C3AR1	C3->C3AR1	0.000998641307047077	0.451356409806998
AGT->LRP2	AGT->LRP2	0.00100577846622185	0.341554467038612
IL7->IL2RG	IL7->IL2RG	0.00100970158288582	0.454951021921392
DHH->HHIP	DHH->HHIP	0.00101080757163552	0.36563891175753
GNAI2->CNR1	GNAI2->CNR1	0.00102622450441991	0.391852410008408
ICAM3->CLEC4M	ICAM3->CLEC4M	0.00103067078278962	0.335401125740027
RLN2->RXFP2	RLN2->RXFP2	0.00104220340436845	1.79469223686584
IL3->CSF2RB	IL3->CSF2RB	0.00105004895561478	0.359951136050848
CCL11->CXCR3	CCL11->CXCR3	0.00105320261998754	0.480511974021645
IL15->IL15RA	IL15->IL15RA	0.00106374540752263	0.444506372239688
PLAU->LRP1	PLAU->LRP1	0.00107271940264275	0.476342173111776
NLGN3->NRXN3	NLGN3->NRXN3	0.00108172353891123	0.278845029826269
DLL3->NOTCH2	DLL3->NOTCH2	0.0010934926046563	2.10683588716819
GDF5->ROR2	GDF5->ROR2	0.00110135695348224	0.514194429155875
LAMC2->ITGB4	LAMC2->ITGB4	0.00110814305319729	0.405971331556665
IL12A->IL12RB1	IL12A->IL12RB1	0.00113523587839881	0.453172564992758
GNAI2->C5AR1	GNAI2->C5AR1	0.00114985982450977	0.440360154791659
SLAMF1->SLAMF1	SLAMF1->SLAMF1	0.00117835016062362	0.433491466909541
FGB->ITGB2	FGB->ITGB2	0.00120669224967407	0.482197988972231
FGG->ITGB2	FGG->ITGB2	0.00120669224967407	0.482197988972231
KNG1->ITGB2	KNG1->ITGB2	0.00120669224967407	0.482197988972231
INHA->ACVR2A	INHA->ACVR2A	0.00121492535673984	1.98790321290053
SPON2->ITGB2	SPON2->ITGB2	0.00123541808169447	0.486415798125132
IL2->CD53	IL2->CD53	0.00123765346441262	0.462845090655964
TGFB1->VASN	TGFB1->VASN	0.00124419166907164	0.405113308284288
HP->ITGB2	HP->ITGB2	0.00124720613613194	0.490273221299921
PLAU->IGF2R	PLAU->IGF2R	0.00124770904115146	0.384078457186542
CD70->CD27	CD70->CD27	0.0012564214968851	0.489382313095127
CEACAM1->CD209	CEACAM1->CD209	0.0012863417594291	0.341060584077858
C3->ITGAX	C3->ITGAX	0.00130860789975151	0.431546994626156
GNAI2->FPR1	GNAI2->FPR1	0.00132271815377449	0.474755782475643
RSPO1->ZNRF3	RSPO1->ZNRF3	0.00132969511005199	2.46955163472893
APOE->LDLR	APOE->LDLR	0.00133279907332473	0.399189217621279
LTA->TNFRSF1B	LTA->TNFRSF1B	0.001345259823607	0.494463354261128
PDGFC->PDGFRA	PDGFC->PDGFRA	0.00135007874736082	0.245128409349774
CCL24->CCR2	CCL24->CCR2	0.00135270561298606	0.454011282534855
SEMA4A->PLXNB1	SEMA4A->PLXNB1	0.00137680855252387	0.500186102376462
VCAM1->ITGB2	VCAM1->ITGB2	0.00138268458213098	0.487042709379832
CCL5->ACKR2	CCL5->ACKR2	0.00140232162098286	0.443034934063335
ZG16B->TLR5	ZG16B->TLR5	0.00140248479131522	0.563220845337932
LGALS3->LAG3	LGALS3->LAG3	0.00145679924300612	0.304547302485394
IL13->IL13RA2	IL13->IL13RA2	0.00145813239452941	2.26832226966423
IL4->IL13RA2	IL4->IL13RA2	0.00145813239452941	2.26832226966423
GNRH2->GNRHR	GNRH2->GNRHR	0.00147400238262263	2.1238471386406
APOE->SORL1	APOE->SORL1	0.00147999868656101	0.505274294574545
C3->ITGB2	C3->ITGB2	0.0014947121713671	0.450771826681577
CCL5->CXCR3	CCL5->CXCR3	0.00149640045676347	0.503198660749295
LTB->CD40	LTB->CD40	0.00150827953596422	0.444175695596852
HBEGF->CD82	HBEGF->CD82	0.00155872935329371	0.445935910560556
IL1A->IL1R2	IL1A->IL1R2	0.00157128307358767	0.500312387526356
ICAM1->IL2RA	ICAM1->IL2RA	0.00157771128859086	0.504500397118229
ICAM3->ITGAD	ICAM3->ITGAD	0.00160899753888089	0.413711802182358
LCN2->LRP2	LCN2->LRP2	0.00162171439537839	0.467585843125448
CCL5->CCR5	CCL5->CCR5	0.00163542780405523	0.512659813004228
CCL5->GPR75	CCL5->GPR75	0.00163542780405523	0.512659813004228
AHSG->INSR	AHSG->INSR	0.00164267617667169	0.292462522852369
ICOS->ICOSLG	ICOS->ICOSLG	0.00167507673120337	0.458228003234998
ICOSLG->ICOS	ICOSLG->ICOS	0.00167507673120337	0.458228003234998
CCL13->ACKR2	CCL13->ACKR2	0.00168956675682386	0.508269303049261
IL17F->IL17RA	IL17F->IL17RA	0.00170813380831336	0.349241300948234
LRPAP1->LRP1	LRPAP1->LRP1	0.00173253175662413	0.30863480067788
NXPH1->NRXN1	NXPH1->NRXN1	0.0018360303292082	2.32361449629867
WNT3A->LRP6	WNT3A->LRP6	0.00185850390436926	0.480244390418736
ICAM3->ITGAL	ICAM3->ITGAL	0.00188793392108	0.450267337504152
IL13->IL2RG	IL13->IL2RG	0.0019150190505689	0.462744805728199
ALCAM->CD6	ALCAM->CD6	0.00195149889150714	0.497526004574442
CD6->ALCAM	CD6->ALCAM	0.00195149889150714	0.497526004574442
PIP->CD4	PIP->CD4	0.00195174616711957	0.485787495975393
OMG->TNFRSF1B	OMG->TNFRSF1B	0.0019920195791322	0.551751750695721
FGF7->FGFR1	FGF7->FGFR1	0.00200131841236406	0.486884711823988
HLA-E->KLRC1	HLA-E->KLRC1	0.0020389187525669	0.430762342236525
HLA-G->KLRC1	HLA-G->KLRC1	0.0020389187525669	0.430762342236525
CEACAM1->HAVCR2	CEACAM1->HAVCR2	0.00203913259846089	0.31535992471767
CXCL12->CXCR3	CXCL12->CXCR3	0.00204666965355615	0.464150153066957
IL4->IL2RG	IL4->IL2RG	0.00205319138619786	0.4649355610257
FGF10->FGFR1	FGF10->FGFR1	0.00205391823285617	0.43472271819614
CRP->OLR1	CRP->OLR1	0.0020694850444104	0.441261564250752
CCL21->CXCR3	CCL21->CXCR3	0.00208571051039597	0.483944826538587
APOE->LRP5	APOE->LRP5	0.00211603279804617	0.498201569506445
CD52->SIGLEC10	CD52->SIGLEC10	0.00217835135216571	0.478484526866785
SLAMF7->SLAMF7	SLAMF7->SLAMF7	0.0022024718316549	0.408180621939816
TNFSF13->TNFRSF11B	TNFSF13->TNFRSF11B	0.00221903917805866	0.596077996489095
APOE->VLDLR	APOE->VLDLR	0.00222791107912901	0.342484565833502
CSF2->CSF3R	CSF2->CSF3R	0.00223079602413301	0.470440226799807
GNAI2->ADRA2A	GNAI2->ADRA2A	0.00224477955381452	0.418435804408669
NTN1->UNC5B	NTN1->UNC5B	0.00231143860636374	0.317283015779573
CYTL1->CCR2	CYTL1->CCR2	0.00231188477552702	1.90009284047244
FLT3LG->FLT3	FLT3LG->FLT3	0.00232173375778788	0.440300766575554
IL17A->IL17RA	IL17A->IL17RA	0.00236273106359519	0.355434660230739
FGA->ITGB2	FGA->ITGB2	0.00236632336525977	0.498932408495958
ICAM5->ITGB2	ICAM5->ITGB2	0.00236632336525977	0.498932408495958
CXCL12->ITGB3	CXCL12->ITGB3	0.00241199660484914	0.439850292299409
PDPN->CLEC1B	PDPN->CLEC1B	0.00241961430582727	0.544239460906525
ANPEP->SELE	ANPEP->SELE	0.00245307861465183	0.457739220238637
EFNA1->EPHA3	EFNA1->EPHA3	0.00255941475898236	0.458730392585574
LIF->IL6ST	LIF->IL6ST	0.00261015569480549	0.517676127136865
CCN1->ITGB5	CCN1->ITGB5	0.00261515075917351	0.399202279064729
PSAP->CD1B	PSAP->CD1B	0.00262271957397442	0.434992269388194
GNAI2->LHCGR	GNAI2->LHCGR	0.00266133174661098	0.416661947878759
IL9->IL2RG	IL9->IL2RG	0.00269813443171352	0.446532248411728
ICAM1->ITGAL	ICAM1->ITGAL	0.00271244483292099	0.462571935083321
IAPP->CALCR	IAPP->CALCR	0.00280791924301216	2.04124333250284
TNC->ITGA7	TNC->ITGA7	0.00282073237235636	0.480681103577145
HSPG2->ITGA2	HSPG2->ITGA2	0.00284275865311667	0.262145741186232
NTN3->CDON	NTN3->CDON	0.00292684605889182	0.352918931823739
GNAI2->EGFR	GNAI2->EGFR	0.00292751287290338	0.436292626210554
GZMB->CHRM3	GZMB->CHRM3	0.00293371225035199	0.424653750946621
PSAP->LRP1	PSAP->LRP1	0.00293528654831576	0.409314183930679
ICAM5->ITGAL	ICAM5->ITGAL	0.00294053010158635	0.493392587358401
CXCL2->XCR1	CXCL2->XCR1	0.00300311068109682	0.353633277534795
IL16->KCNJ15	IL16->KCNJ15	0.00300700309446278	0.409332133640711
IFNL1->IL10RB	IFNL1->IL10RB	0.00300796637907397	0.416550511905247
IFNL3->IL10RB	IFNL3->IL10RB	0.00300796637907397	0.416550511905247
IFNL4->IL10RB	IFNL4->IL10RB	0.00300796637907397	0.416550511905247
IL22->IL10RB	IL22->IL10RB	0.00300796637907397	0.416550511905247
C3->CR1	C3->CR1	0.00302740289695502	0.463520560352624
IFNA10->IFNAR2	IFNA10->IFNAR2	0.00304627932314927	0.429214357590114
IL3->IL3RA	IL3->IL3RA	0.00313437744194933	0.458845514086279
LAMA1->ITGA2	LAMA1->ITGA2	0.00316876444402803	3.14836171671475
FGF8->FGFR1	FGF8->FGFR1	0.0032842241372929	0.465745144579113
HRG->FCGR1A	HRG->FCGR1A	0.00329402370410048	0.494048745376951
DSC1->DSG4	DSC1->DSG4	0.00332719810394166	2.72385806515737
LAMA1->ITGA7	LAMA1->ITGA7	0.00334275708338561	0.343747192257395
GDF6->BMPR1A	GDF6->BMPR1A	0.00338096434607682	3.14938462523849
VCAM1->ITGB7	VCAM1->ITGB7	0.00341354161592089	0.483294109417892
APOE->LRP2	APOE->LRP2	0.00342787665010447	0.366684814992905
BTLA->CD79A	BTLA->CD79A	0.00343742724024976	0.442010841462669
RLN3->RXFP1	RLN3->RXFP1	0.00347946711535108	0.287190398820972
DLK2->NOTCH1	DLK2->NOTCH1	0.003494511712962	0.456095242006234
IL22->IL10RA	IL22->IL10RA	0.00352908092759452	0.464702292562673
IL4->CD53	IL4->CD53	0.00355897884471579	0.491092854662458
NECTIN2->NECTIN3	NECTIN2->NECTIN3	0.00360076600007952	0.472671877609991
NECTIN3->NECTIN2	NECTIN3->NECTIN2	0.00360076600007952	0.472671877609991
CSF3->CSF3R	CSF3->CSF3R	0.00362674384686545	0.487502522027821
CCL7->ACKR1	CCL7->ACKR1	0.00364785501950948	0.512446599912044
NID1->PTPRF	NID1->PTPRF	0.00367110223835898	3.11642054693193
AANAT->MTNR1A	AANAT->MTNR1A	0.003678082023997	1.69062170741946
SEMA6D->TYROBP	SEMA6D->TYROBP	0.00367838389039277	0.534418143406751
ICAM2->ITGAL	ICAM2->ITGAL	0.0036809086067674	0.471742225431813
CCL21->CCR7	CCL21->CCR7	0.00368199097655164	0.541051037793391
IFNA5->IFNAR2	IFNA5->IFNAR2	0.00368931152446805	0.438585707705089
ADAM9->ITGB5	ADAM9->ITGB5	0.00369838003431888	0.437378839449588
TIMP1->CD63	TIMP1->CD63	0.00376646869398634	0.542653874391646
GNAI2->AGTR2	GNAI2->AGTR2	0.00378974581698877	0.428653932571781
GNAI2->CCR5	GNAI2->CCR5	0.00378974581698877	0.428653932571781
GNAI2->CXCR1	GNAI2->CXCR1	0.00378974581698877	0.428653932571781
GNAI2->LPAR3	GNAI2->LPAR3	0.00378974581698877	0.428653932571781
GNAI2->MTNR1A	GNAI2->MTNR1A	0.00378974581698877	0.428653932571781
GNAI2->MTNR1B	GNAI2->MTNR1B	0.00378974581698877	0.428653932571781
GNAI2->OPRD1	GNAI2->OPRD1	0.00378974581698877	0.428653932571781
GNAI2->TSHR	GNAI2->TSHR	0.00378974581698877	0.428653932571781
LY9->LY9	LY9->LY9	0.00384314003338337	0.480567983042662
PRG4->TLR2	PRG4->TLR2	0.00384815429817198	2.43967209103334
PLAU->PLAUR	PLAU->PLAUR	0.00388996197279701	0.48957380093376
EBI3->IL6ST	EBI3->IL6ST	0.00389370716789261	0.501457391015457
SOSTDC1->LRP4	SOSTDC1->LRP4	0.00390040293228899	1.95637288362766
IFNK->IFNAR2	IFNK->IFNAR2	0.00393499167028233	0.464572209384064
ICAM1->ITGB2	ICAM1->ITGB2	0.0039499049186259	0.484509845375384
PTH2->PTH2R	PTH2->PTH2R	0.00399160274457266	1.93173437632262
CCN4->ITGA5	CCN4->ITGA5	0.00401163990350972	0.510816034784879
GRP->BRS3	GRP->BRS3	0.00401555984424429	1.75581116187725
IL12B->IL12RB1	IL12B->IL12RB1	0.00402420830909667	0.521132160515241
FGF17->FGFR1	FGF17->FGFR1	0.00408096233882704	0.483566637460385
SELPLG->SELP	SELPLG->SELP	0.00410594786796992	0.526884568363551
EFNB3->EPHB2	EFNB3->EPHB2	0.00411247738112197	3.00332352530414
NTRK3->PTPRF	NTRK3->PTPRF	0.00414226827845987	3.20455934805019
GNAI2->P2RY12	GNAI2->P2RY12	0.00418621235862782	0.448125380406085
C3->C5AR2	C3->C5AR2	0.00429960052696354	0.442815891079856
CXCL1->CXCR2	CXCL1->CXCR2	0.00438650288998055	0.382550381430162
DLK1->NOTCH2	DLK1->NOTCH2	0.00452200072420517	3.05535766325951
FN1->PLAUR	FN1->PLAUR	0.0045672454527208	0.519883095167496
CXCL12->CD4	CXCL12->CD4	0.00459559866997594	0.437050019160743
CCL8->ACKR1	CCL8->ACKR1	0.00471840369701149	0.427142181919338
SFTPA1->TLR2	SFTPA1->TLR2	0.004756965276138	0.535981668565545
IL17C->IL17RA	IL17C->IL17RA	0.00479607658048875	0.37296404423116
CCL19->CCR7	CCL19->CCR7	0.00481894432076235	0.476765896040871
CCL22->CCR4	CCL22->CCR4	0.00488026677441999	0.497827488774561
WNT5A->FZD2	WNT5A->FZD2	0.00492095244270963	0.347375724056905
GNAI2->CXCR2	GNAI2->CXCR2	0.00499026769787458	0.446636363781135
C1QB->CD33	C1QB->CD33	0.00499029385353333	0.556989440637205
IL25->IL17RB	IL25->IL17RB	0.00502810390826447	0.374746239878705
CCL5->SDC4	CCL5->SDC4	0.0050544585466622	0.534195335410206
CPAMD8->SCTR	CPAMD8->SCTR	0.00513698602189827	0.590940348894968
DLL1->NOTCH4	DLL1->NOTCH4	0.00514316618415689	0.512092897168868
CCL21->CCR10	CCL21->CCR10	0.0051789050762957	0.521923531863709
C1QB->LRP1	C1QB->LRP1	0.00518568254799057	0.561857178871983
UCN3->IL10RB	UCN3->IL10RB	0.00520112802761086	0.38379801377546
WNT1->RYK	WNT1->RYK	0.0052706107351006	1.65357209196965
CCN2->ITGB2	CCN2->ITGB2	0.00528949649602029	0.502913674133357
TNFSF13B->TNFRSF17	TNFSF13B->TNFRSF17	0.00529684775194295	0.442772716159412
CD84->CD84	CD84->CD84	0.0053173277077242	0.483662478801857
LAMA2->DAG1	LAMA2->DAG1	0.00534549396326744	0.538101421797155
CD209->ICAM3	CD209->ICAM3	0.00535482980593505	0.514408787353929
ICAM3->CD209	ICAM3->CD209	0.00535482980593505	0.514408787353929
SERPINF1->PLXDC1	SERPINF1->PLXDC1	0.00536336534255422	2.84777952243855
CD38->PECAM1	CD38->PECAM1	0.00543818597549461	0.448832819697029
PECAM1->CD38	PECAM1->CD38	0.00543818597549461	0.448832819697029
CCL20->CXCR3	CCL20->CXCR3	0.00549200413481932	0.478734372130648
CDH1->KLRG1	CDH1->KLRG1	0.0055109026525515	0.427175058326978
EFNA5->EPHA4	EFNA5->EPHA4	0.00552404838157217	2.47893424770667
HLA-A->KIR3DL2	HLA-A->KIR3DL2	0.00557290686182044	0.412584081237669
HLA-B->KIR3DL2	HLA-B->KIR3DL2	0.00557290686182044	0.412584081237669
HLA-F->KIR3DL2	HLA-F->KIR3DL2	0.00557290686182044	0.412584081237669
TNFSF12->CD163	TNFSF12->CD163	0.00560458858384372	0.438922305321211
CCL27->CCR10	CCL27->CCR10	0.00562362748943002	1.64429500307251
EFNB3->RHBDL2	EFNB3->RHBDL2	0.00562368958329462	2.23508376266146
BSG->SELE	BSG->SELE	0.00570949257091391	0.566527636268126
DKK4->KREMEN2	DKK4->KREMEN2	0.00578435318610981	0.311981850824605
MUC7->SELL	MUC7->SELL	0.00581114800826776	0.532623182074477
DEFB106A->CCR2	DEFB106A->CCR2	0.0058194585378567	0.49480044986331
THBS1->ITGB3	THBS1->ITGB3	0.0058194585378567	0.524755964468818
CEACAM5->CD8A	CEACAM5->CD8A	0.00587263205608091	0.525435446552829
IFNA1->IFNAR2	IFNA1->IFNAR2	0.00589217192103419	0.446085086085308
IFNA13->IFNAR2	IFNA13->IFNAR2	0.00589217192103419	0.446085086085308
IFNA16->IFNAR2	IFNA16->IFNAR2	0.00589217192103419	0.446085086085308
IFNA17->IFNAR2	IFNA17->IFNAR2	0.00589217192103419	0.446085086085308
IFNA4->IFNAR2	IFNA4->IFNAR2	0.00589217192103419	0.446085086085308
IFNA6->IFNAR2	IFNA6->IFNAR2	0.00589217192103419	0.446085086085308
IFNA7->IFNAR2	IFNA7->IFNAR2	0.00589217192103419	0.446085086085308
IGSF11->VSIR	IGSF11->VSIR	0.00589608482320325	0.562220819547758
GNAI2->ADCY1	GNAI2->ADCY1	0.00598013664484431	0.442778329648102
CD1D->LILRB2	CD1D->LILRB2	0.00599195978145228	0.50050362606507
CCL3L1->ACKR2	CCL3L1->ACKR2	0.00608225965405473	0.507527342178516
CCL3L1->CCR3	CCL3L1->CCR3	0.00611494037839644	0.539833863006362
NTS->NTSR1	NTS->NTSR1	0.0061302938113198	2.99572423273787
LAMA1->ITGA1	LAMA1->ITGA1	0.00623074949870739	1.88093597909957
SEMA4D->PLXNB1	SEMA4D->PLXNB1	0.006271315694796	0.488941936467662
ADAM17->ITGA5	ADAM17->ITGA5	0.00627436742792309	0.579833536332196
FGF6->FGFR1	FGF6->FGFR1	0.00630079672444306	0.454260980289556
WNT2->FZD8	WNT2->FZD8	0.00638881910968758	0.343503464403969
APOB->LDLR	APOB->LDLR	0.0064077477405573	0.378083771895661
HCRT->NPFFR2	HCRT->NPFFR2	0.00644494725670453	1.76328964033197
SEMA6D->TREM2	SEMA6D->TREM2	0.00649529145602379	0.51965499250755
APOB->OLR1	APOB->OLR1	0.00650549591189076	0.470427178761712
PF4V1->CXCR3	PF4V1->CXCR3	0.00655109597435621	0.488885530031896
APP->FPR2	APP->FPR2	0.00659077233158545	0.417692947306005
APP->LRP1	APP->LRP1	0.006666179708543	0.40537756811562
THBS1->TNFRSF11B	THBS1->TNFRSF11B	0.00669469396932698	0.528826672607349
COMP->ITGB3	COMP->ITGB3	0.00671729711074565	0.477109819817672
ANOS1->FGFR1	ANOS1->FGFR1	0.0067436167255458	0.483696310748578
C3->NRP1	C3->NRP1	0.00685660557315326	0.513838032590361
APP->NCSTN	APP->NCSTN	0.00698776463350759	0.439404346609888
NECTIN2->CD96	NECTIN2->CD96	0.00701372116234866	0.511440489843275
TNFSF13->TNFRSF13B	TNFSF13->TNFRSF13B	0.00702944151109419	0.511487552000639
CCL19->CCRL2	CCL19->CCRL2	0.00704836987690705	0.480557431856115
SERPINE1->LRP2	SERPINE1->LRP2	0.00708412656802559	0.467688687761948
CCL3->CCR3	CCL3->CCR3	0.0071983508907919	0.595389824588822
CCL3->CCR4	CCL3->CCR4	0.0071983508907919	0.595389824588822
CCL3->CCR5	CCL3->CCR5	0.0071983508907919	0.595389824588822
MMP7->ERBB4	MMP7->ERBB4	0.00720363385723344	2.57597542826566
CDH1->ITGB7	CDH1->ITGB7	0.00722565641542317	0.372752912030632
CCL19->CXCR3	CCL19->CXCR3	0.0072330655510302	0.472166660041717
MUC1->SIGLEC9	MUC1->SIGLEC9	0.00723696411854202	0.469872408471819
SERPING1->SELE	SERPING1->SELE	0.00726946503389603	0.492861677906671
WNT1->FZD1	WNT1->FZD1	0.0072735641266084	0.412360988012076
CCN1->SDC4	CCN1->SDC4	0.00734056046928844	0.29331872834753
MDK->ITGA4	MDK->ITGA4	0.00738662368595133	0.37874041402989
ADIPOQ->ADIPOR1	ADIPOQ->ADIPOR1	0.00739212647181053	0.577594482510845
GHRH->VIPR1	GHRH->VIPR1	0.0074203157578101	0.571117083170135
VIP->VIPR1	VIP->VIPR1	0.0074203157578101	0.571117083170135
CCL14->CCR1	CCL14->CCR1	0.00742502111158727	0.527908986505891
CCL5->CCR3	CCL5->CCR3	0.00753263821670613	0.530898011847944
CXCL12->CXCR4	CXCL12->CXCR4	0.0075719139045286	0.520132372518676
BMP6->BMPR2	BMP6->BMPR2	0.00760836437009071	1.73387422524559
IFNA2->IFNAR2	IFNA2->IFNAR2	0.00780098858532752	0.457547522411203
TNF->TNFRSF1B	TNF->TNFRSF1B	0.00783483895243686	0.524306719612668
PF4->FGFR2	PF4->FGFR2	0.0078468282959071	2.59765563526586
PDGFA->PDGFRA	PDGFA->PDGFRA	0.00784795927321946	0.395413698793151
NPB->NPBWR2	NPB->NPBWR2	0.00787305447614262	2.13989372120095
WNT2->FZD3	WNT2->FZD3	0.00789277254494003	2.20462129340751
HSPG2->PTPRS	HSPG2->PTPRS	0.00792910182073092	0.486205190641516
SLIT1->SDC1	SLIT1->SDC1	0.0079809073677084	1.49308506227566
TNFSF18->TNFRSF18	TNFSF18->TNFRSF18	0.00804153645042571	0.405372812060299
ADM2->RAMP3	ADM2->RAMP3	0.00804549362162021	0.531430344468426
NPY->NPY5R	NPY->NPY5R	0.00805649475928438	0.420761141711246
HCRT->HCRTR1	HCRT->HCRTR1	0.00809336062229205	1.86081944306988
SERPINE1->LRP1	SERPINE1->LRP1	0.00811789650793249	0.517675704505879
WNT1->FZD8	WNT1->FZD8	0.00816234338975363	2.63456088093833
WNT11->FZD8	WNT11->FZD8	0.00816234338975363	2.63456088093833
WNT3A->FZD8	WNT3A->FZD8	0.00816234338975363	2.63456088093833
WNT9B->FZD8	WNT9B->FZD8	0.00816234338975363	2.63456088093833
PMCH->MCHR2	PMCH->MCHR2	0.00819839183462356	0.418066519311834
TNC->ITGB3	TNC->ITGB3	0.00824577490102396	0.566769202437206
SOSTDC1->LRP5	SOSTDC1->LRP5	0.00825679108566457	2.87660059871513
KNG1->BDKRB1	KNG1->BDKRB1	0.00829754117994996	0.412696652729001
CDH1->IGF1R	CDH1->IGF1R	0.00833023481533413	0.455891375496731
ADAM2->ITGB7	ADAM2->ITGB7	0.00834336494477617	0.446861782977787
EDN2->KEL	EDN2->KEL	0.00837124974481462	0.548487145025755
GHRL->GPR39	GHRL->GPR39	0.00850808474336318	0.529542800048104
MICB->KLRK1	MICB->KLRK1	0.00862359323367268	0.396789772644489
CCL3L1->CCR1	CCL3L1->CCR1	0.00867782506956494	0.536498105281434
CSF1->CSF1R	CSF1->CSF1R	0.0086792142622043	0.535976811663644
MFNG->NOTCH2	MFNG->NOTCH2	0.00868053524889578	0.55542139210929
FGL1->EGFR	FGL1->EGFR	0.0087212735704324	3.03459168150709
IL20->IL20RA	IL20->IL20RA	0.0087646569166433	1.95783379531058
C3->ITGAM	C3->ITGAM	0.00876866457551595	0.522391092943897
SEMA4A->LILRB2	SEMA4A->LILRB2	0.0087787108341264	0.569513361602634
PLA2G10->PLA2R1	PLA2G10->PLA2R1	0.00885811561675232	0.395368751119556
EFNA2->EPHA7	EFNA2->EPHA7	0.00890093707156348	2.37133255949354
AGRN->MUSK	AGRN->MUSK	0.00897710400755003	0.449489064209706
CCL11->CCR2	CCL11->CCR2	0.00898104428700197	0.523643853794727
IL32->ITGB3	IL32->ITGB3	0.00902448058996874	0.565048309885386
TIMP3->AGTR2	TIMP3->AGTR2	0.00907433863328133	0.411589988596508
SLITRK3->PTPRD	SLITRK3->PTPRD	0.00908158250091773	1.76019185014231
IL23A->IL12RB1	IL23A->IL12RB1	0.00909602993108882	0.545512079574425
IL34->CSF1R	IL34->CSF1R	0.00914659851491095	0.517728304967132
GNAI2->ADORA1	GNAI2->ADORA1	0.00916943120554259	0.470023021096811
IL10->IL10RA	IL10->IL10RA	0.00917021804185925	0.584575250461622
HP->CD163	HP->CD163	0.00918587410867999	0.517482372649269
SFTPD->SIRPA	SFTPD->SIRPA	0.00925740561469635	0.565469807492118
C3->CR2	C3->CR2	0.0092725717916069	0.508025432043889
FGL1->LAG3	FGL1->LAG3	0.009277458983739	0.483572842962841
DLL1->NOTCH1	DLL1->NOTCH1	0.00933264369307363	0.459131847515501
FGA->TLR4	FGA->TLR4	0.0093956353754685	0.508028171872324
NTF3->NGFR	NTF3->NGFR	0.00941082404069382	0.466862228943567
PDGFB->PDGFRA	PDGFB->PDGFRA	0.00943131532314179	0.310555831325953
LGI4->ADAM11	LGI4->ADAM11	0.00958775541153734	0.460094316392845
IL2->IL2RG	IL2->IL2RG	0.00960149045052916	0.512744007667655
PSPN->GFRA1	PSPN->GFRA1	0.00990607659037013	0.446996997763482
SCT->VIPR1	SCT->VIPR1	0.00994462158607035	0.568770437483037
CD274->CD80	CD274->CD80	0.00998635336368814	0.53126784299789
CD80->CD274	CD80->CD274	0.00998635336368814	0.53126784299789
LRRC4B->PTPRF	LRRC4B->PTPRF	0.0101589725255463	2.99222638343689
FGF3->FGFR1	FGF3->FGFR1	0.0101709250564683	0.493406266486829
ARF1->PLD2	ARF1->PLD2	0.0101760209148807	0.444406158509459
ZG16B->TLR4	ZG16B->TLR4	0.0102006515147947	0.491931085935412
NLGN2->NRXN2	NLGN2->NRXN2	0.0102149206450857	0.547987206329458
FGF9->FGFR1	FGF9->FGFR1	0.0102490549502878	0.388572441205966
EDN1->KEL	EDN1->KEL	0.0102563557327215	0.633069301270141
SELPLG->SELL	SELPLG->SELL	0.0103041993791612	0.526227240458557
SERPINC1->LRP1	SERPINC1->LRP1	0.0103081395241386	0.495656494944873
ITGB2->THY1	ITGB2->THY1	0.0103636082440983	0.533227769044968
SEMA3B->NRP2	SEMA3B->NRP2	0.0103687682081229	0.445936421286973
IL16->KCNJ10	IL16->KCNJ10	0.0103969719480116	0.609033669837124
FGF9->FGFR2	FGF9->FGFR2	0.0104015410315522	0.403446331777285
AFDN->EPHB6	AFDN->EPHB6	0.0104050776504367	0.429842619598719
CALCA->CALCR	CALCA->CALCR	0.0104102933997852	2.26817108625893
VEGFC->KDR	VEGFC->KDR	0.0104471836114577	0.489522513644389
WNT3A->FZD1	WNT3A->FZD1	0.0105192881761753	0.426945214279896
DSC3->DSG3	DSC3->DSG3	0.0105351878463679	1.89825956466745
TAFA4->FPR1	TAFA4->FPR1	0.0106052665379165	0.563119221251492
CCL22->ACKR2	CCL22->ACKR2	0.0107442849424983	0.464417943913792
SEMA3F->PLXNA3	SEMA3F->PLXNA3	0.0107484346995745	0.516511159011197
CCL3L3->ACKR2	CCL3L3->ACKR2	0.0107831542179676	0.525084056978836
EGF->EGFR	EGF->EGFR	0.0112038133550456	2.26876416985387
SAA1->CD36	SAA1->CD36	0.0112057504773986	2.07132682847839
IL12B->IL12RB2	IL12B->IL12RB2	0.0112530415832929	2.77545591886631
ADGRB1->RTN4RL2	ADGRB1->RTN4RL2	0.0112977524309432	0.53374707519517
FGF19->FGFR1	FGF19->FGFR1	0.0113198100581499	0.462163736648787
THBS1->SDC4	THBS1->SDC4	0.0115474243309645	0.532536252895419
SEMA4A->PLXND1	SEMA4A->PLXND1	0.0115884451637475	0.632934474299448
VCAM1->ITGA9	VCAM1->ITGA9	0.011656665643376	0.566102571466464
CXCL9->CCR3	CXCL9->CCR3	0.0116676571480221	0.567081304512956
CXCL9->CXCR3	CXCL9->CXCR3	0.0116676571480221	0.567081304512956
CCL19->CCR10	CCL19->CCR10	0.0117630572621769	0.549545559191538
OXT->AVPR1A	OXT->AVPR1A	0.0118220857990479	1.80157098827528
LGALS9->CD44	LGALS9->CD44	0.0118266236452417	0.427670063488341
SELPLG->SELE	SELPLG->SELE	0.0118856065863333	0.575023706342059
APOE->SCARB1	APOE->SCARB1	0.0119007272043101	0.438614343829894
GRN->SORT1	GRN->SORT1	0.0119022006504634	0.397829920474298
LTB->TNFRSF1A	LTB->TNFRSF1A	0.012008662843489	0.590408688238568
BMP2->ENG	BMP2->ENG	0.0121075416273889	0.47125438460228
CLCF1->CNTFR	CLCF1->CNTFR	0.0121191478490842	0.553308213166467
LGI3->ADAM22	LGI3->ADAM22	0.012179288936219	0.314602150901791
CCL5->SDC1	CCL5->SDC1	0.0122821468417913	0.505783331744898
GNAI2->ADRA2B	GNAI2->ADRA2B	0.0123820938621975	0.488204939518914
HSPG2->COL13A1	HSPG2->COL13A1	0.0124107977569966	0.438437182899566
APOE->LRP8	APOE->LRP8	0.0124680116533213	0.435866343595287
FGF8->FGFR2	FGF8->FGFR2	0.0125192630190541	2.52580669490264
CXCL10->CXCR3	CXCL10->CXCR3	0.0125417204303668	0.583400438878196
CCL13->CCR2	CCL13->CCR2	0.0125892130983092	0.467271225665086
VEGFB->NRP1	VEGFB->NRP1	0.0126178185793667	0.531351367289794
SOSTDC1->LRP6	SOSTDC1->LRP6	0.0126280555946399	2.32452482184697
CCL4->CCR5	CCL4->CCR5	0.0126455137243925	2.66652963876611
IL21->IL21R	IL21->IL21R	0.0128268648801172	0.546897176429585
ICAM4->ITGAL	ICAM4->ITGAL	0.0128312970139228	0.482666227779731
HMGB1->THBD	HMGB1->THBD	0.0128529557277193	1.81978479092107
CD47->SIRPA	CD47->SIRPA	0.012856093988839	0.560391602722906
SIRPA->CD47	SIRPA->CD47	0.012856093988839	0.560391602722906
IL22->IL22RA2	IL22->IL22RA2	0.0129863576239775	0.454651075479075
TNFSF10->TNFRSF11B	TNFSF10->TNFRSF11B	0.0130585689201438	0.573017468151326
TNFSF12->TNFRSF12A	TNFSF12->TNFRSF12A	0.0130838664581738	0.454016696973711
CCL13->ACKR4	CCL13->ACKR4	0.0131562025683206	0.479780464855422
C4BPA->LRP1	C4BPA->LRP1	0.0131759671517558	0.569282675005365
FGA->ITGAX	FGA->ITGAX	0.0132027141685983	0.546962033857041
FAM3D->FPR1	FAM3D->FPR1	0.0132634892747399	0.506144985409385
DSC3->DSG2	DSC3->DSG2	0.0133779091900385	1.64474708913494
DSG2->DSC3	DSG2->DSC3	0.0133779091900385	1.64474708913494
CCL19->ACKR2	CCL19->ACKR2	0.0134740206914213	0.491042562444957
PLAU->ST14	PLAU->ST14	0.0135127524696163	0.56953959784555
CD96->NECTIN1	CD96->NECTIN1	0.0135390160098137	0.512039245646781
NECTIN1->CD96	NECTIN1->CD96	0.0135390160098137	0.512039245646781
CCL3L1->CCR5	CCL3L1->CCR5	0.0136388951337599	0.555105322706068
TNFSF13->TNFRSF17	TNFSF13->TNFRSF17	0.01366846472778	0.516898758875875
SPON1->LRP8	SPON1->LRP8	0.0136869255615368	1.43764188800372
FGF22->FGFR1	FGF22->FGFR1	0.013719696212804	0.491090535901824
LTB->LTBR	LTB->LTBR	0.0137277638552163	0.535169707521672
C4B->CR1	C4B->CR1	0.0137592305883713	0.517495520873721
EBI3->IL27RA	EBI3->IL27RA	0.0139103588172127	0.514401697752399
CTHRC1->FZD6	CTHRC1->FZD6	0.0140255354584135	1.45689815848428
IL2->IL2RB	IL2->IL2RB	0.0140745408878172	0.512355078375149
LRPAP1->SORL1	LRPAP1->SORL1	0.0140814207895451	0.409497728750611
GAL->GALR3	GAL->GALR3	0.0141357743674871	1.90186695535582
GZMB->IGF2R	GZMB->IGF2R	0.0141796164757511	0.485069269807044
TNFSF13B->TNFRSF13B	TNFSF13B->TNFRSF13B	0.0143294279708259	0.63735729635436
CNTN1->NOTCH1	CNTN1->NOTCH1	0.0143403716086254	0.54711622875877
RBP3->NOTCH1	RBP3->NOTCH1	0.0143403716086254	0.54711622875877
IFNB1->IFNAR2	IFNB1->IFNAR2	0.0144108605101595	0.467569349841729
GNAS->CRHR1	GNAS->CRHR1	0.0144379120258542	0.312846060828681
CSF2->CSF2RB	CSF2->CSF2RB	0.0144912219089254	0.482566959003632
CCL18->CCR8	CCL18->CCR8	0.0145464373181061	0.4981102652004
CCL13->CXCR3	CCL13->CXCR3	0.0146643397052563	0.47015589898486
FGF23->FGFR1	FGF23->FGFR1	0.0146749903112684	0.474009124334217
GDF2->ACVR2B	GDF2->ACVR2B	0.0147242132255978	0.402302583059252
CXCL10->CCR3	CXCL10->CCR3	0.0148047207503045	0.581207729306414
SELPLG->SIGLEC5	SELPLG->SIGLEC5	0.014874557995907	0.551993837840138
FGF21->FGFR4	FGF21->FGFR4	0.014999261379919	1.95765527865379
CGN->F11R	CGN->F11R	0.0150193150772459	0.429505735414068
LGALS9->HAVCR2	LGALS9->HAVCR2	0.015105675655217	0.563957638019972
F8->LDLR	F8->LDLR	0.0151296391785415	0.481538370708757
MADCAM1->ITGB7	MADCAM1->ITGB7	0.015309664116181	0.46953790778328
IHH->PTCH2	IHH->PTCH2	0.0153258398906237	3.60071241288345
AGRN->DAG1	AGRN->DAG1	0.0154296835121107	0.625963252964676
CD200->CD200R1L	CD200->CD200R1L	0.0154402777956468	0.460656790344269
LGI1->ADAM22	LGI1->ADAM22	0.0154441933445769	2.66160259651387
EFNB1->EPHA4	EFNB1->EPHA4	0.015516333281642	2.07645819610563
EPHA4->EFNB1	EPHA4->EFNB1	0.015516333281642	2.07645819610563
IL2->IL2RA	IL2->IL2RA	0.0155384286795858	0.531807663692082
POMC->OPRK1	POMC->OPRK1	0.0155631126506314	1.77940346835181
LRPAP1->LRP2	LRPAP1->LRP2	0.0155736006992444	0.618350560847311
FGF18->FGFR4	FGF18->FGFR4	0.0156740160408776	0.358217465417588
CCL7->ACKR4	CCL7->ACKR4	0.0157147726200646	0.588740987645369
IGFBP4->LRP6	IGFBP4->LRP6	0.0157185660412135	0.472353713984091
CFP->NCR1	CFP->NCR1	0.0157861553427712	0.587442040441524
BMP8A->BMPR1A	BMP8A->BMPR1A	0.0158484363915208	2.70576201434877
RSPO4->LGR4	RSPO4->LGR4	0.0158648400584885	2.54811390815725
EDN3->KEL	EDN3->KEL	0.0159380469837305	0.477002351949653
LAMA1->ITGB8	LAMA1->ITGB8	0.0160398747730038	1.93586658301411
PLAU->LRP2	PLAU->LRP2	0.0161573366392215	0.558471896459853
F8->ASGR2	F8->ASGR2	0.0161584506791579	0.494666145594958
IHH->BOC	IHH->BOC	0.0161990427526941	0.479729078407523
SLIT3->ROBO1	SLIT3->ROBO1	0.0162376838840789	0.445968189602231
RPH3A->NRXN1	RPH3A->NRXN1	0.0162460615850607	2.7549529477408
NPY->NPY4R	NPY->NPY4R	0.0162487054045576	1.92959817572507
FN1->ITGB7	FN1->ITGB7	0.0162867471361866	0.477222534759262
GAST->CCKBR	GAST->CCKBR	0.0163315107591226	0.645226284758738
WNT5A->FZD7	WNT5A->FZD7	0.0163767011854343	0.456147867440591
SLAMF6->SLAMF6	SLAMF6->SLAMF6	0.0164196362347842	0.560681165257124
LILRB4->LAIR1	LILRB4->LAIR1	0.0164879141291716	0.560021765648045
EFEMP1->EGFR	EFEMP1->EGFR	0.0165007321842096	0.562200906960764
SEMA7A->PLXNC1	SEMA7A->PLXNC1	0.0165195236892376	0.572265074497289
WNT7B->FZD10	WNT7B->FZD10	0.0165674409041553	1.51028793387256
EFNA2->EPHA4	EFNA2->EPHA4	0.0166087327309168	2.29925321357417
NTF4->NGFR	NTF4->NGFR	0.0166193031681077	0.571926836756373
THBS1->LRP1	THBS1->LRP1	0.0166859835069507	0.530264531006252
GH2->GHR	GH2->GHR	0.016687990524735	1.87236809499087
GPHA2->TSHR	GPHA2->TSHR	0.0166910179168058	0.407880602612859
SERPING1->SELP	SERPING1->SELP	0.0168458225771845	0.478823520190182
DKK4->LRP6	DKK4->LRP6	0.0169416247824352	0.640083877063514
FGA->ITGA5	FGA->ITGA5	0.0170694289650372	0.623696443131472
PF4->CXCR3	PF4->CXCR3	0.0171684558270261	0.499217846172489
ICAM4->ITGB2	ICAM4->ITGB2	0.0173102405813673	0.504563747219931
NTN1->DCC	NTN1->DCC	0.0173358006626213	0.558500465016365
THBS1->ITGA2B	THBS1->ITGA2B	0.0174428416737725	0.538444179091097
EFNA5->EPHB1	EFNA5->EPHB1	0.0175573702469618	2.00850471471699
CCL3L3->CCR5	CCL3L3->CCR5	0.0175750745059671	0.561604009428679
SFTPD->LAIR1	SFTPD->LAIR1	0.0176153787276336	0.432423897416397
FGF1->FGFR1	FGF1->FGFR1	0.0176626010152034	0.460633854192597
CXCL13->CXCR3	CXCL13->CXCR3	0.0177252697300702	0.512789824303046
HCRT->HCRTR2	HCRT->HCRTR2	0.0177290484118294	1.75058626101405
KNG1->PLAUR	KNG1->PLAUR	0.0179336653802707	0.577489734692276
VTN->PLAUR	VTN->PLAUR	0.0179336653802707	0.577489734692276
CXCL5->ACKR1	CXCL5->ACKR1	0.018078900870094	0.537791752819737
BMP8A->ACVR2A	BMP8A->ACVR2A	0.0181381962800101	1.73043560405567
VTN->ITGA5	VTN->ITGA5	0.0181585582656254	0.628693507287797
DLK1->NOTCH1	DLK1->NOTCH1	0.0181690566835143	0.563520532760497
SEMA6D->PLXNA1	SEMA6D->PLXNA1	0.0182037752769618	0.625446865606086
TGM2->ADGRG1	TGM2->ADGRG1	0.0183036494982002	0.465847795990282
BMP8A->TGFBR1	BMP8A->TGFBR1	0.0183680227019719	0.616810630945669
FGF18->FGFR1	FGF18->FGFR1	0.0186821924916144	0.452078102803004
CCL25->CCR9	CCL25->CCR9	0.018737608903276	0.495922458660307
PTH->PTH2R	PTH->PTH2R	0.018861685705155	1.82766904154015
VIM->CD44	VIM->CD44	0.0188808194272346	0.401229865764991
SEMA4D->ERBB2	SEMA4D->ERBB2	0.018987972547889	0.564359184388358
CFH->SELL	CFH->SELL	0.0190498947280249	0.550665050346512
CNTF->CNTFR	CNTF->CNTFR	0.0190850718978122	1.93637054225975
TGM2->ITGB3	TGM2->ITGB3	0.0191113116703838	0.524585519702875
NECTIN2->TIGIT	NECTIN2->TIGIT	0.0191332940118888	0.507017299772437
TIGIT->NECTIN2	TIGIT->NECTIN2	0.0191332940118888	0.507017299772437
NECTIN1->NECTIN1	NECTIN1->NECTIN1	0.0192157451228102	0.512802924112618
DHH->PTCH1	DHH->PTCH1	0.0193412174150857	0.547963521451907
LACRT->SDC1	LACRT->SDC1	0.0194504194979824	1.42099365927699
RELN->ITGA3	RELN->ITGA3	0.0194565563566506	0.415189767306809
WNT3A->RYK	WNT3A->RYK	0.0194753397555543	1.54158769009407
C3->CD19	C3->CD19	0.0194838904703935	0.520455316378778
CDH1->EGFR	CDH1->EGFR	0.0195757768138987	0.537201023892555
NRTN->GFRA1	NRTN->GFRA1	0.0196695652332129	0.400787920915438
CCL26->CCR1	CCL26->CCR1	0.0196703717651036	0.564762881584906
MFGE8->ITGB3	MFGE8->ITGB3	0.0196728525991473	0.590395357012005
GDF1->ACVR1	GDF1->ACVR1	0.0196962162826958	2.55170251311266
GDF2->ACVR1	GDF2->ACVR1	0.0196962162826958	2.55170251311266
GDF5->ACVR1	GDF5->ACVR1	0.0196962162826958	2.55170251311266
INHBA->ACVR1	INHBA->ACVR1	0.0196962162826958	2.55170251311266
TGFB2->ACVR1	TGFB2->ACVR1	0.0196962162826958	2.55170251311266
AMBN->CD63	AMBN->CD63	0.0197057229889748	0.381477380976474
SEMA3F->NRP1	SEMA3F->NRP1	0.0197888347429783	0.537779115654891
CXCL12->ITGA4	CXCL12->ITGA4	0.019819860698053	0.540419803661171
AREG->EGFR	AREG->EGFR	0.0198496582964538	2.80843968029896
OMG->RTN4R	OMG->RTN4R	0.0198684504694305	0.343790278679559
WNT10A->FZD8	WNT10A->FZD8	0.0198929937802563	2.45976445648135
THBS1->PTPRJ	THBS1->PTPRJ	0.0200514532506694	0.549796552422756
WNT7B->FZD1	WNT7B->FZD1	0.0202305486101149	2.36184294260512
CD59->CD2	CD59->CD2	0.0202860109199127	0.57112612220015
SLITRK5->PTPRD	SLITRK5->PTPRD	0.0202877540425515	1.80155378319832
PPY->NPY5R	PPY->NPY5R	0.020314629229751	0.581219992839458
ANXA2->TLR2	ANXA2->TLR2	0.020500812745589	0.542773736618194
L1CAM->ERBB3	L1CAM->ERBB3	0.0205969090259043	0.458527602941477
TGM2->SDC4	TGM2->SDC4	0.020631150379996	0.583515746727917
TNFSF11->TNFRSF11B	TNFSF11->TNFRSF11B	0.020671651615645	0.52678446324361
EFNA3->EPHA4	EFNA3->EPHA4	0.0207472374120657	2.27326721723633
DLL4->NOTCH1	DLL4->NOTCH1	0.0208744759079724	0.551064222746208
EFNA2->EPHA6	EFNA2->EPHA6	0.0209108846866611	1.81825787434853
IFNA21->IFNAR2	IFNA21->IFNAR2	0.0211650497099508	0.528223266056639
HGF->ST14	HGF->ST14	0.0212575028188673	0.577724199908217
HGF->MET	HGF->MET	0.0212826011443051	1.99593133353149
IL12A->IL12RB2	IL12A->IL12RB2	0.0214322215570216	2.66420546992111
WNT7B->FZD8	WNT7B->FZD8	0.021438219587798	2.42980826773654
CXCL11->CXCR3	CXCL11->CXCR3	0.0215022063887325	0.52273874815975
FNDC5->ITGB5	FNDC5->ITGB5	0.0215838634568354	0.497069137171289
RSPO3->LRP6	RSPO3->LRP6	0.0216634791311712	0.52526489847302
IL1RN->IL1R2	IL1RN->IL1R2	0.0217010924284107	0.527948465991916
COLQ->MUSK	COLQ->MUSK	0.0217528205398434	0.550608207107042
SLITRK2->PTPRS	SLITRK2->PTPRS	0.021788123305545	0.581975966565391
EFNA3->EPHB1	EFNA3->EPHB1	0.0219543290775849	1.57489559338479
CCL3->ACKR2	CCL3->ACKR2	0.0220009954340689	0.606824376272908
CCL26->CCR3	CCL26->CCR3	0.0221169430791254	0.562997803500788
HBEGF->EGFR	HBEGF->EGFR	0.022206753611829	0.45298303267321
CCL8->ACKR4	CCL8->ACKR4	0.022246299966058	0.541980697704266
CCL8->CCR1	CCL8->CCR1	0.022246299966058	0.541980697704266
CCL8->CCR2	CCL8->CCR2	0.022246299966058	0.541980697704266
CCL8->CCR3	CCL8->CCR3	0.022246299966058	0.541980697704266
RTN4->S1PR2	RTN4->S1PR2	0.0224333395664958	1.47516573152598
F11->GP1BA	F11->GP1BA	0.0224951195454803	0.471437191720626
CCL25->ACKR4	CCL25->ACKR4	0.0224988336307783	0.534599227116604
CCL7->CXCR3	CCL7->CXCR3	0.0225647949769033	0.511886864234774
INHBB->CFC1B	INHBB->CFC1B	0.0226924035944653	1.6681584573138
TGM2->ITGB1	TGM2->ITGB1	0.0227376068828343	0.567349624007424
NTNG1->LRRC4C	NTNG1->LRRC4C	0.0227766032066835	1.69052167636041
PSAP->GPR37L1	PSAP->GPR37L1	0.0228370590972499	0.578994231522329
IL24->IL20RA	IL24->IL20RA	0.0228413188939178	2.43793492431035
ADAM7->ITGB7	ADAM7->ITGB7	0.0229190443624575	0.455006117119265
GDF11->ACVR2A	GDF11->ACVR2A	0.0229832218521369	1.67926507569609
DLL3->NOTCH3	DLL3->NOTCH3	0.0231241128072422	1.42288534509402
CD2->CD48	CD2->CD48	0.0231467945536825	0.532662069105978
CD48->CD2	CD48->CD2	0.0231467945536825	0.532662069105978
TNFSF13B->TNFRSF13C	TNFSF13B->TNFRSF13C	0.0231509519852464	0.571765683694367
LAMB2->RPSA	LAMB2->RPSA	0.0231595409175556	0.557830674480008
SEMA5A->MET	SEMA5A->MET	0.0232452512002868	2.80427753859121
ADAM12->ITGA9	ADAM12->ITGA9	0.0233515389140129	0.593406403244842
SNCA->LAG3	SNCA->LAG3	0.0234486978962989	0.474939567096927
TSLP->IL7R	TSLP->IL7R	0.023500473086274	0.597724655887507
GDF2->BMPR2	GDF2->BMPR2	0.0235546335428843	1.92851660208479
CEACAM6->CEACAM8	CEACAM6->CEACAM8	0.0237939419303768	1.59915179527966
WNT2->FZD5	WNT2->FZD5	0.0238620329797105	0.504438460910176
WNT5B->FZD2	WNT5B->FZD2	0.0239561628910724	0.493261791972253
LAMA2->RPSA	LAMA2->RPSA	0.0240123671425428	0.402280687857585
SEMA4D->CD72	SEMA4D->CD72	0.0241465037775931	0.514388752295967
DKK2->LRP6	DKK2->LRP6	0.0241805110693496	0.502083698777318
CCL19->ACKR4	CCL19->ACKR4	0.0242003879491522	0.52739952270165
PRG4->TLR4	PRG4->TLR4	0.0242236815139656	2.10857145503256
MMP13->LRP1	MMP13->LRP1	0.0242339113287038	0.601057678114269
RPS19->C5AR1	RPS19->C5AR1	0.0243157253926573	0.511710214196504
SEMA4D->PLXNB2	SEMA4D->PLXNB2	0.0243200350305719	0.560112669861188
WNT5A->MCAM	WNT5A->MCAM	0.0243253189466313	0.556522026962962
UCN->CRHR2	UCN->CRHR2	0.0243275352575393	0.449433207455944
CCN1->ITGB2	CCN1->ITGB2	0.0243408196839074	0.443705533639982
APOB->LSR	APOB->LSR	0.0243939088228381	0.480278805377709
ARTN->GFRA1	ARTN->GFRA1	0.0245347394589663	0.517845795954799
CCL28->ACKR2	CCL28->ACKR2	0.024571587805437	0.430860559802227
NXPH1->NRXN3	NXPH1->NRXN3	0.0246381236110652	2.06219928463171
HAS2->HMMR	HAS2->HMMR	0.0246553520894949	2.25908436479145
LRPAP1->LDLR	LRPAP1->LDLR	0.0246647753522733	0.503814927628886
SLIT1->ROBO1	SLIT1->ROBO1	0.024722842540943	1.60146052480915
ALKAL1->ALK	ALKAL1->ALK	0.0247859417643961	0.656919736660245
BTLA->VTCN1	BTLA->VTCN1	0.0248142625866332	0.545116355014764
SLIT3->ROBO4	SLIT3->ROBO4	0.0248889294148887	0.478901128052107
FGA->ITGAM	FGA->ITGAM	0.0249307296242446	0.57202115035146
ICAM1->ITGAM	ICAM1->ITGAM	0.0249307296242446	0.57202115035146
BMP2->ACVR2A	BMP2->ACVR2A	0.0249399706799946	1.65730685789165
EREG->EGFR	EREG->EGFR	0.0250667737865981	2.7051383694914
FGF13->SCN5A	FGF13->SCN5A	0.0251176829329461	1.73959218483074
PVR->PVRIG	PVR->PVRIG	0.0251602493432395	0.5809510649073
GIP->DPP4	GIP->DPP4	0.0252132721755381	1.58926240126957
NLGN3->NRXN1	NLGN3->NRXN1	0.0252559800347342	1.92896020061244
CXCL16->CXCR6	CXCL16->CXCR6	0.0252715253047335	0.583169364061087
RTN4->CNTNAP1	RTN4->CNTNAP1	0.0252969199075945	2.55223948795542
HLA-G->KIR2DL4	HLA-G->KIR2DL4	0.025386296780556	0.500633487345411
CXCL1->CXCR1	CXCL1->CXCR1	0.0255237276866465	0.506013605746645
SLIT1->GPC1	SLIT1->GPC1	0.0256663668941191	0.652837023766096
CCN2->ITGAM	CCN2->ITGAM	0.0257176864615928	0.414918188388687
CCL25->CCR10	CCL25->CCR10	0.0259466454539509	2.07244166209931
COL18A1->GPC4	COL18A1->GPC4	0.0259728697739005	2.81789905154874
ADM2->CALCRL	ADM2->CALCRL	0.0260263876108247	0.580311426663168
APOE->LRP1	APOE->LRP1	0.0262618334199954	0.584922465057223
FGF9->FGFR4	FGF9->FGFR4	0.0262686935422822	0.53901899557858
C3->LRP1	C3->LRP1	0.0262908621969256	0.521842040379572
EFNB1->EPHB3	EFNB1->EPHB3	0.0263171520114234	2.12861136967883
MMP12->PLAUR	MMP12->PLAUR	0.0263273695385694	0.47737399115901
SPON2->ITGA4	SPON2->ITGA4	0.0263520057367386	0.469320036795181
PSEN1->NOTCH4	PSEN1->NOTCH4	0.0264196573926396	0.600338125758929
PSEN1->NCSTN	PSEN1->NCSTN	0.0264199294630372	0.606593692732586
PDCD1LG2->PDCD1	PDCD1LG2->PDCD1	0.0264846503171516	0.522284585677876
MDK->LRP1	MDK->LRP1	0.0265897959721865	0.579246854548769
IL15->IL2RA	IL15->IL2RA	0.0266097796324551	0.513412404372867
AFDN->EPHB3	AFDN->EPHB3	0.0266116918016518	1.98381666986241
AMELX->LAMP2	AMELX->LAMP2	0.0267094016846502	0.61207276794822
AMELY->LAMP2	AMELY->LAMP2	0.0267094016846502	0.61207276794822
CNTN6->NOTCH1	CNTN6->NOTCH1	0.0267559760563999	0.568821088241707
LRFN3->LRFN3	LRFN3->LRFN3	0.0268613312780988	0.534034428324609
PPBP->CXCR2	PPBP->CXCR2	0.0269993114629898	0.427388940464414
FGB->TLR4	FGB->TLR4	0.0270464409803519	0.525259146857331
WNT4->FZD2	WNT4->FZD2	0.0270519279406303	0.517513719432499
BMP10->BMPR1A	BMP10->BMPR1A	0.0271806639944498	2.432772676753
BMP15->BMPR1A	BMP15->BMPR1A	0.0271806639944498	2.432772676753
GDF7->BMPR1A	GDF7->BMPR1A	0.0271806639944498	2.432772676753
TNC->EGFR	TNC->EGFR	0.0271846116365244	0.613472920486602
MFNG->NOTCH1	MFNG->NOTCH1	0.0271967015951682	0.553781968744772
DLL1->NOTCH2	DLL1->NOTCH2	0.0272862806495984	0.566000114404081
CCN1->ITGAM	CCN1->ITGAM	0.0272924834984375	0.35000529647027
FN1->CD44	FN1->CD44	0.0273592564420201	0.36201152148311
ARTN->GFRA3	ARTN->GFRA3	0.0274008396477924	0.499012896254339
FGF9->FGFR3	FGF9->FGFR3	0.0276069565882632	0.536437614571891
SEMA4B->DCBLD2	SEMA4B->DCBLD2	0.0276559984402034	0.417936530186808
SLURP1->CHRNA7	SLURP1->CHRNA7	0.027658657678696	0.455023988827983
THBS1->SDC1	THBS1->SDC1	0.027795701987126	0.547244564356868
GAL->GALR2	GAL->GALR2	0.0279992553294173	0.39968272357908
CXCL12->ITGAV	CXCL12->ITGAV	0.028002052197353	0.662581559662916
WNT7A->FZD10	WNT7A->FZD10	0.0281713430717001	0.44834418975918
EDA->EDA2R	EDA->EDA2R	0.0283371145179957	1.92620565265413
IGF1->IGF1R	IGF1->IGF1R	0.0283752480313895	0.552866356053083
CTHRC1->FZD3	CTHRC1->FZD3	0.0283772667379877	1.56293697531242
GDF3->TDGF1	GDF3->TDGF1	0.0284040542419906	0.651633551798563
PLG->ITGA9	PLG->ITGA9	0.0284091623294321	0.628781749812857
EFNA5->EPHA5	EFNA5->EPHA5	0.0284144394270931	2.54122481114533
ANGPT1->ITGA5	ANGPT1->ITGA5	0.0284874931379147	0.633930471035622
SST->SSTR3	SST->SSTR3	0.0284964412195916	0.53371151588277
KNG1->GP1BA	KNG1->GP1BA	0.0285282409698654	0.444150335849361
MICA->KLRK1	MICA->KLRK1	0.0285763923870836	0.63421734681695
PF4->LDLR	PF4->LDLR	0.0286175648065942	0.496348116325101
RTN4->TNFRSF19	RTN4->TNFRSF19	0.0286175681406883	1.92202586072643
DLL4->NOTCH4	DLL4->NOTCH4	0.0286414027294628	0.640520860095503
COL5A1->SDC3	COL5A1->SDC3	0.0286643998999536	0.467019357282424
IGF2->IGF2R	IGF2->IGF2R	0.0289387763957067	0.45844989964123
RSPO3->FZD8	RSPO3->FZD8	0.0289893814221883	2.07326440906164
CCL8->CCR5	CCL8->CCR5	0.0290776665854114	0.567789585296188
GDF15->GFRAL	GDF15->GFRAL	0.0291081081939489	0.646869792026461
WNT3->LRP6	WNT3->LRP6	0.029355843066929	1.77733644881243
CCL8->ACKR2	CCL8->ACKR2	0.0294010863427564	0.585671311509435
CCL5->CCR4	CCL5->CCR4	0.0295929640664599	0.570059833744241
LRPAP1->VLDLR	LRPAP1->VLDLR	0.029746380989229	0.40592456402014
TNC->PTPRB	TNC->PTPRB	0.0297491552661994	0.605012951992953
VTN->ITGB3	VTN->ITGB3	0.0297610109507441	0.608953806048594
NMS->NMUR1	NMS->NMUR1	0.0297979903148161	2.41354908561804
WNT2->FZD7	WNT2->FZD7	0.0298242662768349	0.545951120679492
IHH->HHIP	IHH->HHIP	0.0298398616774139	2.08619767855961
FBN1->ITGA5	FBN1->ITGA5	0.0298887539727283	0.64147517595187
CDH1->PTPRM	CDH1->PTPRM	0.0299690701488541	0.475753448024374
WNT1->FZD2	WNT1->FZD2	0.0300217569784232	0.508092177683927
WNT3A->FZD2	WNT3A->FZD2	0.0300217569784232	0.508092177683927
ICAM4->ITGAM	ICAM4->ITGAM	0.0300975353855979	0.602660901652047
TNFSF8->TNFRSF8	TNFSF8->TNFRSF8	0.0301896754083886	0.552963702307149
FCN2->LRP1	FCN2->LRP1	0.0304842266548696	0.577605962719173
ANGPTL3->ITGA5	ANGPTL3->ITGA5	0.0307155360870177	0.643311583478116
FGB->ITGA5	FGB->ITGA5	0.0307155360870177	0.643311583478116
FGG->ITGA5	FGG->ITGA5	0.0307155360870177	0.643311583478116
SERPING1->LRP1	SERPING1->LRP1	0.030718915166282	0.548574217448676
INHBB->ACVR2B	INHBB->ACVR2B	0.0308523667412565	1.77687012464819
LGI1->ADAM11	LGI1->ADAM11	0.0308666771311784	0.495074630107151
FN1->TNFRSF11B	FN1->TNFRSF11B	0.0309110467489431	0.658153032690858
LIPC->LRP1	LIPC->LRP1	0.0309404812945089	0.574300537898765
COL5A3->SDC3	COL5A3->SDC3	0.0309439635848086	0.524519223783899
ASIP->MC5R	ASIP->MC5R	0.0309820145024124	0.399407191215365
THBS1->ITGA6	THBS1->ITGA6	0.031193668494006	0.573518745763704
CD99->PILRA	CD99->PILRA	0.0312746200794303	0.558376536812991
SERPINA1->LRP1	SERPINA1->LRP1	0.031281125832553	0.595428364484206
GCG->GLP2R	GCG->GLP2R	0.0312936119482405	1.90589976244094
HLA-A->KIR3DL1	HLA-A->KIR3DL1	0.0314420289098758	0.57137423296406
HLA-B->KIR3DL1	HLA-B->KIR3DL1	0.0314420289098758	0.57137423296406
HLA-F->KIR3DL1	HLA-F->KIR3DL1	0.0314420289098758	0.57137423296406
CCL3->CCR1	CCL3->CCR1	0.0316918514515451	0.594642009744495
TNC->PTPRZ1	TNC->PTPRZ1	0.0320250927903296	0.664436752410544
WNT3->RYK	WNT3->RYK	0.0321074311831194	1.49610149823567
WNT3A->LRP1	WNT3A->LRP1	0.0323624411478222	0.620936257206143
ADAM2->ITGA9	ADAM2->ITGA9	0.0323789599223798	0.623608028273523
GRP->NMBR	GRP->NMBR	0.0326158685710549	0.591955749961257
CRH->CRHR2	CRH->CRHR2	0.0326884053554094	3.44918567889024
COL1A2->ITGB3	COL1A2->ITGB3	0.032703368122507	0.563775647707065
MDK->PTPRZ1	MDK->PTPRZ1	0.0327352157793216	1.96971467008566
EDIL3->ITGB3	EDIL3->ITGB3	0.0327436548472816	0.604934212310529
CXCL12->ITGB1	CXCL12->ITGB1	0.0327936634074742	0.55570235177891
HLA-B->CANX	HLA-B->CANX	0.0328088315608284	0.641495414142184
WNT2->FZD9	WNT2->FZD9	0.0329200797106705	2.04005034535583
HBEGF->CD44	HBEGF->CD44	0.0330738706027631	0.396776326982211
TCTN1->TMEM67	TCTN1->TMEM67	0.0330835994318757	2.34109712560615
CD34->SELL	CD34->SELL	0.0332893116249778	0.599301763166958
IFNE->IFNAR2	IFNE->IFNAR2	0.0333011541594543	0.497052461557793
IL1RAPL1->PTPRF	IL1RAPL1->PTPRF	0.0333406638092972	1.69339190096985
HGF->SDC1	HGF->SDC1	0.0333662651597968	1.38917077826958
POSTN->PTK7	POSTN->PTK7	0.0334976705993831	1.62995813365615
BMP7->ACVR2B	BMP7->ACVR2B	0.0335863469403215	1.77286395396911
ASIP->F11R	ASIP->F11R	0.0338082116669711	0.361922199093381
LTBP1->ITGB5	LTBP1->ITGB5	0.033838946043901	0.551499075549101
IL15->IL2RB	IL15->IL2RB	0.0338948535246892	0.539468771284765
MRC1->PTPRC	MRC1->PTPRC	0.033974459490712	0.653161559890666
PTPRC->MRC1	PTPRC->MRC1	0.033974459490712	0.653161559890666
FGF16->FGFR2	FGF16->FGFR2	0.0339843567082334	1.97390675095736
CCL14->ACKR2	CCL14->ACKR2	0.0341058533136483	0.566908724819897
THBS1->ITGA3	THBS1->ITGA3	0.0341773247432939	0.443002480501183
NCAM1->FGFR1	NCAM1->FGFR1	0.0342700418341932	0.552372270147572
ASIP->MC3R	ASIP->MC3R	0.0343070854436801	0.411930185087327
CLCF1->CRLF1	CLCF1->CRLF1	0.0343976301295311	0.605536660078046
AGRN->ATP1A3	AGRN->ATP1A3	0.0345638360245352	0.58135686476962
SLIT1->ROBO2	SLIT1->ROBO2	0.034653825825772	1.92786875326031
GAS6->AXL	GAS6->AXL	0.0348072345247248	0.61000222129922
ADCYAP1->ADCYAP1R1	ADCYAP1->ADCYAP1R1	0.0348892063684902	1.66456653426332
CCL5->ACKR1	CCL5->ACKR1	0.0350643856868512	0.476408591335825
CXCL13->ACKR4	CXCL13->ACKR4	0.0351308813327579	0.529221974440812
NGF->SORCS3	NGF->SORCS3	0.0351335628899238	0.553119612131545
LTBP3->ITGB5	LTBP3->ITGB5	0.0351468438867846	0.522264333601481
TNC->CNTN1	TNC->CNTN1	0.0351911238982101	0.620379881596287
RSPO3->LGR6	RSPO3->LGR6	0.0351977672287032	0.633159724341549
EFNA5->EPHA1	EFNA5->EPHA1	0.035304111812674	2.01032019823226
OXT->AVPR2	OXT->AVPR2	0.0353694962376117	1.99109246731127
JAG2->NOTCH2	JAG2->NOTCH2	0.0354585147255533	1.48650452373656
DEFB103B->CCR2	DEFB103B->CCR2	0.0354637835872094	0.549729939550883
FGF2->CD44	FGF2->CD44	0.0354714146544264	0.351859670651517
CCL5->CCR1	CCL5->CCR1	0.0354994322162442	0.580274709649883
MMP7->CD44	MMP7->CD44	0.0356315410141017	0.378872150135106
FGF5->FGFR4	FGF5->FGFR4	0.0363999996478241	1.68813673838734
CCL7->ACKR2	CCL7->ACKR2	0.0365093409061353	0.474370099218494
CCL17->ACKR1	CCL17->ACKR1	0.0365747327302628	0.540532482270832
HAVCR1->CD300LB	HAVCR1->CD300LB	0.0369087618668283	0.632925028079056
OXT->OXTR	OXT->OXTR	0.0369210685543097	1.70918065807088
COL1A2->ITGA11	COL1A2->ITGA11	0.0369240925699087	0.566426816827206
JAG1->CD46	JAG1->CD46	0.0370935331781723	0.372188643144918
GNAI2->CAV1	GNAI2->CAV1	0.0371013964144444	0.565412235403562
WNT7A->FZD1	WNT7A->FZD1	0.0371803460077145	0.50609420808876
NECTIN4->TIGIT	NECTIN4->TIGIT	0.0372989401768067	0.657455455375323
CD44->SELE	CD44->SELE	0.0375448732122599	0.383122748835285
FGF1->CD44	FGF1->CD44	0.0375448732122599	0.383122748835285
HGF->CD44	HGF->CD44	0.0375448732122599	0.383122748835285
MADCAM1->CD44	MADCAM1->CD44	0.0375448732122599	0.383122748835285
SELE->CD44	SELE->CD44	0.0375448732122599	0.383122748835285
DLL3->NOTCH1	DLL3->NOTCH1	0.0376727047156488	1.54195426021211
LAMA1->ITGB1	LAMA1->ITGB1	0.0377176714188563	1.45948068176236
FGF20->FGFR1	FGF20->FGFR1	0.037801308995339	0.518881288722596
FGF4->FGFR2	FGF4->FGFR2	0.037824966333474	0.653461040688152
GDF11->ACVR1B	GDF11->ACVR1B	0.0380679736350162	2.00965851737401
NXPH2->NRXN1	NXPH2->NRXN1	0.0381746206563526	2.48732080544862
SLPI->PLSCR1	SLPI->PLSCR1	0.038372431904704	0.520177464537167
VCAN->TLR2	VCAN->TLR2	0.038772845944827	0.584937202449353
INHBA->ACVR2A	INHBA->ACVR2A	0.0387968875720838	1.58080889459909
NTF3->NTRK3	NTF3->NTRK3	0.0388672821741924	0.569972881889332
CXCL13->CXCR5	CXCL13->CXCR5	0.0388794045152315	0.514952798627383
TNFSF13->FAS	TNFSF13->FAS	0.038929085901679	0.594815708417802
PSEN1->NOTCH1	PSEN1->NOTCH1	0.0390031554873395	0.58338894001007
WNT16->FZD2	WNT16->FZD2	0.0392102103802116	0.516979151827573
TNFSF10->TNFRSF10D	TNFSF10->TNFRSF10D	0.0393111444489616	0.593647148369818
CNTN1->NOTCH2	CNTN1->NOTCH2	0.0396660269279855	2.07193831111957
FBN1->ITGB3	FBN1->ITGB3	0.0396806924207157	0.58251063186078
ICOSLG->CTLA4	ICOSLG->CTLA4	0.0396872161155484	0.594675546411458
CCL13->CCR3	CCL13->CCR3	0.0397405491489815	0.570001947217191
CCL13->CCR5	CCL13->CCR5	0.0397405491489815	0.570001947217191
CCL2->CCR1	CCL2->CCR1	0.0397575652502083	0.52367904673267
EFNB1->EPHB6	EFNB1->EPHB6	0.0398996979485033	0.532103859967463
F2->GP1BA	F2->GP1BA	0.0399532715891283	0.4802137349911
CD96->PVR	CD96->PVR	0.0399755282444549	0.716732268100576
PVR->CD96	PVR->CD96	0.0399755282444549	0.716732268100576
IFNA8->IFNAR2	IFNA8->IFNAR2	0.0399858695631445	0.507745128795748
GDF7->ACVR2A	GDF7->ACVR2A	0.0399962419071604	1.56245087839832
ADAM17->NOTCH1	ADAM17->NOTCH1	0.0402810136725276	0.579891282814721
BMP10->ACVR2A	BMP10->ACVR2A	0.0403952166135757	1.51338840693556
BMP15->ACVR2A	BMP15->ACVR2A	0.0403952166135757	1.51338840693556
GDF2->ACVR2A	GDF2->ACVR2A	0.0403952166135757	1.51338840693556
BSG->SLC16A1	BSG->SLC16A1	0.0405375337368696	0.599020925223406
VTN->ITGB6	VTN->ITGB6	0.0409176713919304	0.405294601225914
GNRH1->GNRHR	GNRH1->GNRHR	0.0409332015568417	1.89179870635861
PDGFB->LRP1	PDGFB->LRP1	0.0410514174670432	0.648234613623984
LGI4->ADAM22	LGI4->ADAM22	0.0410729600082117	0.600124771183507
NXPH3->NRXN3	NXPH3->NRXN3	0.0412069476366401	0.62559383033195
FGF2->FGFR3	FGF2->FGFR3	0.0412183058449931	0.42742191238441
CEACAM5->CD1D	CEACAM5->CD1D	0.041332487055441	0.513678276736366
VEGFC->FLT4	VEGFC->FLT4	0.0413515290563512	0.527861425626459
LRPAP1->LRP8	LRPAP1->LRP8	0.0414102401039658	0.422865652855202
SPON2->ITGAM	SPON2->ITGAM	0.041420780307443	0.546553587034179
BMP7->HJV	BMP7->HJV	0.0415227365567638	1.82044601635565
WNT10A->FZD1	WNT10A->FZD1	0.0420467691803196	2.23406556555773
CXCL12->ACKR3	CXCL12->ACKR3	0.0421337059922492	0.586237904055189
MDK->NOTCH2	MDK->NOTCH2	0.0422715095439938	0.563660896834949
DLK1->NOTCH4	DLK1->NOTCH4	0.0424270503608665	0.617238745234981
CD244->CD48	CD244->CD48	0.0425419777840642	0.546668833139325
CD48->CD244	CD48->CD244	0.0425419777840642	0.546668833139325
PDCD1LG2->RGMB	PDCD1LG2->RGMB	0.0425593429768891	0.519799958088374
CD86->CTLA4	CD86->CTLA4	0.0425865681342756	0.64366186581902
HSP90AA1->FGFR3	HSP90AA1->FGFR3	0.042597074721422	1.80734451344076
BMP10->ACVRL1	BMP10->ACVRL1	0.0426121939464548	0.553521221452971
CLEC11A->ITGB1	CLEC11A->ITGB1	0.0426185516399921	0.589515743941697
IGFBP4->FZD8	IGFBP4->FZD8	0.0431051599404811	0.495036049843502
EFNA5->EPHB2	EFNA5->EPHB2	0.0431056462023542	0.655379080614316
CCL7->CCR3	CCL7->CCR3	0.0431124153724134	0.514782274600994
COL1A1->CD36	COL1A1->CD36	0.0431395337263848	0.584638321532744
BMP10->BMPR1B	BMP10->BMPR1B	0.0433223582173797	1.51552423903751
WNT1->FZD10	WNT1->FZD10	0.0433781364512664	1.72602993949599
LAMA2->ITGA7	LAMA2->ITGA7	0.0434745802445583	0.575329561442706
F2->F2RL3	F2->F2RL3	0.0435271655210339	2.07224402073806
ROBO1->ROBO1	ROBO1->ROBO1	0.043663621314538	1.70407681026396
TIMP3->KDR	TIMP3->KDR	0.0438037235365741	0.463479934175775
CXCL10->SDC4	CXCL10->SDC4	0.0439921382514861	0.632254538944768
CD274->PDCD1	CD274->PDCD1	0.0441978655292585	0.587353617136248
NTF4->NTRK1	NTF4->NTRK1	0.0442124210077195	1.5097154978206
CD99->PILRB	CD99->PILRB	0.0443653106860459	0.576760097356775
ASIP->MC2R	ASIP->MC2R	0.0443764916886515	0.409040975618483
BDNF->NGFR	BDNF->NGFR	0.0445455776237857	0.547231555048422
FGF2->FGFRL1	FGF2->FGFRL1	0.0446151135068202	0.484696668519359
RSPO3->LGR5	RSPO3->LGR5	0.0446295765875797	0.61060575584131
CEACAM1->SELE	CEACAM1->SELE	0.0448265098897892	0.539744102529634
PODXL->SELL	PODXL->SELL	0.0448687189945779	0.637607804389546
WNT10A->FZD5	WNT10A->FZD5	0.0449477179640826	0.602268211097648
CXCL1->ACKR1	CXCL1->ACKR1	0.0449921020605397	0.551782841693954
FGF17->FGFR2	FGF17->FGFR2	0.044995708340196	1.6189427544097
OMG->LINGO1	OMG->LINGO1	0.0451363441801442	0.60397923262419
BMP10->BMPR2	BMP10->BMPR2	0.0455061020988047	1.86768781247411
C4BPA->BMPR2	C4BPA->BMPR2	0.0455061020988047	1.86768781247411
CXCL5->CXCR1	CXCL5->CXCR1	0.0457096964199255	0.602608284681129
SEMA4A->PLXNB2	SEMA4A->PLXNB2	0.0460769292872601	0.50233048629981
FGG->ITGAV	FGG->ITGAV	0.0460988515725551	1.86881233344542
ICAM4->ITGAV	ICAM4->ITGAV	0.0460988515725551	1.86881233344542
CCL4L1->CCR5	CCL4L1->CCR5	0.0461647431694124	2.55368762008362
CD200->CD200R1	CD200->CD200R1	0.0463184319636023	1.68143951119647
CD200R1->CD200	CD200R1->CD200	0.0463184319636023	1.68143951119647
ICAM4->ITGB3	ICAM4->ITGB3	0.0466065710315863	0.62698091375193
AZGP1->ITGAV	AZGP1->ITGAV	0.0467111427115559	1.56569897838331
NGF->NGFR	NGF->NGFR	0.0467637064129202	0.541541765254653
WNT1->FZD3	WNT1->FZD3	0.0469927816582445	1.77815951598119
FGF2->FGFR1	FGF2->FGFR1	0.0471535803740716	0.511152825423302
IL7->IL7R	IL7->IL7R	0.0473012588570612	0.611091737277632
CCL20->ACKR4	CCL20->ACKR4	0.0473431381024558	0.544636023314658
WNT5A->ROR2	WNT5A->ROR2	0.0473548333639429	0.641043852116933
INHBB->CFC1	INHBB->CFC1	0.0476045955867449	1.57314431345328
GDF6->BMPR2	GDF6->BMPR2	0.0476574799442828	1.86144795354803
GDF7->BMPR2	GDF7->BMPR2	0.0476574799442828	1.86144795354803
GDF9->BMPR2	GDF9->BMPR2	0.0476574799442828	1.86144795354803
WNT5B->FZD8	WNT5B->FZD8	0.0476878288840346	0.491297780799938
CXCL11->CCR3	CXCL11->CCR3	0.0476955676146916	0.443744140043538
MDK->SDC3	MDK->SDC3	0.047716674264892	0.570694548967547
COL1A1->ITGA5	COL1A1->ITGA5	0.0478313566928723	0.597382606882638
AMH->ACVR1	AMH->ACVR1	0.0479136718158572	2.38263014701779
GALP->GALR2	GALP->GALR2	0.0480795271313001	0.596911517737589
VEGFC->VIPR2	VEGFC->VIPR2	0.0481213603320819	0.565762758101327
IL33->IL1RL1	IL33->IL1RL1	0.0483871005453644	0.515449445813042
BMP2->BMPR1A	BMP2->BMPR1A	0.0483876743599597	1.90975662580923
IL27->IL27RA	IL27->IL27RA	0.0484360438954402	0.570839271597378
EFNA5->EPHA8	EFNA5->EPHA8	0.0486428283853972	1.85407625039254
BMP4->CFC1	BMP4->CFC1	0.0486948751481973	0.536505014251412
NODAL->TDGF1	NODAL->TDGF1	0.0487402276674573	0.699393810129497
LAMA1->RPSA	LAMA1->RPSA	0.0488967054898808	0.457851285751145
CD14->ITGB1	CD14->ITGB1	0.0490196115499273	0.563741518925855
FGF5->FGFR1	FGF5->FGFR1	0.0490353437190942	0.64259566908765
GDF5->ACVR2B	GDF5->ACVR2B	0.049091639023511	0.659460371774927
CALR->ITGA3	CALR->ITGA3	0.0491188106365866	0.472047668281508
TIMP2->ITGA3	TIMP2->ITGA3	0.0491723365357603	0.504259518985568
LTA->LTBR	LTA->LTBR	0.0494690892232516	0.452640159500701
UCN2->CRHR2	UCN2->CRHR2	0.0495192834643766	0.475032535693834
THBS1->ITGA4	THBS1->ITGA4	0.0495576213697916	0.611685899601131
ADGRB1->RTN4R	ADGRB1->RTN4R	0.049597196192932	0.627870811556485
CCL7->CCR1	CCL7->CCR1	0.0495991912601914	0.573501495410257
NPY->PRLHR	NPY->PRLHR	0.0496376402939366	1.61156609196362
EDN1->EDNRA	EDN1->EDNRA	0.0499236727796255	1.96795290802509
TGFB2->TGFBR1	TGFB2->TGFBR1	0.0501185305039283	1.6452577501332
AFDN->NECTIN4	AFDN->NECTIN4	0.0503704346822691	0.472644974714998
IL1RAPL1->PTPRD	IL1RAPL1->PTPRD	0.0506441944364392	1.56207796739835
PTPRK->PTPRK	PTPRK->PTPRK	0.0506934065829792	1.67925879258869
AREG->ERBB3	AREG->ERBB3	0.0507063579205946	0.500701192973136
BTC->ERBB3	BTC->ERBB3	0.0507063579205946	0.500701192973136
EGF->ERBB3	EGF->ERBB3	0.0507063579205946	0.500701192973136
NRG1->ERBB3	NRG1->ERBB3	0.0507063579205946	0.500701192973136
NRG2->ERBB3	NRG2->ERBB3	0.0507063579205946	0.500701192973136
APOB->LRP2	APOB->LRP2	0.0507981057963999	0.699288686462321
SLITRK2->PTPRD	SLITRK2->PTPRD	0.0508809701581391	0.635080695614174
CD226->NECTIN2	CD226->NECTIN2	0.0513041963616543	0.509250308634915
NECTIN2->CD226	NECTIN2->CD226	0.0513041963616543	0.509250308634915
BMP10->ENG	BMP10->ENG	0.051633724940832	0.42575739660184
GDF2->ENG	GDF2->ENG	0.051633724940832	0.42575739660184
INHBA->ENG	INHBA->ENG	0.051633724940832	0.42575739660184
TGFB1->ENG	TGFB1->ENG	0.051633724940832	0.42575739660184
TGFB2->ENG	TGFB2->ENG	0.051633724940832	0.42575739660184
IL1B->IL1R2	IL1B->IL1R2	0.0517606561315106	0.568924144721581
FGF2->SDC1	FGF2->SDC1	0.0518779412790891	1.40490667325259
FGF2->SDC3	FGF2->SDC3	0.0521831502243548	0.559388931907559
WNT5A->FZD8	WNT5A->FZD8	0.0522478245688451	2.12511857482256
AMELX->LAMP1	AMELX->LAMP1	0.0522776889589223	0.645838149819175
AMELY->LAMP1	AMELY->LAMP1	0.0522776889589223	0.645838149819175
FGF1->CSPG4	FGF1->CSPG4	0.0525017435305563	0.608970607336906
TNFSF4->TNFRSF4	TNFSF4->TNFRSF4	0.0527344958668912	0.607344264542097
RSPO4->LGR5	RSPO4->LGR5	0.0529090089595468	1.81088402321448
ICOSLG->CD28	ICOSLG->CD28	0.053054015538206	0.550596349587487
HLA-B->KIR2DL3	HLA-B->KIR2DL3	0.0532395278202786	0.532376641244882
HLA-C->KIR2DL3	HLA-C->KIR2DL3	0.0532395278202786	0.532376641244882
SAA1->FPR2	SAA1->FPR2	0.0532456417148927	0.526479696041379
UCN3->CRHR2	UCN3->CRHR2	0.0533491670881258	1.60672781610762
THBS1->ITGB1	THBS1->ITGB1	0.0533537448638322	0.614087415591413
ARF1->INSR	ARF1->INSR	0.0534266283448006	0.596086980965789
GDF1->BMPR1A	GDF1->BMPR1A	0.053570661572969	2.31797200101466
DEFB4A->TLR4	DEFB4A->TLR4	0.0535841020589617	0.627970454021729
SLITRK3->PTPRS	SLITRK3->PTPRS	0.053723329772256	1.37649940984368
NECTIN2->PVRIG	NECTIN2->PVRIG	0.0539750847290601	0.584325655773956
AGRP->SDC3	AGRP->SDC3	0.0539920030476939	0.525471443194714
TAC3->TACR1	TAC3->TACR1	0.0541183844815717	1.74571539490623
THBS2->CD47	THBS2->CD47	0.0546629667473111	0.668568248465845
HBEGF->CD9	HBEGF->CD9	0.0547086667678438	0.517593349998689
CXCL2->CXCR2	CXCL2->CXCR2	0.0550849024055136	0.59389172686319
FGF13->SCN8A	FGF13->SCN8A	0.0550995891137022	1.61117746566565
ALB->LRP2	ALB->LRP2	0.0551808693176471	0.679457041326747
ICAM4->ITGA2B	ICAM4->ITGA2B	0.0554974277606907	0.559475516167928
FGF2->FGFR2	FGF2->FGFR2	0.0556019737555594	0.42272131933479
IL11->IL11RA	IL11->IL11RA	0.0556165737919162	1.43722153583804
LGI2->ADAM23	LGI2->ADAM23	0.0556853759518764	1.64311314769815
PTHLH->PTH1R	PTHLH->PTH1R	0.056002664377894	1.36427942463621
SHH->PTCH1	SHH->PTCH1	0.056315569784008	0.667644473356209
LPL->VLDLR	LPL->VLDLR	0.0564449790448215	1.44866985456699
NTF4->BEX3	NTF4->BEX3	0.0566533127357589	1.49397284503506
FGA->ITGB3	FGA->ITGB3	0.0566925742331815	0.645667226375256
FAM3C->LIFR	FAM3C->LIFR	0.0566992367020285	1.64130458267787
DCN->TLR2	DCN->TLR2	0.0567343251819979	0.60166603411101
BMP4->BMPR2	BMP4->BMPR2	0.0567528610833284	1.57872841571745
CP->SLC40A1	CP->SLC40A1	0.0569015606147231	1.86357302719854
IFNW1->IFNAR2	IFNW1->IFNAR2	0.0569521250069036	0.491223606119721
EFNA3->EPHA3	EFNA3->EPHA3	0.056972200209093	0.566794366534275
PROK2->PROKR1	PROK2->PROKR1	0.0570044041991196	1.41716963385999
ANGPTL2->ITGA5	ANGPTL2->ITGA5	0.0570183508692015	0.589731979904706
MSTN->ACVR2B	MSTN->ACVR2B	0.0570519477960034	0.371487051023293
SPINK1->EGFR	SPINK1->EGFR	0.0572116875610867	1.54513502138571
C1QTNF1->AVPR2	C1QTNF1->AVPR2	0.0572154304673553	0.515021787474894
TIMD4->HAVCR1	TIMD4->HAVCR1	0.0572183197086404	0.516465110409675
S100A9->TLR4	S100A9->TLR4	0.0572545553041366	0.450087840006851
UCN->CRHR1	UCN->CRHR1	0.0573015733815821	0.444908435864049
IL36RN->IL1RL2	IL36RN->IL1RL2	0.0576660046877359	0.360728760356199
NCR3LG1->NCR3	NCR3LG1->NCR3	0.0577246831198145	1.52485321609439
RSPO1->LGR4	RSPO1->LGR4	0.0577689925838569	2.36416984176302
IL24->IL20RB	IL24->IL20RB	0.0579140003758808	0.45959213526888
ADAM9->ITGA3	ADAM9->ITGA3	0.0580029407229358	0.442445402078244
DSC1->DSG3	DSC1->DSG3	0.0580680357968067	1.97562816791957
LGALS3BP->ITGB1	LGALS3BP->ITGB1	0.0581976448735401	0.639365715964726
APP->GPC1	APP->GPC1	0.0583332932919012	0.539337814201771
IL19->IL20RB	IL19->IL20RB	0.0585652630676295	1.49481252745516
ZG16B->TLR6	ZG16B->TLR6	0.0586323649735889	0.686788616889132
RBP4->STRA6	RBP4->STRA6	0.0586755489685417	0.538512445907574
CTF1->LIFR	CTF1->LIFR	0.0592032911880854	0.533706540517946
CRLF1->CNTFR	CRLF1->CNTFR	0.059215361386578	0.578967923632067
IGF2->IGF1R	IGF2->IGF1R	0.0594624205155444	0.606598886194488
ADM2->CALCR	ADM2->CALCR	0.0594814315206508	0.585315168046453
C4A->CR1	C4A->CR1	0.0594992684275782	0.572503421622625
NTN1->UNC5C	NTN1->UNC5C	0.0595102687467348	1.74761526981839
GDF5->BMPR1A	GDF5->BMPR1A	0.0596127410067105	2.18432983703897
LAMC2->ITGA3	LAMC2->ITGA3	0.0596224345822653	0.442990641282771
CCN2->ITGA5	CCN2->ITGA5	0.0597520272685029	0.551395472957303
MST1->MST1R	MST1->MST1R	0.0597942481086597	0.648903089839589
SOST->LRP4	SOST->LRP4	0.0598710379524704	1.62287841851846
CFH->ITGAM	CFH->ITGAM	0.0599353460746072	0.572817088450002
FN1->COL13A1	FN1->COL13A1	0.0599593460468906	0.536956966059511
DCN->TLR4	DCN->TLR4	0.0602227721143539	0.587154910903336
AMH->AMHR2	AMH->AMHR2	0.060389172786546	0.455876361316935
SEMA6B->PLXNA2	SEMA6B->PLXNA2	0.0605958770570697	0.654384843376109
ADAM15->ITGA5	ADAM15->ITGA5	0.0606781558644331	0.593110667368902
INHBB->ACVR1C	INHBB->ACVR1C	0.0607042565910199	1.51656931453583
C5->C5AR2	C5->C5AR2	0.0607131597890884	1.92518593766045
CCL14->CCR3	CCL14->CCR3	0.0610218712623765	0.634617875919882
CCL14->CCR5	CCL14->CCR5	0.0610218712623765	0.634617875919882
IL31->IL31RA	IL31->IL31RA	0.0610318261964116	1.96325001967026
LGI3->FLOT1	LGI3->FLOT1	0.0612239021428802	0.709311306903053
NPFF->NPFFR2	NPFF->NPFFR2	0.0614550707661555	0.470921785652603
IL26->IL20RB	IL26->IL20RB	0.0616042044298227	1.41564295260258
SLIT2->APP	SLIT2->APP	0.0616120670702645	0.505289050792017
NMU->NMUR2	NMU->NMUR2	0.0617611100937985	1.2915339791298
CLCF1->IL6ST	CLCF1->IL6ST	0.0620030440625656	0.544538004195079
CCL23->CCR1	CCL23->CCR1	0.062022929878467	0.613359765673661
EFNA5->EPHA6	EFNA5->EPHA6	0.0620923645536888	1.52578532546116
NELL2->ROBO3	NELL2->ROBO3	0.0621146749415938	1.51619954766376
AFDN->NECTIN2	AFDN->NECTIN2	0.0624095684106573	0.512379533579548
PTN->ALK	PTN->ALK	0.0624772722501075	1.81156754801772
SCT->SCTR	SCT->SCTR	0.0624782410604131	0.473600385749755
FGF22->FGFR2	FGF22->FGFR2	0.0625406775308363	0.41870959432121
TNFSF10->TNFRSF10C	TNFSF10->TNFRSF10C	0.0626446928704624	0.607657764200043
GDF2->ACVRL1	GDF2->ACVRL1	0.0627765965775809	0.585557342374988
TGFB1->ACVRL1	TGFB1->ACVRL1	0.0627765965775809	0.585557342374988
LIPH->LPAR1	LIPH->LPAR1	0.0631224232237541	0.654037048372143
TAC4->TACR2	TAC4->TACR2	0.0631979570491938	0.561099023375283
CXCL8->ACKR1	CXCL8->ACKR1	0.0633353411456351	0.612014757041056
RSPO2->LGR5	RSPO2->LGR5	0.0635462336867467	0.459574248454784
AVP->AVPR1A	AVP->AVPR1A	0.0635661019506381	1.74616797278459
HMGB1->SDC1	HMGB1->SDC1	0.0636263076495964	1.76794126031592
VEGFA->FLT1	VEGFA->FLT1	0.0636324348429274	2.28015091321659
EFNA3->EPHA6	EFNA3->EPHA6	0.063715317233469	1.5470919552782
CXCL5->CXCR2	CXCL5->CXCR2	0.0637479930943543	0.650721854028552
AGRP->MC4R	AGRP->MC4R	0.0638278838057066	0.532000054090159
NECTIN2->NECTIN2	NECTIN2->NECTIN2	0.063998096689165	0.513270423499679
CALR->SCARF1	CALR->SCARF1	0.0644568797431492	0.605243307877012
CALR->TSHR	CALR->TSHR	0.0644568797431492	0.605243307877012
TNFSF14->LTBR	TNFSF14->LTBR	0.0646038118104847	0.493015300124656
PTN->PTPRZ1	PTN->PTPRZ1	0.0646250253846326	1.81039205422594
SPP1->CD44	SPP1->CD44	0.0646312494651798	1.59221800932674
BMP7->BMPR1B	BMP7->BMPR1B	0.0646451778367211	2.0415759510506
HSP90AA1->CFTR	HSP90AA1->CFTR	0.0648149816582799	2.02017834657713
OSM->IL6ST	OSM->IL6ST	0.0651713535823983	0.389370224843414
HRAS->AGTR1	HRAS->AGTR1	0.0652004318828199	0.612390577865896
NCAM1->ROBO1	NCAM1->ROBO1	0.0655088809805534	1.46401465368373
C1QA->CSPG4	C1QA->CSPG4	0.0655180581611706	0.468073904882173
CCL2->ACKR1	CCL2->ACKR1	0.0655721723679165	0.558613413147535
CCL7->CCR2	CCL7->CCR2	0.0655880040011025	0.582910960071147
EFNB2->EPHA4	EFNB2->EPHA4	0.0656163944687034	1.71240502213039
THBS1->CD47	THBS1->CD47	0.0656481165676276	0.632706916750497
IL12B->IL23R	IL12B->IL23R	0.0658603435374745	0.50546910446271
HAS2->CD44	HAS2->CD44	0.0659597626122813	0.407055164592567
SIGLEC1->SPN	SIGLEC1->SPN	0.0663118231667044	0.661943708176165
SPN->SIGLEC1	SPN->SIGLEC1	0.0663118231667044	0.661943708176165
IFNA14->IFNAR2	IFNA14->IFNAR2	0.0666335736649251	0.520230565871585
FGB->ITGAM	FGB->ITGAM	0.0666384453744387	0.634079427910236
APP->TNFRSF21	APP->TNFRSF21	0.0667152892669529	0.733921348563608
RSPO3->LGR4	RSPO3->LGR4	0.0668326415180081	0.695047801729608
LPL->LRP1	LPL->LRP1	0.0668448142303214	0.561190663433322
CXCL13->CCR10	CXCL13->CCR10	0.0669284729743268	0.527170718698276
PDGFB->ART1	PDGFB->ART1	0.0669441078357855	0.614213643483059
FN1->ITGA5	FN1->ITGA5	0.0671996199003022	0.429175711264545
F12->GP1BA	F12->GP1BA	0.0672839604991085	2.03886972064924
INHBB->ACVR1B	INHBB->ACVR1B	0.067351947518861	1.46316916617175
BMP8A->BMPR2	BMP8A->BMPR2	0.0676254954873942	1.81561566670324
LGALS1->ITGB1	LGALS1->ITGB1	0.0676259882614848	1.85285216261375
CCN1->ITGAV	CCN1->ITGAV	0.0676856734327675	0.537274913190433
DHH->PTCH2	DHH->PTCH2	0.067848212278494	0.532494410572171
IL5->IL5RA	IL5->IL5RA	0.067932400274181	0.47694175944341
CALCB->CALCRL	CALCB->CALCRL	0.0679583518789677	0.603286455079122
L1CAM->EPHB2	L1CAM->EPHB2	0.0681791285458762	0.613307288232699
NODAL->ACVR2A	NODAL->ACVR2A	0.06824429437405	1.46349446628087
TNFSF11->TNFRSF11A	TNFSF11->TNFRSF11A	0.068434317700396	0.657469145245995
DLL4->NOTCH2	DLL4->NOTCH2	0.0686052268033076	0.654601691653374
SEMA3A->PLXNA1	SEMA3A->PLXNA1	0.068615731712048	0.696617519147347
B2M->CD1B	B2M->CD1B	0.0687354432832477	0.659620687604057
GAL->GPR151	GAL->GPR151	0.0687430848771867	1.71475117984675
INSL3->RXFP2	INSL3->RXFP2	0.0691434044910604	0.467066825328305
FGF23->FGFR4	FGF23->FGFR4	0.0692474070383171	0.478902780259177
AFDN->EPHB2	AFDN->EPHB2	0.0695876336845953	0.575532143513397
WNT11->FZD7	WNT11->FZD7	0.0697815460916036	0.553991095562314
NPY->NPY1R	NPY->NPY1R	0.0699530902521346	1.61210664566146
CD47->SIRPG	CD47->SIRPG	0.0704052436395421	1.92337479448581
SIRPG->CD47	SIRPG->CD47	0.0704052436395421	1.92337479448581
SHH->SMO	SHH->SMO	0.0704557821041177	1.61957661060225
DKK1->KREMEN2	DKK1->KREMEN2	0.0706092391233366	1.43387115666227
CAMP->FPR2	CAMP->FPR2	0.0706669534604367	0.481265253095209
FNDC5->ITGAV	FNDC5->ITGAV	0.0707497469498294	1.49892843099077
MYOC->FZD7	MYOC->FZD7	0.0708664742803045	0.547118545141038
WNT3A->FZD7	WNT3A->FZD7	0.0708664742803045	0.547118545141038
VTN->ITGB8	VTN->ITGB8	0.0710782856066269	0.592877927754473
VEGFA->NRP2	VEGFA->NRP2	0.0711968892752528	1.83718759078152
DHH->CDON	DHH->CDON	0.0712209050823068	0.562885663961439
EFNA4->EPHA4	EFNA4->EPHA4	0.0713164949223324	1.62759339818301
IL19->IL20RA	IL19->IL20RA	0.0715693483275759	1.81617402630107
DSC2->DSG4	DSC2->DSG4	0.0717739290201258	1.47345033937355
RNASE2->TLR2	RNASE2->TLR2	0.071982873767934	0.618943976447734
ZP3->EGFR	ZP3->EGFR	0.0722275709045919	2.96258104264976
MELTF->PLG	MELTF->PLG	0.0723146955408194	0.605024869266365
ICAM1->SPN	ICAM1->SPN	0.0723261394308279	0.743947173474999
SHH->LRP2	SHH->LRP2	0.0723449557181856	1.68350931902548
BMP15->BMPR2	BMP15->BMPR2	0.0724720898971796	1.70037868001869
GDF1->BMPR2	GDF1->BMPR2	0.0724720898971796	1.70037868001869
F2->F2R	F2->F2R	0.0725460366552836	0.552847165503673
PLG->F2R	PLG->F2R	0.0725460366552836	0.552847165503673
MFGE8->ITGAV	MFGE8->ITGAV	0.0725784767489649	0.709284210882119
CORT->SSTR1	CORT->SSTR1	0.0725787545559687	1.49599445822212
INS->IGF1R	INS->IGF1R	0.0727967440278924	0.66124020414175
LPL->SDC1	LPL->SDC1	0.0729010409315763	0.599298204473141
ECM1->ITGB4	ECM1->ITGB4	0.0729811179282055	0.566868029821433
WNT2->FZD1	WNT2->FZD1	0.0730683275789755	0.52516910968684
RSPO1->LGR5	RSPO1->LGR5	0.0730876483928273	1.86380659438044
LGI1->ADAM23	LGI1->ADAM23	0.0731495399829782	2.11795298952377
SERPINF1->PLXDC2	SERPINF1->PLXDC2	0.0731884944869519	2.26981962955017
RLN1->RXFP1	RLN1->RXFP1	0.073192582325749	0.42426245727344
COL1A2->ITGA2	COL1A2->ITGA2	0.0739802830839568	0.587158302167973
MMP2->SDC2	MMP2->SDC2	0.0740114366301475	1.98526778060503
ALKAL2->ALK	ALKAL2->ALK	0.0740588685837498	0.706915586756642
MMP9->CD44	MMP9->CD44	0.0741746160922441	0.584129815474976
FGF23->FGFR3	FGF23->FGFR3	0.074883102710379	0.71949215795068
CCL24->CCR3	CCL24->CCR3	0.0749941583176092	0.573514196095862
IL20->IL20RB	IL20->IL20RB	0.0751981099441295	0.4525837449895
BMP7->ENG	BMP7->ENG	0.0752120324709031	0.603478302906874
LGI4->ADAM23	LGI4->ADAM23	0.0753776504306988	0.605636268070355
WNT8A->FZD8	WNT8A->FZD8	0.0753909877918001	0.578471439761053
FGG->TLR4	FGG->TLR4	0.075432847843766	0.616742158267459
MIA->CDH7	MIA->CDH7	0.0755064049272677	0.42207221918322
RAET1E->KLRK1	RAET1E->KLRK1	0.0755291102612782	1.57026368582772
VCAN->EGFR	VCAN->EGFR	0.0755685675842749	0.613990675457733
SFRP1->FZD2	SFRP1->FZD2	0.0756124676451871	0.670667432852823
COL2A1->DDR1	COL2A1->DDR1	0.0758216839671875	0.769497708110987
ANXA2->ROBO4	ANXA2->ROBO4	0.0760070878922096	0.601435780956178
TGFA->ERBB4	TGFA->ERBB4	0.0760819168060305	0.664563625045633
BMP7->ACVR2A	BMP7->ACVR2A	0.0761983109440993	1.68466573460053
RLN3->RXFP2	RLN3->RXFP2	0.0762980083686947	1.48262059548243
HSP90AA1->EGFR	HSP90AA1->EGFR	0.0763030275575559	1.78863070788586
BSG->SLC16A7	BSG->SLC16A7	0.0763740779504606	0.631569974894751
CD28->CD86	CD28->CD86	0.0765593422632473	0.605501360310143
CD86->CD28	CD86->CD28	0.0765593422632473	0.605501360310143
VEGFD->ITGA9	VEGFD->ITGA9	0.0767670300924563	0.680085960259712
EFNA4->EPHA1	EFNA4->EPHA1	0.0768385578922878	0.432664321550356
LPA->LRP2	LPA->LRP2	0.0768756408523723	0.566433842547092
TF->TFRC	TF->TFRC	0.0775492425436344	1.78365483813977
CCL15->CCR1	CCL15->CCR1	0.0779164764192917	0.581660046090646
CCL4->CCR1	CCL4->CCR1	0.0779164764192917	0.581660046090646
CCL4L1->CCR1	CCL4L1->CCR1	0.0779164764192917	0.581660046090646
FGF16->FGFR3	FGF16->FGFR3	0.0780201807193907	1.31732278772225
INHBC->ACVR2A	INHBC->ACVR2A	0.0780543690170551	1.41119487605931
FZD8->CKAP4	FZD8->CKAP4	0.0780964227541769	1.8705846844983
PPY->NPY4R	PPY->NPY4R	0.0788805245170154	0.747717069187343
F9->LRP1	F9->LRP1	0.0789865314493003	0.662366416196105
CALCB->RAMP1	CALCB->RAMP1	0.0791879947776374	1.40220445722858
GUCA2A->GUCY2C	GUCA2A->GUCY2C	0.0792750972164334	1.91173260889251
EGF->ERBB2	EGF->ERBB2	0.0794328492694432	1.86280718285012
DKK1->LRP4	DKK1->LRP4	0.0796469940786254	1.60669994116704
LTF->LRP1	LTF->LRP1	0.0797878064090918	0.576335019673814
FGF5->FGFR2	FGF5->FGFR2	0.0799282545650505	1.70011003442817
WNT2->FZD2	WNT2->FZD2	0.0799349072967731	0.554832657300667
CCL1->CCR8	CCL1->CCR8	0.079986282517035	0.548158059417198
COL18A1->ITGA5	COL18A1->ITGA5	0.0801405992721954	0.69559479704877
PYY->NPY4R	PYY->NPY4R	0.080214625865963	2.03649320881632
NPVF->NPFFR2	NPVF->NPFFR2	0.0808004117483638	0.685093196028702
POMC->OPRM1	POMC->OPRM1	0.0811573350853998	0.45810048733773
COL11A1->DDR1	COL11A1->DDR1	0.0811805607856073	0.73380791098764
VCAN->SELP	VCAN->SELP	0.0812550926824757	0.604143370763006
PSPN->GFRA4	PSPN->GFRA4	0.0815324323850649	0.516974891954625
TDGF1->ACVR2A	TDGF1->ACVR2A	0.0819357826034686	1.47829341435731
EGF->ERBB4	EGF->ERBB4	0.0821732327369056	1.31661391624752
BMP4->BMPR1B	BMP4->BMPR1B	0.0823747484350125	0.590425683923587
WNT5A->FZD1	WNT5A->FZD1	0.0823946223375113	0.534260705456444
COL18A1->GPC1	COL18A1->GPC1	0.082445225124973	0.500826809838755
PROC->THBD	PROC->THBD	0.0824933825878045	0.61043236869196
ZG16B->TLR2	ZG16B->TLR2	0.0826572391916903	0.613004292355934
AGT->MAS1	AGT->MAS1	0.0828189629922373	0.572389224103518
NCAM1->PTPRZ1	NCAM1->PTPRZ1	0.0828402161204675	1.93228563310171
PTPRZ1->NCAM1	PTPRZ1->NCAM1	0.0828402161204675	1.93228563310171
SHH->HHIP	SHH->HHIP	0.0837597679345454	1.45153386241348
NPS->NPSR1	NPS->NPSR1	0.0837971672076397	0.543184720187252
CNTN1->PTPRZ1	CNTN1->PTPRZ1	0.083805326111702	1.96445599886238
POMC->MC4R	POMC->MC4R	0.0838354312740964	1.57249282489976
POMC->MC5R	POMC->MC5R	0.0838354312740964	1.57249282489976
POMC->OPRD1	POMC->OPRD1	0.0838354312740964	1.57249282489976
SLIT2->GPC1	SLIT2->GPC1	0.0839170159194527	0.632179079122946
IL36A->IL1RL2	IL36A->IL1RL2	0.0839765221580882	0.410497549315333
TNC->ITGB1	TNC->ITGB1	0.0839783106795766	0.538491130728076
NLGN1->NRXN1	NLGN1->NRXN1	0.0846288129000643	1.63023012251659
EFNB1->EPHB2	EFNB1->EPHB2	0.0847512092614464	1.91528812389315
EDN2->EDNRA	EDN2->EDNRA	0.0848816959838272	1.94547296518558
RGMB->NEO1	RGMB->NEO1	0.0850114187570056	1.50910873643859
BTLA->TNFRSF14	BTLA->TNFRSF14	0.0852507345629043	0.514536874862997
TNFRSF14->BTLA	TNFRSF14->BTLA	0.0852507345629043	0.514536874862997
LTA->TNFRSF14	LTA->TNFRSF14	0.0852507345629043	0.514536874862997
TNFSF13->TNFRSF14	TNFSF13->TNFRSF14	0.0852507345629043	0.514536874862997
TNFSF14->TNFRSF14	TNFSF14->TNFRSF14	0.0852507345629043	0.514536874862997
CCL11->CCR5	CCL11->CCR5	0.0853444253794978	1.34354852230192
ADM->CALCR	ADM->CALCR	0.0861545414259628	1.56559482624
ADM->MRGPRX2	ADM->MRGPRX2	0.0861545414259628	1.56559482624
WNT5A->FZD5	WNT5A->FZD5	0.0861994504663528	0.555858172716887
LIPH->LPAR2	LIPH->LPAR2	0.0862581237833705	0.554701260784652
CGB3->LHCGR	CGB3->LHCGR	0.0862659239863555	1.94060840619425
EFNA4->EPHA2	EFNA4->EPHA2	0.0863305934746531	0.494166263765563
CCL17->CCR8	CCL17->CCR8	0.0863774148768927	0.59110624199089
PLA2G2A->ITGA5	PLA2G2A->ITGA5	0.0866753354612914	0.674174088698807
IL22->IL22RA1	IL22->IL22RA1	0.0867760677715514	0.519913947869634
PSEN1->NOTCH2	PSEN1->NOTCH2	0.0868491822213893	0.703628831232569
GCG->GLP1R	GCG->GLP1R	0.0870365996166996	1.90648962575214
WNT2B->FZD7	WNT2B->FZD7	0.0870909503651962	0.533701417633978
BMP2->BMPR2	BMP2->BMPR2	0.0871148703751765	1.79986055800919
BMP7->ACVR1	BMP7->ACVR1	0.0871558501383937	1.44181685098234
DCN->ERBB4	DCN->ERBB4	0.087156122972001	0.617769627329246
HBEGF->ERBB4	HBEGF->ERBB4	0.0878184693073403	0.402723108238622
FN1->ITGB1	FN1->ITGB1	0.0880839247471389	1.41746443691803
FN1->ITGB3	FN1->ITGB3	0.088671965503895	0.523333939153847
WNT3A->APCDD1	WNT3A->APCDD1	0.0888706327130202	1.50337086211556
LRPAP1->SORT1	LRPAP1->SORT1	0.0889706161351838	0.683798945013034
CD34->SELP	CD34->SELP	0.0889949614434268	0.558023726654231
GAL->GALR1	GAL->GALR1	0.0895665744733918	1.65960431774897
EFNB3->EPHB6	EFNB3->EPHB6	0.0896700464153812	2.10730672771161
HLA-B->KLRD1	HLA-B->KLRD1	0.0900128208168351	0.594257820769233
HLA-E->KLRD1	HLA-E->KLRD1	0.0900128208168351	0.594257820769233
HLA-G->KLRD1	HLA-G->KLRD1	0.0900128208168351	0.594257820769233
EFNA2->EPHA1	EFNA2->EPHA1	0.0908651564287882	0.686153677095518
IL18->IL1RAPL1	IL18->IL1RAPL1	0.0908722962145682	1.63876780525007
HBEGF->ERBB2	HBEGF->ERBB2	0.0909209839116145	0.462181136628612
FAT4->DCHS1	FAT4->DCHS1	0.0913141130539338	0.691976789897011
COL1A2->CD44	COL1A2->CD44	0.0913660429332219	0.580051171695271
IL1F10->IL1R1	IL1F10->IL1R1	0.0916877860042919	0.617273730437955
NRTN->GFRA2	NRTN->GFRA2	0.0921810454965138	1.85662455759925
TGFB3->ACVRL1	TGFB3->ACVRL1	0.0921947300435467	0.570702043719523
EPGN->EGFR	EPGN->EGFR	0.0926703030689726	1.50079556597293
CXCL2->CXCR1	CXCL2->CXCR1	0.0928022152362624	0.63012848425762
EFNA2->EPHA8	EFNA2->EPHA8	0.0930571354026297	1.49766443913572
PTGS2->CAV1	PTGS2->CAV1	0.0938669999095492	1.31243553707944
NODAL->ACVR1B	NODAL->ACVR1B	0.0938852734235575	0.622449002310715
SEMA3C->NRP2	SEMA3C->NRP2	0.0940899964501556	1.54207703245109
WNT1->FZD9	WNT1->FZD9	0.0945774164621047	1.84433037801917
WNT7A->FZD9	WNT7A->FZD9	0.0945774164621047	1.84433037801917
PTPRM->PTPRM	PTPRM->PTPRM	0.0946214716425755	2.01652336041794
APELA->APLNR	APELA->APLNR	0.0947190059279996	0.652308761859796
GDNF->GFRA1	GDNF->GFRA1	0.0948682906098273	0.637741745220622
SEMA6A->PLXNA2	SEMA6A->PLXNA2	0.0949044112893989	0.383091579311425
CD177->PECAM1	CD177->PECAM1	0.0950153641297926	0.614538976880763
NPW->NPBWR2	NPW->NPBWR2	0.0952866351829605	1.71014599687088
NPNT->ITGA8	NPNT->ITGA8	0.0953066736928734	0.572715390764195
PYY->NPY2R	PYY->NPY2R	0.0953136761878164	2.10203623960902
EDN3->EDNRA	EDN3->EDNRA	0.0953258833392903	1.43521146206833
APOD->LEPR	APOD->LEPR	0.0954029975175774	0.675042256962029
PTDSS1->JMJD6	PTDSS1->JMJD6	0.0956593251448823	1.58994585730423
JAG1->NOTCH1	JAG1->NOTCH1	0.0960397014254629	0.687817398143663
CCN2->LRP1	CCN2->LRP1	0.0971003169083423	0.578911300560991
NTN1->ADORA2B	NTN1->ADORA2B	0.0971865889061855	1.53552413242412
NTN1->NEO1	NTN1->NEO1	0.0974537424495261	1.58611522540842
NTN3->NEO1	NTN3->NEO1	0.0974537424495261	1.58611522540842
CCN1->ITGB3	CCN1->ITGB3	0.0977570267803819	0.430997288201154
SEMA4C->PLXNB2	SEMA4C->PLXNB2	0.0977943190247931	0.562046968290256
TDGF1->ACVR1B	TDGF1->ACVR1B	0.0978796058283863	0.592796738856717
XCL2->XCR1	XCL2->XCR1	0.0979167377656807	0.63458384213012
RSPO4->LGR6	RSPO4->LGR6	0.0980313922888547	1.7258151866223
NTRK3->PTPRS	NTRK3->PTPRS	0.0982347328666415	0.645845129652452
NLGN4X->NRXN1	NLGN4X->NRXN1	0.0986850346430195	0.511613721231421
UCN2->CRHR1	UCN2->CRHR1	0.0987457113716075	0.727148417743754
CCL16->CCR1	CCL16->CCR1	0.0988087895085497	0.580005585102358
PF4->THBD	PF4->THBD	0.0989794944393936	0.611042757044362
F2->THBD	F2->THBD	0.0989794944393936	0.611042757044362
TNF->TNFRSF1A	TNF->TNFRSF1A	0.0996313608886219	0.680178980188989
SLIT3->ROBO2	SLIT3->ROBO2	0.0998438127593437	0.414929565079621
EFNB2->EPHB3	EFNB2->EPHB3	0.100075118760681	1.73926036390963
NTS->NTSR2	NTS->NTSR2	0.100276967602819	2.15447167627896
CCL11->ACKR4	CCL11->ACKR4	0.100386367168658	1.50007208624449
IL1RAPL1->PTPRS	IL1RAPL1->PTPRS	0.100464476563652	1.63208543487778
CALR->ITGAV	CALR->ITGAV	0.100688074262164	1.74997800137727
MMP9->LRP1	MMP9->LRP1	0.100750710890163	0.621140671295845
HGF->SDC2	HGF->SDC2	0.100757894407357	1.80655241067459
EFNA3->EPHA1	EFNA3->EPHA1	0.101181758091237	0.579863875172056
CORT->SSTR5	CORT->SSTR5	0.101793091765409	0.661533914589815
PLTP->ABCA1	PLTP->ABCA1	0.101875646803096	0.700774002644092
BMP8A->ACVR2B	BMP8A->ACVR2B	0.101893383807084	0.648547367454514
COL2A1->MAG	COL2A1->MAG	0.102282320548676	2.3384033231036
COL4A1->ITGA1	COL4A1->ITGA1	0.102384436026625	0.539508336575183
ALCAM->L1CAM	ALCAM->L1CAM	0.102486010763014	2.33825834035467
L1CAM->ALCAM	L1CAM->ALCAM	0.102486010763014	2.33825834035467
SOST->LRP6	SOST->LRP6	0.10254562317007	0.60517435219053
CEACAM8->CEACAM1	CEACAM8->CEACAM1	0.102631629622618	0.57068457785334
NID1->ITGB3	NID1->ITGB3	0.102973016241258	0.623992927442574
CXCL17->GPR35	CXCL17->GPR35	0.102990593201436	0.604628583073269
FGF18->FGFR2	FGF18->FGFR2	0.103614150528884	0.431315817771939
CD28->CD80	CD28->CD80	0.103800230392626	0.568104048129321
CD80->CD28	CD80->CD28	0.103800230392626	0.568104048129321
MADCAM1->ITGA4	MADCAM1->ITGA4	0.10393466965209	1.63276727200775
FN1->ITGA9	FN1->ITGA9	0.104375637344419	0.626216603052775
INS->INSR	INS->INSR	0.10444698408127	0.683300494924349
MMRN2->CD248	MMRN2->CD248	0.104466372799209	0.58592255206915
PYY->NPY5R	PYY->NPY5R	0.104538449946236	0.560422168276846
PLA2G2A->ITGB3	PLA2G2A->ITGB3	0.104849033172992	0.580943817944535
GH1->GHR	GH1->GHR	0.10505297860332	1.82799514444201
HRAS->INSR	HRAS->INSR	0.105181730650572	0.627454444492355
SDC2->PTPRJ	SDC2->PTPRJ	0.105665021249402	1.75741678221862
RSPO3->SDC4	RSPO3->SDC4	0.105904366132852	0.663032396695675
MMRN2->CLEC14A	MMRN2->CLEC14A	0.106073358673416	0.630121485188873
VIP->SCTR	VIP->SCTR	0.106150368928675	0.567324029456618
JAG1->NOTCH3	JAG1->NOTCH3	0.106432073859137	0.634550724997305
NLGN2->NRXN1	NLGN2->NRXN1	0.10644945048056	0.646992342759067
NLGN2->NRXN3	NLGN2->NRXN3	0.10644945048056	0.646992342759067
PROS1->TYRO3	PROS1->TYRO3	0.107391785531447	0.439006077346252
NECTIN1->NECTIN4	NECTIN1->NECTIN4	0.107482289616576	1.6332944454264
GCG->GCGR	GCG->GCGR	0.107535589514078	0.42230208115452
AVP->OXTR	AVP->OXTR	0.107745274424746	1.69604539375691
PSPN->RET	PSPN->RET	0.107891502558718	1.31259851349302
AFDN->F11R	AFDN->F11R	0.108134060314604	0.560009323585151
HLA-C->KIR2DL1	HLA-C->KIR2DL1	0.108603142055701	1.63341102065176
AGT->AGTR2	AGT->AGTR2	0.10884556432974	0.784877555945208
FGF2->SDC4	FGF2->SDC4	0.108988476253421	1.65387548806434
EFNB1->EPHB1	EFNB1->EPHB1	0.109842434406721	1.7990875452408
SEMA4D->MET	SEMA4D->MET	0.109878769899377	0.639951948925362
EPO->EPOR	EPO->EPOR	0.110151066846496	0.65316313502565
A2M->LRP1	A2M->LRP1	0.110259399153976	0.694808980662034
HP->ITGAM	HP->ITGAM	0.110277957340618	0.603312240459195
NTF3->NTRK2	NTF3->NTRK2	0.110676037292498	0.563468984230623
AMH->EGFR	AMH->EGFR	0.110766277286626	0.507488945262541
CALR->MTNR1A	CALR->MTNR1A	0.110954114399104	0.633702923829748
CADM3->NECTIN3	CADM3->NECTIN3	0.111221791273163	0.58295617970674
NECTIN3->CADM3	NECTIN3->CADM3	0.111221791273163	0.58295617970674
COL1A1->GP6	COL1A1->GP6	0.111847124917585	0.392060924840314
BMP15->BMPR1B	BMP15->BMPR1B	0.111875756244246	1.461379172166
KNG1->GPR135	KNG1->GPR135	0.11190648152989	0.53451516143896
GAS6->MERTK	GAS6->MERTK	0.111958674371803	0.688957121835449
B2M->HLA-F	B2M->HLA-F	0.11205910377709	0.537786435670103
WNT3A->FZD10	WNT3A->FZD10	0.11228513727105	0.637136515022757
GPHB5->TSHR	GPHB5->TSHR	0.112594649334843	0.705309282919302
TNF->TNFRSF21	TNF->TNFRSF21	0.11277093880701	0.703941641786907
CADM1->NECTIN3	CADM1->NECTIN3	0.113142987700536	1.59962928542266
NECTIN3->CADM1	NECTIN3->CADM1	0.113142987700536	1.59962928542266
PLA2G2A->ITGA4	PLA2G2A->ITGA4	0.113171264896027	0.450026036637898
NRG3->ERBB4	NRG3->ERBB4	0.113359834810671	1.48090037813958
WNT6->FZD7	WNT6->FZD7	0.113455758304163	0.552366743722126
PLAT->LRP1	PLAT->LRP1	0.113831086804415	0.514705297111115
MSMP->CCR2	MSMP->CCR2	0.114386799476917	0.642073279716064
UTS2->UTS2R	UTS2->UTS2R	0.114682804732952	1.62093870956212
VWF->TNFRSF11B	VWF->TNFRSF11B	0.114906055294896	1.61831854791044
PGF->NRP2	PGF->NRP2	0.115187140107235	0.489412181639752
SEMA4G->PLXNB2	SEMA4G->PLXNB2	0.11527864303125	0.668155459126253
TNFSF10->TNFRSF10A	TNFSF10->TNFRSF10A	0.1152911491487	0.642121041790193
ANGPT1->ITGB1	ANGPT1->ITGB1	0.115443494397012	1.50131341592154
NTF4->NTRK2	NTF4->NTRK2	0.115764846434799	0.578988939036778
CNTN2->NRCAM	CNTN2->NRCAM	0.116017184126159	1.75097831854287
CCL7->CCR5	CCL7->CCR5	0.116303799631778	0.574888963355701
NODAL->ACVR1C	NODAL->ACVR1C	0.116318248686352	1.44953970380223
PLA2G2A->ITGAV	PLA2G2A->ITGAV	0.116473613119742	1.75993005068853
GAS6->TYRO3	GAS6->TYRO3	0.116590352716136	0.594284293673563
IFNL1->IFNLR1	IFNL1->IFNLR1	0.116624913649098	0.60913675752483
IFNL4->IFNLR1	IFNL4->IFNLR1	0.116624913649098	0.60913675752483
SST->SSTR5	SST->SSTR5	0.116627482274516	0.55730026650189
C5->C5AR1	C5->C5AR1	0.11664452198529	0.595728247918739
NTF3->NTRK1	NTF3->NTRK1	0.116734092244029	0.637430212504541
ADAM12->SDC4	ADAM12->SDC4	0.116859067276449	0.65154745043633
VEGFA->GPC1	VEGFA->GPC1	0.117026392548786	0.764732575577513
IL18->IL18RAP	IL18->IL18RAP	0.117127307314876	0.578727053185151
CLEC2A->KLRF2	CLEC2A->KLRF2	0.117381326769408	1.71374455885346
SPX->GALR3	SPX->GALR3	0.11743710698996	1.66942305904714
ULBP3->KLRK1	ULBP3->KLRK1	0.117512164716052	1.45881601381309
YBX1->NOTCH1	YBX1->NOTCH1	0.118127395127957	0.660734107770687
WNT5A->RYK	WNT5A->RYK	0.118204491252723	1.6532842088804
WNT5A->FZD3	WNT5A->FZD3	0.118414644261102	1.43866326079229
PYY->NPY1R	PYY->NPY1R	0.118446829096628	1.76985309409939
NGF->NTRK1	NGF->NTRK1	0.118547373386969	0.62876990426409
BST2->LILRA4	BST2->LILRA4	0.118563544102893	1.41384977018468
MYOC->FZD10	MYOC->FZD10	0.118968923424655	1.82247080122299
IL16->GRIN2D	IL16->GRIN2D	0.119459319757916	0.689669013238658
FGF18->FGFR3	FGF18->FGFR3	0.119892412405065	1.62151634166888
LGI2->ADAM11	LGI2->ADAM11	0.120163448296388	1.90218440368124
TAC3->TACR3	TAC3->TACR3	0.120438608735405	1.79871851983072
HEBP1->FPR3	HEBP1->FPR3	0.120533591179583	0.58814000166167
PGLYRP1->TREM1	PGLYRP1->TREM1	0.12065778624565	1.55044936141962
FBN1->ITGAV	FBN1->ITGAV	0.120751961463473	1.44647503857453
VCAM1->ITGB1	VCAM1->ITGB1	0.12084814618514	0.564906193116522
ARTN->RET	ARTN->RET	0.121124157551631	1.74382983648962
MLN->MLNR	MLN->MLNR	0.121351077529224	0.509525019310611
EFNA5->EPHA7	EFNA5->EPHA7	0.122133276281703	1.79517868858757
IL6->IL6R	IL6->IL6R	0.122159380646796	0.388967241390313
IL6->IL6ST	IL6->IL6ST	0.122159380646796	0.388967241390313
RTN4->RTN4RL1	RTN4->RTN4RL1	0.122306196105164	1.30714179771785
ADAM10->EPHA3	ADAM10->EPHA3	0.122348694486918	1.42711713790371
SPON2->ITGB1	SPON2->ITGB1	0.122400055609074	0.572526684197331
CALCA->CALCRL	CALCA->CALCRL	0.12251718448102	0.657752481927979
NCAM1->GFRA1	NCAM1->GFRA1	0.122550664019197	0.657892648794211
COL4A1->ITGB8	COL4A1->ITGB8	0.122632316496309	0.405191699682789
CCL2->ACKR2	CCL2->ACKR2	0.122962363419233	0.624273600943635
PENK->MRGPRX1	PENK->MRGPRX1	0.123338715975007	1.31491188406385
GDF5->BMPR1B	GDF5->BMPR1B	0.123362083994403	0.603146297545182
GDF11->ACVR2B	GDF11->ACVR2B	0.123462732823079	0.677518488956686
FGF16->FGFR4	FGF16->FGFR4	0.123752777113665	1.62026523873613
FGF1->FGFR3	FGF1->FGFR3	0.124428206123246	0.514132430522655
CNTN2->CNTN1	CNTN2->CNTN1	0.124494976890263	1.63452935469071
VASP->CXCR2	VASP->CXCR2	0.124758745655326	0.536002661863724
TFPI->LRP1	TFPI->LRP1	0.124792573100556	0.679477932377891
GPC3->CD81	GPC3->CD81	0.125119967213662	0.631116775497378
DLL3->NOTCH4	DLL3->NOTCH4	0.125454300748065	1.78020804762104
PNOC->OPRL1	PNOC->OPRL1	0.125615704927125	0.457930018983885
EPCAM->EPCAM	EPCAM->EPCAM	0.125621821081552	0.728364117108376
CCL11->CCR3	CCL11->CCR3	0.125733895102283	0.412920263729743
IFNL3->IFNLR1	IFNL3->IFNLR1	0.126021254502041	0.624011057645276
TNFSF9->TNFRSF9	TNFSF9->TNFRSF9	0.126051708615241	0.549624462253448
CTF1->IL6ST	CTF1->IL6ST	0.126098649000676	0.628318749479251
LGI2->ADAM22	LGI2->ADAM22	0.12612967505135	0.65517789723181
ANGPTL3->ITGB3	ANGPTL3->ITGB3	0.126315216089286	0.595497310973274
THBS2->ITGA6	THBS2->ITGA6	0.126485530307201	0.737982534270446
XCL1->XCR1	XCL1->XCR1	0.126770469776111	0.623700538905004
DKK2->KREMEN2	DKK2->KREMEN2	0.126778122762093	0.486376564724537
GDF5->ACVR2A	GDF5->ACVR2A	0.127336298237618	1.46932778011503
INHBA->ACVR2B	INHBA->ACVR2B	0.127657554822933	0.615447541231784
ADCYAP1->VIPR2	ADCYAP1->VIPR2	0.127736845469318	0.728667086349483
GNAS->ADRB2	GNAS->ADRB2	0.127906639659509	1.57287026437788
MMP7->CD151	MMP7->CD151	0.127916651664347	0.638715336530682
GPC3->IGF1R	GPC3->IGF1R	0.128029468378746	0.6441560996126
L1CAM->ITGA5	L1CAM->ITGA5	0.128345772733978	0.665373278257789
IL23A->IL23R	IL23A->IL23R	0.12853644308545	0.629364976593471
NECTIN4->NECTIN4	NECTIN4->NECTIN4	0.12889468535858	1.96811219463979
F2->ITGA2B	F2->ITGA2B	0.128964829437354	0.580814073743152
S100A8->TLR4	S100A8->TLR4	0.129178937274854	0.503949491240609
PTN->SDC3	PTN->SDC3	0.12918678032148	1.77227396547012
COL1A1->CD93	COL1A1->CD93	0.129386205615686	0.406873077756574
SEMA3F->NRP2	SEMA3F->NRP2	0.129452543912427	0.533809980916591
DSC2->DSG3	DSC2->DSG3	0.129979256910822	0.650479957572012
SPON2->ITGA5	SPON2->ITGA5	0.130113081871079	0.71842392903081
CORT->SSTR3	CORT->SSTR3	0.130165867332844	0.58263122993929
TGFA->ERBB2	TGFA->ERBB2	0.130261213584575	0.754049445480869
CCL16->CCR8	CCL16->CCR8	0.131077817350783	0.568449062573204
WNT7B->LRP5	WNT7B->LRP5	0.131418847155101	2.03460294719993
PTN->PTPRS	PTN->PTPRS	0.13157550504345	2.00648381178002
CALR->LRP1	CALR->LRP1	0.131685233440877	0.639827833167096
BMP7->BMPR1A	BMP7->BMPR1A	0.131713578950328	2.53519919280719
VWF->ITGA2B	VWF->ITGA2B	0.132810832363316	0.719210630418864
TAC3->TACR2	TAC3->TACR2	0.132946147807524	0.639112732430447
EFNA5->EPHB6	EFNA5->EPHB6	0.133023875853076	0.668795052132276
VEGFD->KDR	VEGFD->KDR	0.133060182892719	1.58026189259315
NAMPT->INSR	NAMPT->INSR	0.133498754911707	0.622985926006878
RSPO1->LGR6	RSPO1->LGR6	0.133512393845367	0.739687613604009
WNT3A->FZD5	WNT3A->FZD5	0.133762442781049	0.630226628192225
EREG->ERBB4	EREG->ERBB4	0.133795885338411	0.681765459714843
ANGPTL3->ITGAV	ANGPTL3->ITGAV	0.133813497548914	1.62437708556569
COL4A3->ITGAV	COL4A3->ITGAV	0.133813497548914	1.62437708556569
FGB->ITGAV	FGB->ITGAV	0.133813497548914	1.62437708556569
TGFB1->ITGAV	TGFB1->ITGAV	0.133813497548914	1.62437708556569
NPPA->NPR2	NPPA->NPR2	0.133843735825119	0.605691175635471
IL5->CSF2RB	IL5->CSF2RB	0.134049136719733	0.635213649842289
MDK->SDC4	MDK->SDC4	0.134180676164321	0.67000026531408
C4A->C3AR1	C4A->C3AR1	0.134274217242052	0.634960621044773
GLG1->SELE	GLG1->SELE	0.135614569842856	0.537493733517547
PROK1->PROKR1	PROK1->PROKR1	0.137379429093218	1.63279168806231
APLN->APLNR	APLN->APLNR	0.137393481031802	0.67072424631186
GDF5->BMPR2	GDF5->BMPR2	0.137524154910008	1.61799268550812
BMP7->BMPR2	BMP7->BMPR2	0.13779001064333	1.70462457031243
PF4->SDC2	PF4->SDC2	0.13784603263601	1.72475794348506
TGFB1->SDC2	TGFB1->SDC2	0.13784603263601	1.72475794348506
C4A->NRP1	C4A->NRP1	0.137964115523738	1.40763685809101
SLITRK1->PTPRD	SLITRK1->PTPRD	0.138092795273973	0.567335992106191
EFNB2->EPHA6	EFNB2->EPHA6	0.138416672454433	0.532022333063363
EFNB2->EPHB2	EFNB2->EPHB2	0.138416672454433	0.532022333063363
TSLP->CRLF2	TSLP->CRLF2	0.138596690421778	1.35540154833145
WNT8A->FZD5	WNT8A->FZD5	0.13877754952054	0.593280892951107
CCL2->ACKR4	CCL2->ACKR4	0.13906587765268	0.637620138235375
CCL2->CCR2	CCL2->CCR2	0.13906587765268	0.637620138235375
CCL2->CCR3	CCL2->CCR3	0.13906587765268	0.637620138235375
CCL2->CCR4	CCL2->CCR4	0.13906587765268	0.637620138235375
CCL2->CCR5	CCL2->CCR5	0.13906587765268	0.637620138235375
GNAS->TSHR	GNAS->TSHR	0.139217327033103	0.675953075295624
GDNF->GFRA2	GDNF->GFRA2	0.139360798428831	1.95165064049499
NRG1->ERBB4	NRG1->ERBB4	0.139730968879772	0.625797037558381
NLGN1->NRXN3	NLGN1->NRXN3	0.139771797808141	1.550498844036
INHBA->ACVR1C	INHBA->ACVR1C	0.139861704000115	1.283110010784
ADAM15->ITGB3	ADAM15->ITGB3	0.139996115821297	0.674295668154766
SEMA3C->PLXND1	SEMA3C->PLXND1	0.140046458593226	1.41429838937666
BMP2->BMPR1B	BMP2->BMPR1B	0.140189111854276	1.52834121025279
EFNB2->PECAM1	EFNB2->PECAM1	0.14047865712256	0.598757307139126
CADM3->NECTIN1	CADM3->NECTIN1	0.140512384285492	0.708326411166898
NECTIN1->CADM3	NECTIN1->CADM3	0.140512384285492	0.708326411166898
NODAL->ACVR2B	NODAL->ACVR2B	0.140628663190024	0.592172759468361
SPP1->ITGB5	SPP1->ITGB5	0.140888750981155	1.46147037064757
IFNG->IFNGR1	IFNG->IFNGR1	0.141004046208516	0.587046229854296
POMC->MC1R	POMC->MC1R	0.141438463716424	0.473203574818499
ST6GAL1->CD22	ST6GAL1->CD22	0.141555479427252	0.697008416685377
INHBA->ACVR1B	INHBA->ACVR1B	0.141625497027107	0.657788934725146
MDK->ALK	MDK->ALK	0.141888853438489	0.514671099075406
GDNF->RET	GDNF->RET	0.142017436101332	1.45343023417073
COL1A1->DDR2	COL1A1->DDR2	0.142262393849756	0.466632915095111
TNFSF10->TNFRSF10B	TNFSF10->TNFRSF10B	0.142817066107984	1.92708652826336
NPY->NPY2R	NPY->NPY2R	0.143167929002837	1.65422361635396
NECTIN3->PVR	NECTIN3->PVR	0.143477904641219	1.67134756032232
PVR->NECTIN3	PVR->NECTIN3	0.143477904641219	1.67134756032232
TFF3->CXCR4	TFF3->CXCR4	0.144045733029376	0.621706640266069
EFNA4->EPHA5	EFNA4->EPHA5	0.144184727072759	0.671727437333138
CXCL3->CXCR2	CXCL3->CXCR2	0.144262077216144	0.574457426908788
CD9->L1CAM	CD9->L1CAM	0.144270010681504	0.61071403706861
L1CAM->CD9	L1CAM->CD9	0.144270010681504	0.61071403706861
WNT2->FZD4	WNT2->FZD4	0.144310664042503	0.713084772086513
WNT7A->FZD5	WNT7A->FZD5	0.144333380663894	0.678423355980713
TAC1->TACR2	TAC1->TACR2	0.144390333628372	0.644931495846611
SPP1->ITGB1	SPP1->ITGB1	0.144546565596279	1.43256286661012
CD58->CD2	CD58->CD2	0.14464896861614	0.689615487609178
B2M->CD1A	B2M->CD1A	0.145235933518325	0.673837509800574
PTDSS1->SCARB1	PTDSS1->SCARB1	0.145577714738866	1.41977650780607
UTS2B->UTS2R	UTS2B->UTS2R	0.145632447750047	2.04515368269303
CNTN4->PTPRG	CNTN4->PTPRG	0.145680559667603	1.55762083994568
COL1A1->CD44	COL1A1->CD44	0.146473983406649	0.428467670582922
TRH->TRHR	TRH->TRHR	0.147205741426076	0.611695862174499
VEGFD->NRP2	VEGFD->NRP2	0.147265563874188	0.577750831119026
NPPA->NPR1	NPPA->NPR1	0.147306412539181	1.42711248000774
DEFB1->CCR6	DEFB1->CCR6	0.147577052606917	1.4161291189603
ZP3->CHRNA7	ZP3->CHRNA7	0.147616431759571	2.85188336679338
ADAM15->ITGA9	ADAM15->ITGA9	0.147686877678991	0.580644375076627
EFNA3->EPHA8	EFNA3->EPHA8	0.1479438923882	0.567127764928979
EFNB3->EPHB3	EFNB3->EPHB3	0.147955556847075	1.54079822926468
MCAM->MCAM	MCAM->MCAM	0.148217946798944	0.564169415346877
EFNB2->EPHB1	EFNB2->EPHB1	0.148585225125147	1.56295030697946
THBS1->CD36	THBS1->CD36	0.148736614686043	0.678005689615349
THBS2->ITGB1	THBS2->ITGB1	0.148826690086136	0.714235355947123
SFRP1->FZD6	SFRP1->FZD6	0.149632633341959	0.716399532930405
DCN->EGFR	DCN->EGFR	0.149750050865081	0.638296195645058
FGF4->FGFR3	FGF4->FGFR3	0.150375546029443	0.586031662340433
FGF5->FGFR3	FGF5->FGFR3	0.150492727114767	0.585503351067895
CGA->LHCGR	CGA->LHCGR	0.15111749426333	0.619635654841825
EFNA1->EPHA5	EFNA1->EPHA5	0.151152520553583	0.530520519826824
ASIP->ATRN	ASIP->ATRN	0.15122114830821	2.06056766310393
COL1A2->GP6	COL1A2->GP6	0.151623622792741	0.583284035539937
MATN1->ITGA1	MATN1->ITGA1	0.151632337574847	0.675811191350206
THBS2->NOTCH3	THBS2->NOTCH3	0.151677684986329	0.478798588615545
BMP3->ACVR2B	BMP3->ACVR2B	0.15200511285175	0.583506636189769
FGF10->FGFRL1	FGF10->FGFRL1	0.152383563255338	0.526004731953321
FGF22->FGFRL1	FGF22->FGFRL1	0.152383563255338	0.526004731953321
FGF3->FGFRL1	FGF3->FGFRL1	0.152383563255338	0.526004731953321
FGF4->FGFRL1	FGF4->FGFRL1	0.152383563255338	0.526004731953321
FGF8->FGFRL1	FGF8->FGFRL1	0.152383563255338	0.526004731953321
MUC2->AGR2	MUC2->AGR2	0.152582004315282	0.622820869687189
IL34->PTPRZ1	IL34->PTPRZ1	0.152908056311924	1.79964495104215
CDH1->ITGAE	CDH1->ITGAE	0.1530825839643	0.510876377883143
COL3A1->DDR1	COL3A1->DDR1	0.153217171032042	0.648997077608978
EFNA2->EPHA5	EFNA2->EPHA5	0.153867811466484	1.64932321584753
FBLN1->ITGB1	FBLN1->ITGB1	0.154669380360892	0.450978191561811
WNT3->FZD1	WNT3->FZD1	0.154779400593869	1.92899813210974
FN1->ITGAV	FN1->ITGAV	0.15556398407477	1.40644036730684
NID1->ITGAV	NID1->ITGAV	0.15556398407477	1.40644036730684
PROS1->AXL	PROS1->AXL	0.15561462309611	0.819531418304087
NPY->FAP	NPY->FAP	0.155759462333296	0.595831551601182
IFNA7->IFNAR1	IFNA7->IFNAR1	0.156615196829121	1.81603114648348
TNFSF14->TNFRSF6B	TNFSF14->TNFRSF6B	0.157102613416095	0.677477859649847
NPPC->NPR3	NPPC->NPR3	0.157115471402831	1.55687685984467
ARF1->CHRM3	ARF1->CHRM3	0.157196698719167	1.85386377480671
WNT9A->FZD10	WNT9A->FZD10	0.15797217172592	0.646096334038879
GDF9->ACVR2A	GDF9->ACVR2A	0.158268977068599	1.36914268123822
AMELX->CD63	AMELX->CD63	0.158313934299724	0.572192215408246
AMELY->CD63	AMELY->CD63	0.158313934299724	0.572192215408246
ENAM->CD63	ENAM->CD63	0.158313934299724	0.572192215408246
SHH->CDON	SHH->CDON	0.158338259239976	1.45273423120738
LRRC4B->PTPRS	LRRC4B->PTPRS	0.158880559444599	0.633362844114272
LPL->GPIHBP1	LPL->GPIHBP1	0.159036600971261	0.630719321142277
IFNA1->IFNAR1	IFNA1->IFNAR1	0.159059265554301	1.69032190085122
IFNA13->IFNAR1	IFNA13->IFNAR1	0.159059265554301	1.69032190085122
IFNA14->IFNAR1	IFNA14->IFNAR1	0.159059265554301	1.69032190085122
IFNA16->IFNAR1	IFNA16->IFNAR1	0.159059265554301	1.69032190085122
IFNA17->IFNAR1	IFNA17->IFNAR1	0.159059265554301	1.69032190085122
IFNA2->IFNAR1	IFNA2->IFNAR1	0.159059265554301	1.69032190085122
IFNA21->IFNAR1	IFNA21->IFNAR1	0.159059265554301	1.69032190085122
IFNA4->IFNAR1	IFNA4->IFNAR1	0.159059265554301	1.69032190085122
IFNA5->IFNAR1	IFNA5->IFNAR1	0.159059265554301	1.69032190085122
IFNA6->IFNAR1	IFNA6->IFNAR1	0.159059265554301	1.69032190085122
IFNB1->IFNAR1	IFNB1->IFNAR1	0.159059265554301	1.69032190085122
IFNE->IFNAR1	IFNE->IFNAR1	0.159059265554301	1.69032190085122
IFNW1->IFNAR1	IFNW1->IFNAR1	0.159059265554301	1.69032190085122
IL24->IL22RA1	IL24->IL22RA1	0.159126065996997	1.95526946630779
THBS2->ITGA4	THBS2->ITGA4	0.159601858270887	0.701219343236252
SEMA3E->PLXND1	SEMA3E->PLXND1	0.159743138840754	0.738736219314761
VEGFA->KDR	VEGFA->KDR	0.160099132505227	0.518701195516716
PGF->FLT1	PGF->FLT1	0.160131408198492	0.65826838906826
ADAM23->ITGA4	ADAM23->ITGA4	0.160372679033626	1.3446076061469
GDF9->BMPR1B	GDF9->BMPR1B	0.160689096694358	1.47365333406821
ANG->PLXNB2	ANG->PLXNB2	0.160768836123856	0.705084579431454
VTN->ITGAV	VTN->ITGAV	0.160891281864167	1.38817951182767
WNT5A->LRP5	WNT5A->LRP5	0.160972226625058	0.682309369024403
AVP->AVPR2	AVP->AVPR2	0.161192313305879	1.56655187311703
AGRN->LRP4	AGRN->LRP4	0.162236545362459	0.63181448519416
GNAS->VIPR1	GNAS->VIPR1	0.162276572585263	0.725586491295438
SEMA6A->PLXNA4	SEMA6A->PLXNA4	0.162313730186067	0.503109567724599
VEGFB->FLT1	VEGFB->FLT1	0.162548176449048	0.583504566049898
ADM->RAMP2	ADM->RAMP2	0.162586355554355	1.37643113334635
NPPC->NPR2	NPPC->NPR2	0.162604324927985	0.569201498530983
TCN1->CD320	TCN1->CD320	0.162748226724562	0.653498389355768
IL20->IL22RA1	IL20->IL22RA1	0.16286890966301	1.95294521420137
MEPE->PHEX	MEPE->PHEX	0.163103525335825	1.95604074707941
C4B->CD46	C4B->CD46	0.163195760520276	1.34475634307879
IFNA10->IFNAR1	IFNA10->IFNAR1	0.16326098837945	0.692723425843009
EFNA1->EPHA1	EFNA1->EPHA1	0.163384224869223	0.495131397105893
EFNA1->EPHA2	EFNA1->EPHA2	0.163384224869223	0.495131397105893
EFNA1->EPHA6	EFNA1->EPHA6	0.163384224869223	0.495131397105893
EFNA1->EPHA7	EFNA1->EPHA7	0.163384224869223	0.495131397105893
EFNA1->EPHA8	EFNA1->EPHA8	0.163384224869223	0.495131397105893
CORT->MRGPRX2	CORT->MRGPRX2	0.163530012758553	0.583124392933556
COL2A1->TNFRSF10A	COL2A1->TNFRSF10A	0.163753350198492	0.710180702380053
FASLG->FAS	FASLG->FAS	0.163852957168158	0.723308126251343
NPVF->NPFFR1	NPVF->NPFFR1	0.164021728061102	0.59551247513862
DNAJB11->PRTG	DNAJB11->PRTG	0.164263290069608	1.62991669003541
SHH->GPC5	SHH->GPC5	0.16457956187389	1.72563619204864
PRND->RPSA	PRND->RPSA	0.164614188380495	0.582458451235017
FGF6->FGFR3	FGF6->FGFR3	0.164639014709317	1.23101476063743
CLEC11A->ITGA10	CLEC11A->ITGA10	0.164824003526712	0.6163074215938
WNT9B->FZD5	WNT9B->FZD5	0.164849932287793	0.756879147024693
SEMA3G->NRP2	SEMA3G->NRP2	0.165183776396745	1.52726834424978
JAG1->NOTCH4	JAG1->NOTCH4	0.165459597705927	0.534731152653739
COL2A1->ITGA10	COL2A1->ITGA10	0.166242265102446	1.71744104411114
ADAM17->ITGB1	ADAM17->ITGB1	0.166716958165621	1.38160362030898
FGA->ITGB1	FGA->ITGB1	0.166716958165621	1.38160362030898
CXADR->CXADR	CXADR->CXADR	0.167338266007224	0.521619508753318
FAM3D->FPR2	FAM3D->FPR2	0.167539691669506	0.449498979168082
NTN4->UNC5A	NTN4->UNC5A	0.1677873329654	1.7332373530222
OMG->RTN4RL1	OMG->RTN4RL1	0.167904485207626	0.475847623165764
CLEC11A->ITGA11	CLEC11A->ITGA11	0.168121244796303	0.633665082320186
NDP->FZD4	NDP->FZD4	0.168865568687752	1.53401937835517
PROS1->MERTK	PROS1->MERTK	0.169588130486285	1.59146409634945
RSPO2->RNF43	RSPO2->RNF43	0.169610349741414	1.59161521967028
TAC1->TACR1	TAC1->TACR1	0.170731595668653	0.546495312729241
ADCYAP1->VIPR1	ADCYAP1->VIPR1	0.170955327310526	0.67600298405782
LTA->TNFRSF1A	LTA->TNFRSF1A	0.171523294696975	0.696356964458999
TGFB3->TGFBR1	TGFB3->TGFBR1	0.172037751839094	0.616641464324176
NXPH3->NRXN2	NXPH3->NRXN2	0.17221532537166	0.53276925721005
ANGPT2->TIE1	ANGPT2->TIE1	0.172219741189765	1.66772074211845
TAC4->TACR3	TAC4->TACR3	0.172399796116577	1.47517057203107
IL1RN->IL1R1	IL1RN->IL1R1	0.172405432828494	0.637797962647083
LGALS1->CD69	LGALS1->CD69	0.173722315564951	0.70449723047201
FGF8->FGFR4	FGF8->FGFR4	0.174124941000791	1.49445424205084
WNT7B->FZD5	WNT7B->FZD5	0.174272868944095	0.701457517155313
SPP1->ITGA4	SPP1->ITGA4	0.174470899943508	1.48617434052957
FGF2->FGFR4	FGF2->FGFR4	0.175014746280227	0.605514302485475
VEGFC->NRP2	VEGFC->NRP2	0.175700298068537	0.634042504849014
DSC2->DSG2	DSC2->DSG2	0.176017291624669	1.35678004019487
DHH->BOC	DHH->BOC	0.176343946349766	0.50153344436686
INHBC->ACVR2B	INHBC->ACVR2B	0.176578468092761	0.650749048777786
MDK->SDC1	MDK->SDC1	0.176634349641147	0.554952858750279
VTN->ITGA8	VTN->ITGA8	0.176652868914255	0.527726282908011
SEMA7A->ITGA1	SEMA7A->ITGA1	0.177139769513359	0.725041941225546
CLEC2B->KLRF1	CLEC2B->KLRF1	0.177166514535242	2.03553072878472
KLRF1->CLEC2B	KLRF1->CLEC2B	0.177166514535242	2.03553072878472
HRAS->CAV1	HRAS->CAV1	0.177254311516705	0.534628938562131
FGF10->FGFR2	FGF10->FGFR2	0.177656848955218	0.609696396704187
DSC3->DSG1	DSC3->DSG1	0.177913119090209	1.31682871182305
DSG1->DSC3	DSG1->DSC3	0.177913119090209	1.31682871182305
COL14A1->CD44	COL14A1->CD44	0.178137766646964	0.630411174731576
TFPI->VLDLR	TFPI->VLDLR	0.179384586662863	1.53295654109467
FGF2->SDC2	FGF2->SDC2	0.1794221225037	1.75691596184761
VWF->GP1BA	VWF->GP1BA	0.179897583914889	0.679683793269979
ITGAV->THY1	ITGAV->THY1	0.180932324022784	0.525366779699225
EDN1->EDNRB	EDN1->EDNRB	0.181157217358595	0.42712592648995
CCL4->ACKR2	CCL4->ACKR2	0.181226678760553	0.531383872199409
PDYN->OPRK1	PDYN->OPRK1	0.181430410935348	1.79413543814687
SHANK1->ADGRL1	SHANK1->ADGRL1	0.181657825318529	0.700625103511293
VTN->PVR	VTN->PVR	0.182026181934567	1.33555967776165
DLL4->NOTCH3	DLL4->NOTCH3	0.182038639847755	0.710537231557363
ASIP->MC1R	ASIP->MC1R	0.182703791233986	0.726074977102416
TGFB1->ITGB8	TGFB1->ITGB8	0.184300066356717	1.55533850332867
RELN->ITGB1	RELN->ITGB1	0.184324345562547	1.37402006929521
HMGB1->HAVCR2	HMGB1->HAVCR2	0.18440800669273	0.721904144706706
TGFA->EGFR	TGFA->EGFR	0.18468319465066	0.696241079965885
C3->CD46	C3->CD46	0.18475564360149	0.745343149475547
SLIT2->ROBO1	SLIT2->ROBO1	0.185239265552483	0.646316471676943
FGF1->FGFR2	FGF1->FGFR2	0.185361446158466	0.807814933671804
COMP->CD47	COMP->CD47	0.185460686941865	0.51895362722642
PENK->OGFR	PENK->OGFR	0.185503907465186	0.713836000757413
CIRBP->TREM1	CIRBP->TREM1	0.185620737303887	1.6598762126769
ANOS1->SDC2	ANOS1->SDC2	0.185917013146929	1.54269945727848
SST->SSTR4	SST->SSTR4	0.18610690787562	0.672028703118415
HLA-A->APLP2	HLA-A->APLP2	0.186238387463355	1.68081577429086
EFNA2->EPHA2	EFNA2->EPHA2	0.186266515810999	0.673282979170932
EFNA3->EPHA2	EFNA3->EPHA2	0.186266515810999	0.673282979170932
EFNA5->EPHA2	EFNA5->EPHA2	0.186266515810999	0.673282979170932
LCN1->LMBR1L	LCN1->LMBR1L	0.186645753671087	0.544037616125141
CXCL8->CXCR1	CXCL8->CXCR1	0.18693149404143	0.612922484965143
CXCL8->CXCR2	CXCL8->CXCR2	0.18693149404143	0.612922484965143
CXCL8->SDC1	CXCL8->SDC1	0.18693149404143	0.612922484965143
CADM3->CADM3	CADM3->CADM3	0.187050074308776	0.669450906429438
CCL11->ACKR2	CCL11->ACKR2	0.187250945248862	0.523158354829086
CCL25->ACKR2	CCL25->ACKR2	0.187250945248862	0.523158354829086
PROC->PROCR	PROC->PROCR	0.1874989825567	1.43068688230935
WNT5A->ROR1	WNT5A->ROR1	0.187983637213573	0.678130547955691
ASIP->MC4R	ASIP->MC4R	0.18813515252955	0.536914366352043
COL1A2->CD93	COL1A2->CD93	0.188500248640745	0.587017055941902
CCL17->ACKR2	CCL17->ACKR2	0.188567860343836	0.573442995799175
ADGRB1->RTN4RL1	ADGRB1->RTN4RL1	0.188582182745894	1.98726535491479
HLA-A->ERBB2	HLA-A->ERBB2	0.188899893964565	1.66959950155168
JAM2->JAM3	JAM2->JAM3	0.189917140858788	0.701490420788918
JAM3->JAM2	JAM3->JAM2	0.189917140858788	0.701490420788918
CCN2->LRP6	CCN2->LRP6	0.190749398938706	0.602201745440814
CCN2->NTRK1	CCN2->NTRK1	0.191231437051451	0.576197702874334
FGA->ITGAV	FGA->ITGAV	0.191272704345294	1.57531606415893
IL1A->IL1RAP	IL1A->IL1RAP	0.192049318974343	1.5154100082923
CCN2->FGFR2	CCN2->FGFR2	0.192121998703976	0.622442046689184
JAG2->NOTCH4	JAG2->NOTCH4	0.192639482243592	0.585630201032926
GDF9->BMPR1A	GDF9->BMPR1A	0.193079661860486	1.99284893672641
CX3CL1->CX3CR1	CX3CL1->CX3CR1	0.19317231883659	0.583947210099361
NPFF->NPFFR1	NPFF->NPFFR1	0.193311434307647	0.54498267428707
FGF20->FGFR4	FGF20->FGFR4	0.193441808823552	1.54689452635442
DSC1->DSG2	DSC1->DSG2	0.19377425972825	1.31720753267471
DSG2->DSC1	DSG2->DSC1	0.19377425972825	1.31720753267471
JAG2->NOTCH1	JAG2->NOTCH1	0.194693184917972	0.609697840767577
NID2->COL13A1	NID2->COL13A1	0.195338562478237	0.586523677489459
EDN2->EDNRB	EDN2->EDNRB	0.195720772103307	0.474686300693089
TNC->ITGAV	TNC->ITGAV	0.197570733947749	0.595732939364172
COL1A1->ITGA2	COL1A1->ITGA2	0.198024639321418	0.515838565617508
FGF19->FGFR3	FGF19->FGFR3	0.198108072916978	0.714850586251967
WNT10B->FZD7	WNT10B->FZD7	0.198427203389548	0.585726209818842
EFNB2->RHBDL2	EFNB2->RHBDL2	0.199006249265774	0.585539982942085
NLGN3->NRXN2	NLGN3->NRXN2	0.199140588320144	0.690371840986951
BTC->ERBB2	BTC->ERBB2	0.199221999447567	1.6166381030492
NRG1->ERBB2	NRG1->ERBB2	0.199221999447567	1.6166381030492
IL17A->IL17RC	IL17A->IL17RC	0.199349546367442	0.741480489302995
SFRP2->FZD5	SFRP2->FZD5	0.19950060818776	0.566574475079135
NDP->LGR4	NDP->LGR4	0.199674509109854	1.81939152759323
IL9->IL9R	IL9->IL9R	0.199792951812537	0.654887826304905
CD34->SELE	CD34->SELE	0.199852912271604	0.493004269528951
IHH->PTCH1	IHH->PTCH1	0.200125072164231	0.699322115420938
B2M->LILRB1	B2M->LILRB1	0.20043729076091	0.636766994502932
BDNF->NTRK2	BDNF->NTRK2	0.200840042444261	0.507005947260281
SOST->LRP5	SOST->LRP5	0.201152957903203	2.10155403782764
IGF2->INSR	IGF2->INSR	0.202308861359202	0.691072154702202
WNT3->FZD8	WNT3->FZD8	0.202710079540202	1.28827738146451
LIF->LIFR	LIF->LIFR	0.204002446640803	0.649140514166588
NTN1->MCAM	NTN1->MCAM	0.205029667487732	0.556776354905834
SERTAD1->AR	SERTAD1->AR	0.205118171469091	0.543965994790852
SEMA3C->NRP1	SEMA3C->NRP1	0.205216053078011	1.40606661852178
SST->SSTR1	SST->SSTR1	0.207404344313404	1.7986839651649
LAMB1->ITGA6	LAMB1->ITGA6	0.207519536829082	1.97471580535365
CD160->TNFRSF14	CD160->TNFRSF14	0.208260429092096	0.6063040108632
TNFRSF14->CD160	TNFRSF14->CD160	0.208260429092096	0.6063040108632
SEMA3A->NRP2	SEMA3A->NRP2	0.209050397005754	1.59042888279219
FN1->NT5E	FN1->NT5E	0.209410330196885	0.589417224382179
FSTL1->DIP2A	FSTL1->DIP2A	0.209757546120363	0.620712544270051
RLN2->RXFP3	RLN2->RXFP3	0.210326910516753	1.85821168238851
SLITRK1->PTPRS	SLITRK1->PTPRS	0.210710797073539	0.687458884833031
COL3A1->MAG	COL3A1->MAG	0.210948091966061	0.690592217709869
REN->ATP6AP2	REN->ATP6AP2	0.211170760890735	1.56391819801285
CCL17->CCR4	CCL17->CCR4	0.211216652783182	0.657820835955554
SPP1->ITGB3	SPP1->ITGB3	0.211242464366168	1.39010835252058
BMP4->RGMB	BMP4->RGMB	0.211257209920299	0.600075229912142
CLCF1->LIFR	CLCF1->LIFR	0.211281331295694	0.653230158355452
TGFB3->TGFBR3	TGFB3->TGFBR3	0.212043819499935	0.615332058822835
BMP4->BMPR1A	BMP4->BMPR1A	0.212310129682427	1.93579462283731
IFNL2->IFNLR1	IFNL2->IFNLR1	0.212336057498801	0.642110731530972
POMC->MC3R	POMC->MC3R	0.212825239259163	0.585509677946038
BMP8A->TGFBR2	BMP8A->TGFBR2	0.212995967436254	0.588832987594147
TGFB1->TGFBR2	TGFB1->TGFBR2	0.212995967436254	0.588832987594147
RLN3->RXFP3	RLN3->RXFP3	0.213169112668679	2.71665096536634
CCL16->HRH4	CCL16->HRH4	0.213419939047533	1.34850700586994
RLN3->RXFP4	RLN3->RXFP4	0.21362926359481	2.70225258560866
CCN2->IGF2R	CCN2->IGF2R	0.214254974970657	0.457192866922536
SEMA3B->NRP1	SEMA3B->NRP1	0.214402205375253	0.537163573627897
SCGB1A1->LRP2	SCGB1A1->LRP2	0.214758994470163	0.758105354562355
HLA-C->LILRA3	HLA-C->LILRA3	0.214841149352933	1.58534017573301
CSF2->CSF2RA	CSF2->CSF2RA	0.215055706084607	0.756353388487452
FSHB->FSHR	FSHB->FSHR	0.21620428954211	0.576971095762688
GRP->GRPR	GRP->GRPR	0.216483677346084	0.63559909427844
WNT3->FZD7	WNT3->FZD7	0.216985985742552	0.634952326337884
NMS->NMUR2	NMS->NMUR2	0.217358453287669	2.37003205214475
TGFB2->TGFBR3	TGFB2->TGFBR3	0.21778491733507	0.776765850370473
SEMA3A->NRP1	SEMA3A->NRP1	0.218141150712162	1.35751687269509
TOR2A->ATP5F1B	TOR2A->ATP5F1B	0.218746107859837	1.36812724506908
ORM1->CCR5	ORM1->CCR5	0.218957299833728	0.682697788044
DKK4->KREMEN1	DKK4->KREMEN1	0.219117896988934	0.642240096636606
IL13->IL13RA1	IL13->IL13RA1	0.219244290017221	1.35630305542869
IL4->IL13RA1	IL4->IL13RA1	0.219244290017221	1.35630305542869
IL1A->IL1R1	IL1A->IL1R1	0.220307406877768	0.649959062278249
DLK1->NOTCH3	DLK1->NOTCH3	0.220717518354869	0.732433236967197
EFNB3->EPHB4	EFNB3->EPHB4	0.221550711655335	1.39670435736483
EFNA1->EPHA4	EFNA1->EPHA4	0.221913152167624	0.585284855950407
WNT3A->FZD6	WNT3A->FZD6	0.222200590448581	1.26305925866997
AFDN->EPHA7	AFDN->EPHA7	0.223038444105425	0.681943283883224
GDF6->BMPR1B	GDF6->BMPR1B	0.224088665675349	1.90077180706604
EFNB2->GRM1	EFNB2->GRM1	0.22439382671669	0.618048555150098
ADAM11->ITGA4	ADAM11->ITGA4	0.224648327259624	1.46177039945294
COL1A1->ITGA11	COL1A1->ITGA11	0.224991898388272	0.458166755852988
CCN3->NOTCH1	CCN3->NOTCH1	0.225713806051532	0.696007268382958
SHH->GAS1	SHH->GAS1	0.226732219911023	0.607274638854849
TGFB3->ENG	TGFB3->ENG	0.227173078793032	0.534487751810207
LAMA5->BCAM	LAMA5->BCAM	0.227521457927646	0.674517788034761
WNT5A->FZD6	WNT5A->FZD6	0.227526575307662	1.40243172861133
INSL5->RXFP4	INSL5->RXFP4	0.228493466489587	0.707223891566898
COL5A2->DDR1	COL5A2->DDR1	0.228573675254134	0.595061662382012
FGF2->GPC4	FGF2->GPC4	0.229386045391458	1.83174896673054
F2->F2RL1	F2->F2RL1	0.22961208431507	0.487038501421162
PLG->F2RL1	PLG->F2RL1	0.22961208431507	0.487038501421162
EFNB1->ERBB2	EFNB1->ERBB2	0.229697766427584	1.53902152868726
BGN->TLR4	BGN->TLR4	0.229984136016261	0.526732823946142
BMP2->ACVR2B	BMP2->ACVR2B	0.230145165968267	0.788188744836851
ZG16B->CXCR4	ZG16B->CXCR4	0.230641797395107	0.596122939033179
TAC1->TACR3	TAC1->TACR3	0.230751483667266	1.44893929173673
MYOC->FZD1	MYOC->FZD1	0.230872345429066	0.624331967316545
COL8A1->ITGA2	COL8A1->ITGA2	0.231087696888681	0.690183652330465
ANGPT2->TEK	ANGPT2->TEK	0.234001858413049	1.39012216914974
NTN4->DCC	NTN4->DCC	0.234361905137795	0.613144698466778
SCGB3A1->MARCO	SCGB3A1->MARCO	0.234389762660341	0.665328205391887
PF4->PROCR	PF4->PROCR	0.235055091238513	1.42396749730958
MDK->TSPAN1	MDK->TSPAN1	0.235273043106873	0.692004403007439
MYOC->FZD3	MYOC->FZD3	0.235934729194898	1.49468491182273
COL18A1->PTPRS	COL18A1->PTPRS	0.238389590409517	1.85814801230874
CXCL8->SDC2	CXCL8->SDC2	0.23869824692863	0.651902562703899
MYOC->FZD4	MYOC->FZD4	0.238827270041369	0.662215299825981
LGI3->ADAM23	LGI3->ADAM23	0.239214877898978	1.56329025308647
NPPB->NPR1	NPPB->NPR1	0.239621318107589	1.50269721010557
PCNA->NCR2	PCNA->NCR2	0.240153512636942	1.85026592882127
ANXA1->FPR1	ANXA1->FPR1	0.241046429767511	0.77509199909095
CNTF->IL6R	CNTF->IL6R	0.242155633800838	0.693628054175262
CSH1->PRLR	CSH1->PRLR	0.242210328511805	1.43058170127402
GUCA2B->GUCY2D	GUCA2B->GUCY2D	0.24275653327366	0.549884891357377
RELN->LRP8	RELN->LRP8	0.242874608332178	1.31463519087226
EDN3->EDNRB	EDN3->EDNRB	0.243307770396681	0.57292875156963
NPPB->NPR2	NPPB->NPR2	0.243683793909082	0.593733913628245
HLA-A->LILRB2	HLA-A->LILRB2	0.243901995268619	0.707025531607559
HLA-B->LILRB2	HLA-B->LILRB2	0.243901995268619	0.707025531607559
HLA-C->LILRB2	HLA-C->LILRB2	0.243901995268619	0.707025531607559
HLA-F->LILRB2	HLA-F->LILRB2	0.243901995268619	0.707025531607559
HLA-G->LILRB2	HLA-G->LILRB2	0.243901995268619	0.707025531607559
CCL27->ACKR2	CCL27->ACKR2	0.244025682995802	0.530031528992806
BGN->TLR2	BGN->TLR2	0.244066492119271	0.692458737516584
APOB->ENO1	APOB->ENO1	0.244237565197346	0.748031838717385
GNAS->LHCGR	GNAS->LHCGR	0.245045271807407	0.690491173526549
NID1->COL13A1	NID1->COL13A1	0.246194791767301	0.589505553269156
PMCH->MCHR1	PMCH->MCHR1	0.246651767465965	0.674919780157307
COL4A1->ITGB1	COL4A1->ITGB1	0.248970455353199	0.594352735026682
L1CAM->CNTN1	L1CAM->CNTN1	0.250238791876026	1.46783022728589
TFF3->ACKR3	TFF3->ACKR3	0.250442364799368	0.609577382493181
ALKAL1->LTK	ALKAL1->LTK	0.250546927530707	0.672702810361846
ADAM28->ITGA4	ADAM28->ITGA4	0.251744332131679	1.30831053698512
ADM2->RAMP1	ADM2->RAMP1	0.251940511429432	0.609786788667065
CADM1->CADM3	CADM1->CADM3	0.252947058497766	1.58446129324937
CADM3->CADM1	CADM3->CADM1	0.252947058497766	1.58446129324937
ROBO2->ROBO2	ROBO2->ROBO2	0.253203715281705	0.731141971252433
DKK2->LRP5	DKK2->LRP5	0.253668345562668	1.86017737579446
SLITRK6->PTPRS	SLITRK6->PTPRS	0.253858526252949	1.3252020182897
ADAM9->ITGAV	ADAM9->ITGAV	0.25515263458404	1.50352255984654
L1CAM->ERBB2	L1CAM->ERBB2	0.256120526323128	1.35671909967004
TGFB1->TGFBR1	TGFB1->TGFBR1	0.256706500520835	1.70944500416596
AFDN->NECTIN3	AFDN->NECTIN3	0.257265122707207	1.66791415510032
NECTIN3->NECTIN3	NECTIN3->NECTIN3	0.257265122707207	1.66791415510032
SHH->BOC	SHH->BOC	0.257581527516002	0.644479216001029
ADM2->RAMP2	ADM2->RAMP2	0.258054409228181	0.489712692508425
ANGPTL2->LILRB2	ANGPTL2->LILRB2	0.2585245867899	0.623104358803315
RLN2->RXFP1	RLN2->RXFP1	0.259233298673899	0.587811265247556
LEP->LEPR	LEP->LEPR	0.259308658408958	1.43636967336261
TGFB2->TGFBR2	TGFB2->TGFBR2	0.259437423639841	0.612374187278363
INHBA->TGFBR3	INHBA->TGFBR3	0.259915346618454	0.595106043761786
TGFB1->TGFBR3	TGFB1->TGFBR3	0.259915346618454	0.595106043761786
CD24->SELP	CD24->SELP	0.259969411448388	0.719080840079155
MIF->CXCR2	MIF->CXCR2	0.26016566620237	1.4413236757828
WNT9B->FZD10	WNT9B->FZD10	0.260283861328854	1.65813076869559
PDGFB->PDGFRB	PDGFB->PDGFRB	0.26041032166477	0.503211711613588
PDGFC->PDGFRB	PDGFC->PDGFRB	0.26041032166477	0.503211711613588
OSM->OSMR	OSM->OSMR	0.260549583878587	0.45156213445478
FN1->TSHR	FN1->TSHR	0.261072144180641	0.65869970293412
WNT1->FZD4	WNT1->FZD4	0.261305934302572	0.614028381121492
WNT2B->FZD4	WNT2B->FZD4	0.261305934302572	0.614028381121492
WNT7B->FZD4	WNT7B->FZD4	0.261305934302572	0.614028381121492
WNT8A->FZD4	WNT8A->FZD4	0.261305934302572	0.614028381121492
WNT9A->FZD4	WNT9A->FZD4	0.261305934302572	0.614028381121492
WNT9B->FZD4	WNT9B->FZD4	0.261305934302572	0.614028381121492
EPO->CRLF3	EPO->CRLF3	0.262147925500994	1.29161494525911
ADAM9->ITGB1	ADAM9->ITGB1	0.26245634191145	1.60966004566537
CXCL6->CXCR2	CXCL6->CXCR2	0.262763703187924	0.66714695939159
RARRES2->CMKLR1	RARRES2->CMKLR1	0.264184554824437	0.448304832117794
CRH->CRHR1	CRH->CRHR1	0.265300740744495	1.33590514848062
MMP1->ITGA2	MMP1->ITGA2	0.266786217253245	0.68320434435373
SLIT2->SDC1	SLIT2->SDC1	0.266961807453515	0.520837984693063
NXPH1->NRXN2	NXPH1->NRXN2	0.267495801242282	0.593585806771191
SCGB3A2->MARCO	SCGB3A2->MARCO	0.267855272090903	0.724354190596901
CSF2->SDC2	CSF2->SDC2	0.269120232482664	1.47216316281714
CCL4->CCR8	CCL4->CCR8	0.270081714162599	0.444544371722943
CORT->GHSR	CORT->GHSR	0.270993086742786	0.580424862315351
ADAM9->ITGA6	ADAM9->ITGA6	0.27142283847946	0.721802455873491
PGF->NRP1	PGF->NRP1	0.271472886915678	0.517706491342488
BMP5->HJV	BMP5->HJV	0.272980965695924	1.59885959241811
SEMA3A->PLXNA2	SEMA3A->PLXNA2	0.27303969086107	1.7360665854015
SEMA3A->PLXNA4	SEMA3A->PLXNA4	0.27303969086107	1.7360665854015
DKK1->KREMEN1	DKK1->KREMEN1	0.273596441190171	0.54340487679356
BTC->ERBB4	BTC->ERBB4	0.273737744393582	0.559724841890121
FN1->ITGA2	FN1->ITGA2	0.273838964350115	0.646234256016054
LAMC2->ITGB1	LAMC2->ITGB1	0.27385204869625	1.34409241134734
HSPG2->ITGB1	HSPG2->ITGB1	0.274892660835335	0.709300046398544
SERPINC1->SDC2	SERPINC1->SDC2	0.275979988575249	1.59442729524418
MATN1->ITGB1	MATN1->ITGB1	0.276416220081202	1.29201288228477
AVP->AVPR1B	AVP->AVPR1B	0.27646854176606	1.64745721921714
DLL1->NOTCH3	DLL1->NOTCH3	0.27707143241512	0.564791709205794
FN1->ITGB8	FN1->ITGB8	0.277684065309797	0.682664291074052
PDYN->OPRM1	PDYN->OPRM1	0.278443397453355	1.41131276553658
EFNB2->EPHA3	EFNB2->EPHA3	0.278478984017115	0.515254149554964
PDYN->OPRD1	PDYN->OPRD1	0.279199216820116	1.4032466936051
EDA->EDAR	EDA->EDAR	0.279578067493957	0.677531583060534
ADAM15->ITGB1	ADAM15->ITGB1	0.280536330401846	1.90780320432866
ADAM2->ITGA6	ADAM2->ITGA6	0.280721071440578	1.49812127804574
CHAD->ITGB1	CHAD->ITGB1	0.280757667721112	1.51704885865443
COL2A1->ITGB1	COL2A1->ITGB1	0.280757667721112	1.51704885865443
FBN1->ITGB1	FBN1->ITGB1	0.280757667721112	1.51704885865443
ANXA1->EGFR	ANXA1->EGFR	0.280780777647645	1.60642587393761
COL18A1->ITGB1	COL18A1->ITGB1	0.281761477175426	0.496896814409578
QRFP->P2RY14	QRFP->P2RY14	0.281885041520364	1.62762665804546
CTHRC1->ROR2	CTHRC1->ROR2	0.28204949951684	0.469357215766616
BTC->EGFR	BTC->EGFR	0.283069760707706	0.721378165798692
IL1B->IL1R1	IL1B->IL1R1	0.283111718457216	0.474483607515824
RSPO2->LGR6	RSPO2->LGR6	0.283797359548694	0.614959697081271
ANGPT1->TEK	ANGPT1->TEK	0.283867274892884	0.642508808797369
NMB->BRS3	NMB->BRS3	0.28429068887271	1.45408592408129
GNAS->GCGR	GNAS->GCGR	0.284309894866458	0.732521313141722
IAPP->RAMP2	IAPP->RAMP2	0.284390089034562	1.31510365482541
BDNF->SORT1	BDNF->SORT1	0.284992490697244	1.74291963568529
JAG1->NOTCH2	JAG1->NOTCH2	0.285220210489851	0.733826285638488
SIRPB2->CD47	SIRPB2->CD47	0.286008784088436	1.62966023072805
FN1->SDC2	FN1->SDC2	0.288260820767164	1.34423869731169
NPW->NPBWR1	NPW->NPBWR1	0.289221969049943	0.616952107961489
IFNK->IFNAR1	IFNK->IFNAR1	0.289367053259132	1.51372706133371
VIP->VIPR2	VIP->VIPR2	0.290648642268238	0.593623501592041
SLIT2->ROBO4	SLIT2->ROBO4	0.292129044862717	0.589393053716858
BMP2->HJV	BMP2->HJV	0.293202730400445	1.64251004964052
FGA->ITGA2B	FGA->ITGA2B	0.294051750039015	1.31721983867392
LAMA3->SDC2	LAMA3->SDC2	0.294123226612489	1.62402208418553
CNTF->LIFR	CNTF->LIFR	0.295699222662465	1.58678580340105
IHH->CDON	IHH->CDON	0.295953434432265	1.64131006704935
COL4A3->CD93	COL4A3->CD93	0.297197407713287	0.443405903683164
COL4A6->CD93	COL4A6->CD93	0.297197407713287	0.443405903683164
MBL2->CD93	MBL2->CD93	0.297197407713287	0.443405903683164
SFTPA2->CD93	SFTPA2->CD93	0.297197407713287	0.443405903683164
SEMA6D->KDR	SEMA6D->KDR	0.298060688337954	1.49151838959922
FGF7->NRP1	FGF7->NRP1	0.299353818983116	0.749028815464567
NRG2->ERBB4	NRG2->ERBB4	0.299365570012545	1.82247698410426
ADAM12->ITGB1	ADAM12->ITGB1	0.299824645220515	1.42411499210991
FGG->ITGB1	FGG->ITGB1	0.299824645220515	1.42411499210991
LAMA2->ITGB1	LAMA2->ITGB1	0.299824645220515	1.42411499210991
PLG->ITGB1	PLG->ITGB1	0.299824645220515	1.42411499210991
ICAM4->ITGB1	ICAM4->ITGB1	0.301047653924116	1.50414869087175
CCL4->CCR3	CCL4->CCR3	0.302600589565896	0.626913036898553
KISS1->KISS1R	KISS1->KISS1R	0.30283536456355	0.706593579889942
LGI1->RTN4R	LGI1->RTN4R	0.304488542311193	0.728798979653146
ALKAL2->LTK	ALKAL2->LTK	0.304549488871927	1.52972395383184
INS->LRP2	INS->LRP2	0.304706914061124	1.84596083906813
THPO->MPL	THPO->MPL	0.305233266212215	1.44088297343223
RGMA->NEO1	RGMA->NEO1	0.305317538347644	0.693381915284965
GALP->GALR3	GALP->GALR3	0.305785021483779	2.03891229054222
FGF20->FGFR2	FGF20->FGFR2	0.306005602097659	1.51596885895567
ANXA1->FPR2	ANXA1->FPR2	0.30672552365794	1.48906068270989
EFNA3->EPHA5	EFNA3->EPHA5	0.306991328414296	1.55921175217889
PSEN1->NOTCH3	PSEN1->NOTCH3	0.307023620138432	0.700488805334171
CLEC2D->KLRB1	CLEC2D->KLRB1	0.307068495592309	0.749274610353288
[truncated: 293 more rows]
