# Supplementary material for: Melanoma molecular subtyping and scoring model construction based on ligand-receptor pairs
Source: Front Genet. 2023 Jan 26;14:1098202. doi: 10.3389/fgene.2023.1098202 (PMC9909287; doi:10.3389/fgene.2023.1098202)
Supplement: Supplementary file 4 [file Table2.XLS]

Tag	Ligand gene symbol	Ligand HGNC ID	Ligand location	Receptor gene symbol	Receptor HGNC ID	PMID support	interacting_pair
A2M->LRP1	A2M	HGNC:7	secreted	LRP1	HGNC:6692	1702392, 10652313, 12194978	A2M->LRP1
AANAT->MTNR1A	AANAT	HGNC:19	secreted	MTNR1A	HGNC:7463	12943195	AANAT->MTNR1A
AANAT->MTNR1B	AANAT	HGNC:19	secreted	MTNR1B	HGNC:7464	12943195	AANAT->MTNR1B
ACE->BDKRB2	ACE	HGNC:2707	plasma membrane; secreted	BDKRB2	HGNC:1030	10748135	ACE->BDKRB2
ADAM10->EPHA3	ADAM10	HGNC:188	plasma membrane	EPHA3	HGNC:3387	16239146	ADAM10->EPHA3
ADAM11->ITGA4	ADAM11	HGNC:189	plasma membrane	ITGA4	HGNC:6140	28913673	ADAM11->ITGA4
ADAM12->ITGA9	ADAM12	HGNC:190	plasma membrane	ITGA9	HGNC:6145	10944520	ADAM12->ITGA9
ADAM12->ITGB1	ADAM12	HGNC:190	plasma membrane	ITGB1	HGNC:6153	10944520	ADAM12->ITGB1
ADAM12->SDC4	ADAM12	HGNC:190	plasma membrane	SDC4	HGNC:10661	12509413	ADAM12->SDC4
ADAM15->ITGA5	ADAM15	HGNC:193	plasma membrane	ITGA5	HGNC:6141	9914169, 9516430	ADAM15->ITGA5
ADAM15->ITGA9	ADAM15	HGNC:193	plasma membrane	ITGA9	HGNC:6145	10944520	ADAM15->ITGA9
ADAM15->ITGAV	ADAM15	HGNC:193	plasma membrane	ITGAV	HGNC:6150	9914169	ADAM15->ITGAV
ADAM15->ITGB1	ADAM15	HGNC:193	plasma membrane	ITGB1	HGNC:6153	9914169, 10944520	ADAM15->ITGB1
ADAM15->ITGB3	ADAM15	HGNC:193	plasma membrane	ITGB3	HGNC:6156	9516430	ADAM15->ITGB3
ADAM17->ITGA5	ADAM17	HGNC:195	plasma membrane	ITGA5	HGNC:6141	14970227	ADAM17->ITGA5
ADAM17->ITGB1	ADAM17	HGNC:195	plasma membrane	ITGB1	HGNC:6153	14970227	ADAM17->ITGB1
ADAM17->NOTCH1	ADAM17	HGNC:195	plasma membrane	NOTCH1	HGNC:7881	10882063, 9620803	ADAM17->NOTCH1
ADAM2->ITGA6	ADAM2	HGNC:198	plasma membrane	ITGA6	HGNC:6142	9889149	ADAM2->ITGA6
ADAM2->ITGA9	ADAM2	HGNC:198	plasma membrane	ITGA9	HGNC:6145	21060781	ADAM2->ITGA9
ADAM2->ITGB1	ADAM2	HGNC:198	plasma membrane	ITGB1	HGNC:6153	9889149	ADAM2->ITGB1
ADAM2->ITGB7	ADAM2	HGNC:198	plasma membrane	ITGB7	HGNC:6162	21060781	ADAM2->ITGB7
ADAM23->ITGA4	ADAM23	HGNC:202	plasma membrane	ITGA4	HGNC:6140	28913673	ADAM23->ITGA4
ADAM23->ITGA5	ADAM23	HGNC:202	plasma membrane	ITGA5	HGNC:6141	10749942	ADAM23->ITGA5
ADAM23->ITGB3	ADAM23	HGNC:202	plasma membrane	ITGB3	HGNC:6156	10749942	ADAM23->ITGB3
ADAM28->ITGA4	ADAM28	HGNC:206	plasma membrane	ITGA4	HGNC:6140	11724793	ADAM28->ITGA4
ADAM29->ITGA4	ADAM29	HGNC:207	plasma membrane	ITGA4	HGNC:6140	28913673	ADAM29->ITGA4
ADAM7->ITGA4	ADAM7	HGNC:214	plasma membrane	ITGA4	HGNC:6140	15504110	ADAM7->ITGA4
ADAM7->ITGB7	ADAM7	HGNC:214	plasma membrane	ITGB7	HGNC:6162	15504110	ADAM7->ITGB7
ADAM9->ITGA3	ADAM9	HGNC:216	plasma membrane	ITGA3	HGNC:6139	15361064	ADAM9->ITGA3
ADAM9->ITGA6	ADAM9	HGNC:216	plasma membrane	ITGA6	HGNC:6142	10825303, 15361064	ADAM9->ITGA6
ADAM9->ITGAV	ADAM9	HGNC:216	plasma membrane	ITGAV	HGNC:6150	11162558, 15361064	ADAM9->ITGAV
ADAM9->ITGB1	ADAM9	HGNC:216	plasma membrane	ITGB1	HGNC:6153	10825303	ADAM9->ITGB1
ADAM9->ITGB5	ADAM9	HGNC:216	plasma membrane	ITGB5	HGNC:6160	11162558	ADAM9->ITGB5
ADCYAP1->ADCYAP1R1	ADCYAP1	HGNC:241	secreted	ADCYAP1R1	HGNC:242	10100920, 8703026, 10583729, 16930633, 11931347, 10583729, 8253796	ADCYAP1->ADCYAP1R1
ADCYAP1->SCTR	ADCYAP1	HGNC:241	secreted	SCTR	HGNC:10608	1335692	ADCYAP1->SCTR
ADCYAP1->VIPR1	ADCYAP1	HGNC:241	secreted	VIPR1	HGNC:12694	11897681, 9928018, 11931347, 16930633, 8791009, 12429744	ADCYAP1->VIPR1
ADCYAP1->VIPR2	ADCYAP1	HGNC:241	secreted	VIPR2	HGNC:12695	16930633, 11978642, 9928018, 11931347, 8146174	ADCYAP1->VIPR2
ADGRB1->RTN4R	ADGRB1	HGNC:943	plasma membrane	RTN4R	HGNC:18601	30477585	ADGRB1->RTN4R
ADGRB1->RTN4RL1	ADGRB1	HGNC:943	plasma membrane	RTN4RL1	HGNC:21329	30477585	ADGRB1->RTN4RL1
ADGRB1->RTN4RL2	ADGRB1	HGNC:943	plasma membrane	RTN4RL2	HGNC:23053	30477585	ADGRB1->RTN4RL2
ADGRE5->CD55	ADGRE5	HGNC:1711	plasma membrane	CD55	HGNC:2665	23447688	ADGRE5->CD55
ADIPOQ->ADIPOR1	ADIPOQ	HGNC:13633	secreted	ADIPOR1	HGNC:24040	12802337	ADIPOQ->ADIPOR1
ADIPOQ->ADIPOR2	ADIPOQ	HGNC:13633	secreted	ADIPOR2	HGNC:24041	12802337, 12802337	ADIPOQ->ADIPOR2
ADM->CALCR	ADM	HGNC:259	secreted	CALCR	HGNC:1440	15692146, 12565884	ADM->CALCR
ADM->CALCRL	ADM	HGNC:259	secreted	CALCRL	HGNC:16709	9620797, 9620797	ADM->CALCRL
ADM->MRGPRX2	ADM	HGNC:259	secreted	MRGPRX2	HGNC:17983	16111673, 15823563	ADM->MRGPRX2
ADM->RAMP2	ADM	HGNC:259	secreted	RAMP2	HGNC:9844	9620797	ADM->RAMP2
ADM->RAMP3	ADM	HGNC:259	secreted	RAMP3	HGNC:9845	30139742	ADM->RAMP3
ADM2->CALCR	ADM2	HGNC:28898	secreted	CALCR	HGNC:1440	15692146	ADM2->CALCR
ADM2->CALCRL	ADM2	HGNC:28898	secreted	CALCRL	HGNC:16709	14615490	ADM2->CALCRL
ADM2->RAMP1	ADM2	HGNC:28898	secreted	RAMP1	HGNC:9843	12684503	ADM2->RAMP1
ADM2->RAMP2	ADM2	HGNC:28898	secreted	RAMP2	HGNC:9844	30139743	ADM2->RAMP2
ADM2->RAMP3	ADM2	HGNC:28898	secreted	RAMP3	HGNC:9845	30139742	ADM2->RAMP3
AFDN->EPHA7	AFDN	HGNC:7137	plasma membrane	EPHA7	HGNC:3390	9707552	AFDN->EPHA7
AFDN->EPHB2	AFDN	HGNC:7137	plasma membrane	EPHB2	HGNC:3393	9707552	AFDN->EPHB2
AFDN->EPHB3	AFDN	HGNC:7137	plasma membrane	EPHB3	HGNC:3394	9707552	AFDN->EPHB3
AFDN->EPHB6	AFDN	HGNC:7137	plasma membrane	EPHB6	HGNC:3396	9707552	AFDN->EPHB6
AFDN->F11R	AFDN	HGNC:7137	plasma membrane	F11R	HGNC:14685	10856295	AFDN->F11R
AFDN->NECTIN1	AFDN	HGNC:7137	plasma membrane	NECTIN1	HGNC:9706	10225955, 10617658	AFDN->NECTIN1
AFDN->NECTIN2	AFDN	HGNC:7137	plasma membrane	NECTIN2	HGNC:9707	10225955	AFDN->NECTIN2
AFDN->NECTIN3	AFDN	HGNC:7137	plasma membrane	NECTIN3	HGNC:17664	10744716, 11024295	AFDN->NECTIN3
AFDN->NECTIN4	AFDN	HGNC:7137	plasma membrane	NECTIN4	HGNC:19688	11544254	AFDN->NECTIN4
AGRN->ATP1A3	AGRN	HGNC:329	secreted	ATP1A3	HGNC:801	16630822	AGRN->ATP1A3
AGRN->DAG1	AGRN	HGNC:329	secreted	DAG1	HGNC:2666	7531888	AGRN->DAG1
AGRN->LRP4	AGRN	HGNC:329	secreted	LRP4	HGNC:6696	18848351	AGRN->LRP4
AGRN->MUSK	AGRN	HGNC:329	secreted	MUSK	HGNC:7525	8653787	AGRN->MUSK
AGRP->MC3R	AGRP	HGNC:330	secreted	MC3R	HGNC:6931	9311920, 9819197, 9893984, 11747427	AGRP->MC3R
AGRP->MC4R	AGRP	HGNC:330	secreted	MC4R	HGNC:6932	9311920, 9299416, 10318826, 11747427, 12815165	AGRP->MC4R
AGRP->MC5R	AGRP	HGNC:330	secreted	MC5R	HGNC:6933	9892020, 9892020	AGRP->MC5R
AGRP->SDC3	AGRP	HGNC:330	secreted	SDC3	HGNC:10660	11461706	AGRP->SDC3
AGT->AGTR1	AGT	HGNC:333	secreted	AGTR1	HGNC:336	10993080, 15930094, 21464395, 10193788, 12006574, 15930094	AGT->AGTR1
AGT->AGTR2	AGT	HGNC:333	secreted	AGTR2	HGNC:338	8315512, 8185599, 17138938, 21464395, 2775266, 7850406, 8242249, 8185599	AGT->AGTR2
AGT->LRP2	AGT	HGNC:333	secreted	LRP2	HGNC:6694	15467006	AGT->LRP2
AGT->MAS1	AGT	HGNC:333	secreted	MAS1	HGNC:6899	12829792, 12829792	AGT->MAS1
AHSG->INSR	AHSG	HGNC:349	secreted	INSR	HGNC:6091	7906861	AHSG->INSR
ALB->LRP2	ALB	HGNC:399	secreted	LRP2	HGNC:6694	11158855, 8898021	ALB->LRP2
ALCAM->CD6	ALCAM	HGNC:400	plasma membrane	CD6	HGNC:1691	23602662	ALCAM->CD6
ALCAM->CHL1	ALCAM	HGNC:400	plasma membrane	CHL1	HGNC:1939	31300520	ALCAM->CHL1
ALCAM->L1CAM	ALCAM	HGNC:400	plasma membrane	L1CAM	HGNC:6470	31300520	ALCAM->L1CAM
ALCAM->NRP1	ALCAM	HGNC:400	plasma membrane	NRP1	HGNC:8004	31300520	ALCAM->NRP1
ALKAL1->ALK	ALKAL1	HGNC:33775	secreted	ALK	HGNC:427	26630010	ALKAL1->ALK
ALKAL1->LTK	ALKAL1	HGNC:33775	secreted	LTK	HGNC:6721	26630010	ALKAL1->LTK
ALKAL2->ALK	ALKAL2	HGNC:27683	secreted	ALK	HGNC:427	26630010	ALKAL2->ALK
ALKAL2->LTK	ALKAL2	HGNC:27683	secreted	LTK	HGNC:6721	26630010	ALKAL2->LTK
AMBN->CD63	AMBN	HGNC:452	secreted	CD63	HGNC:1692	17708745, 21149578	AMBN->CD63
AMELX->CD63	AMELX	HGNC:461	secreted	CD63	HGNC:1692	17708745	AMELX->CD63
AMELX->LAMP1	AMELX	HGNC:461	secreted	LAMP1	HGNC:6499	20382373	AMELX->LAMP1
AMELX->LAMP2	AMELX	HGNC:461	secreted	LAMP2	HGNC:6501	17708745	AMELX->LAMP2
AMELY->CD63	AMELY	HGNC:462	secreted	CD63	HGNC:1692	17708745	AMELY->CD63
AMELY->LAMP1	AMELY	HGNC:462	secreted	LAMP1	HGNC:6499	20382373	AMELY->LAMP1
AMELY->LAMP2	AMELY	HGNC:462	secreted	LAMP2	HGNC:6501	17708745	AMELY->LAMP2
AMH->ACVR1	AMH	HGNC:464	secreted	ACVR1	HGNC:171	14656470	AMH->ACVR1
AMH->AMHR2	AMH	HGNC:464	secreted	AMHR2	HGNC:465	7997230, 8889695	AMH->AMHR2
AMH->EGFR	AMH	HGNC:464	secreted	EGFR	HGNC:3236	8596488	AMH->EGFR
ANG->PLXNB2	ANG	HGNC:483	secreted	PLXNB2	HGNC:9104	29100074	ANG->PLXNB2
ANGPT1->ITGA5	ANGPT1	HGNC:484	secreted	ITGA5	HGNC:6141	15781448	ANGPT1->ITGA5
ANGPT1->ITGB1	ANGPT1	HGNC:484	secreted	ITGB1	HGNC:6153	19379779, 15690488	ANGPT1->ITGB1
ANGPT1->TEK	ANGPT1	HGNC:484	secreted	TEK	HGNC:11724	8980223, 9723709, 8980223, 12427764, 8980224	ANGPT1->TEK
ANGPT1->TIE1	ANGPT1	HGNC:484	secreted	TIE1	HGNC:11809	11172728	ANGPT1->TIE1
ANGPT2->TEK	ANGPT2	HGNC:485	secreted	TEK	HGNC:11724	9204896, 9723709	ANGPT2->TEK
ANGPT2->TIE1	ANGPT2	HGNC:485	secreted	TIE1	HGNC:11809	27548530	ANGPT2->TIE1
ANGPT4->TEK	ANGPT4	HGNC:487	secreted	TEK	HGNC:11724	10051567, 15284220	ANGPT4->TEK
ANGPTL1->TEK	ANGPTL1	HGNC:489	secreted	TEK	HGNC:11724	10051567	ANGPTL1->TEK
ANGPTL2->ITGA5	ANGPTL2	HGNC:490	secreted	ITGA5	HGNC:6141	29074299	ANGPTL2->ITGA5
ANGPTL2->ITGB1	ANGPTL2	HGNC:490	secreted	ITGB1	HGNC:6153	29074299	ANGPTL2->ITGB1
ANGPTL2->LILRB2	ANGPTL2	HGNC:490	secreted	LILRB2	HGNC:6606	26056041	ANGPTL2->LILRB2
ANGPTL3->ITGA5	ANGPTL3	HGNC:491	secreted	ITGA5	HGNC:6141	11877390	ANGPTL3->ITGA5
ANGPTL3->ITGAV	ANGPTL3	HGNC:491	secreted	ITGAV	HGNC:6150	11877390	ANGPTL3->ITGAV
ANGPTL3->ITGB3	ANGPTL3	HGNC:491	secreted	ITGB3	HGNC:6156	11877390	ANGPTL3->ITGB3
ANOS1->FGFR1	ANOS1	HGNC:6211	secreted	FGFR1	HGNC:3688	19696444	ANOS1->FGFR1
ANOS1->SDC2	ANOS1	HGNC:6211	secreted	SDC2	HGNC:10659	8832397	ANOS1->SDC2
ANPEP->SELE	ANPEP	HGNC:500	plasma membrane	SELE	HGNC:10718	29777742	ANPEP->SELE
ANXA1->DYSF	ANXA1	HGNC:533	plasma membrane; secreted	DYSF	HGNC:3097	14506282	ANXA1->DYSF
ANXA1->EGFR	ANXA1	HGNC:533	plasma membrane; secreted	EGFR	HGNC:3236	15581623	ANXA1->EGFR
ANXA1->FPR1	ANXA1	HGNC:533	plasma membrane; secreted	FPR1	HGNC:3826	10882119, 10882119, 12560218, 10882119	ANXA1->FPR1
ANXA1->FPR2	ANXA1	HGNC:533	plasma membrane; secreted	FPR2	HGNC:3827	12368905, 10882119, 12560218, 16278303	ANXA1->FPR2
ANXA1->FPR3	ANXA1	HGNC:533	plasma membrane; secreted	FPR3	HGNC:3828	15187149	ANXA1->FPR3
ANXA2->ROBO4	ANXA2	HGNC:537	plasma membrane; secreted	ROBO4	HGNC:17985	29786451	ANXA2->ROBO4
ANXA2->TLR2	ANXA2	HGNC:537	plasma membrane; secreted	TLR2	HGNC:11848	26885373	ANXA2->TLR2
APELA->APLNR	APELA	HGNC:48925	secreted	APLNR	HGNC:339	25639753, 28137936, 26611206	APELA->APLNR
APLN->APLNR	APLN	HGNC:16665	secreted	APLNR	HGNC:339	10617103, 9792798, 12603839, 15341513, 10777510, 12939143, 11336787, 12603839	APLN->APLNR
APOB->ENO1	APOB	HGNC:603	secreted	ENO1	HGNC:3350	29997113	APOB->ENO1
APOB->LDLR	APOB	HGNC:603	secreted	LDLR	HGNC:6547	11327878, 12031600	APOB->LDLR
APOB->LRP2	APOB	HGNC:603	secreted	LRP2	HGNC:6694	10330424	APOB->LRP2
APOB->LSR	APOB	HGNC:603	secreted	LSR	HGNC:29572	7615497	APOB->LSR
APOB->OLR1	APOB	HGNC:603	secreted	OLR1	HGNC:8133	9763524	APOB->OLR1
APOD->LEPR	APOD	HGNC:612	secreted	LEPR	HGNC:6554	11344130	APOD->LEPR
APOE->LDLR	APOE	HGNC:613	secreted	LDLR	HGNC:6547	11327878, 12036962	APOE->LDLR
APOE->LRP1	APOE	HGNC:613	secreted	LRP1	HGNC:6692	2779654, 22622580	APOE->LRP1
APOE->LRP2	APOE	HGNC:613	secreted	LRP2	HGNC:6694	1464627	APOE->LRP2
APOE->LRP5	APOE	HGNC:613	secreted	LRP5	HGNC:6697	9832610)	APOE->LRP5
APOE->LRP8	APOE	HGNC:613	secreted	LRP8	HGNC:6700	12950167, 12167620, 12950167	APOE->LRP8
APOE->SCARB1	APOE	HGNC:613	secreted	SCARB1	HGNC:1664	12138091	APOE->SCARB1
APOE->SORL1	APOE	HGNC:613	secreted	SORL1	HGNC:11185	11294867	APOE->SORL1
APOE->VLDLR	APOE	HGNC:613	secreted	VLDLR	HGNC:12698	12870663, 12167620	APOE->VLDLR
APP->CAV1	APP	HGNC:620	plasma membrane; secreted	CAV1	HGNC:1527	9553108	APP->CAV1
APP->CD74	APP	HGNC:620	plasma membrane; secreted	CD74	HGNC:1697	19849849	APP->CD74
APP->FPR2	APP	HGNC:620	plasma membrane; secreted	FPR2	HGNC:3827	11316806, 11160457	APP->FPR2
APP->GPC1	APP	HGNC:620	plasma membrane; secreted	GPC1	HGNC:4449	15084524	APP->GPC1
APP->LRP1	APP	HGNC:620	plasma membrane; secreted	LRP1	HGNC:6692	12212791, 7543026	APP->LRP1
APP->NCSTN	APP	HGNC:620	plasma membrane; secreted	NCSTN	HGNC:17091	10993067	APP->NCSTN
APP->TNFRSF21	APP	HGNC:620	plasma membrane; secreted	TNFRSF21	HGNC:13469	19225519	APP->TNFRSF21
AREG->EGFR	AREG	HGNC:651	secreted	EGFR	HGNC:3236	2466334, 10085134	AREG->EGFR
AREG->ERBB3	AREG	HGNC:651	secreted	ERBB3	HGNC:3431	8702723	AREG->ERBB3
ARF1->CHRM3	ARF1	HGNC:652	plasma membrane	CHRM3	HGNC:1952	12799371	ARF1->CHRM3
ARF1->INSR	ARF1	HGNC:652	plasma membrane	INSR	HGNC:6091	9197239	ARF1->INSR
ARF1->PLD2	ARF1	HGNC:652	plasma membrane	PLD2	HGNC:9068	12519790, 10801846	ARF1->PLD2
ARTN->GFRA1	ARTN	HGNC:727	secreted	GFRA1	HGNC:4243	9883723	ARTN->GFRA1
ARTN->GFRA3	ARTN	HGNC:727	secreted	GFRA3	HGNC:4245	9883723, 9883723	ARTN->GFRA3
ARTN->RET	ARTN	HGNC:727	secreted	RET	HGNC:9967	9883723	ARTN->RET
ASIP->ATRN	ASIP	HGNC:745	secreted	ATRN	HGNC:885	11137996	ASIP->ATRN
ASIP->F11R	ASIP	HGNC:745	secreted	F11R	HGNC:14685	11447115	ASIP->F11R
ASIP->MC1R	ASIP	HGNC:745	secreted	MC1R	HGNC:6929	12851328, 9058374	ASIP->MC1R
ASIP->MC2R	ASIP	HGNC:745	secreted	MC2R	HGNC:6930	9058374	ASIP->MC2R
ASIP->MC3R	ASIP	HGNC:745	secreted	MC3R	HGNC:6931	9058374	ASIP->MC3R
ASIP->MC4R	ASIP	HGNC:745	secreted	MC4R	HGNC:6932	9058374	ASIP->MC4R
ASIP->MC5R	ASIP	HGNC:745	secreted	MC5R	HGNC:6933	9058374	ASIP->MC5R
AVP->AVPR1A	AVP	HGNC:894	secreted	AVPR1A	HGNC:895	1560825, 8106369, 8106369, 9884074, 9334232, 10780976, 9322919, 12446593, 9459574, 15084136, 9264324, 10866830, 9864265, 10519430, 8106369	AVP->AVPR1A
AVP->AVPR1B	AVP	HGNC:894	secreted	AVPR1B	HGNC:896	7929452, 9884074, 10780976, 9322919, 12446593, 9459574, 15084136, 9264324, 9864265, 10519430, 16158071, 7929452	AVP->AVPR1B
AVP->AVPR2	AVP	HGNC:894	secreted	AVPR2	HGNC:897	11857925, 9884074, 10780976, 9322919, 12446593, 9459574, 15084136, 9264324, 9864265, 10519430, 7774575, 11012895, 11857925	AVP->AVPR2
AVP->OXTR	AVP	HGNC:894	secreted	OXTR	HGNC:8529	12446593, 15084136, 10519430, 7774575, 11337500, 16158071, 7475979, 8955347, 7921229	AVP->OXTR
AZGP1->ITGAV	AZGP1	HGNC:910	secreted	ITGAV	HGNC:6150	9813179	AZGP1->ITGAV
B2M->CD1A	B2M	HGNC:914	secreted	CD1A	HGNC:1634	12833155	B2M->CD1A
B2M->CD1B	B2M	HGNC:914	secreted	CD1B	HGNC:1635	12118248	B2M->CD1B
B2M->HLA-F	B2M	HGNC:914	secreted	HLA-F	HGNC:4963	11169396	B2M->HLA-F
B2M->LILRB1	B2M	HGNC:914	secreted	LILRB1	HGNC:6605	12897781	B2M->LILRB1
BAG6->NCR3	BAG6	HGNC:13919	secreted	NCR3	HGNC:19077	18055229, 18852879, 24133212	BAG6->NCR3
BDNF->NGFR	BDNF	HGNC:1033	secreted	NGFR	HGNC:7809	25354496	BDNF->NGFR
BDNF->NTRK2	BDNF	HGNC:1033	secreted	NTRK2	HGNC:8032	7644540, 9312147	BDNF->NTRK2
BDNF->SORT1	BDNF	HGNC:1033	secreted	SORT1	HGNC:11186	15987945	BDNF->SORT1
BGN->FGFR3	BGN	HGNC:1044	secreted	FGFR3	HGNC:3690	25260943	BGN->FGFR3
BGN->TLR2	BGN	HGNC:1044	secreted	TLR2	HGNC:11848	16025156	BGN->TLR2
BGN->TLR4	BGN	HGNC:1044	secreted	TLR4	HGNC:11850	16025156	BGN->TLR4
BMP10->ACVR2A	BMP10	HGNC:20869	secreted	ACVR2A	HGNC:173	16049014	BMP10->ACVR2A
BMP10->ACVRL1	BMP10	HGNC:20869	secreted	ACVRL1	HGNC:175	17068149	BMP10->ACVRL1
BMP10->BMPR1A	BMP10	HGNC:20869	secreted	BMPR1A	HGNC:1076	16049014	BMP10->BMPR1A
BMP10->BMPR1B	BMP10	HGNC:20869	secreted	BMPR1B	HGNC:1077	16049014	BMP10->BMPR1B
BMP10->BMPR2	BMP10	HGNC:20869	secreted	BMPR2	HGNC:1078	16049014	BMP10->BMPR2
BMP10->ENG	BMP10	HGNC:20869	secreted	ENG	HGNC:3349	21737454	BMP10->ENG
BMP15->ACVR2A	BMP15	HGNC:1068	secreted	ACVR2A	HGNC:173	2419820	BMP15->ACVR2A
BMP15->BMPR1A	BMP15	HGNC:1068	secreted	BMPR1A	HGNC:1076	2419820	BMP15->BMPR1A
BMP15->BMPR1B	BMP15	HGNC:1068	secreted	BMPR1B	HGNC:1077	12044914, 12419820	BMP15->BMPR1B
BMP15->BMPR2	BMP15	HGNC:1068	secreted	BMPR2	HGNC:1078	12419820	BMP15->BMPR2
BMP2->ACVR2A	BMP2	HGNC:1069	secreted	ACVR2A	HGNC:173	21702718	BMP2->ACVR2A
BMP2->ACVR2B	BMP2	HGNC:1069	secreted	ACVR2B	HGNC:174	28977600	BMP2->ACVR2B
BMP2->BMPR1A	BMP2	HGNC:1069	secreted	BMPR1A	HGNC:1076	12700180, 11263668, 10881198, 10692589, 15064755	BMP2->BMPR1A
BMP2->BMPR1B	BMP2	HGNC:1069	secreted	BMPR1B	HGNC:1077	12700180, 7811286, 9872992, 15064755	BMP2->BMPR1B
BMP2->BMPR2	BMP2	HGNC:1069	secreted	BMPR2	HGNC:1078	11263668, 10880444	BMP2->BMPR2
BMP2->ENG	BMP2	HGNC:1069	secreted	ENG	HGNC:3349	9872992	BMP2->ENG
BMP2->HJV	BMP2	HGNC:1069	secreted	HJV	HGNC:4887	18287331	BMP2->HJV
BMP2->RGMB	BMP2	HGNC:1069	secreted	RGMB	HGNC:26896	15671031	BMP2->RGMB
BMP3->ACVR2B	BMP3	HGNC:1070	secreted	ACVR2B	HGNC:174	22074949	BMP3->ACVR2B
BMP4->BMPR1A	BMP4	HGNC:1071	secreted	BMPR1A	HGNC:1076	8006002, 11241215, 8702914, 7644468	BMP4->BMPR1A
BMP4->BMPR1B	BMP4	HGNC:1071	secreted	BMPR1B	HGNC:1077	8006002, 11282024, 8702914, 7811286	BMP4->BMPR1B
BMP4->BMPR2	BMP4	HGNC:1071	secreted	BMPR2	HGNC:1078	7673243, 7644468, 8702914	BMP4->BMPR2
BMP4->CFC1	BMP4	HGNC:1071	secreted	CFC1	HGNC:18292	28126904	BMP4->CFC1
BMP4->RGMB	BMP4	HGNC:1071	secreted	RGMB	HGNC:26896	15671031	BMP4->RGMB
BMP5->HJV	BMP5	HGNC:1072	secreted	HJV	HGNC:4887	23029472	BMP5->HJV
BMP6->ACVR1	BMP6	HGNC:1073	secreted	ACVR1	HGNC:171	12297674	BMP6->ACVR1
BMP6->ACVR2A	BMP6	HGNC:1073	secreted	ACVR2A	HGNC:173	10504300	BMP6->ACVR2A
BMP6->BMPR1A	BMP6	HGNC:1073	secreted	BMPR1A	HGNC:1076	12297674, 10504300, 11401330	BMP6->BMPR1A
BMP6->BMPR1B	BMP6	HGNC:1073	secreted	BMPR1B	HGNC:1077	10504300, 11401330	BMP6->BMPR1B
BMP6->BMPR2	BMP6	HGNC:1073	secreted	BMPR2	HGNC:1078	10504300	BMP6->BMPR2
BMP6->HJV	BMP6	HGNC:1073	secreted	HJV	HGNC:4887	23029472	BMP6->HJV
BMP7->ACVR1	BMP7	HGNC:1074	secreted	ACVR1	HGNC:171	12297674, 8006002	BMP7->ACVR1
BMP7->ACVR2A	BMP7	HGNC:1074	secreted	ACVR2A	HGNC:173	7790373, 9748228, 12667445	BMP7->ACVR2A
BMP7->ACVR2B	BMP7	HGNC:1074	secreted	ACVR2B	HGNC:174	9748228	BMP7->ACVR2B
BMP7->BMPR1A	BMP7	HGNC:1074	secreted	BMPR1A	HGNC:1076	12297674, 7791754, 8605097	BMP7->BMPR1A
BMP7->BMPR1B	BMP7	HGNC:1074	secreted	BMPR1B	HGNC:1077	10631182, 8605097	BMP7->BMPR1B
BMP7->BMPR2	BMP7	HGNC:1074	secreted	BMPR2	HGNC:1078	7791754	BMP7->BMPR2
BMP7->ENG	BMP7	HGNC:1074	secreted	ENG	HGNC:3349	9872992	BMP7->ENG
BMP7->HJV	BMP7	HGNC:1074	secreted	HJV	HGNC:4887	23029472	BMP7->HJV
BMP8A->ACVR2A	BMP8A	HGNC:21650	secreted	ACVR2A	HGNC:173	28465413	BMP8A->ACVR2A
BMP8A->ACVR2B	BMP8A	HGNC:21650	secreted	ACVR2B	HGNC:174	28465413	BMP8A->ACVR2B
BMP8A->BMPR1A	BMP8A	HGNC:21650	secreted	BMPR1A	HGNC:1076	28465413	BMP8A->BMPR1A
BMP8A->BMPR2	BMP8A	HGNC:21650	secreted	BMPR2	HGNC:1078	28465413	BMP8A->BMPR2
BMP8A->TGFBR1	BMP8A	HGNC:21650	secreted	TGFBR1	HGNC:11772	28465413	BMP8A->TGFBR1
BMP8A->TGFBR2	BMP8A	HGNC:21650	secreted	TGFBR2	HGNC:11773	28465413	BMP8A->TGFBR2
BSG->SELE	BSG	HGNC:1116	plasma membrane	SELE	HGNC:10718	19443639	BSG->SELE
BSG->SLC16A1	BSG	HGNC:1116	plasma membrane	SLC16A1	HGNC:10922	21792931	BSG->SLC16A1
BSG->SLC16A7	BSG	HGNC:1116	plasma membrane	SLC16A7	HGNC:10928	21792931	BSG->SLC16A7
BST2->LILRA4	BST2	HGNC:1119	plasma membrane	LILRA4	HGNC:15503	19564354	BST2->LILRA4
BTC->EGFR	BTC	HGNC:1121	plasma membrane; secreted	EGFR	HGNC:3236	8144591, 9528863	BTC->EGFR
BTC->ERBB2	BTC	HGNC:1121	plasma membrane; secreted	ERBB2	HGNC:3430	9662041	BTC->ERBB2
BTC->ERBB3	BTC	HGNC:1121	plasma membrane; secreted	ERBB3	HGNC:3431	9312020	BTC->ERBB3
BTC->ERBB4	BTC	HGNC:1121	plasma membrane; secreted	ERBB4	HGNC:3432	10214951, 11254912	BTC->ERBB4
BTLA->CD79A	BTLA	HGNC:21087	plasma membrane	CD79A	HGNC:1698	19155498	BTLA->CD79A
BTLA->TNFRSF14	BTLA	HGNC:21087	plasma membrane	TNFRSF14	HGNC:11912	15568026	BTLA->TNFRSF14
BTLA->VTCN1	BTLA	HGNC:21087	plasma membrane	VTCN1	HGNC:28873	12796776	BTLA->VTCN1
C1QA->CD33	C1QA	HGNC:1241	secreted	CD33	HGNC:1659	28325905	C1QA->CD33
C1QA->CD93	C1QA	HGNC:1241	secreted	CD93	HGNC:15855	9476117	C1QA->CD93
C1QA->CSPG4	C1QA	HGNC:1241	secreted	CSPG4	HGNC:2466	9013976	C1QA->CSPG4
C1QB->CD33	C1QB	HGNC:1242	secreted	CD33	HGNC:1659	28325905	C1QB->CD33
C1QB->LRP1	C1QB	HGNC:1242	secreted	LRP1	HGNC:6692	11560994	C1QB->LRP1
C1QTNF1->AVPR2	C1QTNF1	HGNC:14324	secreted	AVPR2	HGNC:897	12409230	C1QTNF1->AVPR2
C3->C3AR1	C3	HGNC:1318	secreted	C3AR1	HGNC:1319	11342658, 20527893, 11342658	C3->C3AR1
C3->C5AR2	C3	HGNC:1318	secreted	C5AR2	HGNC:4527	11773063	C3->C5AR2
C3->CD19	C3	HGNC:1318	secreted	CD19	HGNC:1633	15454921	C3->CD19
C3->CD46	C3	HGNC:1318	secreted	CD46	HGNC:6953	1717583	C3->CD46
C3->CR1	C3	HGNC:1318	secreted	CR1	HGNC:2334	9988761, 10382758	C3->CR1
C3->CR2	C3	HGNC:1318	secreted	CR2	HGNC:2336	30566277	C3->CR2
C3->ITGAM	C3	HGNC:1318	secreted	ITGAM	HGNC:6149	4062888, 11073102	C3->ITGAM
C3->ITGAX	C3	HGNC:1318	secreted	ITGAX	HGNC:6152	4062888, 7512600	C3->ITGAX
C3->ITGB2	C3	HGNC:1318	secreted	ITGB2	HGNC:6155	4062888	C3->ITGB2
C3->LRP1	C3	HGNC:1318	secreted	LRP1	HGNC:6692	10608878, 10608878	C3->LRP1
C3->NRP1	C3	HGNC:1318	secreted	NRP1	HGNC:8004	31572401	C3->NRP1
C4A->C3AR1	C4A	HGNC:1323	secreted	C3AR1	HGNC:1319	9725198	C4A->C3AR1
C4A->C5AR2	C4A	HGNC:1323	secreted	C5AR2	HGNC:4527	11773063	C4A->C5AR2
C4A->CR1	C4A	HGNC:1323	secreted	CR1	HGNC:2334	8422437	C4A->CR1
C4A->NRP1	C4A	HGNC:1323	secreted	NRP1	HGNC:8004	31572401	C4A->NRP1
C4B->CD46	C4B	HGNC:1324	secreted	CD46	HGNC:6953	1717583	C4B->CD46
C4B->CR1	C4B	HGNC:1324	secreted	CR1	HGNC:2334	10528211	C4B->CR1
C4BPA->BMPR2	C4BPA	HGNC:1325	secreted	BMPR2	HGNC:1078	15188402	C4BPA->BMPR2
C4BPA->CD40	C4BPA	HGNC:1325	secreted	CD40	HGNC:11919	12818164	C4BPA->CD40
C4BPA->LRP1	C4BPA	HGNC:1325	secreted	LRP1	HGNC:6692	11705989	C4BPA->LRP1
C5->C5AR1	C5	HGNC:1331	secreted	C5AR1	HGNC:1338	1847994, 10602324, 9881961, 15661745, 11773063, 9553099	C5->C5AR1
C5->C5AR2	C5	HGNC:1331	secreted	C5AR2	HGNC:4527	11773063, 11773063, 12899627	C5->C5AR2
CADM1->CADM1	CADM1	HGNC:5951	plasma membrane	CADM1	HGNC:5951	12826663, 17250899, 22703826, 25268382	CADM1->CADM1
CADM1->CADM3	CADM1	HGNC:5951	plasma membrane	CADM3	HGNC:17601	15741237	CADM1->CADM3
CADM1->CRTAM	CADM1	HGNC:5951	plasma membrane	CRTAM	HGNC:24313	15811952	CADM1->CRTAM
CADM1->NECTIN3	CADM1	HGNC:5951	plasma membrane	NECTIN3	HGNC:17664	22703826	CADM1->NECTIN3
CADM3->CADM1	CADM3	HGNC:17601	plasma membrane	CADM1	HGNC:5951	15741237	CADM3->CADM1
CADM3->CADM3	CADM3	HGNC:17601	plasma membrane	CADM3	HGNC:17601	15741237	CADM3->CADM3
CADM3->NECTIN1	CADM3	HGNC:17601	plasma membrane	NECTIN1	HGNC:9706	15741237	CADM3->NECTIN1
CADM3->NECTIN3	CADM3	HGNC:17601	plasma membrane	NECTIN3	HGNC:17664	15741237	CADM3->NECTIN3
CALCA->CALCR	CALCA	HGNC:1437	secreted	CALCR	HGNC:1440	2158663, 15692146, 11023820, 9487987, 14722252, 7588285, 12565884, 10342886, 11033437	CALCA->CALCR
CALCA->CALCRL	CALCA	HGNC:1437	secreted	CALCRL	HGNC:16709	9620797, 9620797, 8626685, 14668209, 3001670, 12234182	CALCA->CALCRL
CALCA->RAMP1	CALCA	HGNC:1437	secreted	RAMP1	HGNC:9843	9620797, 12234182	CALCA->RAMP1
CALCA->RAMP2	CALCA	HGNC:1437	secreted	RAMP2	HGNC:9844	16531504	CALCA->RAMP2
CALCB->CALCR	CALCB	HGNC:1438	secreted	CALCR	HGNC:1440	15692146	CALCB->CALCR
CALCB->CALCRL	CALCB	HGNC:1438	secreted	CALCRL	HGNC:16709	12196113	CALCB->CALCRL
CALCB->RAMP1	CALCB	HGNC:1438	secreted	RAMP1	HGNC:9843	12529937	CALCB->RAMP1
CALR->ITGA3	CALR	HGNC:1455	secreted	ITGA3	HGNC:6139	8006073, 11327697	CALR->ITGA3
CALR->ITGAV	CALR	HGNC:1455	secreted	ITGAV	HGNC:6150	12196561	CALR->ITGAV
CALR->LRP1	CALR	HGNC:1455	secreted	LRP1	HGNC:6692	14980518, 12821648	CALR->LRP1
CALR->MTNR1A	CALR	HGNC:1455	secreted	MTNR1A	HGNC:7463	17215244	CALR->MTNR1A
CALR->SCARF1	CALR	HGNC:1455	secreted	SCARF1	HGNC:16820	15371419, 15371419	CALR->SCARF1
CALR->TSHR	CALR	HGNC:1455	secreted	TSHR	HGNC:12373	12383251	CALR->TSHR
CAMP->FPR2	CAMP	HGNC:1472	secreted	FPR2	HGNC:3827	11015447, 11015447, 11015447	CAMP->FPR2
CCK->CCKAR	CCK	HGNC:1569	secreted	CCKAR	HGNC:1570	10368033, 10400673, 10400673, 11300760, 9006937, 9603948, 10595537	CCK->CCKAR
CCK->CCKBR	CCK	HGNC:1569	secreted	CCKBR	HGNC:1571	10368033, 10438490, 8349705, 7681836, 10438490, 12695525, 15068617, 15520004, 15001692	CCK->CCKBR
CCL1->CCR8	CCL1	HGNC:10609	secreted	CCR8	HGNC:1609	12645948, 11154210, 16221874, 10419462, 12967681, 9211859	CCL1->CCR8
CCL11->ACKR2	CCL11	HGNC:10610	secreted	ACKR2	HGNC:1565	9405404	CCL11->ACKR2
CCL11->ACKR4	CCL11	HGNC:10610	secreted	ACKR4	HGNC:1611	10734104	CCL11->ACKR4
CCL11->CCR2	CCL11	HGNC:10610	secreted	CCR2	HGNC:1603	12554737, 15207250, 11264152	CCL11->CCR2
CCL11->CCR3	CCL11	HGNC:10610	secreted	CCR3	HGNC:1604	8642344, 9276730, 10488147, 16339911, 12761559, 10854442, 8642344, 9712872, 8642344, 8609214, 8676064	CCL11->CCR3
CCL11->CCR5	CCL11	HGNC:10610	secreted	CCR5	HGNC:1606	10477718, 11264152, 10477718	CCL11->CCR5
CCL11->CXCR3	CCL11	HGNC:10610	secreted	CXCR3	HGNC:4540	9660793	CCL11->CXCR3
CCL13->ACKR2	CCL13	HGNC:10611	secreted	ACKR2	HGNC:1565	9405404	CCL13->ACKR2
CCL13->ACKR4	CCL13	HGNC:10611	secreted	ACKR4	HGNC:1611	10734104	CCL13->ACKR4
CCL13->CCR2	CCL13	HGNC:10611	secreted	CCR2	HGNC:1603	9195948, 9276730, 12554737, 12149192, 9195948	CCL13->CCR2
CCL13->CCR3	CCL13	HGNC:10611	secreted	CCR3	HGNC:1604	9005985, 9276730, 16339911, 12149192	CCL13->CCR3
CCL13->CCR5	CCL13	HGNC:10611	secreted	CCR5	HGNC:1606	9790730, 10477718	CCL13->CCR5
CCL13->CXCR3	CCL13	HGNC:10611	secreted	CXCR3	HGNC:4540	9660793	CCL13->CXCR3
CCL14->ACKR2	CCL14	HGNC:10612	secreted	ACKR2	HGNC:1565	9405404	CCL14->ACKR2
CCL14->CCR1	CCL14	HGNC:10612	secreted	CCR1	HGNC:1602	9687537, 12381680, 11085751	CCL14->CCR1
CCL14->CCR3	CCL14	HGNC:10612	secreted	CCR3	HGNC:1604	11085751	CCL14->CCR3
CCL14->CCR5	CCL14	HGNC:10612	secreted	CCR5	HGNC:1606	12964882, 16298345, 11085751	CCL14->CCR5
CCL15->CCR1	CCL15	HGNC:10613	secreted	CCR1	HGNC:1602	9346309, 9346309, 9346309	CCL15->CCR1
CCL15->CCR3	CCL15	HGNC:10613	secreted	CCR3	HGNC:1604	9346309, 9346309, 9346309	CCL15->CCR3
CCL16->CCR1	CCL16	HGNC:10614	secreted	CCR1	HGNC:1602	11470772, 11470772, 10910894	CCL16->CCR1
CCL16->CCR2	CCL16	HGNC:10614	secreted	CCR2	HGNC:1603	11470772, 11470772	CCL16->CCR2
CCL16->CCR5	CCL16	HGNC:10614	secreted	CCR5	HGNC:1606	11470772	CCL16->CCR5
CCL16->CCR8	CCL16	HGNC:10614	secreted	CCR8	HGNC:1609	10910894	CCL16->CCR8
CCL16->HRH4	CCL16	HGNC:10614	secreted	HRH4	HGNC:17383	15265943, 15265943	CCL16->HRH4
CCL17->ACKR1	CCL17	HGNC:10615	secreted	ACKR1	HGNC:4035	13679391	CCL17->ACKR1
CCL17->ACKR2	CCL17	HGNC:10615	secreted	ACKR2	HGNC:1565	25297873	CCL17->ACKR2
CCL17->CCR4	CCL17	HGNC:10615	secreted	CCR4	HGNC:1605	9169480, 9430724, 9430724, 9169480	CCL17->CCR4
CCL17->CCR8	CCL17	HGNC:10615	secreted	CCR8	HGNC:1609	12832759, 9521068	CCL17->CCR8
CCL18->CCR3	CCL18	HGNC:10616	secreted	CCR3	HGNC:1604	24218476	CCL18->CCR3
CCL18->CCR8	CCL18	HGNC:10616	secreted	CCR8	HGNC:1609	24218476	CCL18->CCR8
CCL18->PITPNM3	CCL18	HGNC:10616	secreted	PITPNM3	HGNC:21043	24218476	CCL18->PITPNM3
CCL19->ACKR2	CCL19	HGNC:10617	secreted	ACKR2	HGNC:1565	10706668	CCL19->ACKR2
CCL19->ACKR4	CCL19	HGNC:10617	secreted	ACKR4	HGNC:1611	23341447, 10706668	CCL19->ACKR4
CCL19->CCR10	CCL19	HGNC:10617	secreted	CCR10	HGNC:4474	10706668	CCL19->CCR10
CCL19->CCR7	CCL19	HGNC:10617	secreted	CCR7	HGNC:1608	11342595, 9153236, 9507024, 9153236	CCL19->CCR7
CCL19->CCRL2	CCL19	HGNC:10617	secreted	CCRL2	HGNC:1612	20002784	CCL19->CCRL2
CCL19->CXCR3	CCL19	HGNC:10617	secreted	CXCR3	HGNC:4540	9660793	CCL19->CXCR3
CCL2->ACKR1	CCL2	HGNC:10618	secreted	ACKR1	HGNC:4035	13679391, 17416748	CCL2->ACKR1
CCL2->ACKR2	CCL2	HGNC:10618	secreted	ACKR2	HGNC:1565	9364936, 9405404	CCL2->ACKR2
CCL2->ACKR4	CCL2	HGNC:10618	secreted	ACKR4	HGNC:1611	10734104	CCL2->ACKR4
CCL2->CCR1	CCL2	HGNC:10618	secreted	CCR1	HGNC:1602	7679328, 8631787	CCL2->CCR1
CCL2->CCR10	CCL2	HGNC:10618	secreted	CCR10	HGNC:4474	9364936, 10706668	CCL2->CCR10
CCL2->CCR2	CCL2	HGNC:10618	secreted	CCR2	HGNC:1603	9287323, 9276730, 9346309, 12554737, 15207250, 10770925, 10529171, 9287323	CCL2->CCR2
CCL2->CCR3	CCL2	HGNC:10618	secreted	CCR3	HGNC:1604	8642344	CCL2->CCR3
CCL2->CCR4	CCL2	HGNC:10618	secreted	CCR4	HGNC:1605	16421945	CCL2->CCR4
CCL2->CCR5	CCL2	HGNC:10618	secreted	CCR5	HGNC:1606	16298345, 10477718	CCL2->CCR5
CCL20->ACKR4	CCL20	HGNC:10619	secreted	ACKR4	HGNC:1611	32533638	CCL20->ACKR4
CCL20->CCR6	CCL20	HGNC:10619	secreted	CCR6	HGNC:1607	12964882, 9169459, 9294137, 12081481, 9223454, 9169459, 9294137	CCL20->CCR6
CCL20->CXCR3	CCL20	HGNC:10619	secreted	CXCR3	HGNC:4540	9660793	CCL20->CXCR3
CCL21->ACKR2	CCL21	HGNC:10620	secreted	ACKR2	HGNC:1565	10706668	CCL21->ACKR2
CCL21->ACKR4	CCL21	HGNC:10620	secreted	ACKR4	HGNC:1611	23341447, 10706668	CCL21->ACKR4
CCL21->CCR10	CCL21	HGNC:10620	secreted	CCR10	HGNC:4474	10706668	CCL21->CCR10
CCL21->CCR7	CCL21	HGNC:10620	secreted	CCR7	HGNC:1608	11970971, 9507024, 9507024, 9585422	CCL21->CCR7
CCL21->CXCR3	CCL21	HGNC:10620	secreted	CXCR3	HGNC:4540	11907075	CCL21->CXCR3
CCL22->ACKR2	CCL22	HGNC:10621	secreted	ACKR2	HGNC:1565	25297873	CCL22->ACKR2
CCL22->CCR4	CCL22	HGNC:10621	secreted	CCR4	HGNC:1605	9430724, 9430724, 9430724, 9933589, 9743322	CCL22->CCR4
CCL23->CCR1	CCL23	HGNC:10622	secreted	CCR1	HGNC:1602	9886417, 12381680, 9558365, 10660125, 9886417	CCL23->CCR1
CCL24->CCR2	CCL24	HGNC:10623	secreted	CCR2	HGNC:1603	15207250	CCL24->CCR2
CCL24->CCR3	CCL24	HGNC:10623	secreted	CCR3	HGNC:1604	10488147, 15207250, 16339911, 12218106	CCL24->CCR3
CCL25->ACKR2	CCL25	HGNC:10624	secreted	ACKR2	HGNC:1565	10706668	CCL25->ACKR2
CCL25->ACKR4	CCL25	HGNC:10624	secreted	ACKR4	HGNC:1611	23341447, 10706668	CCL25->ACKR4
CCL25->CCR10	CCL25	HGNC:10624	secreted	CCR10	HGNC:4474	10706668	CCL25->CCR10
CCL25->CCR9	CCL25	HGNC:10624	secreted	CCR9	HGNC:1610	11159507, 10229797, 10498628	CCL25->CCR9
CCL26->CCR1	CCL26	HGNC:10625	secreted	CCR1	HGNC:1602	15039444	CCL26->CCR1
CCL26->CCR2	CCL26	HGNC:10625	secreted	CCR2	HGNC:1603	15207250	CCL26->CCR2
CCL26->CCR3	CCL26	HGNC:10625	secreted	CCR3	HGNC:1604	10488147, 15207250, 10488147, 16339911, 10488147	CCL26->CCR3
CCL27->ACKR2	CCL27	HGNC:10626	secreted	ACKR2	HGNC:1565	11821900, 10725697, 10725696	CCL27->ACKR2
CCL27->CCR10	CCL27	HGNC:10626	secreted	CCR10	HGNC:4474	12718728, 10725697, 11821900	CCL27->CCR10
CCL28->ACKR2	CCL28	HGNC:17700	secreted	ACKR2	HGNC:1565	10781587	CCL28->ACKR2
CCL28->CCR10	CCL28	HGNC:17700	secreted	CCR10	HGNC:4474	10781587, 10781587, 10975800	CCL28->CCR10
CCL28->CCR3	CCL28	HGNC:17700	secreted	CCR3	HGNC:1604	12964882, 10975800	CCL28->CCR3
CCL3->ACKR2	CCL3	HGNC:10627	secreted	ACKR2	HGNC:1565	9405404	CCL3->ACKR2
CCL3->CCR1	CCL3	HGNC:10627	secreted	CCR1	HGNC:1602	9115216, 12381680, 11170631, 9624164, 8530354, 10660125, 10202040, 7545673	CCL3->CCR1
CCL3->CCR3	CCL3	HGNC:10627	secreted	CCR3	HGNC:1604	7594543	CCL3->CCR3
CCL3->CCR4	CCL3	HGNC:10627	secreted	CCR4	HGNC:1605	8573157	CCL3->CCR4
CCL3->CCR5	CCL3	HGNC:10627	secreted	CCR5	HGNC:1606	12964882, 11170631, 16298345, 9790730, 11700073, 10477718	CCL3->CCR5
CCL3L1->ACKR2	CCL3L1	HGNC:10628	secreted	ACKR2	HGNC:1565	25297873	CCL3L1->ACKR2
CCL3L1->CCR1	CCL3L1	HGNC:10628	secreted	CCR1	HGNC:1602	11449371	CCL3L1->CCR1
CCL3L1->CCR3	CCL3L1	HGNC:10628	secreted	CCR3	HGNC:1604	11449371	CCL3L1->CCR3
CCL3L1->CCR5	CCL3L1	HGNC:10628	secreted	CCR5	HGNC:1606	11734558, 11449371	CCL3L1->CCR5
CCL3L3->ACKR2	CCL3L3	HGNC:30554	secreted	ACKR2	HGNC:1565	10364178	CCL3L3->ACKR2
CCL3L3->CCR5	CCL3L3	HGNC:30554	secreted	CCR5	HGNC:1606	11734558, 10364178	CCL3L3->CCR5
CCL4->ACKR2	CCL4	HGNC:10630	secreted	ACKR2	HGNC:1565	9405404	CCL4->ACKR2
CCL4->CCR1	CCL4	HGNC:10630	secreted	CCR1	HGNC:1602	12381680, 8530354, 7594543	CCL4->CCR1
CCL4->CCR3	CCL4	HGNC:10630	secreted	CCR3	HGNC:1604	7622448	CCL4->CCR3
CCL4->CCR5	CCL4	HGNC:10630	secreted	CCR5	HGNC:1606	12964882, 16298345, 9790730, 12427015, 8663314	CCL4->CCR5
CCL4->CCR8	CCL4	HGNC:10630	secreted	CCR8	HGNC:1609	9521068	CCL4->CCR8
CCL4L1->CCR1	CCL4L1	HGNC:10631	secreted	CCR1	HGNC:1602	15240137	CCL4L1->CCR1
CCL4L1->CCR3	CCL4L1	HGNC:10631	secreted	CCR3	HGNC:1604	15240137	CCL4L1->CCR3
CCL4L1->CCR5	CCL4L1	HGNC:10631	secreted	CCR5	HGNC:1606	15240137	CCL4L1->CCR5
CCL5->ACKR1	CCL5	HGNC:10632	secreted	ACKR1	HGNC:4035	12081195, 17416748	CCL5->ACKR1
CCL5->ACKR2	CCL5	HGNC:10632	secreted	ACKR2	HGNC:1565	9405404	CCL5->ACKR2
CCL5->CCR1	CCL5	HGNC:10632	secreted	CCR1	HGNC:1602	9624164, 8530354, 9289016, 11116158, 14637022, 12270118, 7545673	CCL5->CCR1
CCL5->CCR3	CCL5	HGNC:10632	secreted	CCR3	HGNC:1604	8642344, 8642344, 9289016, 8642344	CCL5->CCR3
CCL5->CCR4	CCL5	HGNC:10632	secreted	CCR4	HGNC:1605	12270118, 8573157	CCL5->CCR4
CCL5->CCR5	CCL5	HGNC:10632	secreted	CCR5	HGNC:1606	12964882, 10318947, 16298345, 9790730, 9289016, 8663314, 11116158, 14637022, 10477718	CCL5->CCR5
CCL5->CXCR3	CCL5	HGNC:10632	secreted	CXCR3	HGNC:4540	9660793	CCL5->CXCR3
CCL5->GPR75	CCL5	HGNC:10632	secreted	GPR75	HGNC:4526	17001303	CCL5->GPR75
CCL5->SDC1	CCL5	HGNC:10632	secreted	SDC1	HGNC:10658	14637022	CCL5->SDC1
CCL5->SDC4	CCL5	HGNC:10632	secreted	SDC4	HGNC:10661	14637022	CCL5->SDC4
CCL7->ACKR1	CCL7	HGNC:10634	secreted	ACKR1	HGNC:4035	13679391	CCL7->ACKR1
CCL7->ACKR2	CCL7	HGNC:10634	secreted	ACKR2	HGNC:1565	9364936, 9405404	CCL7->ACKR2
CCL7->ACKR4	CCL7	HGNC:10634	secreted	ACKR4	HGNC:1611	10734104	CCL7->ACKR4
CCL7->CCR1	CCL7	HGNC:10634	secreted	CCR1	HGNC:1602	9115216, 12381680, 11994538, 8530354, 7545673	CCL7->CCR1
CCL7->CCR10	CCL7	HGNC:10634	secreted	CCR10	HGNC:4474	9364936, 10706668	CCL7->CCR10
CCL7->CCR2	CCL7	HGNC:10634	secreted	CCR2	HGNC:1603	8530354, 9276730, 9346309, 12554737, 8530354	CCL7->CCR2
CCL7->CCR3	CCL7	HGNC:10634	secreted	CCR3	HGNC:1604	8642344, 8642344, 8642344	CCL7->CCR3
CCL7->CCR5	CCL7	HGNC:10634	secreted	CCR5	HGNC:1606	16298345, 10477718	CCL7->CCR5
CCL7->CXCR3	CCL7	HGNC:10634	secreted	CXCR3	HGNC:4540	9660793	CCL7->CXCR3
CCL8->ACKR1	CCL8	HGNC:10635	secreted	ACKR1	HGNC:4035	13679391	CCL8->ACKR1
CCL8->ACKR2	CCL8	HGNC:10635	secreted	ACKR2	HGNC:1565	9405404	CCL8->ACKR2
CCL8->ACKR4	CCL8	HGNC:10635	secreted	ACKR4	HGNC:1611	10734104	CCL8->ACKR4
CCL8->CCR1	CCL8	HGNC:10635	secreted	CCR1	HGNC:1602	9115216	CCL8->CCR1
CCL8->CCR2	CCL8	HGNC:10635	secreted	CCR2	HGNC:1603	12554737, 9115216, 12149192	CCL8->CCR2
CCL8->CCR3	CCL8	HGNC:10635	secreted	CCR3	HGNC:1604	9005985, 9005985	CCL8->CCR3
CCL8->CCR5	CCL8	HGNC:10635	secreted	CCR5	HGNC:1606	12964882, 9790730, 9468473, 10477718	CCL8->CCR5
CCN1->ITGA5	CCN1	HGNC:2654	secreted	ITGA5	HGNC:6141	9446626	CCN1->ITGA5
CCN1->ITGAM	CCN1	HGNC:2654	secreted	ITGAM	HGNC:6149	12036876	CCN1->ITGAM
CCN1->ITGAV	CCN1	HGNC:2654	secreted	ITGAV	HGNC:6150	11287419	CCN1->ITGAV
CCN1->ITGB2	CCN1	HGNC:2654	secreted	ITGB2	HGNC:6155	12036876	CCN1->ITGB2
CCN1->ITGB3	CCN1	HGNC:2654	secreted	ITGB3	HGNC:6156	9446626	CCN1->ITGB3
CCN1->ITGB5	CCN1	HGNC:2654	secreted	ITGB5	HGNC:6160	11287419	CCN1->ITGB5
CCN1->SDC4	CCN1	HGNC:2654	secreted	SDC4	HGNC:10661	16275757	CCN1->SDC4
CCN2->FGFR2	CCN2	HGNC:2500	secreted	FGFR2	HGNC:3689	23142580	CCN2->FGFR2
CCN2->IGF2R	CCN2	HGNC:2500	secreted	IGF2R	HGNC:5467	22511630	CCN2->IGF2R
CCN2->ITGA5	CCN2	HGNC:2500	secreted	ITGA5	HGNC:6141	18167060	CCN2->ITGA5
CCN2->ITGAM	CCN2	HGNC:2500	secreted	ITGAM	HGNC:6149	12736251	CCN2->ITGAM
CCN2->ITGB2	CCN2	HGNC:2500	secreted	ITGB2	HGNC:6155	12736251	CCN2->ITGB2
CCN2->LRP1	CCN2	HGNC:2500	secreted	LRP1	HGNC:6692	14585398	CCN2->LRP1
CCN2->LRP6	CCN2	HGNC:2500	secreted	LRP6	HGNC:6698	15105373	CCN2->LRP6
CCN2->NTRK1	CCN2	HGNC:2500	secreted	NTRK1	HGNC:8031	15601748	CCN2->NTRK1
CCN3->NOTCH1	CCN3	HGNC:7885	secreted	NOTCH1	HGNC:7881	15906253, 12050162	CCN3->NOTCH1
CCN4->ITGA5	CCN4	HGNC:12769	secreted	ITGA5	HGNC:6141	29330021	CCN4->ITGA5
CCN4->ITGB1	CCN4	HGNC:12769	secreted	ITGB1	HGNC:6153	29330021	CCN4->ITGB1
CD14->ITGA4	CD14	HGNC:1628	plasma membrane	ITGA4	HGNC:6140	17274987	CD14->ITGA4
CD14->ITGB1	CD14	HGNC:1628	plasma membrane	ITGB1	HGNC:6153	17274987	CD14->ITGB1
CD160->TNFRSF14	CD160	HGNC:17013	secreted	TNFRSF14	HGNC:11912	21959263	CD160->TNFRSF14
CD177->PECAM1	CD177	HGNC:30072	plasma membrane	PECAM1	HGNC:8823	17580308	CD177->PECAM1
CD1D->LILRB2	CD1D	HGNC:1637	plasma membrane	LILRB2	HGNC:6606	19124746	CD1D->LILRB2
CD2->CD48	CD2	HGNC:1639	plasma membrane	CD48	HGNC:1683	26794910	CD2->CD48
CD200->CD200R1	CD200	HGNC:7203	plasma membrane	CD200R1	HGNC:24235	22020332	CD200->CD200R1
CD200->CD200R1L	CD200	HGNC:7203	plasma membrane	CD200R1L	HGNC:24665	15187158, 19283782	CD200->CD200R1L
CD200R1->CD200	CD200R1	HGNC:24235	plasma membrane	CD200	HGNC:7203	12960329	CD200R1->CD200
CD209->ICAM3	CD209	HGNC:1641	plasma membrane	ICAM3	HGNC:5346	10721994	CD209->ICAM3
CD22->PTPRC	CD22	HGNC:1643	plasma membrane	PTPRC	HGNC:9666	12115612	CD22->PTPRC
CD226->NECTIN2	CD226	HGNC:16961	plasma membrane	NECTIN2	HGNC:9707	15607800	CD226->NECTIN2
CD226->PVR	CD226	HGNC:16961	plasma membrane	PVR	HGNC:9705	15607800	CD226->PVR
CD24->SELP	CD24	HGNC:1645	plasma membrane	SELP	HGNC:10721	9129046, 9129046	CD24->SELP
CD244->CD48	CD244	HGNC:18171	plasma membrane	CD48	HGNC:1683	26697006	CD244->CD48
CD274->CD80	CD274	HGNC:17635	plasma membrane	CD80	HGNC:1700	17629517, 18585785, 20587542	CD274->CD80
CD274->PDCD1	CD274	HGNC:17635	plasma membrane	PDCD1	HGNC:8760	23954143	CD274->PDCD1
CD28->CD80	CD28	HGNC:1653	plasma membrane	CD80	HGNC:1700	17953528	CD28->CD80
CD28->CD86	CD28	HGNC:1653	plasma membrane	CD86	HGNC:1705	7534620	CD28->CD86
CD34->SELE	CD34	HGNC:1662	plasma membrane	SELE	HGNC:10718	29296932	CD34->SELE
CD34->SELL	CD34	HGNC:1662	plasma membrane	SELL	HGNC:10720	12889478	CD34->SELL
CD34->SELP	CD34	HGNC:1662	plasma membrane	SELP	HGNC:10721	29296932	CD34->SELP
CD38->PECAM1	CD38	HGNC:1667	plasma membrane	PECAM1	HGNC:8823	9551996, 26407101	CD38->PECAM1
CD40LG->CD40	CD40LG	HGNC:11935	plasma membrane; secreted	CD40	HGNC:11919	1374165, 10647992, 7516405, 7543281	CD40LG->CD40
CD44->SELE	CD44	HGNC:1681	plasma membrane	SELE	HGNC:10718	29777742	CD44->SELE
CD47->SIRPA	CD47	HGNC:1682	plasma membrane	SIRPA	HGNC:9662	10572074	CD47->SIRPA
CD47->SIRPG	CD47	HGNC:1682	plasma membrane	SIRPG	HGNC:15757	15294972	CD47->SIRPG
CD48->CD2	CD48	HGNC:1683	plasma membrane	CD2	HGNC:1639	18287277, 23470321	CD48->CD2
CD48->CD244	CD48	HGNC:1683	plasma membrane	CD244	HGNC:18171	15870174	CD48->CD244
CD52->SIGLEC10	CD52	HGNC:1804	plasma membrane	SIGLEC10	HGNC:15620	23685786	CD52->SIGLEC10
CD55->ADGRE5	CD55	HGNC:2665	plasma membrane; secreted	ADGRE5	HGNC:1711	12417446, 10540231	CD55->ADGRE5
CD58->CD2	CD58	HGNC:1688	plasma membrane	CD2	HGNC:1639	23602662	CD58->CD2
CD59->CD2	CD59	HGNC:1689	secreted	CD2	HGNC:1639	1377404	CD59->CD2
CD5L->CD5	CD5L	HGNC:1690	secreted	CD5	HGNC:1685	9723705	CD5L->CD5
CD6->ALCAM	CD6	HGNC:1691	plasma membrane	ALCAM	HGNC:400	26146185	CD6->ALCAM
CD70->CD27	CD70	HGNC:11937	plasma membrane; secreted	CD27	HGNC:11922	8120384, 8120384, 8186199, 8580829, 15723067, 7479974, 9862673, 9767422	CD70->CD27
CD80->CD274	CD80	HGNC:1700	plasma membrane	CD274	HGNC:17635	24819296	CD80->CD274
CD80->CD28	CD80	HGNC:1700	plasma membrane	CD28	HGNC:1653	7545666	CD80->CD28
CD80->CTLA4	CD80	HGNC:1700	plasma membrane	CTLA4	HGNC:2505	23954143, 17953528	CD80->CTLA4
CD84->CD84	CD84	HGNC:1704	plasma membrane	CD84	HGNC:1704	11564780	CD84->CD84
CD86->CD28	CD86	HGNC:1705	plasma membrane; secreted	CD28	HGNC:1653	23954143	CD86->CD28
CD86->CTLA4	CD86	HGNC:1705	plasma membrane; secreted	CTLA4	HGNC:2505	23954143	CD86->CTLA4
CD9->L1CAM	CD9	HGNC:1709	plasma membrane	L1CAM	HGNC:6470	8838570	CD9->L1CAM
CD96->NECTIN1	CD96	HGNC:16892	plasma membrane	NECTIN1	HGNC:9706	24658051, 30759143	CD96->NECTIN1
CD96->PVR	CD96	HGNC:16892	plasma membrane	PVR	HGNC:9705	17971293, 15034010	CD96->PVR
CD99->PILRA	CD99	HGNC:7082	plasma membrane; secreted	PILRA	HGNC:20396	18234675	CD99->PILRA
CD99->PILRB	CD99	HGNC:7082	plasma membrane; secreted	PILRB	HGNC:18297	18234675	CD99->PILRB
CDH1->EGFR	CDH1	HGNC:1748	plasma membrane	EGFR	HGNC:3236	10969083	CDH1->EGFR
CDH1->IGF1R	CDH1	HGNC:1748	plasma membrane	IGF1R	HGNC:5465	22479204	CDH1->IGF1R
CDH1->ITGAE	CDH1	HGNC:1748	plasma membrane	ITGAE	HGNC:6147	7969453, 12434297	CDH1->ITGAE
CDH1->ITGB7	CDH1	HGNC:1748	plasma membrane	ITGB7	HGNC:6162	7969453, 10837471	CDH1->ITGB7
CDH1->KLRG1	CDH1	HGNC:1748	plasma membrane	KLRG1	HGNC:6380	19604491	CDH1->KLRG1
CDH1->PTPRM	CDH1	HGNC:1748	plasma membrane	PTPRM	HGNC:9675	9531566, 7642713	CDH1->PTPRM
CEACAM1->CD209	CEACAM1	HGNC:1814	plasma membrane	CD209	HGNC:1641	16282604, 16246332	CEACAM1->CD209
CEACAM1->HAVCR2	CEACAM1	HGNC:1814	plasma membrane	HAVCR2	HGNC:18437	26982724	CEACAM1->HAVCR2
CEACAM1->SELE	CEACAM1	HGNC:1814	plasma membrane	SELE	HGNC:10718	1378450	CEACAM1->SELE
CEACAM5->CD1D	CEACAM5	HGNC:1817	plasma membrane	CD1D	HGNC:1637	24104458	CEACAM5->CD1D
CEACAM5->CD8A	CEACAM5	HGNC:1817	plasma membrane	CD8A	HGNC:1706	24104458	CEACAM5->CD8A
CEACAM6->CEACAM8	CEACAM6	HGNC:1818	plasma membrane	CEACAM8	HGNC:1820	11590190	CEACAM6->CEACAM8
CEACAM8->CEACAM1	CEACAM8	HGNC:1820	plasma membrane	CEACAM1	HGNC:1814	24743304	CEACAM8->CEACAM1
CEL->CXCR4	CEL	HGNC:1848	secreted	CXCR4	HGNC:2561	18037996	CEL->CXCR4
CFH->ITGAM	CFH	HGNC:4883	secreted	ITGAM	HGNC:6149	9558116	CFH->ITGAM
CFH->SELL	CFH	HGNC:4883	secreted	SELL	HGNC:10720	10377245, 10377245	CFH->SELL
CFP->NCR1	CFP	HGNC:8864	secreted	NCR1	HGNC:6731	28480349	CFP->NCR1
CGA->LHCGR	CGA	HGNC:1885	secreted	LHCGR	HGNC:6585	10342833, 12727981, 1922095, 10342833	CGA->LHCGR
CGB3->LHCGR	CGB3	HGNC:1886	secreted	LHCGR	HGNC:6585	10446903, 12727981, 1922095, 2254302	CGB3->LHCGR
CGN->F11R	CGN	HGNC:17429	secreted	F11R	HGNC:14685	10877843	CGN->F11R
CHAD->ITGA2	CHAD	HGNC:1909	secreted	ITGA2	HGNC:6137	9281592	CHAD->ITGA2
CHAD->ITGB1	CHAD	HGNC:1909	secreted	ITGB1	HGNC:6153	9281592	CHAD->ITGB1
CIRBP->TREM1	CIRBP	HGNC:1982	secreted	TREM1	HGNC:17760	32027618, 32506691	CIRBP->TREM1
CLCF1->CNTFR	CLCF1	HGNC:17412	secreted	CNTFR	HGNC:2170	10966616, 10966616, 11294841, 11285233	CLCF1->CNTFR
CLCF1->CRLF1	CLCF1	HGNC:17412	secreted	CRLF1	HGNC:2364	10966616, 10966616	CLCF1->CRLF1
CLCF1->IL6ST	CLCF1	HGNC:17412	secreted	IL6ST	HGNC:6021	10966616	CLCF1->IL6ST
CLCF1->LIFR	CLCF1	HGNC:17412	secreted	LIFR	HGNC:6597	10966616	CLCF1->LIFR
CLEC11A->ITGA10	CLEC11A	HGNC:10576	secreted	ITGA10	HGNC:6135	30632962	CLEC11A->ITGA10
CLEC11A->ITGA11	CLEC11A	HGNC:10576	secreted	ITGA11	HGNC:6136	30632962	CLEC11A->ITGA11
CLEC11A->ITGB1	CLEC11A	HGNC:10576	secreted	ITGB1	HGNC:6153	30632962	CLEC11A->ITGB1
CLEC2A->KLRF2	CLEC2A	HGNC:24191	plasma membrane	KLRF2	HGNC:37646	24223577	CLEC2A->KLRF2
CLEC2B->KLRF1	CLEC2B	HGNC:2053	plasma membrane	KLRF1	HGNC:13342	17057721	CLEC2B->KLRF1
CLEC2D->KLRB1	CLEC2D	HGNC:14351	plasma membrane	KLRB1	HGNC:6373	29721382, 26147876	CLEC2D->KLRB1
CLEC4G->LAG3	CLEC4G	HGNC:24591	plasma membrane	LAG3	HGNC:6476	24769443	CLEC4G->LAG3
CNTF->CNTFR	CNTF	HGNC:2169	secreted	CNTFR	HGNC:2170	8627290, 7810882, 10812968	CNTF->CNTFR
CNTF->IL6R	CNTF	HGNC:2169	secreted	IL6R	HGNC:6019	1281789	CNTF->IL6R
CNTF->IL6ST	CNTF	HGNC:2169	secreted	IL6ST	HGNC:6021	12643274, 16051226	CNTF->IL6ST
CNTF->LIFR	CNTF	HGNC:2169	secreted	LIFR	HGNC:6597	12643274, 16051226	CNTF->LIFR
CNTN1->NOTCH1	CNTN1	HGNC:2171	plasma membrane	NOTCH1	HGNC:7881	14567914	CNTN1->NOTCH1
CNTN1->NOTCH2	CNTN1	HGNC:2171	plasma membrane	NOTCH2	HGNC:7882	14567914	CNTN1->NOTCH2
CNTN1->PTPRZ1	CNTN1	HGNC:2171	plasma membrane	PTPRZ1	HGNC:9685	21969550	CNTN1->PTPRZ1
CNTN2->CNTN1	CNTN2	HGNC:2172	secreted	CNTN1	HGNC:2171	12139915	CNTN2->CNTN1
CNTN2->CNTNAP2	CNTN2	HGNC:2172	secreted	CNTNAP2	HGNC:13830	12975355	CNTN2->CNTNAP2
CNTN2->NRCAM	CNTN2	HGNC:2172	secreted	NRCAM	HGNC:7994	12139915	CNTN2->NRCAM
CNTN4->PTPRG	CNTN4	HGNC:2174	plasma membrane	PTPRG	HGNC:9671	20133774	CNTN4->PTPRG
CNTN6->NOTCH1	CNTN6	HGNC:2176	plasma membrane	NOTCH1	HGNC:7881	15082708	CNTN6->NOTCH1
COL11A1->DDR1	COL11A1	HGNC:2186	secreted	DDR1	HGNC:2730	9659900	COL11A1->DDR1
COL14A1->CD44	COL14A1	HGNC:2191	secreted	CD44	HGNC:1681	8986622	COL14A1->CD44
COL18A1->GPC1	COL18A1	HGNC:2195	secreted	GPC1	HGNC:4449	11336704, 11336704	COL18A1->GPC1
COL18A1->GPC4	COL18A1	HGNC:2195	secreted	GPC4	HGNC:4452	11336704	COL18A1->GPC4
COL18A1->ITGA5	COL18A1	HGNC:2195	secreted	ITGA5	HGNC:6141	12682293, 11158588	COL18A1->ITGA5
COL18A1->ITGB1	COL18A1	HGNC:2195	secreted	ITGB1	HGNC:6153	12682293	COL18A1->ITGB1
COL18A1->KDR	COL18A1	HGNC:2195	secreted	KDR	HGNC:6307	12029087	COL18A1->KDR
COL18A1->PTPRS	COL18A1	HGNC:2195	secreted	PTPRS	HGNC:9681	11865065	COL18A1->PTPRS
COL1A1->CD36	COL1A1	HGNC:2197	secreted	CD36	HGNC:1663	2468670	COL1A1->CD36
COL1A1->CD44	COL1A1	HGNC:2197	secreted	CD44	HGNC:1681	1730778	COL1A1->CD44
COL1A1->CD93	COL1A1	HGNC:2197	secreted	CD93	HGNC:15855	1377218	COL1A1->CD93
COL1A1->DDR1	COL1A1	HGNC:2197	secreted	DDR1	HGNC:2730	9659900	COL1A1->DDR1
COL1A1->DDR2	COL1A1	HGNC:2197	secreted	DDR2	HGNC:2731	12611880, 9659899	COL1A1->DDR2
COL1A1->GP6	COL1A1	HGNC:2197	secreted	GP6	HGNC:14388	10961879	COL1A1->GP6
COL1A1->ITGA11	COL1A1	HGNC:2197	secreted	ITGA11	HGNC:6136	10464311	COL1A1->ITGA11
COL1A1->ITGA2	COL1A1	HGNC:2197	secreted	ITGA2	HGNC:6137	7688313, 11359786, 11856343, 2156854	COL1A1->ITGA2
COL1A1->ITGA5	COL1A1	HGNC:2197	secreted	ITGA5	HGNC:6141	1693626	COL1A1->ITGA5
COL1A1->ITGB1	COL1A1	HGNC:2197	secreted	ITGB1	HGNC:6153	7688313, 10464311	COL1A1->ITGB1
COL1A2->CD44	COL1A2	HGNC:2198	secreted	CD44	HGNC:1681	1730778	COL1A2->CD44
COL1A2->CD93	COL1A2	HGNC:2198	secreted	CD93	HGNC:15855	1377218	COL1A2->CD93
COL1A2->GP6	COL1A2	HGNC:2198	secreted	GP6	HGNC:14388	10961879	COL1A2->GP6
COL1A2->ITGA11	COL1A2	HGNC:2198	secreted	ITGA11	HGNC:6136	30632962	COL1A2->ITGA11
COL1A2->ITGA2	COL1A2	HGNC:2198	secreted	ITGA2	HGNC:6137	2156854	COL1A2->ITGA2
COL1A2->ITGB1	COL1A2	HGNC:2198	secreted	ITGB1	HGNC:6153	30632962	COL1A2->ITGB1
COL1A2->ITGB3	COL1A2	HGNC:2198	secreted	ITGB3	HGNC:6156	1693626	COL1A2->ITGB3
COL2A1->DDR1	COL2A1	HGNC:2200	secreted	DDR1	HGNC:2730	9659900	COL2A1->DDR1
COL2A1->ITGA10	COL2A1	HGNC:2200	secreted	ITGA10	HGNC:6135	9685391	COL2A1->ITGA10
COL2A1->ITGA2	COL2A1	HGNC:2200	secreted	ITGA2	HGNC:6137	7688313	COL2A1->ITGA2
COL2A1->ITGB1	COL2A1	HGNC:2200	secreted	ITGB1	HGNC:6153	7688313, 9685391	COL2A1->ITGB1
COL2A1->MAG	COL2A1	HGNC:2200	secreted	MAG	HGNC:6783	2446864	COL2A1->MAG
COL2A1->TNFRSF10A	COL2A1	HGNC:2200	secreted	TNFRSF10A	HGNC:11904	9811967	COL2A1->TNFRSF10A
COL3A1->DDR1	COL3A1	HGNC:2201	secreted	DDR1	HGNC:2730	9659900	COL3A1->DDR1
COL3A1->DDR2	COL3A1	HGNC:2201	secreted	DDR2	HGNC:2731	9659899	COL3A1->DDR2
COL3A1->MAG	COL3A1	HGNC:2201	secreted	MAG	HGNC:6783	2446864	COL3A1->MAG
COL4A1->CD93	COL4A1	HGNC:2202	secreted	CD93	HGNC:15855	1377218	COL4A1->CD93
COL4A1->ITGA1	COL4A1	HGNC:2202	secreted	ITGA1	HGNC:6134	8223488	COL4A1->ITGA1
COL4A1->ITGAV	COL4A1	HGNC:2202	secreted	ITGAV	HGNC:6150	14610079	COL4A1->ITGAV
COL4A1->ITGB1	COL4A1	HGNC:2202	secreted	ITGB1	HGNC:6153	8223488	COL4A1->ITGB1
COL4A1->ITGB8	COL4A1	HGNC:2202	secreted	ITGB8	HGNC:6163	7542940	COL4A1->ITGB8
COL4A2->CD93	COL4A2	HGNC:2203	secreted	CD93	HGNC:15855	1377218	COL4A2->CD93
COL4A3->CD47	COL4A3	HGNC:2204	secreted	CD47	HGNC:1682	10493512	COL4A3->CD47
COL4A3->CD93	COL4A3	HGNC:2204	secreted	CD93	HGNC:15855	1377218	COL4A3->CD93
COL4A3->ITGAV	COL4A3	HGNC:2204	secreted	ITGAV	HGNC:6150	12842087	COL4A3->ITGAV
COL4A5->CD93	COL4A5	HGNC:2207	secreted	CD93	HGNC:15855	1377218	COL4A5->CD93
COL4A6->CD93	COL4A6	HGNC:2208	secreted	CD93	HGNC:15855	1377218	COL4A6->CD93
COL5A1->SDC3	COL5A1	HGNC:2209	secreted	SDC3	HGNC:10660	11751872	COL5A1->SDC3
COL5A2->DDR1	COL5A2	HGNC:2210	secreted	DDR1	HGNC:2730	9659900	COL5A2->DDR1
COL5A3->SDC3	COL5A3	HGNC:14864	secreted	SDC3	HGNC:10660	11751872	COL5A3->SDC3
COL8A1->ITGA1	COL8A1	HGNC:2215	secreted	ITGA1	HGNC:6134	10666376	COL8A1->ITGA1
COL8A1->ITGA2	COL8A1	HGNC:2215	secreted	ITGA2	HGNC:6137	10666376	COL8A1->ITGA2
COL9A1->MAG	COL9A1	HGNC:2217	secreted	MAG	HGNC:6783	2446864	COL9A1->MAG
COL9A2->MAG	COL9A2	HGNC:2218	secreted	MAG	HGNC:6783	2446864	COL9A2->MAG
COL9A3->MAG	COL9A3	HGNC:2219	secreted	MAG	HGNC:6783	2446864	COL9A3->MAG
COLQ->MUSK	COLQ	HGNC:2226	secreted	MUSK	HGNC:7525	15159418	COLQ->MUSK
COMP->CD47	COMP	HGNC:2227	secreted	CD47	HGNC:1682	20033473	COMP->CD47
COMP->ITGA5	COMP	HGNC:2227	secreted	ITGA5	HGNC:6141	20033473	COMP->ITGA5
COMP->ITGB3	COMP	HGNC:2227	secreted	ITGB3	HGNC:6156	20033473	COMP->ITGB3
CORT->GHSR	CORT	HGNC:2257	secreted	GHSR	HGNC:4267	11227737, 11227737	CORT->GHSR
CORT->MRGPRX2	CORT	HGNC:2257	secreted	MRGPRX2	HGNC:17983	12915402, 12915402	CORT->MRGPRX2
CORT->SSTR1	CORT	HGNC:2257	secreted	SSTR1	HGNC:11330	11011067, 9650799, 10598788, 15333679, 9205124, 9125122	CORT->SSTR1
CORT->SSTR2	CORT	HGNC:2257	secreted	SSTR2	HGNC:11331	9125122, 9650799, 10598788, 15333679, 9125122	CORT->SSTR2
CORT->SSTR3	CORT	HGNC:2257	secreted	SSTR3	HGNC:11332	9125122, 9650799, 10598788, 15333679, 9125122, 9205124	CORT->SSTR3
CORT->SSTR4	CORT	HGNC:2257	secreted	SSTR4	HGNC:11333	11011067, 9650799, 10598788, 9125122, 9205124	CORT->SSTR4
CORT->SSTR5	CORT	HGNC:2257	secreted	SSTR5	HGNC:11334	11011067, 9650799, 10598788, 15333679, 9205124, 9125122	CORT->SSTR5
CP->SLC40A1	CP	HGNC:2295	secreted	SLC40A1	HGNC:10909	24921009	CP->SLC40A1
CPAMD8->SCTR	CPAMD8	HGNC:23228	secreted	SCTR	HGNC:10608	1335692	CPAMD8->SCTR
CRH->CRHR1	CRH	HGNC:2355	secreted	CRHR1	HGNC:2357	8536644, 7692441, 9326293, 9851694, 11123370, 8612563, 7477349, 9178757	CRH->CRHR1
CRH->CRHR2	CRH	HGNC:2355	secreted	CRHR2	HGNC:2358	8536644, 11123370, 8243338	CRH->CRHR2
CRLF1->CNTFR	CRLF1	HGNC:2364	secreted	CNTFR	HGNC:2170	23355913	CRLF1->CNTFR
CRP->OLR1	CRP	HGNC:2367	secreted	OLR1	HGNC:8133	21821723	CRP->OLR1
CRTAM->CADM1	CRTAM	HGNC:24313	plasma membrane	CADM1	HGNC:5951	16091383	CRTAM->CADM1
CSF1->CSF1R	CSF1	HGNC:2432	secreted	CSF1R	HGNC:2433	7883784, 2408759, 8355686	CSF1->CSF1R
CSF2->CSF2RA	CSF2	HGNC:2434	secreted	CSF2RA	HGNC:2435	2828352, 10572088, 1702217, 8910448, 9211889	CSF2->CSF2RA
CSF2->CSF2RB	CSF2	HGNC:2434	secreted	CSF2RB	HGNC:2436	2828352, 8278375, 2645577	CSF2->CSF2RB
CSF2->CSF3R	CSF2	HGNC:2434	secreted	CSF3R	HGNC:2439	11091218	CSF2->CSF3R
CSF2->IL3RA	CSF2	HGNC:2434	secreted	IL3RA	HGNC:6012	7957082	CSF2->IL3RA
CSF2->SDC2	CSF2	HGNC:2434	secreted	SDC2	HGNC:10659	10734053	CSF2->SDC2
CSF3->CSF3R	CSF3	HGNC:2438	secreted	CSF3R	HGNC:2439	10364174	CSF3->CSF3R
CSH1->PRLR	CSH1	HGNC:2440	secreted	PRLR	HGNC:9446	10966654	CSH1->PRLR
CTF1->IL6ST	CTF1	HGNC:2499	secreted	IL6ST	HGNC:6021	11834704	CTF1->IL6ST
CTF1->LIFR	CTF1	HGNC:2499	secreted	LIFR	HGNC:6597	11834704	CTF1->LIFR
CTHRC1->FZD3	CTHRC1	HGNC:18831	secreted	FZD3	HGNC:4041	18606138	CTHRC1->FZD3
CTHRC1->FZD5	CTHRC1	HGNC:18831	secreted	FZD5	HGNC:4043	18606138	CTHRC1->FZD5
CTHRC1->FZD6	CTHRC1	HGNC:18831	secreted	FZD6	HGNC:4044	18606138	CTHRC1->FZD6
CTHRC1->ROR2	CTHRC1	HGNC:18831	secreted	ROR2	HGNC:10257	18606138	CTHRC1->ROR2
CX3CL1->CX3CR1	CX3CL1	HGNC:10647	secreted	CX3CR1	HGNC:2558	11432858, 14607932, 9931005, 9390561	CX3CL1->CX3CR1
CX3CL1->ITGAV	CX3CL1	HGNC:10647	secreted	ITGAV	HGNC:6150	24789099	CX3CL1->ITGAV
CX3CL1->ITGB3	CX3CL1	HGNC:10647	secreted	ITGB3	HGNC:6156	24789099	CX3CL1->ITGB3
CXADR->CXADR	CXADR	HGNC:2559	plasma membrane	CXADR	HGNC:2559	10814828	CXADR->CXADR
CXADR->JAML	CXADR	HGNC:2559	plasma membrane	JAML	HGNC:19084	15800062	CXADR->JAML
CXCL1->ACKR1	CXCL1	HGNC:4602	secreted	ACKR1	HGNC:4035	12734373, 7592830	CXCL1->ACKR1
CXCL1->CXCR1	CXCL1	HGNC:4602	secreted	CXCR1	HGNC:6026	12964882, 1379593, 1379593, 8702798	CXCL1->CXCR1
CXCL1->CXCR2	CXCL1	HGNC:4602	secreted	CXCR2	HGNC:6027	1379593, 10188995, 8940121, 8550564, 8940121, 8702798, 1379593	CXCL1->CXCR2
CXCL10->CCR3	CXCL10	HGNC:10637	secreted	CCR3	HGNC:1604	11110785	CXCL10->CCR3
CXCL10->CXCR3	CXCL10	HGNC:10637	secreted	CXCR3	HGNC:4540	9064356, 12884299, 9660793, 15761110, 12571234, 10233762	CXCL10->CXCR3
CXCL10->SDC4	CXCL10	HGNC:10637	secreted	SDC4	HGNC:10661	20484822	CXCL10->SDC4
CXCL11->ACKR3	CXCL11	HGNC:10638	secreted	ACKR3	HGNC:23692	27875312, 29180449, 29386406	CXCL11->ACKR3
CXCL11->CCR3	CXCL11	HGNC:10638	secreted	CCR3	HGNC:1604	11110785	CXCL11->CCR3
CXCL11->CXCR3	CXCL11	HGNC:10638	secreted	CXCR3	HGNC:4540	12884299, 15761110, 15273303, 9625760	CXCL11->CXCR3
CXCL12->ACKR3	CXCL12	HGNC:10672	secreted	ACKR3	HGNC:23692	16107333, 20956518, 23396314	CXCL12->ACKR3
CXCL12->CD4	CXCL12	HGNC:10672	secreted	CD4	HGNC:1678	10600606	CXCL12->CD4
CXCL12->CXCR3	CXCL12	HGNC:10672	secreted	CXCR3	HGNC:4540	9660793, 9660793	CXCL12->CXCR3
CXCL12->CXCR4	CXCL12	HGNC:10672	secreted	CXCR4	HGNC:2561	8752280, 12714578, 9551924, 9712844, 10233851, 8752281	CXCL12->CXCR4
CXCL12->ITGA4	CXCL12	HGNC:10672	secreted	ITGA4	HGNC:6140	29301984	CXCL12->ITGA4
CXCL12->ITGA5	CXCL12	HGNC:10672	secreted	ITGA5	HGNC:6141	29301984	CXCL12->ITGA5
CXCL12->ITGAV	CXCL12	HGNC:10672	secreted	ITGAV	HGNC:6150	29301984	CXCL12->ITGAV
CXCL12->ITGB1	CXCL12	HGNC:10672	secreted	ITGB1	HGNC:6153	18448868	CXCL12->ITGB1
CXCL12->ITGB3	CXCL12	HGNC:10672	secreted	ITGB3	HGNC:6156	29301984	CXCL12->ITGB3
CXCL13->ACKR4	CXCL13	HGNC:10639	secreted	ACKR4	HGNC:1611	10706668	CXCL13->ACKR4
CXCL13->CCR10	CXCL13	HGNC:10639	secreted	CCR10	HGNC:4474	10706668	CXCL13->CCR10
CXCL13->CXCR3	CXCL13	HGNC:10639	secreted	CXCR3	HGNC:4540	11554781	CXCL13->CXCR3
CXCL13->CXCR5	CXCL13	HGNC:10639	secreted	CXCR5	HGNC:1060	9463416, 9486651, 9463416	CXCL13->CXCR5
CXCL14->CXCR4	CXCL14	HGNC:10640	secreted	CXCR4	HGNC:2561	28360196	CXCL14->CXCR4
CXCL16->CXCR6	CXCL16	HGNC:16642	secreted	CXCR6	HGNC:16647	14625285, 11290797, 11017100, 11290797	CXCL16->CXCR6
CXCL17->GPR35	CXCL17	HGNC:19232	secreted	GPR35	HGNC:4492	25411203	CXCL17->GPR35
CXCL2->CXCR1	CXCL2	HGNC:4603	secreted	CXCR1	HGNC:6026	12964882, 9260277	CXCL2->CXCR1
CXCL2->CXCR2	CXCL2	HGNC:4603	secreted	CXCR2	HGNC:6027	8702798, 8702798, 9260277	CXCL2->CXCR2
CXCL2->XCR1	CXCL2	HGNC:4603	secreted	XCR1	HGNC:1625	10518929	CXCL2->XCR1
CXCL3->CXCR1	CXCL3	HGNC:4604	secreted	CXCR1	HGNC:6026	12964882, 8702798	CXCL3->CXCR1
CXCL3->CXCR2	CXCL3	HGNC:4604	secreted	CXCR2	HGNC:6027	8702798, 8702798	CXCL3->CXCR2
CXCL5->ACKR1	CXCL5	HGNC:10642	secreted	ACKR1	HGNC:4035	13679391	CXCL5->ACKR1
CXCL5->CXCR1	CXCL5	HGNC:10642	secreted	CXCR1	HGNC:6026	12964882, 9692902, 8702798	CXCL5->CXCR1
CXCL5->CXCR2	CXCL5	HGNC:10642	secreted	CXCR2	HGNC:6027	8702798, 9692902, 8702798	CXCL5->CXCR2
CXCL6->CXCR1	CXCL6	HGNC:10643	secreted	CXCR1	HGNC:6026	12964882, 9692902, 10593335, 9692902	CXCL6->CXCR1
CXCL6->CXCR2	CXCL6	HGNC:10643	secreted	CXCR2	HGNC:6027	12964882, 9692902, 10593335, 9692902	CXCL6->CXCR2
CXCL8->ACKR1	CXCL8	HGNC:6025	secreted	ACKR1	HGNC:4035	9921412, 17416748	CXCL8->ACKR1
CXCL8->CXCR1	CXCL8	HGNC:6025	secreted	CXCR1	HGNC:6026	8137938, 1379593, 10188995, 15946947, 8940121, 15282370, 1840701	CXCL8->CXCR1
CXCL8->CXCR2	CXCL8	HGNC:6025	secreted	CXCR2	HGNC:6027	11511101), 1379593, 10188995, 15946947, 8940121, 15282370, 9464567, 8702798, 8626516	CXCL8->CXCR2
CXCL8->SDC1	CXCL8	HGNC:6025	secreted	SDC1	HGNC:10658	12902511	CXCL8->SDC1
CXCL8->SDC2	CXCL8	HGNC:6025	secreted	SDC2	HGNC:10659	14527339	CXCL8->SDC2
CXCL9->CCR3	CXCL9	HGNC:7098	secreted	CCR3	HGNC:1604	11110785	CXCL9->CCR3
CXCL9->CXCR3	CXCL9	HGNC:7098	secreted	CXCR3	HGNC:4540	12884299, 9660793, 15761110, 9660793, 12782716	CXCL9->CXCR3
CYTL1->CCR2	CYTL1	HGNC:24435	secreted	CCR2	HGNC:1603	27084102	CYTL1->CCR2
DAG1->LAMA4	DAG1	HGNC:2666	ECM	LAMA4	HGNC:6484	27614294	DAG1->LAMA4
DCN->EGFR	DCN	HGNC:2705	secreted	EGFR	HGNC:3236	12105206, 9988678	DCN->EGFR
DCN->ERBB4	DCN	HGNC:2705	secreted	ERBB4	HGNC:3432	10942781	DCN->ERBB4
DCN->MET	DCN	HGNC:2705	secreted	MET	HGNC:7029	10942781	DCN->MET
DCN->TLR2	DCN	HGNC:2705	secreted	TLR2	HGNC:11848	22087031	DCN->TLR2
DCN->TLR4	DCN	HGNC:2705	secreted	TLR4	HGNC:11850	22087031	DCN->TLR4
DEFB1->CCR6	DEFB1	HGNC:2766	secreted	CCR6	HGNC:1607	12149255	DEFB1->CCR6
DEFB103A->CCR6	DEFB103A	HGNC:15967	secreted	CCR6	HGNC:1607	11714836	DEFB103A->CCR6
DEFB103B->CCR2	DEFB103B	HGNC:31702	secreted	CCR2	HGNC:1603	23390582	DEFB103B->CCR2
DEFB103B->CCR6	DEFB103B	HGNC:31702	secreted	CCR6	HGNC:1607	23390582	DEFB103B->CCR6
DEFB106A->CCR2	DEFB106A	HGNC:18088	secreted	CCR2	HGNC:1603	23938203	DEFB106A->CCR2
DEFB4A->CCR6	DEFB4A	HGNC:2767	secreted	CCR6	HGNC:1607	10521347, 11714836	DEFB4A->CCR6
DEFB4A->TLR4	DEFB4A	HGNC:2767	secreted	TLR4	HGNC:11850	12411706	DEFB4A->TLR4
DEFB4B->CCR6	DEFB4B	HGNC:30193	secreted	CCR6	HGNC:1607	10521347	DEFB4B->CCR6
DHH->BOC	DHH	HGNC:2865	secreted	BOC	HGNC:17173	20519495	DHH->BOC
DHH->CDON	DHH	HGNC:2865	secreted	CDON	HGNC:17104	20519495	DHH->CDON
DHH->HHIP	DHH	HGNC:2865	secreted	HHIP	HGNC:14866	10050855, 10050855, 11435703	DHH->HHIP
DHH->PTCH1	DHH	HGNC:2865	secreted	PTCH1	HGNC:9585	9811851	DHH->PTCH1
DHH->PTCH2	DHH	HGNC:2865	secreted	PTCH2	HGNC:9586	9811851, 9811851	DHH->PTCH2
DKK1->KREMEN1	DKK1	HGNC:2891	secreted	KREMEN1	HGNC:17550	12050670, 12050670	DKK1->KREMEN1
DKK1->KREMEN2	DKK1	HGNC:2891	secreted	KREMEN2	HGNC:18797	12050670	DKK1->KREMEN2
DKK1->LRP4	DKK1	HGNC:2891	secreted	LRP4	HGNC:6696	19936252	DKK1->LRP4
DKK1->LRP5	DKK1	HGNC:2891	secreted	LRP5	HGNC:6697	11448771	DKK1->LRP5
DKK1->LRP6	DKK1	HGNC:2891	secreted	LRP6	HGNC:6698	11357136, 11357136, 11448771	DKK1->LRP6
DKK2->KREMEN1	DKK2	HGNC:2892	secreted	KREMEN1	HGNC:17550	23484855	DKK2->KREMEN1
DKK2->KREMEN2	DKK2	HGNC:2892	secreted	KREMEN2	HGNC:18797	12527209	DKK2->KREMEN2
DKK2->LRP5	DKK2	HGNC:2892	secreted	LRP5	HGNC:6697	22589387	DKK2->LRP5
DKK2->LRP6	DKK2	HGNC:2892	secreted	LRP6	HGNC:6698	11357136, 11742004, 11357136	DKK2->LRP6
DKK4->KREMEN1	DKK4	HGNC:2894	secreted	KREMEN1	HGNC:17550	29925589	DKK4->KREMEN1
DKK4->KREMEN2	DKK4	HGNC:2894	secreted	KREMEN2	HGNC:18797	12527209	DKK4->KREMEN2
DKK4->LRP6	DKK4	HGNC:2894	secreted	LRP6	HGNC:6698	29925589	DKK4->LRP6
DLK1->NOTCH1	DLK1	HGNC:2907	plasma membrane; secreted	NOTCH1	HGNC:7881	21419176	DLK1->NOTCH1
DLK1->NOTCH2	DLK1	HGNC:2907	plasma membrane; secreted	NOTCH2	HGNC:7882	22353464	DLK1->NOTCH2
DLK1->NOTCH3	DLK1	HGNC:2907	plasma membrane; secreted	NOTCH3	HGNC:7883	22353464	DLK1->NOTCH3
DLK1->NOTCH4	DLK1	HGNC:2907	plasma membrane; secreted	NOTCH4	HGNC:7884	22353464	DLK1->NOTCH4
DLK2->NOTCH1	DLK2	HGNC:21113	plasma membrane	NOTCH1	HGNC:7881	21419176	DLK2->NOTCH1
DLL1->NOTCH1	DLL1	HGNC:2908	plasma membrane	NOTCH1	HGNC:7881	9819428, 11006133	DLL1->NOTCH1
DLL1->NOTCH2	DLL1	HGNC:2908	plasma membrane	NOTCH2	HGNC:7882	10958687	DLL1->NOTCH2
DLL1->NOTCH3	DLL1	HGNC:2908	plasma membrane	NOTCH3	HGNC:7883	12482954, 11006133	DLL1->NOTCH3
DLL1->NOTCH4	DLL1	HGNC:2908	plasma membrane	NOTCH4	HGNC:7884	22353464	DLL1->NOTCH4
DLL3->NOTCH1	DLL3	HGNC:2909	plasma membrane	NOTCH1	HGNC:7881	22353464	DLL3->NOTCH1
DLL3->NOTCH2	DLL3	HGNC:2909	plasma membrane	NOTCH2	HGNC:7882	22353464	DLL3->NOTCH2
DLL3->NOTCH3	DLL3	HGNC:2909	plasma membrane	NOTCH3	HGNC:7883	22353464	DLL3->NOTCH3
DLL3->NOTCH4	DLL3	HGNC:2909	plasma membrane	NOTCH4	HGNC:7884	22353464	DLL3->NOTCH4
DLL4->NOTCH1	DLL4	HGNC:2910	plasma membrane	NOTCH1	HGNC:7881	16219802, 10837024, 11739188	DLL4->NOTCH1
DLL4->NOTCH2	DLL4	HGNC:2910	plasma membrane	NOTCH2	HGNC:7882	22842086	DLL4->NOTCH2
DLL4->NOTCH3	DLL4	HGNC:2910	plasma membrane	NOTCH3	HGNC:7883	18182388	DLL4->NOTCH3
DLL4->NOTCH4	DLL4	HGNC:2910	plasma membrane	NOTCH4	HGNC:7884	16219802, 12814948	DLL4->NOTCH4
DNAJB11->PRTG	DNAJB11	HGNC:14889	plasma membrane	PRTG	HGNC:26373	20335479	DNAJB11->PRTG
DSC1->DSG1	DSC1	HGNC:3035	plasma membrane	DSG1	HGNC:3048	27298358	DSC1->DSG1
DSC1->DSG2	DSC1	HGNC:3035	plasma membrane	DSG2	HGNC:3049	27298358	DSC1->DSG2
DSC1->DSG3	DSC1	HGNC:3035	plasma membrane	DSG3	HGNC:3050	27298358	DSC1->DSG3
DSC1->DSG4	DSC1	HGNC:3035	plasma membrane	DSG4	HGNC:21307	27298358	DSC1->DSG4
DSC2->DSG1	DSC2	HGNC:3036	plasma membrane	DSG1	HGNC:3048	27298358	DSC2->DSG1
DSC2->DSG2	DSC2	HGNC:3036	plasma membrane	DSG2	HGNC:3049	27298358	DSC2->DSG2
DSC2->DSG3	DSC2	HGNC:3036	plasma membrane	DSG3	HGNC:3050	27298358	DSC2->DSG3
DSC2->DSG4	DSC2	HGNC:3036	plasma membrane	DSG4	HGNC:21307	27298358	DSC2->DSG4
DSC3->DSG1	DSC3	HGNC:3037	plasma membrane	DSG1	HGNC:3048	27298358	DSC3->DSG1
DSC3->DSG2	DSC3	HGNC:3037	plasma membrane	DSG2	HGNC:3049	27298358	DSC3->DSG2
DSC3->DSG3	DSC3	HGNC:3037	plasma membrane	DSG3	HGNC:3050	27298358	DSC3->DSG3
DSC3->DSG4	DSC3	HGNC:3037	plasma membrane	DSG4	HGNC:21307	27298358	DSC3->DSG4
DSG1->DSC3	DSG1	HGNC:3048	plasma membrane	DSC3	HGNC:3037	27298358	DSG1->DSC3
DSG2->DSC1	DSG2	HGNC:3049	plasma membrane	DSC1	HGNC:3035	27298358	DSG2->DSC1
DSG2->DSC3	DSG2	HGNC:3049	plasma membrane	DSC3	HGNC:3037	27298358	DSG2->DSC3
DSPP->ITGB6	DSPP	HGNC:3054	secreted	ITGB6	HGNC:6161	27430624	DSPP->ITGB6
EBI3->IL27RA	EBI3	HGNC:3129	secreted	IL27RA	HGNC:17290	12121660	EBI3->IL27RA
EBI3->IL6ST	EBI3	HGNC:3129	secreted	IL6ST	HGNC:6021	28280243	EBI3->IL6ST
ECM1->ITGB4	ECM1	HGNC:3153	secreted	ITGB4	HGNC:6158	29059156	ECM1->ITGB4
EDA->EDA2R	EDA	HGNC:3157	secreted	EDA2R	HGNC:17756	12084975, 11039935, 11039935, 12270937	EDA->EDA2R
EDA->EDAR	EDA	HGNC:3157	secreted	EDAR	HGNC:2895	12084975, 11039935, 11309369	EDA->EDAR
EDIL3->ITGB3	EDIL3	HGNC:3173	secreted	ITGB3	HGNC:6156	28846069	EDIL3->ITGB3
EDN1->EDNRA	EDN1	HGNC:3176	secreted	EDNRA	HGNC:3179	9082970, 7647976, 10770212	EDN1->EDNRA
EDN1->EDNRB	EDN1	HGNC:3176	secreted	EDNRB	HGNC:3180	12972292	EDN1->EDNRB
EDN1->KEL	EDN1	HGNC:3176	secreted	KEL	HGNC:6308	10438732	EDN1->KEL
EDN2->EDNRA	EDN2	HGNC:3177	secreted	EDNRA	HGNC:3179	2175397, 9082970, 7647976	EDN2->EDNRA
EDN2->EDNRB	EDN2	HGNC:3177	secreted	EDNRB	HGNC:3180	14659083	EDN2->EDNRB
EDN2->KEL	EDN2	HGNC:3177	secreted	KEL	HGNC:6308	10438732	EDN2->KEL
EDN3->EDNRA	EDN3	HGNC:3178	secreted	EDNRA	HGNC:3179	11982704	EDN3->EDNRA
EDN3->EDNRB	EDN3	HGNC:3178	secreted	EDNRB	HGNC:3180	8001160, 8086489, 7524189, 8460684, 8904635, 8001160, 11982704	EDN3->EDNRB
EDN3->KEL	EDN3	HGNC:3178	secreted	KEL	HGNC:6308	10438732	EDN3->KEL
EFEMP1->EGFR	EFEMP1	HGNC:3218	secreted	EGFR	HGNC:3236	19804359	EFEMP1->EGFR
EFNA1->EPHA1	EFNA1	HGNC:3221	plasma membrane	EPHA1	HGNC:3385	9330863, 8755474, 11519828	EFNA1->EPHA1
EFNA1->EPHA2	EFNA1	HGNC:3221	plasma membrane	EPHA2	HGNC:3386	11248553, 14692877, 8755474, 7973638	EFNA1->EPHA2
EFNA1->EPHA3	EFNA1	HGNC:3221	plasma membrane	EPHA3	HGNC:3387	9330863, 8070404	EFNA1->EPHA3
EFNA1->EPHA4	EFNA1	HGNC:3221	plasma membrane	EPHA4	HGNC:3388	9330863, 8755474	EFNA1->EPHA4
EFNA1->EPHA5	EFNA1	HGNC:3221	plasma membrane	EPHA5	HGNC:3389	9330863, 8755474	EFNA1->EPHA5
EFNA1->EPHA6	EFNA1	HGNC:3221	plasma membrane	EPHA6	HGNC:19296	9330863, 8755474	EFNA1->EPHA6
EFNA1->EPHA7	EFNA1	HGNC:3221	plasma membrane	EPHA7	HGNC:3390	9330863, 8755474	EFNA1->EPHA7
EFNA1->EPHA8	EFNA1	HGNC:3221	plasma membrane	EPHA8	HGNC:3391	10515610	EFNA1->EPHA8
EFNA2->EPHA1	EFNA2	HGNC:3222	plasma membrane	EPHA1	HGNC:3385	15114347	EFNA2->EPHA1
EFNA2->EPHA2	EFNA2	HGNC:3222	plasma membrane	EPHA2	HGNC:3386	8755474	EFNA2->EPHA2
EFNA2->EPHA3	EFNA2	HGNC:3222	plasma membrane	EPHA3	HGNC:3387	9330863, 9751130	EFNA2->EPHA3
EFNA2->EPHA4	EFNA2	HGNC:3222	plasma membrane	EPHA4	HGNC:3388	9330863	EFNA2->EPHA4
EFNA2->EPHA5	EFNA2	HGNC:3222	plasma membrane	EPHA5	HGNC:3389	9330863, 10531456	EFNA2->EPHA5
EFNA2->EPHA6	EFNA2	HGNC:3222	plasma membrane	EPHA6	HGNC:19296	9330863	EFNA2->EPHA6
EFNA2->EPHA7	EFNA2	HGNC:3222	plasma membrane	EPHA7	HGNC:3390	9330863	EFNA2->EPHA7
EFNA2->EPHA8	EFNA2	HGNC:3222	plasma membrane	EPHA8	HGNC:3391	9330863	EFNA2->EPHA8
EFNA3->EPHA1	EFNA3	HGNC:3223	plasma membrane	EPHA1	HGNC:3385	16466970	EFNA3->EPHA1
EFNA3->EPHA2	EFNA3	HGNC:3223	plasma membrane	EPHA2	HGNC:3386	9330863, 12907451	EFNA3->EPHA2
EFNA3->EPHA3	EFNA3	HGNC:3223	plasma membrane	EPHA3	HGNC:3387	9330863	EFNA3->EPHA3
EFNA3->EPHA4	EFNA3	HGNC:3223	plasma membrane	EPHA4	HGNC:3388	9330863, 12496762	EFNA3->EPHA4
EFNA3->EPHA5	EFNA3	HGNC:3223	plasma membrane	EPHA5	HGNC:3389	9330863, 10516308	EFNA3->EPHA5
EFNA3->EPHA6	EFNA3	HGNC:3223	plasma membrane	EPHA6	HGNC:19296	9330863	EFNA3->EPHA6
EFNA3->EPHA7	EFNA3	HGNC:3223	plasma membrane	EPHA7	HGNC:3390	9330863, 10366629	EFNA3->EPHA7
EFNA3->EPHA8	EFNA3	HGNC:3223	plasma membrane	EPHA8	HGNC:3391	9330863	EFNA3->EPHA8
EFNA3->EPHB1	EFNA3	HGNC:3223	plasma membrane	EPHB1	HGNC:3392	9330863	EFNA3->EPHB1
EFNA4->EPHA1	EFNA4	HGNC:3224	plasma membrane	EPHA1	HGNC:3385	15114347	EFNA4->EPHA1
EFNA4->EPHA2	EFNA4	HGNC:3224	plasma membrane	EPHA2	HGNC:3386	9330863, 10607706, 8755474	EFNA4->EPHA2
EFNA4->EPHA3	EFNA4	HGNC:3224	plasma membrane	EPHA3	HGNC:3387	8755474	EFNA4->EPHA3
EFNA4->EPHA4	EFNA4	HGNC:3224	plasma membrane	EPHA4	HGNC:3388	10366629	EFNA4->EPHA4
EFNA4->EPHA5	EFNA4	HGNC:3224	plasma membrane	EPHA5	HGNC:3389	9330863, 10607706, 8755474	EFNA4->EPHA5
EFNA4->EPHA6	EFNA4	HGNC:3224	plasma membrane	EPHA6	HGNC:19296	9330863, 10607706	EFNA4->EPHA6
EFNA4->EPHA7	EFNA4	HGNC:3224	plasma membrane	EPHA7	HGNC:3390	8755474	EFNA4->EPHA7
EFNA4->EPHA8	EFNA4	HGNC:3224	plasma membrane	EPHA8	HGNC:3391	10515610	EFNA4->EPHA8
EFNA5->EPHA1	EFNA5	HGNC:3225	plasma membrane	EPHA1	HGNC:3385	15114347	EFNA5->EPHA1
EFNA5->EPHA2	EFNA5	HGNC:3225	plasma membrane	EPHA2	HGNC:3386	9330863, 9245480	EFNA5->EPHA2
EFNA5->EPHA3	EFNA5	HGNC:3225	plasma membrane	EPHA3	HGNC:3387	9330863, 9751130, 9195962, 9245480	EFNA5->EPHA3
EFNA5->EPHA4	EFNA5	HGNC:3225	plasma membrane	EPHA4	HGNC:3388	9330863, 8755474	EFNA5->EPHA4
EFNA5->EPHA5	EFNA5	HGNC:3225	plasma membrane	EPHA5	HGNC:3389	9330863, 10531456	EFNA5->EPHA5
EFNA5->EPHA6	EFNA5	HGNC:3225	plasma membrane	EPHA6	HGNC:19296	9330863	EFNA5->EPHA6
EFNA5->EPHA7	EFNA5	HGNC:3225	plasma membrane	EPHA7	HGNC:3390	10366629	EFNA5->EPHA7
EFNA5->EPHA8	EFNA5	HGNC:3225	plasma membrane	EPHA8	HGNC:3391	9330863, 11416136	EFNA5->EPHA8
EFNA5->EPHB1	EFNA5	HGNC:3225	plasma membrane	EPHB1	HGNC:3392	9245480	EFNA5->EPHB1
EFNA5->EPHB2	EFNA5	HGNC:3225	plasma membrane	EPHB2	HGNC:3393	15107857, 15107857	EFNA5->EPHB2
EFNA5->EPHB6	EFNA5	HGNC:3225	plasma membrane	EPHB6	HGNC:3396	15107857	EFNA5->EPHB6
EFNB1->EPHA4	EFNB1	HGNC:3226	plasma membrane	EPHA4	HGNC:3388	15114347	EFNB1->EPHA4
EFNB1->EPHB1	EFNB1	HGNC:3226	plasma membrane	EPHB1	HGNC:3392	9330863, 11713248, 10669731, 12223469	EFNB1->EPHB1
EFNB1->EPHB2	EFNB1	HGNC:3226	plasma membrane	EPHB2	HGNC:3393	9330863, 8878483	EFNB1->EPHB2
EFNB1->EPHB3	EFNB1	HGNC:3226	plasma membrane	EPHB3	HGNC:3394	9330863	EFNB1->EPHB3
EFNB1->EPHB4	EFNB1	HGNC:3226	plasma membrane	EPHB4	HGNC:3395	9330863	EFNB1->EPHB4
EFNB1->EPHB6	EFNB1	HGNC:3226	plasma membrane	EPHB6	HGNC:3396	11713248	EFNB1->EPHB6
EFNB1->ERBB2	EFNB1	HGNC:3226	plasma membrane	ERBB2	HGNC:3430	22279592	EFNB1->ERBB2
EFNB2->EPHA3	EFNB2	HGNC:3227	plasma membrane	EPHA3	HGNC:3387	8559144	EFNB2->EPHA3
EFNB2->EPHA4	EFNB2	HGNC:3227	plasma membrane	EPHA4	HGNC:3388	9330863, 12761826	EFNB2->EPHA4
EFNB2->EPHA6	EFNB2	HGNC:3227	plasma membrane	EPHA6	HGNC:19296	10648835	EFNB2->EPHA6
EFNB2->EPHB1	EFNB2	HGNC:3227	plasma membrane	EPHB1	HGNC:3392	9330863, 10066262, 8559144	EFNB2->EPHB1
EFNB2->EPHB2	EFNB2	HGNC:3227	plasma membrane	EPHB2	HGNC:3393	9330863, 11780069	EFNB2->EPHB2
EFNB2->EPHB3	EFNB2	HGNC:3227	plasma membrane	EPHB3	HGNC:3394	9330863	EFNB2->EPHB3
EFNB2->EPHB4	EFNB2	HGNC:3227	plasma membrane	EPHB4	HGNC:3395	7534404, 12051776, 9718367	EFNB2->EPHB4
EFNB2->EPHB6	EFNB2	HGNC:3227	plasma membrane	EPHB6	HGNC:3396	10648835	EFNB2->EPHB6
EFNB2->GRM1	EFNB2	HGNC:3227	plasma membrane	GRM1	HGNC:4593	15745950	EFNB2->GRM1
EFNB2->GRM5	EFNB2	HGNC:3227	plasma membrane	GRM5	HGNC:4597	15745950	EFNB2->GRM5
EFNB2->PECAM1	EFNB2	HGNC:3227	plasma membrane	PECAM1	HGNC:8823	16357318	EFNB2->PECAM1
EFNB2->RHBDL2	EFNB2	HGNC:3227	plasma membrane	RHBDL2	HGNC:16083	15047175	EFNB2->RHBDL2
EFNB3->EPHA4	EFNB3	HGNC:3228	plasma membrane	EPHA4	HGNC:3388	12649481), 12383247, 9484836	EFNB3->EPHA4
EFNB3->EPHB1	EFNB3	HGNC:3228	plasma membrane	EPHB1	HGNC:3392	15114347	EFNB3->EPHB1
EFNB3->EPHB2	EFNB3	HGNC:3228	plasma membrane	EPHB2	HGNC:3393	9330863	EFNB3->EPHB2
EFNB3->EPHB3	EFNB3	HGNC:3228	plasma membrane	EPHB3	HGNC:3394	9330863, 9484836	EFNB3->EPHB3
EFNB3->EPHB4	EFNB3	HGNC:3228	plasma membrane	EPHB4	HGNC:3395	8755474	EFNB3->EPHB4
EFNB3->EPHB6	EFNB3	HGNC:3228	plasma membrane	EPHB6	HGNC:3396	15114347	EFNB3->EPHB6
EFNB3->RHBDL2	EFNB3	HGNC:3228	plasma membrane	RHBDL2	HGNC:16083	15047175	EFNB3->RHBDL2
EGF->EGFR	EGF	HGNC:3229	secreted	EGFR	HGNC:3236	6289330, 12093292, 12620237, 10788520, 16274239, 15620700, 12297050	EGF->EGFR
EGF->ERBB2	EGF	HGNC:3229	secreted	ERBB2	HGNC:3430	12093292	EGF->ERBB2
EGF->ERBB3	EGF	HGNC:3229	secreted	ERBB3	HGNC:3431	12093292	EGF->ERBB3
EGF->ERBB4	EGF	HGNC:3229	secreted	ERBB4	HGNC:3432	9305636	EGF->ERBB4
ENAM->CD63	ENAM	HGNC:3344	secreted	CD63	HGNC:1692	17708745	ENAM->CD63
ENHO->GPR19	ENHO	HGNC:24838	secreted	GPR19	HGNC:4473	28476646	ENHO->GPR19
EPCAM->EPCAM	EPCAM	HGNC:11529	plasma membrane	EPCAM	HGNC:11529	25163760	EPCAM->EPCAM
EPGN->EGFR	EPGN	HGNC:17470	secreted	EGFR	HGNC:3236	28988771	EPGN->EGFR
EPHA4->EFNB1	EPHA4	HGNC:3388	plasma membrane	EFNB1	HGNC:3226	9330863	EPHA4->EFNB1
EPO->CRLF3	EPO	HGNC:3415	secreted	CRLF3	HGNC:17177	28769759	EPO->CRLF3
EPO->EPHB4	EPO	HGNC:3415	secreted	EPHB4	HGNC:3395	26481148, 25586589	EPO->EPHB4
EPO->EPOR	EPO	HGNC:3415	secreted	EPOR	HGNC:3416	9442088, 16982323, 10318834, 9808045	EPO->EPOR
EREG->EGFR	EREG	HGNC:3443	secreted	EGFR	HGNC:3236	8626392, 9419975	EREG->EGFR
EREG->ERBB4	EREG	HGNC:3443	secreted	ERBB4	HGNC:3432	9419975	EREG->ERBB4
F10->F3	F10	HGNC:3528	secreted	F3	HGNC:3541	8702971	F10->F3
F11->GP1BA	F11	HGNC:3529	secreted	GP1BA	HGNC:4439	11696542	F11->GP1BA
F11R->JAM2	F11R	HGNC:14685	plasma membrane	JAM2	HGNC:14686	25119047	F11R->JAM2
F12->GP1BA	F12	HGNC:3530	secreted	GP1BA	HGNC:4439	10801853	F12->GP1BA
F13A1->ITGA4	F13A1	HGNC:3531	secreted	ITGA4	HGNC:6140	10816592	F13A1->ITGA4
F13A1->ITGA9	F13A1	HGNC:3531	secreted	ITGA9	HGNC:6145	10816592	F13A1->ITGA9
F13A1->ITGB1	F13A1	HGNC:3531	secreted	ITGB1	HGNC:6153	10816592	F13A1->ITGB1
F2->F2R	F2	HGNC:3535	secreted	F2R	HGNC:3537	11356985, 10644723, 12563219, 9058715, 10978167	F2->F2R
F2->F2RL1	F2	HGNC:3535	secreted	F2RL1	HGNC:3538	11356985, 10978167	F2->F2RL1
F2->F2RL2	F2	HGNC:3535	secreted	F2RL2	HGNC:3539	11356985, 12732212	F2->F2RL2
F2->F2RL3	F2	HGNC:3535	secreted	F2RL3	HGNC:3540	12732212, 12732212	F2->F2RL3
F2->GP1BA	F2	HGNC:3535	secreted	GP1BA	HGNC:4439	2933256, 11024046	F2->GP1BA
F2->GP9	F2	HGNC:3535	secreted	GP9	HGNC:4444	2207326	F2->GP9
F2->ITGA2B	F2	HGNC:3535	secreted	ITGA2B	HGNC:6138	11487023	F2->ITGA2B
F2->THBD	F2	HGNC:3535	secreted	THBD	HGNC:11784	7615164, 8663147, 14691232	F2->THBD
F7->F3	F7	HGNC:3544	secreted	F3	HGNC:3541	12787023, 12787023, 9925787	F7->F3
F8->ASGR2	F8	HGNC:3546	secreted	ASGR2	HGNC:743	15946216	F8->ASGR2
F8->LDLR	F8	HGNC:3546	secreted	LDLR	HGNC:6547	15840700	F8->LDLR
F8->LRP1	F8	HGNC:3546	secreted	LRP1	HGNC:6692	11560943, 12522143	F8->LRP1
F9->LRP1	F9	HGNC:3551	secreted	LRP1	HGNC:6692	11560943, 12522212	F9->LRP1
FAM3C->LIFR	FAM3C	HGNC:18664	secreted	LIFR	HGNC:6597	30692635	FAM3C->LIFR
FAM3D->FPR1	FAM3D	HGNC:18665	secreted	FPR1	HGNC:3826	29853563	FAM3D->FPR1
FAM3D->FPR2	FAM3D	HGNC:18665	secreted	FPR2	HGNC:3827	29853563	FAM3D->FPR2
FASLG->FAS	FASLG	HGNC:11936	plasma membrane; secreted	FAS	HGNC:11920	9126929, 9228058, 9126929	FASLG->FAS
FASLG->TNFRSF6B	FASLG	HGNC:11936	plasma membrane; secreted	TNFRSF6B	HGNC:11921	14697332, 10318773, 11994433, 9872321	FASLG->TNFRSF6B
FAT4->DCHS1	FAT4	HGNC:23109	secreted	DCHS1	HGNC:13681	24056717, 21303848	FAT4->DCHS1
FBLN1->ITGB1	FBLN1	HGNC:3600	secreted	ITGB1	HGNC:6153	2527614	FBLN1->ITGB1
FBN1->ITGA5	FBN1	HGNC:3603	secreted	ITGA5	HGNC:6141	20686071	FBN1->ITGA5
FBN1->ITGAV	FBN1	HGNC:3603	secreted	ITGAV	HGNC:6150	20686071	FBN1->ITGAV
FBN1->ITGB1	FBN1	HGNC:3603	secreted	ITGB1	HGNC:6153	20686071	FBN1->ITGB1
FBN1->ITGB3	FBN1	HGNC:3603	secreted	ITGB3	HGNC:6156	20686071	FBN1->ITGB3
FCER2->CR2	FCER2	HGNC:3612	plasma membrane	CR2	HGNC:2336	16785534, 16172256	FCER2->CR2
FCN2->LRP1	FCN2	HGNC:3624	secreted	LRP1	HGNC:6692	21054788	FCN2->LRP1
FGA->ITGA2B	FGA	HGNC:3661	secreted	ITGA2B	HGNC:6138	11460491	FGA->ITGA2B
FGA->ITGA5	FGA	HGNC:3661	secreted	ITGA5	HGNC:6141	15031111	FGA->ITGA5
FGA->ITGAM	FGA	HGNC:3661	secreted	ITGAM	HGNC:6149	16601240	FGA->ITGAM
FGA->ITGAV	FGA	HGNC:3661	secreted	ITGAV	HGNC:6150	15031111	FGA->ITGAV
FGA->ITGAX	FGA	HGNC:3661	secreted	ITGAX	HGNC:6152	4062888	FGA->ITGAX
FGA->ITGB1	FGA	HGNC:3661	secreted	ITGB1	HGNC:6153	15031111	FGA->ITGB1
FGA->ITGB2	FGA	HGNC:3661	secreted	ITGB2	HGNC:6155	4062888	FGA->ITGB2
FGA->ITGB3	FGA	HGNC:3661	secreted	ITGB3	HGNC:6156	11460491	FGA->ITGB3
FGA->TLR4	FGA	HGNC:3661	secreted	TLR4	HGNC:11850	24661950	FGA->TLR4
FGB->ITGA2B	FGB	HGNC:3662	secreted	ITGA2B	HGNC:6138	2018974	FGB->ITGA2B
FGB->ITGA5	FGB	HGNC:3662	secreted	ITGA5	HGNC:6141	15031111	FGB->ITGA5
FGB->ITGAM	FGB	HGNC:3662	secreted	ITGAM	HGNC:6149	16601240	FGB->ITGAM
FGB->ITGAV	FGB	HGNC:3662	secreted	ITGAV	HGNC:6150	15031111	FGB->ITGAV
FGB->ITGB1	FGB	HGNC:3662	secreted	ITGB1	HGNC:6153	15031111	FGB->ITGB1
FGB->ITGB2	FGB	HGNC:3662	secreted	ITGB2	HGNC:6155	16601240	FGB->ITGB2
FGB->TLR4	FGB	HGNC:3662	secreted	TLR4	HGNC:11850	24661950	FGB->TLR4
FGF1->CD44	FGF1	HGNC:3665	secreted	CD44	HGNC:1681	29812912	FGF1->CD44
FGF1->CSPG4	FGF1	HGNC:3665	secreted	CSPG4	HGNC:2466	29812912	FGF1->CSPG4
FGF1->FGFR1	FGF1	HGNC:3665	secreted	FGFR1	HGNC:3688	8663044, 8756477, 11032250, 10336501	FGF1->FGFR1
FGF1->FGFR2	FGF1	HGNC:3665	secreted	FGFR2	HGNC:3689	10618369, 11069186, 14732692	FGF1->FGFR2
FGF1->FGFR3	FGF1	HGNC:3665	secreted	FGFR3	HGNC:3690	10574949, 14732692	FGF1->FGFR3
FGF1->FGFR4	FGF1	HGNC:3665	secreted	FGFR4	HGNC:3691	8663044, 10736564, 10336501	FGF1->FGFR4
FGF1->NRP1	FGF1	HGNC:3665	secreted	NRP1	HGNC:8004	15695515	FGF1->NRP1
FGF10->FGFR1	FGF10	HGNC:3666	secreted	FGFR1	HGNC:3688	16597617	FGF10->FGFR1
FGF10->FGFR2	FGF10	HGNC:3666	secreted	FGFR2	HGNC:3689	9582367, 12591959, 9582367	FGF10->FGFR2
FGF10->FGFRL1	FGF10	HGNC:3666	secreted	FGFRL1	HGNC:3693	19920134	FGF10->FGFRL1
FGF13->SCN5A	FGF13	HGNC:3670	secreted	SCN5A	HGNC:10593	21817159	FGF13->SCN5A
FGF13->SCN8A	FGF13	HGNC:3670	secreted	SCN8A	HGNC:10596	15282281	FGF13->SCN8A
FGF16->FGFR2	FGF16	HGNC:3672	secreted	FGFR2	HGNC:3689	16597617	FGF16->FGFR2
FGF16->FGFR3	FGF16	HGNC:3672	secreted	FGFR3	HGNC:3690	16597617	FGF16->FGFR3
FGF16->FGFR4	FGF16	HGNC:3672	secreted	FGFR4	HGNC:3691	16597617	FGF16->FGFR4
FGF17->FGFR1	FGF17	HGNC:3673	secreted	FGFR1	HGNC:3688	10751172	FGF17->FGFR1
FGF17->FGFR2	FGF17	HGNC:3673	secreted	FGFR2	HGNC:3689	10751172	FGF17->FGFR2
FGF17->FGFR3	FGF17	HGNC:3673	secreted	FGFR3	HGNC:3690	10751172	FGF17->FGFR3
FGF17->FGFR4	FGF17	HGNC:3673	secreted	FGFR4	HGNC:3691	10751172	FGF17->FGFR4
FGF18->FGFR1	FGF18	HGNC:3674	secreted	FGFR1	HGNC:3688	10751172	FGF18->FGFR1
FGF18->FGFR2	FGF18	HGNC:3674	secreted	FGFR2	HGNC:3689	10751172	FGF18->FGFR2
FGF18->FGFR3	FGF18	HGNC:3674	secreted	FGFR3	HGNC:3690	15781473, 10751172	FGF18->FGFR3
FGF18->FGFR4	FGF18	HGNC:3674	secreted	FGFR4	HGNC:3691	10751172	FGF18->FGFR4
FGF19->FGFR1	FGF19	HGNC:3675	secreted	FGFR1	HGNC:3688	16597617	FGF19->FGFR1
FGF19->FGFR2	FGF19	HGNC:3675	secreted	FGFR2	HGNC:3689	16597617	FGF19->FGFR2
FGF19->FGFR3	FGF19	HGNC:3675	secreted	FGFR3	HGNC:3690	16597617	FGF19->FGFR3
FGF19->FGFR4	FGF19	HGNC:3675	secreted	FGFR4	HGNC:3691	14730967, 10525310	FGF19->FGFR4
FGF19->KLB	FGF19	HGNC:3675	secreted	KLB	HGNC:15527	22442730	FGF19->KLB
FGF2->CD44	FGF2	HGNC:3676	secreted	CD44	HGNC:1681	7532176	FGF2->CD44
FGF2->FGFR1	FGF2	HGNC:3676	secreted	FGFR1	HGNC:3688	10950949, 11030354	FGF2->FGFR1
FGF2->FGFR2	FGF2	HGNC:3676	secreted	FGFR2	HGNC:3689	8663044	FGF2->FGFR2
FGF2->FGFR3	FGF2	HGNC:3676	secreted	FGFR3	HGNC:3690	8663044, 10574949	FGF2->FGFR3
FGF2->FGFR4	FGF2	HGNC:3676	secreted	FGFR4	HGNC:3691	8663044, 8530375	FGF2->FGFR4
FGF2->FGFRL1	FGF2	HGNC:3676	secreted	FGFRL1	HGNC:3693	11418238	FGF2->FGFRL1
FGF2->GPC4	FGF2	HGNC:3676	secreted	GPC4	HGNC:4452	11066092	FGF2->GPC4
FGF2->NRP1	FGF2	HGNC:3676	secreted	NRP1	HGNC:8004	15695515	FGF2->NRP1
FGF2->SDC1	FGF2	HGNC:3676	secreted	SDC1	HGNC:10658	16982797	FGF2->SDC1
FGF2->SDC2	FGF2	HGNC:3676	secreted	SDC2	HGNC:10659	11015614, 16982797	FGF2->SDC2
FGF2->SDC3	FGF2	HGNC:3676	secreted	SDC3	HGNC:10660	8344959	FGF2->SDC3
FGF2->SDC4	FGF2	HGNC:3676	secreted	SDC4	HGNC:10661	9012653	FGF2->SDC4
FGF20->FGFR1	FGF20	HGNC:3677	secreted	FGFR1	HGNC:3688	16597617	FGF20->FGFR1
FGF20->FGFR2	FGF20	HGNC:3677	secreted	FGFR2	HGNC:3689	16597617	FGF20->FGFR2
FGF20->FGFR3	FGF20	HGNC:3677	secreted	FGFR3	HGNC:3690	16597617	FGF20->FGFR3
FGF20->FGFR4	FGF20	HGNC:3677	secreted	FGFR4	HGNC:3691	15621532	FGF20->FGFR4
FGF21->FGFR4	FGF21	HGNC:3678	secreted	FGFR4	HGNC:3691	22442730	FGF21->FGFR4
FGF22->FGFR1	FGF22	HGNC:3679	secreted	FGFR1	HGNC:3688	16597617	FGF22->FGFR1
FGF22->FGFR2	FGF22	HGNC:3679	secreted	FGFR2	HGNC:3689	12591959	FGF22->FGFR2
FGF22->FGFRL1	FGF22	HGNC:3679	secreted	FGFRL1	HGNC:3693	19920134	FGF22->FGFRL1
FGF23->FGFR1	FGF23	HGNC:3680	secreted	FGFR1	HGNC:3688	16081635	FGF23->FGFR1
FGF23->FGFR2	FGF23	HGNC:3680	secreted	FGFR2	HGNC:3689	16081635, 12032146	FGF23->FGFR2
FGF23->FGFR3	FGF23	HGNC:3680	secreted	FGFR3	HGNC:3690	12032146	FGF23->FGFR3
FGF23->FGFR4	FGF23	HGNC:3680	secreted	FGFR4	HGNC:3691	16081635	FGF23->FGFR4
FGF23->KL	FGF23	HGNC:3680	secreted	KL	HGNC:6344	30605400	FGF23->KL
FGF3->FGFR1	FGF3	HGNC:3681	secreted	FGFR1	HGNC:3688	7592624, 8663044	FGF3->FGFR1
FGF3->FGFR2	FGF3	HGNC:3681	secreted	FGFR2	HGNC:3689	7592624, 8663044	FGF3->FGFR2
FGF3->FGFR3	FGF3	HGNC:3681	secreted	FGFR3	HGNC:3690	8663044	FGF3->FGFR3
FGF3->FGFR4	FGF3	HGNC:3681	secreted	FGFR4	HGNC:3691	8663044	FGF3->FGFR4
FGF3->FGFRL1	FGF3	HGNC:3681	secreted	FGFRL1	HGNC:3693	19920134	FGF3->FGFRL1
FGF4->FGFR1	FGF4	HGNC:3682	secreted	FGFR1	HGNC:3688	11486033, 11486033	FGF4->FGFR1
FGF4->FGFR2	FGF4	HGNC:3682	secreted	FGFR2	HGNC:3689	11486033, 8663044	FGF4->FGFR2
FGF4->FGFR3	FGF4	HGNC:3682	secreted	FGFR3	HGNC:3690	11486033, 8663044	FGF4->FGFR3
FGF4->FGFR4	FGF4	HGNC:3682	secreted	FGFR4	HGNC:3691	11486033, 8663044	FGF4->FGFR4
FGF4->FGFRL1	FGF4	HGNC:3682	secreted	FGFRL1	HGNC:3693	19920134	FGF4->FGFRL1
FGF4->NRP1	FGF4	HGNC:3682	secreted	NRP1	HGNC:8004	15695515	FGF4->NRP1
FGF5->FGFR1	FGF5	HGNC:3683	secreted	FGFR1	HGNC:3688	8386828, 8386828	FGF5->FGFR1
FGF5->FGFR2	FGF5	HGNC:3683	secreted	FGFR2	HGNC:3689	8386828, 11876253	FGF5->FGFR2
FGF5->FGFR3	FGF5	HGNC:3683	secreted	FGFR3	HGNC:3690	8663044	FGF5->FGFR3
FGF5->FGFR4	FGF5	HGNC:3683	secreted	FGFR4	HGNC:3691	1385111, 8663044	FGF5->FGFR4
FGF6->FGFR1	FGF6	HGNC:3684	secreted	FGFR1	HGNC:3688	8663044	FGF6->FGFR1
FGF6->FGFR2	FGF6	HGNC:3684	secreted	FGFR2	HGNC:3689	8663044	FGF6->FGFR2
FGF6->FGFR3	FGF6	HGNC:3684	secreted	FGFR3	HGNC:3690	8663044	FGF6->FGFR3
FGF6->FGFR4	FGF6	HGNC:3684	secreted	FGFR4	HGNC:3691	1385111, 1385111	FGF6->FGFR4
FGF7->FGFR1	FGF7	HGNC:3685	secreted	FGFR1	HGNC:3688	8663044	FGF7->FGFR1
FGF7->FGFR2	FGF7	HGNC:3685	secreted	FGFR2	HGNC:3689	12591959, 7687739	FGF7->FGFR2
FGF7->FGFR3	FGF7	HGNC:3685	secreted	FGFR3	HGNC:3690	8663044	FGF7->FGFR3
FGF7->NRP1	FGF7	HGNC:3685	secreted	NRP1	HGNC:8004	15695515	FGF7->NRP1
FGF8->FGFR1	FGF8	HGNC:3686	secreted	FGFR1	HGNC:3688	8290257, 10574949	FGF8->FGFR1
FGF8->FGFR2	FGF8	HGNC:3686	secreted	FGFR2	HGNC:3689	8663044, 8663044, 10751172	FGF8->FGFR2
FGF8->FGFR3	FGF8	HGNC:3686	secreted	FGFR3	HGNC:3690	8663044, 11486033, 10574949	FGF8->FGFR3
FGF8->FGFR4	FGF8	HGNC:3686	secreted	FGFR4	HGNC:3691	11486033, 10736564	FGF8->FGFR4
FGF8->FGFRL1	FGF8	HGNC:3686	secreted	FGFRL1	HGNC:3693	19920134	FGF8->FGFRL1
FGF9->FGFR1	FGF9	HGNC:3687	secreted	FGFR1	HGNC:3688	10574949	FGF9->FGFR1
FGF9->FGFR2	FGF9	HGNC:3687	secreted	FGFR2	HGNC:3689	8663044, 8576175	FGF9->FGFR2
FGF9->FGFR3	FGF9	HGNC:3687	secreted	FGFR3	HGNC:3690	15231666, 10574949, 8576175	FGF9->FGFR3
FGF9->FGFR4	FGF9	HGNC:3687	secreted	FGFR4	HGNC:3691	8663044	FGF9->FGFR4
FGG->ITGA2B	FGG	HGNC:3694	secreted	ITGA2B	HGNC:6138	2018974	FGG->ITGA2B
FGG->ITGA5	FGG	HGNC:3694	secreted	ITGA5	HGNC:6141	15031111	FGG->ITGA5
FGG->ITGAV	FGG	HGNC:3694	secreted	ITGAV	HGNC:6150	15031111	FGG->ITGAV
FGG->ITGB1	FGG	HGNC:3694	secreted	ITGB1	HGNC:6153	15031111	FGG->ITGB1
FGG->ITGB2	FGG	HGNC:3694	secreted	ITGB2	HGNC:6155	16601240	FGG->ITGB2
FGG->TLR4	FGG	HGNC:3694	secreted	TLR4	HGNC:11850	24661950	FGG->TLR4
FGL1->EGFR	FGL1	HGNC:3695	secreted	EGFR	HGNC:3236	24768768	FGL1->EGFR
FGL1->LAG3	FGL1	HGNC:3695	secreted	LAG3	HGNC:6476	30580966	FGL1->LAG3
FLT3LG->FLT3	FLT3LG	HGNC:3766	secreted	FLT3	HGNC:3765	15147956, 9651358, 7505204	FLT3LG->FLT3
FN1->CD44	FN1	HGNC:3778	secreted	CD44	HGNC:1681	1730778	FN1->CD44
FN1->COL13A1	FN1	HGNC:3778	secreted	COL13A1	HGNC:2190	11956183	FN1->COL13A1
FN1->ITGA2	FN1	HGNC:3778	secreted	ITGA2	HGNC:6137	7688313	FN1->ITGA2
FN1->ITGA2B	FN1	HGNC:3778	secreted	ITGA2B	HGNC:6138	8663002	FN1->ITGA2B
FN1->ITGA4	FN1	HGNC:3778	secreted	ITGA4	HGNC:6140	9842903, 11010812, 9117345	FN1->ITGA4
FN1->ITGA5	FN1	HGNC:3778	secreted	ITGA5	HGNC:6141	1532572, 11423542, 10772816, 11801679, 9211865, 1694173	FN1->ITGA5
FN1->ITGA8	FN1	HGNC:3778	secreted	ITGA8	HGNC:6144	7626807, 7559467	FN1->ITGA8
FN1->ITGA9	FN1	HGNC:3778	secreted	ITGA9	HGNC:6145	11839764	FN1->ITGA9
FN1->ITGAV	FN1	HGNC:3778	secreted	ITGAV	HGNC:6150	23154389	FN1->ITGAV
FN1->ITGB1	FN1	HGNC:3778	secreted	ITGB1	HGNC:6153	7626807, 7688313, 9842903, 10772816, 11010812, 8120056	FN1->ITGB1
FN1->ITGB3	FN1	HGNC:3778	secreted	ITGB3	HGNC:6156	11423542, 8663002, 1694173	FN1->ITGB3
FN1->ITGB6	FN1	HGNC:3778	secreted	ITGB6	HGNC:6161	1532572, 1532572	FN1->ITGB6
FN1->ITGB7	FN1	HGNC:3778	secreted	ITGB7	HGNC:6162	1372909	FN1->ITGB7
FN1->ITGB8	FN1	HGNC:3778	secreted	ITGB8	HGNC:6163	7542940	FN1->ITGB8
FN1->MAG	FN1	HGNC:3778	secreted	MAG	HGNC:6783	11423128	FN1->MAG
FN1->NT5E	FN1	HGNC:3778	secreted	NT5E	HGNC:8021	9361795, 10470109	FN1->NT5E
FN1->PLAUR	FN1	HGNC:3778	secreted	PLAUR	HGNC:9053	2413022	FN1->PLAUR
FN1->SDC2	FN1	HGNC:3778	secreted	SDC2	HGNC:10659	10772816, 10772816	FN1->SDC2
FN1->TNFRSF11B	FN1	HGNC:3778	secreted	TNFRSF11B	HGNC:11909	15799029	FN1->TNFRSF11B
FN1->TSHR	FN1	HGNC:3778	secreted	TSHR	HGNC:12373	11981027	FN1->TSHR
FNDC5->ITGAV	FNDC5	HGNC:20240	secreted	ITGAV	HGNC:6150	30550785	FNDC5->ITGAV
FNDC5->ITGB5	FNDC5	HGNC:20240	secreted	ITGB5	HGNC:6160	30550785	FNDC5->ITGB5
FSHB->FSHR	FSHB	HGNC:3964	secreted	FSHR	HGNC:3969	2126341, 10395410	FSHB->FSHR
FSTL1->DIP2A	FSTL1	HGNC:3972	secreted	DIP2A	HGNC:17217	20054002	FSTL1->DIP2A
FZD8->CKAP4	FZD8	HGNC:4046	plasma membrane; secreted	CKAP4	HGNC:16991	28893174	FZD8->CKAP4
GAL->GALR1	GAL	HGNC:4114	secreted	GALR1	HGNC:4132	10689365, 11481429, 9168941, 9685625, 9808667, 9880084, 7524088, 11600206, 8617199, 9808667, 7524088	GAL->GALR1
GAL->GALR2	GAL	HGNC:4114	secreted	GALR2	HGNC:4133	9832121, 9880084, 9685625, 11600206, 9480833, 9685625	GAL->GALR2
GAL->GALR3	GAL	HGNC:4114	secreted	GALR3	HGNC:4134	9832121, 9832121, 9722565, 9880084	GAL->GALR3
GAL->GPR151	GAL	HGNC:4114	secreted	GPR151	HGNC:23624	15111018	GAL->GPR151
GALP->GALR1	GALP	HGNC:24840	secreted	GALR1	HGNC:4132	10689365, 15944009	GALP->GALR1
GALP->GALR2	GALP	HGNC:24840	secreted	GALR2	HGNC:4133	9832121, 15944009, 20880399	GALP->GALR2
GALP->GALR3	GALP	HGNC:24840	secreted	GALR3	HGNC:4134	9832121, 15944009	GALP->GALR3
GAS6->AXL	GAS6	HGNC:4168	secreted	AXL	HGNC:905	7854420, 8939948, 8621659, 16362042	GAS6->AXL
GAS6->MERTK	GAS6	HGNC:4168	secreted	MERTK	HGNC:7027	9160883, 8939948, 8939948	GAS6->MERTK
GAS6->TYRO3	GAS6	HGNC:4168	secreted	TYRO3	HGNC:12446	7867073, 8939948, 8621659, 8939948	GAS6->TYRO3
GAST->CCKBR	GAST	HGNC:4164	secreted	CCKBR	HGNC:1571	7681836	GAST->CCKBR
GCG->GCGR	GCG	HGNC:4191	secreted	GCGR	HGNC:4192	12529935, 4305077, 8382034	GCG->GCGR
GCG->GLP1R	GCG	HGNC:4191	secreted	GLP1R	HGNC:4324	8404634, 7937318, 15528268, 8404634, 11116211	GCG->GLP1R
GCG->GLP2R	GCG	HGNC:4191	secreted	GLP2R	HGNC:4325	9990065, 11738243, 11738243	GCG->GLP2R
GDF1->ACVR1	GDF1	HGNC:4214	secreted	ACVR1	HGNC:171	28955827	GDF1->ACVR1
GDF1->BMPR1A	GDF1	HGNC:4214	secreted	BMPR1A	HGNC:1076	28955827	GDF1->BMPR1A
GDF1->BMPR2	GDF1	HGNC:4214	secreted	BMPR2	HGNC:1078	28955827	GDF1->BMPR2
GDF11->ACVR1B	GDF11	HGNC:4216	secreted	ACVR1B	HGNC:172	12414726	GDF11->ACVR1B
GDF11->ACVR2A	GDF11	HGNC:4216	secreted	ACVR2A	HGNC:173	12414726	GDF11->ACVR2A
GDF11->ACVR2B	GDF11	HGNC:4216	secreted	ACVR2B	HGNC:174	12414726, 16845371	GDF11->ACVR2B
GDF15->GFRAL	GDF15	HGNC:30142	secreted	GFRAL	HGNC:32789	28953886, 28846097, 28846098, 28846099	GDF15->GFRAL
GDF2->ACVR1	GDF2	HGNC:4217	secreted	ACVR1	HGNC:171	19996292	GDF2->ACVR1
GDF2->ACVR2A	GDF2	HGNC:4217	secreted	ACVR2A	HGNC:173	19996292	GDF2->ACVR2A
GDF2->ACVR2B	GDF2	HGNC:4217	secreted	ACVR2B	HGNC:174	15851468	GDF2->ACVR2B
GDF2->ACVRL1	GDF2	HGNC:4217	secreted	ACVRL1	HGNC:175	17068149	GDF2->ACVRL1
GDF2->BMPR2	GDF2	HGNC:4217	secreted	BMPR2	HGNC:1078	15851468	GDF2->BMPR2
GDF2->ENG	GDF2	HGNC:4217	secreted	ENG	HGNC:3349	7068149	GDF2->ENG
GDF3->TDGF1	GDF3	HGNC:4218	secreted	TDGF1	HGNC:11701	28126904	GDF3->TDGF1
GDF5->ACVR1	GDF5	HGNC:4220	secreted	ACVR1	HGNC:171	8702914	GDF5->ACVR1
GDF5->ACVR2A	GDF5	HGNC:4220	secreted	ACVR2A	HGNC:173	8702914	GDF5->ACVR2A
GDF5->ACVR2B	GDF5	HGNC:4220	secreted	ACVR2B	HGNC:174	8702914	GDF5->ACVR2B
GDF5->BMPR1A	GDF5	HGNC:4220	secreted	BMPR1A	HGNC:1076	9525338	GDF5->BMPR1A
GDF5->BMPR1B	GDF5	HGNC:4220	secreted	BMPR1B	HGNC:1077	8702914, 15569154, 11282024	GDF5->BMPR1B
GDF5->BMPR2	GDF5	HGNC:4220	secreted	BMPR2	HGNC:1078	8702914, 9525338	GDF5->BMPR2
GDF5->ROR2	GDF5	HGNC:4220	secreted	ROR2	HGNC:10257	15569154	GDF5->ROR2
GDF6->BMPR1A	GDF6	HGNC:4221	secreted	BMPR1A	HGNC:1076	16049014, 9525338	GDF6->BMPR1A
GDF6->BMPR1B	GDF6	HGNC:4221	secreted	BMPR1B	HGNC:1077	9525338	GDF6->BMPR1B
GDF6->BMPR2	GDF6	HGNC:4221	secreted	BMPR2	HGNC:1078	16049014, 9525338	GDF6->BMPR2
GDF7->ACVR2A	GDF7	HGNC:4222	secreted	ACVR2A	HGNC:173	16049014	GDF7->ACVR2A
GDF7->BMPR1A	GDF7	HGNC:4222	secreted	BMPR1A	HGNC:1076	16049014	GDF7->BMPR1A
GDF7->BMPR2	GDF7	HGNC:4222	secreted	BMPR2	HGNC:1078	16049014	GDF7->BMPR2
GDF9->ACVR2A	GDF9	HGNC:4224	secreted	ACVR2A	HGNC:173	12135884	GDF9->ACVR2A
GDF9->BMPR1A	GDF9	HGNC:4224	secreted	BMPR1A	HGNC:1076	12135884	GDF9->BMPR1A
GDF9->BMPR1B	GDF9	HGNC:4224	secreted	BMPR1B	HGNC:1077	12135884	GDF9->BMPR1B
GDF9->BMPR2	GDF9	HGNC:4224	secreted	BMPR2	HGNC:1078	12135884, 12135884	GDF9->BMPR2
GDF9->TGFBR1	GDF9	HGNC:4224	secreted	TGFBR1	HGNC:11772	14684852	GDF9->TGFBR1
GDNF->GFRA1	GDNF	HGNC:4232	secreted	GFRA1	HGNC:4243	14514671, 8674117, 9482105	GDNF->GFRA1
GDNF->GFRA2	GDNF	HGNC:4232	secreted	GFRA2	HGNC:4244	9182803, 9407096	GDNF->GFRA2
GDNF->RET	GDNF	HGNC:4232	secreted	RET	HGNC:9967	9482105, 9182803, 14514671, 8674117	GDNF->RET
GH1->GHR	GH1	HGNC:4261	secreted	GHR	HGNC:4263	7862673	GH1->GHR
GH1->PRLR	GH1	HGNC:4261	secreted	PRLR	HGNC:9446	9556914	GH1->PRLR
GH2->GHR	GH2	HGNC:4262	secreted	GHR	HGNC:4263	1955498	GH2->GHR
GHRH->GHRHR	GHRH	HGNC:4265	secreted	GHRHR	HGNC:4266	7680413, 1333056	GHRH->GHRHR
GHRH->VIPR1	GHRH	HGNC:4265	secreted	VIPR1	HGNC:12694	8791009	GHRH->VIPR1
GHRL->GHSR	GHRL	HGNC:18129	secreted	GHSR	HGNC:4267	10604470, 15905359, 10628755, 12907757, 21402696, 11314756, 10604470, 11227737	GHRL->GHSR
GHRL->GPR39	GHRL	HGNC:18129	secreted	GPR39	HGNC:4496	16284174	GHRL->GPR39
GHRL->MLNR	GHRL	HGNC:18129	secreted	MLNR	HGNC:4495	12606621	GHRL->MLNR
GIP->DPP4	GIP	HGNC:4270	secreted	DPP4	HGNC:3009	15655705	GIP->DPP4
GIP->GIPR	GIP	HGNC:4270	secreted	GIPR	HGNC:4271	15655707, 7589426, 15655707, 8795084, 12627975, 7589426	GIP->GIPR
GLG1->SELE	GLG1	HGNC:4316	plasma membrane; secreted	SELE	HGNC:10718	11404363	GLG1->SELE
GNAI2->ADCY1	GNAI2	HGNC:4385	plasma membrane	ADCY1	HGNC:232	2121366	GNAI2->ADCY1
GNAI2->ADORA1	GNAI2	HGNC:4385	plasma membrane	ADORA1	HGNC:262	11369591	GNAI2->ADORA1
GNAI2->ADRA2A	GNAI2	HGNC:4385	plasma membrane	ADRA2A	HGNC:281	7887906	GNAI2->ADRA2A
GNAI2->ADRA2B	GNAI2	HGNC:4385	plasma membrane	ADRA2B	HGNC:282	2169434	GNAI2->ADRA2B
GNAI2->AGTR2	GNAI2	HGNC:4385	plasma membrane	AGTR2	HGNC:338	8663053, 11055978	GNAI2->AGTR2
GNAI2->C5AR1	GNAI2	HGNC:4385	plasma membrane	C5AR1	HGNC:1338	7962171	GNAI2->C5AR1
GNAI2->CAV1	GNAI2	HGNC:4385	plasma membrane	CAV1	HGNC:1527	8621645	GNAI2->CAV1
GNAI2->CCR5	GNAI2	HGNC:4385	plasma membrane	CCR5	HGNC:1606	15251452	GNAI2->CCR5
GNAI2->CNR1	GNAI2	HGNC:4385	plasma membrane	CNR1	HGNC:2159	11168387	GNAI2->CNR1
GNAI2->CXCR1	GNAI2	HGNC:4385	plasma membrane	CXCR1	HGNC:6026	8662698, 8903513	GNAI2->CXCR1
GNAI2->CXCR2	GNAI2	HGNC:4385	plasma membrane	CXCR2	HGNC:6027	8662698	GNAI2->CXCR2
GNAI2->EDNRA	GNAI2	HGNC:4385	plasma membrane	EDNRA	HGNC:3179	7882989	GNAI2->EDNRA
GNAI2->EGFR	GNAI2	HGNC:4385	plasma membrane	EGFR	HGNC:3236	11286993	GNAI2->EGFR
GNAI2->F2R	GNAI2	HGNC:4385	plasma membrane	F2R	HGNC:3537	10644723, 8982657	GNAI2->F2R
GNAI2->FPR1	GNAI2	HGNC:4385	plasma membrane	FPR1	HGNC:3826	8663057	GNAI2->FPR1
GNAI2->IGF1R	GNAI2	HGNC:4385	plasma membrane	IGF1R	HGNC:5465	11120746	GNAI2->IGF1R
GNAI2->LHCGR	GNAI2	HGNC:4385	plasma membrane	LHCGR	HGNC:6585	10493819	GNAI2->LHCGR
GNAI2->LPAR3	GNAI2	HGNC:4385	plasma membrane	LPAR3	HGNC:14298	10727522	GNAI2->LPAR3
GNAI2->MTNR1A	GNAI2	HGNC:4385	plasma membrane	MTNR1A	HGNC:7463	10598579, 17215244	GNAI2->MTNR1A
GNAI2->MTNR1B	GNAI2	HGNC:4385	plasma membrane	MTNR1B	HGNC:7464	17215244	GNAI2->MTNR1B
GNAI2->OPRD1	GNAI2	HGNC:4385	plasma membrane	OPRD1	HGNC:8153	1671672	GNAI2->OPRD1
GNAI2->OPRM1	GNAI2	HGNC:4385	plasma membrane	OPRM1	HGNC:8156	12068084	GNAI2->OPRM1
GNAI2->P2RY12	GNAI2	HGNC:4385	plasma membrane	P2RY12	HGNC:18124	8554519	GNAI2->P2RY12
GNAI2->TBXA2R	GNAI2	HGNC:4385	plasma membrane	TBXA2R	HGNC:11608	16212421	GNAI2->TBXA2R
GNAI2->TSHR	GNAI2	HGNC:4385	plasma membrane	TSHR	HGNC:12373	8552586	GNAI2->TSHR
GNAS->ADRB2	GNAS	HGNC:4392	secreted	ADRB2	HGNC:286	19144685	GNAS->ADRB2
GNAS->AVPR2	GNAS	HGNC:4392	secreted	AVPR2	HGNC:897	8621513	GNAS->AVPR2
GNAS->CRHR1	GNAS	HGNC:4392	secreted	CRHR1	HGNC:2357	10598591	GNAS->CRHR1
GNAS->GCGR	GNAS	HGNC:4392	secreted	GCGR	HGNC:4192	1908089	GNAS->GCGR
GNAS->LHCGR	GNAS	HGNC:4392	secreted	LHCGR	HGNC:6585	10493819	GNAS->LHCGR
GNAS->PTGDR	GNAS	HGNC:4392	secreted	PTGDR	HGNC:9591	12672054	GNAS->PTGDR
GNAS->TSHR	GNAS	HGNC:4392	secreted	TSHR	HGNC:12373	9525885	GNAS->TSHR
GNAS->VIPR1	GNAS	HGNC:4392	secreted	VIPR1	HGNC:12694	11812005	GNAS->VIPR1
GNRH1->GNRHR	GNRH1	HGNC:4419	secreted	GNRHR	HGNC:4421	414473, 17452338, 11726197, 17095587, 9414473	GNRH1->GNRHR
GNRH2->GNRHR	GNRH2	HGNC:4420	secreted	GNRHR	HGNC:4421	17452338, 17942747, 19638591	GNRH2->GNRHR
GPC3->CD81	GPC3	HGNC:4451	plasma membrane	CD81	HGNC:1701	23665349	GPC3->CD81
GPC3->IGF1R	GPC3	HGNC:4451	plasma membrane	IGF1R	HGNC:5465	18413366	GPC3->IGF1R
GPHA2->TSHR	GPHA2	HGNC:18054	secreted	TSHR	HGNC:12373	12045258	GPHA2->TSHR
GPHB5->TSHR	GPHB5	HGNC:18055	secreted	TSHR	HGNC:12373	16210345	GPHB5->TSHR
GPI->AMFR	GPI	HGNC:4458	secreted	AMFR	HGNC:463	12527360, 16563432	GPI->AMFR
GREM1->KDR	GREM1	HGNC:2001	secreted	KDR	HGNC:6307	20660291, 25810250, 27894090, 27174917	GREM1->KDR
GRN->SORT1	GRN	HGNC:4601	secreted	SORT1	HGNC:11186	22361451, 24163244	GRN->SORT1
GRN->TNFRSF1A	GRN	HGNC:4601	secreted	TNFRSF1A	HGNC:11916	21393509	GRN->TNFRSF1A
GRN->TNFRSF1B	GRN	HGNC:4601	secreted	TNFRSF1B	HGNC:11917	21393509	GRN->TNFRSF1B
GRP->BRS3	GRP	HGNC:4605	secreted	BRS3	HGNC:1113	11112777	GRP->BRS3
GRP->GRPR	GRP	HGNC:4605	secreted	GRPR	HGNC:4609	1720612, 7838118, 10454496, 7838118, 19463875, 7838118	GRP->GRPR
GRP->NMBR	GRP	HGNC:4605	secreted	NMBR	HGNC:7843	10545285	GRP->NMBR
GUCA2A->GUCY2C	GUCA2A	HGNC:4682	secreted	GUCY2C	HGNC:4688	10845107, 10601865, 11889121	GUCA2A->GUCY2C
GUCA2B->GUCY2C	GUCA2B	HGNC:4683	secreted	GUCY2C	HGNC:4688	10845107	GUCA2B->GUCY2C
GUCA2B->GUCY2D	GUCA2B	HGNC:4683	secreted	GUCY2D	HGNC:4689	9698373	GUCA2B->GUCY2D
GZMB->CHRM3	GZMB	HGNC:4709	secreted	CHRM3	HGNC:1952	11665980	GZMB->CHRM3
GZMB->IGF2R	GZMB	HGNC:4709	secreted	IGF2R	HGNC:5467	11081635, 11081635	GZMB->IGF2R
HAS2->CD44	HAS2	HGNC:4819	plasma membrane	CD44	HGNC:1681	1694723	HAS2->CD44
HAS2->HMMR	HAS2	HGNC:4819	plasma membrane	HMMR	HGNC:5012	1376732	HAS2->HMMR
HAVCR1->CD300LB	HAVCR1	HGNC:17866	plasma membrane	CD300LB	HGNC:30811	20566714	HAVCR1->CD300LB
HAVCR1->HAVCR1	HAVCR1	HGNC:17866	plasma membrane	HAVCR1	HGNC:17866	17363299	HAVCR1->HAVCR1
HBEGF->CD44	HBEGF	HGNC:3059	secreted	CD44	HGNC:1681	7532176	HBEGF->CD44
HBEGF->CD82	HBEGF	HGNC:3059	secreted	CD82	HGNC:6210	10749879	HBEGF->CD82
HBEGF->CD9	HBEGF	HGNC:3059	secreted	CD9	HGNC:1709	1939101, 11735113, 11846885, 8194524	HBEGF->CD9
HBEGF->EGFR	HBEGF	HGNC:3059	secreted	EGFR	HGNC:3236	12725245, 12725245	HBEGF->EGFR
HBEGF->ERBB2	HBEGF	HGNC:3059	secreted	ERBB2	HGNC:3430	12958167	HBEGF->ERBB2
HBEGF->ERBB4	HBEGF	HGNC:3059	secreted	ERBB4	HGNC:3432	1840698, 9135143	HBEGF->ERBB4
HCRT->HCRTR1	HCRT	HGNC:4847	secreted	HCRTR1	HGNC:4848	9491897, 9491897, 10498827, 14691055, 11403934, 12606634, 11250867, 12702704, 11266181, 11162621, 12208495, 18599270, 21362456, 9491897	HCRT->HCRTR1
HCRT->HCRTR2	HCRT	HGNC:4847	secreted	HCRTR2	HGNC:4849	9491897, 9491897, 12702704, 11162621, 12208495, 18599270, 9491897	HCRT->HCRTR2
HCRT->NPFFR2	HCRT	HGNC:4847	secreted	NPFFR2	HGNC:4525	12609745	HCRT->NPFFR2
HEBP1->FPR3	HEBP1	HGNC:17176	secreted	FPR3	HGNC:3828	15623572	HEBP1->FPR3
HGF->CD44	HGF	HGNC:4893	secreted	CD44	HGNC:1681	10037743	HGF->CD44
HGF->MET	HGF	HGNC:4893	secreted	MET	HGNC:7029	1846706, 1655405, 15167892, 18495663	HGF->MET
HGF->SDC1	HGF	HGNC:4893	secreted	SDC1	HGNC:10658	11830493	HGF->SDC1
HGF->SDC2	HGF	HGNC:4893	secreted	SDC2	HGNC:10659	8157651	HGF->SDC2
HGF->ST14	HGF	HGNC:4893	secreted	ST14	HGNC:11344	10962009	HGF->ST14
HHLA2->TMIGD2	HHLA2	HGNC:4905	plasma membrane	TMIGD2	HGNC:28324	26405587	HHLA2->TMIGD2
HLA-A->APLP2	HLA-A	HGNC:4931	plasma membrane	APLP2	HGNC:598	19184004	HLA-A->APLP2
HLA-A->ERBB2	HLA-A	HGNC:4931	plasma membrane	ERBB2	HGNC:3430	10593938	HLA-A->ERBB2
HLA-A->KIR3DL1	HLA-A	HGNC:4931	plasma membrane	KIR3DL1	HGNC:6338	17182537	HLA-A->KIR3DL1
HLA-A->KIR3DL2	HLA-A	HGNC:4931	plasma membrane	KIR3DL2	HGNC:6339	15719024, 8617928, 8760804	HLA-A->KIR3DL2
HLA-A->LILRB1	HLA-A	HGNC:4931	plasma membrane	LILRB1	HGNC:6605	12897781	HLA-A->LILRB1
HLA-A->LILRB2	HLA-A	HGNC:4931	plasma membrane	LILRB2	HGNC:6606	12853576, 9531263	HLA-A->LILRB2
HLA-B->CANX	HLA-B	HGNC:4932	plasma membrane	CANX	HGNC:1473	7876141	HLA-B->CANX
HLA-B->KIR2DL3	HLA-B	HGNC:4932	plasma membrane	KIR2DL3	HGNC:6331	28514659, 7931060, 8760827	HLA-B->KIR2DL3
HLA-B->KIR3DL1	HLA-B	HGNC:4932	plasma membrane	KIR3DL1	HGNC:6338	15607823, 8046332	HLA-B->KIR3DL1
HLA-B->KIR3DL2	HLA-B	HGNC:4932	plasma membrane	KIR3DL2	HGNC:6339	17407096, 23804219, 23857132	HLA-B->KIR3DL2
HLA-B->KLRD1	HLA-B	HGNC:4932	plasma membrane	KLRD1	HGNC:6378	8046333	HLA-B->KLRD1
HLA-B->LILRB1	HLA-B	HGNC:4932	plasma membrane	LILRB1	HGNC:6605	12853576	HLA-B->LILRB1
HLA-B->LILRB2	HLA-B	HGNC:4932	plasma membrane	LILRB2	HGNC:6606	12853576, 9531263	HLA-B->LILRB2
HLA-C->KIR2DL1	HLA-C	HGNC:4933	plasma membrane	KIR2DL1	HGNC:6329	15607823, 10429675, 9378975, 11323700, 10820396, 11163076, 12794140, 11009104, 12454284, 9686591, 9768753	HLA-C->KIR2DL1
HLA-C->KIR2DL3	HLA-C	HGNC:4933	plasma membrane	KIR2DL3	HGNC:6331	15607823, 8692965, 9768753, 10497191	HLA-C->KIR2DL3
HLA-C->KIR2DS4	HLA-C	HGNC:4933	plasma membrane	KIR2DS4	HGNC:6336	15265913, 9521070	HLA-C->KIR2DS4
HLA-C->LILRA3	HLA-C	HGNC:4933	plasma membrane	LILRA3	HGNC:6604	21270408	HLA-C->LILRA3
HLA-C->LILRB1	HLA-C	HGNC:4933	plasma membrane	LILRB1	HGNC:6605	12853576	HLA-C->LILRB1
HLA-C->LILRB2	HLA-C	HGNC:4933	plasma membrane	LILRB2	HGNC:6606	12853576	HLA-C->LILRB2
HLA-E->KLRC1	HLA-E	HGNC:4962	plasma membrane	KLRC1	HGNC:6374	9486650, 9486650	HLA-E->KLRC1
HLA-E->KLRC2	HLA-E	HGNC:4962	plasma membrane	KLRC2	HGNC:6375	9486650, 9486650, 9103421	HLA-E->KLRC2
HLA-E->KLRD1	HLA-E	HGNC:4962	plasma membrane	KLRD1	HGNC:6378	9486650, 14734748, 9815261, 9486650, 9886400	HLA-E->KLRD1
HLA-E->KLRK1	HLA-E	HGNC:4962	plasma membrane	KLRK1	HGNC:18788	24223577	HLA-E->KLRK1
HLA-F->KIR3DL1	HLA-F	HGNC:4963	plasma membrane	KIR3DL1	HGNC:6338	27455421	HLA-F->KIR3DL1
HLA-F->KIR3DL2	HLA-F	HGNC:4963	plasma membrane	KIR3DL2	HGNC:6339	27455421	HLA-F->KIR3DL2
HLA-F->LILRB1	HLA-F	HGNC:4963	plasma membrane	LILRB1	HGNC:6605	11169396	HLA-F->LILRB1
HLA-F->LILRB2	HLA-F	HGNC:4963	plasma membrane	LILRB2	HGNC:6606	11169396	HLA-F->LILRB2
HLA-G->KIR2DL4	HLA-G	HGNC:4964	plasma membrane	KIR2DL4	HGNC:6332	10190900, 10190900	HLA-G->KIR2DL4
HLA-G->KLRC1	HLA-G	HGNC:4964	plasma membrane	KLRC1	HGNC:6374	9295021	HLA-G->KLRC1
HLA-G->KLRD1	HLA-G	HGNC:4964	plasma membrane	KLRD1	HGNC:6378	9405670, 9295021, 9405670	HLA-G->KLRD1
HLA-G->LILRB1	HLA-G	HGNC:4964	plasma membrane	LILRB1	HGNC:6605	15718280, 9933109, 12853576, 12874224	HLA-G->LILRB1
HLA-G->LILRB2	HLA-G	HGNC:4964	plasma membrane	LILRB2	HGNC:6606	12853576, 15670976, 9531263, 10190906	HLA-G->LILRB2
HMGB1->HAVCR2	HMGB1	HGNC:4983	secreted	HAVCR2	HGNC:18437	22842346	HMGB1->HAVCR2
HMGB1->SDC1	HMGB1	HGNC:4983	secreted	SDC1	HGNC:10658	1369684	HMGB1->SDC1
HMGB1->THBD	HMGB1	HGNC:4983	secreted	THBD	HGNC:11784	15841214	HMGB1->THBD
HP->CD163	HP	HGNC:5141	secreted	CD163	HGNC:1631	27294203	HP->CD163
HP->ITGAM	HP	HGNC:5141	secreted	ITGAM	HGNC:6149	8786317	HP->ITGAM
HP->ITGB2	HP	HGNC:5141	secreted	ITGB2	HGNC:6155	8786317	HP->ITGB2
HRAS->AGTR1	HRAS	HGNC:5173	plasma membrane	AGTR1	HGNC:336	8753867	HRAS->AGTR1
HRAS->CAV1	HRAS	HGNC:5173	plasma membrane	CAV1	HGNC:1527	8621645	HRAS->CAV1
HRAS->INSR	HRAS	HGNC:5173	plasma membrane	INSR	HGNC:6091	3109943	HRAS->INSR
HRG->FCGR1A	HRG	HGNC:5181	secreted	FCGR1A	HGNC:3613	10421785	HRG->FCGR1A
HSP90AA1->CFTR	HSP90AA1	HGNC:5253	secreted	CFTR	HGNC:1884	9843494	HSP90AA1->CFTR
HSP90AA1->EGFR	HSP90AA1	HGNC:5253	secreted	EGFR	HGNC:3236	18199556	HSP90AA1->EGFR
HSP90AA1->FGFR3	HSP90AA1	HGNC:5253	secreted	FGFR3	HGNC:3690	21487019	HSP90AA1->FGFR3
HSPG2->COL13A1	HSPG2	HGNC:5273	secreted	COL13A1	HGNC:2190	11956183	HSPG2->COL13A1
HSPG2->ITGA2	HSPG2	HGNC:5273	secreted	ITGA2	HGNC:6137	15240572	HSPG2->ITGA2
HSPG2->ITGB1	HSPG2	HGNC:5273	secreted	ITGB1	HGNC:6153	9431988	HSPG2->ITGB1
HSPG2->PTPRS	HSPG2	HGNC:5273	secreted	PTPRS	HGNC:9681	11865065	HSPG2->PTPRS
IAPP->CALCR	IAPP	HGNC:5329	secreted	CALCR	HGNC:1440	12529937, 9487987, 10342886	IAPP->CALCR
IAPP->RAMP1	IAPP	HGNC:5329	secreted	RAMP1	HGNC:9843	10385705	IAPP->RAMP1
IAPP->RAMP2	IAPP	HGNC:5329	secreted	RAMP2	HGNC:9844	16531504	IAPP->RAMP2
ICAM1->IL2RA	ICAM1	HGNC:5344	plasma membrane	IL2RA	HGNC:6008	1976256	ICAM1->IL2RA
ICAM1->ITGAL	ICAM1	HGNC:5344	plasma membrane	ITGAL	HGNC:6148	14507735	ICAM1->ITGAL
ICAM1->ITGAM	ICAM1	HGNC:5344	plasma membrane	ITGAM	HGNC:6149	11073102, 9488691	ICAM1->ITGAM
ICAM1->ITGAX	ICAM1	HGNC:5344	plasma membrane	ITGAX	HGNC:6152	4062888	ICAM1->ITGAX
ICAM1->ITGB2	ICAM1	HGNC:5344	plasma membrane	ITGB2	HGNC:6155	14507735, 4062888, 7642561, 11279101	ICAM1->ITGB2
ICAM1->SPN	ICAM1	HGNC:5344	plasma membrane	SPN	HGNC:11249	1683685	ICAM1->SPN
ICAM2->ITGAL	ICAM2	HGNC:5345	plasma membrane	ITGAL	HGNC:6148	15023143	ICAM2->ITGAL
ICAM2->ITGAM	ICAM2	HGNC:5345	plasma membrane	ITGAM	HGNC:6149	10352278	ICAM2->ITGAM
ICAM2->ITGB2	ICAM2	HGNC:5345	plasma membrane	ITGB2	HGNC:6155	15023143, 9786897	ICAM2->ITGB2
ICAM3->CD209	ICAM3	HGNC:5346	plasma membrane	CD209	HGNC:1641	15795245	ICAM3->CD209
ICAM3->CLEC4M	ICAM3	HGNC:5346	plasma membrane	CLEC4M	HGNC:13523	11257134	ICAM3->CLEC4M
ICAM3->ITGAD	ICAM3	HGNC:5346	plasma membrane	ITGAD	HGNC:6146	8777714	ICAM3->ITGAD
ICAM3->ITGAL	ICAM3	HGNC:5346	plasma membrane	ITGAL	HGNC:6148	15728350, 11353828, 15728350	ICAM3->ITGAL
ICAM3->ITGB2	ICAM3	HGNC:5346	plasma membrane	ITGB2	HGNC:6155	15728350, 11353828, 7822326	ICAM3->ITGB2
ICAM4->ITGA2B	ICAM4	HGNC:5347	plasma membrane	ITGA2B	HGNC:6138	15355350	ICAM4->ITGA2B
ICAM4->ITGA4	ICAM4	HGNC:5347	plasma membrane	ITGA4	HGNC:6140	11435317	ICAM4->ITGA4
ICAM4->ITGAL	ICAM4	HGNC:5347	plasma membrane	ITGAL	HGNC:6148	15355350	ICAM4->ITGAL
ICAM4->ITGAM	ICAM4	HGNC:5347	plasma membrane	ITGAM	HGNC:6149	15355350, 10846180	ICAM4->ITGAM
ICAM4->ITGAV	ICAM4	HGNC:5347	plasma membrane	ITGAV	HGNC:6150	15355350, 11435317	ICAM4->ITGAV
ICAM4->ITGB1	ICAM4	HGNC:5347	plasma membrane	ITGB1	HGNC:6153	11435317	ICAM4->ITGB1
ICAM4->ITGB2	ICAM4	HGNC:5347	plasma membrane	ITGB2	HGNC:6155	15355350, 10846180	ICAM4->ITGB2
ICAM4->ITGB3	ICAM4	HGNC:5347	plasma membrane	ITGB3	HGNC:6156	15355350	ICAM4->ITGB3
ICAM5->ITGAL	ICAM5	HGNC:5348	plasma membrane	ITGAL	HGNC:6148	10741396, 8995416	ICAM5->ITGAL
ICAM5->ITGB2	ICAM5	HGNC:5348	plasma membrane	ITGB2	HGNC:6155	10741396, 8995416	ICAM5->ITGB2
ICOSLG->CD28	ICOSLG	HGNC:17087	plasma membrane	CD28	HGNC:1653	21530327, 23470321	ICOSLG->CD28
ICOSLG->CTLA4	ICOSLG	HGNC:17087	plasma membrane	CTLA4	HGNC:2505	21530327	ICOSLG->CTLA4
ICOS->ICOSLG	ICOS	HGNC:5351	plasma membrane	ICOSLG	HGNC:17087	23954143	ICOS->ICOSLG
ICOSLG->ICOS	ICOSLG	HGNC:17087	plasma membrane	ICOS	HGNC:5351	14599850, 23954143	ICOSLG->ICOS
IFNA1->IFNAR1	IFNA1	HGNC:5417	secreted	IFNAR1	HGNC:5432	11698684, 7932753	IFNA1->IFNAR1
IFNA1->IFNAR2	IFNA1	HGNC:5417	secreted	IFNAR2	HGNC:5433	11698684	IFNA1->IFNAR2
IFNA10->IFNAR1	IFNA10	HGNC:5418	secreted	IFNAR1	HGNC:5432	21856167	IFNA10->IFNAR1
IFNA10->IFNAR2	IFNA10	HGNC:5418	secreted	IFNAR2	HGNC:5433	21856167	IFNA10->IFNAR2
IFNA13->IFNAR1	IFNA13	HGNC:5419	secreted	IFNAR1	HGNC:5432	21856167	IFNA13->IFNAR1
IFNA13->IFNAR2	IFNA13	HGNC:5419	secreted	IFNAR2	HGNC:5433	21856167	IFNA13->IFNAR2
IFNA14->IFNAR1	IFNA14	HGNC:5420	secreted	IFNAR1	HGNC:5432	21856167	IFNA14->IFNAR1
IFNA14->IFNAR2	IFNA14	HGNC:5420	secreted	IFNAR2	HGNC:5433	21856167	IFNA14->IFNAR2
IFNA16->IFNAR1	IFNA16	HGNC:5421	secreted	IFNAR1	HGNC:5432	21856167	IFNA16->IFNAR1
IFNA16->IFNAR2	IFNA16	HGNC:5421	secreted	IFNAR2	HGNC:5433	21856167	IFNA16->IFNAR2
IFNA17->IFNAR1	IFNA17	HGNC:5422	secreted	IFNAR1	HGNC:5432	21856167	IFNA17->IFNAR1
IFNA17->IFNAR2	IFNA17	HGNC:5422	secreted	IFNAR2	HGNC:5433	21856167	IFNA17->IFNAR2
IFNA2->IFNAR1	IFNA2	HGNC:5423	secreted	IFNAR1	HGNC:5432	1834641	IFNA2->IFNAR1
IFNA2->IFNAR2	IFNA2	HGNC:5423	secreted	IFNAR2	HGNC:5433	10339405, 11888273	IFNA2->IFNAR2
IFNA21->IFNAR1	IFNA21	HGNC:5424	secreted	IFNAR1	HGNC:5432	21856167	IFNA21->IFNAR1
IFNA21->IFNAR2	IFNA21	HGNC:5424	secreted	IFNAR2	HGNC:5433	21856167	IFNA21->IFNAR2
IFNA4->IFNAR1	IFNA4	HGNC:5425	secreted	IFNAR1	HGNC:5432	21856167	IFNA4->IFNAR1
IFNA4->IFNAR2	IFNA4	HGNC:5425	secreted	IFNAR2	HGNC:5433	21856167	IFNA4->IFNAR2
IFNA5->IFNAR1	IFNA5	HGNC:5426	secreted	IFNAR1	HGNC:5432	21856167	IFNA5->IFNAR1
IFNA5->IFNAR2	IFNA5	HGNC:5426	secreted	IFNAR2	HGNC:5433	10395669	IFNA5->IFNAR2
IFNA6->IFNAR1	IFNA6	HGNC:5427	secreted	IFNAR1	HGNC:5432	21856167	IFNA6->IFNAR1
IFNA6->IFNAR2	IFNA6	HGNC:5427	secreted	IFNAR2	HGNC:5433	21856167	IFNA6->IFNAR2
IFNA7->IFNAR1	IFNA7	HGNC:5428	secreted	IFNAR1	HGNC:5432	21856167	IFNA7->IFNAR1
IFNA7->IFNAR2	IFNA7	HGNC:5428	secreted	IFNAR2	HGNC:5433	21856167	IFNA7->IFNAR2
IFNA8->IFNAR1	IFNA8	HGNC:5429	secreted	IFNAR1	HGNC:5432	21856167	IFNA8->IFNAR1
IFNA8->IFNAR2	IFNA8	HGNC:5429	secreted	IFNAR2	HGNC:5433	8969169	IFNA8->IFNAR2
IFNB1->IFNAR1	IFNB1	HGNC:5434	secreted	IFNAR1	HGNC:5432	11278538, 1834641	IFNB1->IFNAR1
IFNB1->IFNAR2	IFNB1	HGNC:5434	secreted	IFNAR2	HGNC:5433	11278538, 10395669	IFNB1->IFNAR2
IFNE->IFNAR1	IFNE	HGNC:18163	secreted	IFNAR1	HGNC:5432	22410872	IFNE->IFNAR1
IFNE->IFNAR2	IFNE	HGNC:18163	secreted	IFNAR2	HGNC:5433	22410872	IFNE->IFNAR2
IFNG->IFNGR1	IFNG	HGNC:5438	secreted	IFNGR1	HGNC:5439	10811850, 12165521, 10986460, 11250200	IFNG->IFNGR1
IFNG->IFNGR2	IFNG	HGNC:5438	secreted	IFNGR2	HGNC:5440	10811850, 7673114	IFNG->IFNGR2
IFNK->IFNAR1	IFNK	HGNC:21714	secreted	IFNAR1	HGNC:5432	22410872	IFNK->IFNAR1
IFNK->IFNAR2	IFNK	HGNC:21714	secreted	IFNAR2	HGNC:5433	22410872	IFNK->IFNAR2
IFNL1->IFNLR1	IFNL1	HGNC:18363	secreted	IFNLR1	HGNC:18584	12974481, 12469119	IFNL1->IFNLR1
IFNL1->IL10RB	IFNL1	HGNC:18363	secreted	IL10RB	HGNC:5965	12974481	IFNL1->IL10RB
IFNL2->IFNLR1	IFNL2	HGNC:18364	secreted	IFNLR1	HGNC:18584	12974481, 12469119	IFNL2->IFNLR1
IFNL2->IL10RB	IFNL2	HGNC:18364	secreted	IL10RB	HGNC:5965	12974481, 12469119	IFNL2->IL10RB
IFNL3->IFNLR1	IFNL3	HGNC:18365	secreted	IFNLR1	HGNC:18584	12974481	IFNL3->IFNLR1
IFNL3->IL10RB	IFNL3	HGNC:18365	secreted	IL10RB	HGNC:5965	12974481, 12469119	IFNL3->IL10RB
IFNL4->IFNLR1	IFNL4	HGNC:44480	secreted	IFNLR1	HGNC:18584	26134097	IFNL4->IFNLR1
IFNL4->IL10RB	IFNL4	HGNC:44480	secreted	IL10RB	HGNC:5965	26134097	IFNL4->IL10RB
IFNW1->IFNAR1	IFNW1	HGNC:5448	secreted	IFNAR1	HGNC:5432	11278538, 1834641	IFNW1->IFNAR1
IFNW1->IFNAR2	IFNW1	HGNC:5448	secreted	IFNAR2	HGNC:5433	11278538	IFNW1->IFNAR2
IGF1->IGF1R	IGF1	HGNC:5464	secreted	IGF1R	HGNC:5465	2877871, 1852007	IGF1->IGF1R
IGF2->IGF1R	IGF2	HGNC:5466	secreted	IGF1R	HGNC:5465	9972281	IGF2->IGF1R
IGF2->IGF2R	IGF2	HGNC:5466	secreted	IGF2R	HGNC:5467	2964083, 7797478, 9722981	IGF2->IGF2R
IGF2->INSR	IGF2	HGNC:5466	secreted	INSR	HGNC:6091	9281335, 9722981	IGF2->INSR
IGFBP4->FZD8	IGFBP4	HGNC:5473	secreted	FZD8	HGNC:4046	18528331	IGFBP4->FZD8
IGFBP4->LRP6	IGFBP4	HGNC:5473	secreted	LRP6	HGNC:6698	18528331	IGFBP4->LRP6
IGFL1->IGFLR1	IGFL1	HGNC:24093	secreted	IGFLR1	HGNC:23620	21454693	IGFL1->IGFLR1
IGFL2->IGFLR1	IGFL2	HGNC:32929	secreted	IGFLR1	HGNC:23620	21454693	IGFL2->IGFLR1
IGFL3->IGFLR1	IGFL3	HGNC:32930	secreted	IGFLR1	HGNC:23620	21454693	IGFL3->IGFLR1
IGSF11->VSIR	IGSF11	HGNC:16669	plasma membrane	VSIR	HGNC:30085	30220083	IGSF11->VSIR
IHH->BOC	IHH	HGNC:5956	secreted	BOC	HGNC:17173	20519495	IHH->BOC
IHH->CDON	IHH	HGNC:5956	secreted	CDON	HGNC:17104	20519495	IHH->CDON
IHH->HHIP	IHH	HGNC:5956	secreted	HHIP	HGNC:14866	10050855, 10050855, 11435703	IHH->HHIP
IHH->PTCH1	IHH	HGNC:5956	secreted	PTCH1	HGNC:9585	11562786, 9811851	IHH->PTCH1
IHH->PTCH2	IHH	HGNC:5956	secreted	PTCH2	HGNC:9586	9811851	IHH->PTCH2
IL10->IL10RA	IL10	HGNC:5962	secreted	IL10RA	HGNC:5964	12974481, 11485736, 8248239, 8897595, 11717514, 10231374, 7759550	IL10->IL10RA
IL10->IL10RB	IL10	HGNC:5962	secreted	IL10RB	HGNC:5965	12974481, 11485736, 9312047	IL10->IL10RB
IL11->IL11RA	IL11	HGNC:5966	secreted	IL11RA	HGNC:5967	10948192, 7670098, 10504396	IL11->IL11RA
IL11->IL6ST	IL11	HGNC:5966	secreted	IL6ST	HGNC:6021	10948192	IL11->IL6ST
IL12A->IL12RB1	IL12A	HGNC:5969	secreted	IL12RB1	HGNC:5971	11086056	IL12A->IL12RB1
IL12A->IL12RB2	IL12A	HGNC:5969	secreted	IL12RB2	HGNC:5972	943050	IL12A->IL12RB2
IL12B->IL12RB1	IL12B	HGNC:5970	secreted	IL12RB1	HGNC:5971	7843232, 7527811	IL12B->IL12RB1
IL12B->IL12RB2	IL12B	HGNC:5970	secreted	IL12RB2	HGNC:5972	11086056, 11940489	IL12B->IL12RB2
IL12B->IL23R	IL12B	HGNC:5970	secreted	IL23R	HGNC:19100	17587057	IL12B->IL23R
IL13->IL13RA1	IL13	HGNC:5973	secreted	IL13RA1	HGNC:5974	12704343, 11278629	IL13->IL13RA1
IL13->IL13RA2	IL13	HGNC:5973	secreted	IL13RA2	HGNC:5975	12704343, 11003391	IL13->IL13RA2
IL13->IL2RG	IL13	HGNC:5973	secreted	IL2RG	HGNC:6010	8920992	IL13->IL2RG
IL13->IL4R	IL13	HGNC:5973	secreted	IL4R	HGNC:6015	12704343, 11709756	IL13->IL4R
IL15->IL15RA	IL15	HGNC:5977	secreted	IL15RA	HGNC:5978	15265897, 7641685, 16284400	IL15->IL15RA
IL15->IL2RA	IL15	HGNC:5977	secreted	IL2RA	HGNC:6008	8734356	IL15->IL2RA
IL15->IL2RB	IL15	HGNC:5977	secreted	IL2RB	HGNC:6009	15265897, 8026467, 9176231	IL15->IL2RB
IL15->IL2RG	IL15	HGNC:5977	secreted	IL2RG	HGNC:6010	15265897, 8568232	IL15->IL2RG
IL16->CD4	IL16	HGNC:5980	secreted	CD4	HGNC:1678	1851800, 7910967	IL16->CD4
IL16->GRIN2D	IL16	HGNC:5980	secreted	GRIN2D	HGNC:4588	10479680	IL16->GRIN2D
IL16->KCNJ10	IL16	HGNC:5980	secreted	KCNJ10	HGNC:6256	10479680	IL16->KCNJ10
IL16->KCNJ15	IL16	HGNC:5980	secreted	KCNJ15	HGNC:6261	10479680	IL16->KCNJ15
IL17A->IL17RA	IL17A	HGNC:5981	secreted	IL17RA	HGNC:5985	9367539, 9367539	IL17A->IL17RA
IL17A->IL17RC	IL17A	HGNC:5981	secreted	IL17RC	HGNC:18358	18684971	IL17A->IL17RC
IL17B->IL17RB	IL17B	HGNC:5982	secreted	IL17RB	HGNC:18015	10749887, 10749887	IL17B->IL17RB
IL17C->IL17RA	IL17C	HGNC:5983	secreted	IL17RA	HGNC:5985	21993848	IL17C->IL17RA
IL17C->IL17RE	IL17C	HGNC:5983	secreted	IL17RE	HGNC:18439	21993848	IL17C->IL17RE
IL17F->IL17RA	IL17F	HGNC:16404	secreted	IL17RA	HGNC:5985	18684971	IL17F->IL17RA
IL18->IL18R1	IL18	HGNC:5986	secreted	IL18R1	HGNC:5988	9325300, 9325300	IL18->IL18R1
IL18->IL18RAP	IL18	HGNC:5986	secreted	IL18RAP	HGNC:5989	9792649	IL18->IL18RAP
IL18->IL1RAPL1	IL18	HGNC:5986	secreted	IL1RAPL1	HGNC:5996	9325300	IL18->IL1RAPL1
IL19->IL20RA	IL19	HGNC:5990	secreted	IL20RA	HGNC:6003	12974481, 11564763	IL19->IL20RA
IL19->IL20RB	IL19	HGNC:5990	secreted	IL20RB	HGNC:6004	12974481	IL19->IL20RB
IL1A->IL1R1	IL1A	HGNC:5991	secreted	IL1R1	HGNC:5993	2946959, 2946959	IL1A->IL1R1
IL1A->IL1R2	IL1A	HGNC:5991	secreted	IL1R2	HGNC:5994	7878046, 7878046	IL1A->IL1R2
IL1A->IL1RAP	IL1A	HGNC:5991	secreted	IL1RAP	HGNC:5995	9820540	IL1A->IL1RAP
IL1B->IL1R1	IL1B	HGNC:5992	secreted	IL1R1	HGNC:5993	62193, 9820540, 9062193	IL1B->IL1R1
IL1B->IL1R2	IL1B	HGNC:5992	secreted	IL1R2	HGNC:5994	8332913, 7878046	IL1B->IL1R2
IL1B->IL1RAP	IL1B	HGNC:5992	secreted	IL1RAP	HGNC:5995	9820540, 9820540	IL1B->IL1RAP
IL1F10->IL1R1	IL1F10	HGNC:15552	secreted	IL1R1	HGNC:5993	11278614	IL1F10->IL1R1
IL1RAPL1->PTPRD	IL1RAPL1	HGNC:5996	plasma membrane	PTPRD	HGNC:9668	23345436	IL1RAPL1->PTPRD
IL1RAPL1->PTPRF	IL1RAPL1	HGNC:5996	plasma membrane	PTPRF	HGNC:9670	23345436	IL1RAPL1->PTPRF
IL1RAPL1->PTPRS	IL1RAPL1	HGNC:5996	plasma membrane	PTPRS	HGNC:9681	23345436	IL1RAPL1->PTPRS
IL1RN->IL1R1	IL1RN	HGNC:6000	secreted	IL1R1	HGNC:5993	9062194	IL1RN->IL1R1
IL1RN->IL1R2	IL1RN	HGNC:6000	secreted	IL1R2	HGNC:5994	1834644	IL1RN->IL1R2
IL2->CD53	IL2	HGNC:6001	secreted	CD53	HGNC:1686	7963560	IL2->CD53
IL2->IL2RA	IL2	HGNC:6001	secreted	IL2RA	HGNC:6008	15265897, 1993646	IL2->IL2RA
IL2->IL2RB	IL2	HGNC:6001	secreted	IL2RB	HGNC:6009	15265897, 11035066, 8049354	IL2->IL2RB
IL2->IL2RG	IL2	HGNC:6001	secreted	IL2RG	HGNC:6010	15265897, 10662798, 8049354	IL2->IL2RG
IL20->IL20RA	IL20	HGNC:6002	secreted	IL20RA	HGNC:6003	12974481, 11163236, 12351624, 14580208	IL20->IL20RA
IL20->IL20RB	IL20	HGNC:6002	secreted	IL20RB	HGNC:6004	12974481, 11163236, 12351624, 14580208	IL20->IL20RB
IL20->IL22RA1	IL20	HGNC:6002	secreted	IL22RA1	HGNC:13700	12974481	IL20->IL22RA1
IL21->IL21R	IL21	HGNC:6005	secreted	IL21R	HGNC:6006	11418623, 11418623	IL21->IL21R
IL21->IL2RG	IL21	HGNC:6005	secreted	IL2RG	HGNC:6010	11418623	IL21->IL2RG
IL22->IL10RA	IL22	HGNC:14900	secreted	IL10RA	HGNC:5964	58985	IL22->IL10RA
IL22->IL10RB	IL22	HGNC:14900	secreted	IL10RB	HGNC:5965	10875937	IL22->IL10RB
IL22->IL22RA1	IL22	HGNC:14900	secreted	IL22RA1	HGNC:13700	58985, 11035029	IL22->IL22RA1
IL22->IL22RA2	IL22	HGNC:14900	secreted	IL22RA2	HGNC:14901	11390453, 11390453	IL22->IL22RA2
IL23A->IL12RB1	IL23A	HGNC:15488	secreted	IL12RB1	HGNC:5971	12023369, 11114383, 12023369, 12671732	IL23A->IL12RB1
IL23A->IL23R	IL23A	HGNC:15488	secreted	IL23R	HGNC:19100	12023369, 12023369	IL23A->IL23R
IL24->IL20RA	IL24	HGNC:11346	secreted	IL20RA	HGNC:6003	12974481, 11706020	IL24->IL20RA
IL24->IL20RB	IL24	HGNC:11346	secreted	IL20RB	HGNC:6004	12974481	IL24->IL20RB
IL24->IL22RA1	IL24	HGNC:11346	secreted	IL22RA1	HGNC:13700	12974481	IL24->IL22RA1
IL25->IL17RB	IL25	HGNC:13765	secreted	IL17RB	HGNC:18015	11058597, 11058597	IL25->IL17RB
IL26->IL20RA	IL26	HGNC:17119	secreted	IL20RA	HGNC:6003	14764663	IL26->IL20RA
IL26->IL20RB	IL26	HGNC:17119	secreted	IL20RB	HGNC:6004	14764663	IL26->IL20RB
IL27->IL27RA	IL27	HGNC:19157	secreted	IL27RA	HGNC:17290	12121660	IL27->IL27RA
IL3->CSF2RB	IL3	HGNC:6011	secreted	CSF2RB	HGNC:2436	11700046, 9278420	IL3->CSF2RB
IL3->IL3RA	IL3	HGNC:6011	secreted	IL3RA	HGNC:6012	11700046, 9278420, 8649415	IL3->IL3RA
IL31->IL31RA	IL31	HGNC:19372	secreted	IL31RA	HGNC:18969	15184896	IL31->IL31RA
IL31->OSMR	IL31	HGNC:19372	secreted	OSMR	HGNC:8507	15184896	IL31->OSMR
IL32->ITGB3	IL32	HGNC:16830	secreted	ITGB3	HGNC:6156	30391782	IL32->ITGB3
IL33->IL1RL1	IL33	HGNC:16028	secreted	IL1RL1	HGNC:5998	20926795, 16286016, 19996325, 29763370	IL33->IL1RL1
IL34->CSF1R	IL34	HGNC:28529	secreted	CSF1R	HGNC:2433	22729249	IL34->CSF1R
IL34->PTPRZ1	IL34	HGNC:28529	secreted	PTPRZ1	HGNC:9685	23744080	IL34->PTPRZ1
IL36A->IL1RL2	IL36A	HGNC:15562	secreted	IL1RL2	HGNC:5999	30452921	IL36A->IL1RL2
IL36RN->IL1RL2	IL36RN	HGNC:15561	secreted	IL1RL2	HGNC:5999	20081871	IL36RN->IL1RL2
IL4->CD53	IL4	HGNC:6014	secreted	CD53	HGNC:1686	7963560	IL4->CD53
IL4->IL13RA1	IL4	HGNC:6014	secreted	IL13RA1	HGNC:5974	10641437	IL4->IL13RA1
IL4->IL13RA2	IL4	HGNC:6014	secreted	IL13RA2	HGNC:5975	9130652	IL4->IL13RA2
IL4->IL2RG	IL4	HGNC:6014	secreted	IL2RG	HGNC:6010	7918378, 8266078	IL4->IL2RG
IL4->IL4R	IL4	HGNC:6014	secreted	IL4R	HGNC:6015	7918378, 11786020	IL4->IL4R
IL5->CSF2RB	IL5	HGNC:6016	secreted	CSF2RB	HGNC:2436	11748263	IL5->CSF2RB
IL5->IL5RA	IL5	HGNC:6016	secreted	IL5RA	HGNC:6017	11748263, 1732409, 7721873, 10880230	IL5->IL5RA
IL6->IL6R	IL6	HGNC:6018	secreted	IL6R	HGNC:6019	3136546, 14557255, 12829785	IL6->IL6R
IL6->IL6ST	IL6	HGNC:6018	secreted	IL6ST	HGNC:6021	8293462, 3136546, 14557255	IL6->IL6ST
IL7->IL2RG	IL7	HGNC:6023	secreted	IL2RG	HGNC:6010	7522165, 11858939, 9010926	IL7->IL2RG
IL7->IL7R	IL7	HGNC:6023	secreted	IL7R	HGNC:6024	7522165, 11858939, 10390077	IL7->IL7R
IL9->IL2RG	IL9	HGNC:6029	secreted	IL2RG	HGNC:6010	9535918	IL9->IL2RG
IL9->IL9R	IL9	HGNC:6029	secreted	IL9R	HGNC:6030	9535918, 11588013	IL9->IL9R
INHA->ACVR2A	INHA	HGNC:6065	secreted	ACVR2A	HGNC:173	12493742	INHA->ACVR2A
INHA->TGFBR3	INHA	HGNC:6065	secreted	TGFBR3	HGNC:11774	12493742, 10746731	INHA->TGFBR3
INHBA->ACVR1	INHBA	HGNC:6066	secreted	ACVR1	HGNC:171	11266516	INHBA->ACVR1
INHBA->ACVR1B	INHBA	HGNC:6066	secreted	ACVR1B	HGNC:172	8167568, 8397373	INHBA->ACVR1B
INHBA->ACVR1C	INHBA	HGNC:6066	secreted	ACVR1C	HGNC:18123	15196700	INHBA->ACVR1C
INHBA->ACVR2A	INHBA	HGNC:6066	secreted	ACVR2A	HGNC:173	12466190, 11266516	INHBA->ACVR2A
INHBA->ACVR2B	INHBA	HGNC:6066	secreted	ACVR2B	HGNC:174	9202237	INHBA->ACVR2B
INHBA->BAMBI	INHBA	HGNC:6066	secreted	BAMBI	HGNC:30251	10918299	INHBA->BAMBI
INHBA->ENG	INHBA	HGNC:6066	secreted	ENG	HGNC:3349	9872992	INHBA->ENG
INHBA->TGFBR3	INHBA	HGNC:6066	secreted	TGFBR3	HGNC:11774	10746731	INHBA->TGFBR3
INHBB->ACVR1	INHBB	HGNC:6067	secreted	ACVR1	HGNC:171	11266516	INHBB->ACVR1
INHBB->ACVR1B	INHBB	HGNC:6067	secreted	ACVR1B	HGNC:172	11266516, 15196700	INHBB->ACVR1B
INHBB->ACVR1C	INHBB	HGNC:6067	secreted	ACVR1C	HGNC:18123	15196700	INHBB->ACVR1C
INHBB->ACVR2A	INHBB	HGNC:6067	secreted	ACVR2A	HGNC:173	12466190, 11266516	INHBB->ACVR2A
INHBB->ACVR2B	INHBB	HGNC:6067	secreted	ACVR2B	HGNC:174	9202237	INHBB->ACVR2B
INHBB->CFC1	INHBB	HGNC:6067	secreted	CFC1	HGNC:18292	28126904	INHBB->CFC1
INHBB->CFC1B	INHBB	HGNC:6067	secreted	CFC1B	HGNC:33983	28126904	INHBB->CFC1B
INHBC->ACVR2A	INHBC	HGNC:6068	secreted	ACVR2A	HGNC:173	12651901	INHBC->ACVR2A
INHBC->ACVR2B	INHBC	HGNC:6068	secreted	ACVR2B	HGNC:174	12651901	INHBC->ACVR2B
INS->IGF1R	INS	HGNC:6081	secreted	IGF1R	HGNC:5465	1851182	INS->IGF1R
INS->INSR	INS	HGNC:6081	secreted	INSR	HGNC:6091	2550426, 2550426	INS->INSR
INS->LRP2	INS	HGNC:6081	secreted	LRP2	HGNC:6694	9773776	INS->LRP2
INSL3->RXFP2	INSL3	HGNC:6086	secreted	RXFP2	HGNC:17318	12114498, 15649866, 20560146, 12114498, 15649866	INSL3->RXFP2
INSL5->RXFP3	INSL5	HGNC:6088	secreted	RXFP3	HGNC:24883	15525639	INSL5->RXFP3
INSL5->RXFP4	INSL5	HGNC:6088	secreted	RXFP4	HGNC:14666	15465925, 15525639	INSL5->RXFP4
ITGAV->THY1	ITGAV	HGNC:6150	plasma membrane	THY1	HGNC:11801	18346467	ITGAV->THY1
ITGB2->THY1	ITGB2	HGNC:6155	plasma membrane	THY1	HGNC:11801	18346467	ITGB2->THY1
JAG1->CD46	JAG1	HGNC:6188	plasma membrane	CD46	HGNC:6953	23086448	JAG1->CD46
JAG1->NOTCH1	JAG1	HGNC:6188	plasma membrane	NOTCH1	HGNC:7881	7697721, 11006133	JAG1->NOTCH1
JAG1->NOTCH2	JAG1	HGNC:6188	plasma membrane	NOTCH2	HGNC:7882	10551863, 10551863, 10958687	JAG1->NOTCH2
JAG1->NOTCH3	JAG1	HGNC:6188	plasma membrane	NOTCH3	HGNC:7883	11006133, 14714274, 12482954	JAG1->NOTCH3
JAG1->NOTCH4	JAG1	HGNC:6188	plasma membrane	NOTCH4	HGNC:7884	24563863	JAG1->NOTCH4
JAG2->NOTCH1	JAG2	HGNC:6189	plasma membrane	NOTCH1	HGNC:7881	11006133, 11006133	JAG2->NOTCH1
JAG2->NOTCH2	JAG2	HGNC:6189	plasma membrane	NOTCH2	HGNC:7882	10958687	JAG2->NOTCH2
JAG2->NOTCH3	JAG2	HGNC:6189	plasma membrane	NOTCH3	HGNC:7883	11006133, 11006133	JAG2->NOTCH3
JAG2->NOTCH4	JAG2	HGNC:6189	plasma membrane	NOTCH4	HGNC:7884	22353464	JAG2->NOTCH4
JAM2->F11R	JAM2	HGNC:14686	plasma membrane	F11R	HGNC:14685	25119047	JAM2->F11R
JAM2->JAM3	JAM2	HGNC:14686	plasma membrane	JAM3	HGNC:15532	16093349, 11590146	JAM2->JAM3
JAM3->JAM2	JAM3	HGNC:15532	plasma membrane	JAM2	HGNC:14686	24357068	JAM3->JAM2
JAML->CXADR	JAML	HGNC:19084	plasma membrane	CXADR	HGNC:2559	15800062	JAML->CXADR
KIR3DS1->HLA-F	KIR3DS1	HGNC:6340	plasma membrane	HLA-F	HGNC:4963	27455421	KIR3DS1->HLA-F
KISS1->KISS1R	KISS1	HGNC:6341	secreted	KISS1R	HGNC:4510	12944565, 11385580, 15665093, 11385580, 11457843, 11457843	KISS1->KISS1R
KISS1->MMP24	KISS1	HGNC:6341	secreted	MMP24	HGNC:7172	12879005	KISS1->MMP24
KITLG->KIT	KITLG	HGNC:6343	secreted	KIT	HGNC:6342	1698556, 1375232, 7680037	KITLG->KIT
KLRB1->CLEC2D	KLRB1	HGNC:6373	plasma membrane	CLEC2D	HGNC:14351	24223577	KLRB1->CLEC2D
KLRF1->CLEC2B	KLRF1	HGNC:13342	plasma membrane	CLEC2B	HGNC:2053	24223577	KLRF1->CLEC2B
KMT2E->NCR2	KMT2E	HGNC:18541	secreted	NCR2	HGNC:6732	23958951	KMT2E->NCR2
KNG1->BDKRB1	KNG1	HGNC:6383	secreted	BDKRB1	HGNC:1029	8063797, 9111052, 10422787, 9313952	KNG1->BDKRB1
KNG1->BDKRB2	KNG1	HGNC:6383	secreted	BDKRB2	HGNC:1030	8063797, 8302267, 9203620	KNG1->BDKRB2
KNG1->GP1BA	KNG1	HGNC:6383	secreted	GP1BA	HGNC:4439	9269768	KNG1->GP1BA
KNG1->GPR135	KNG1	HGNC:6383	secreted	GPR135	HGNC:19991	14530218, 1374385	KNG1->GPR135
KNG1->ITGB2	KNG1	HGNC:6383	secreted	ITGB2	HGNC:6155	10845911	KNG1->ITGB2
KNG1->PLAUR	KNG1	HGNC:6383	secreted	PLAUR	HGNC:9053	14764580	KNG1->PLAUR
KNG1->RXFP4	KNG1	HGNC:6383	secreted	RXFP4	HGNC:14666	14530218	KNG1->RXFP4
L1CAM->ALCAM	L1CAM	HGNC:6470	plasma membrane; secreted	ALCAM	HGNC:400	22983139	L1CAM->ALCAM
L1CAM->CD9	L1CAM	HGNC:6470	plasma membrane; secreted	CD9	HGNC:1709	8838570	L1CAM->CD9
L1CAM->CNTN1	L1CAM	HGNC:6470	plasma membrane; secreted	CNTN1	HGNC:2171	7595520	L1CAM->CNTN1
L1CAM->EGFR	L1CAM	HGNC:6470	plasma membrane; secreted	EGFR	HGNC:3236	14718570	L1CAM->EGFR
L1CAM->EPHB2	L1CAM	HGNC:6470	plasma membrane; secreted	EPHB2	HGNC:3393	22579729	L1CAM->EPHB2
L1CAM->ERBB2	L1CAM	HGNC:6470	plasma membrane; secreted	ERBB2	HGNC:3430	22815787	L1CAM->ERBB2
L1CAM->ERBB3	L1CAM	HGNC:6470	plasma membrane; secreted	ERBB3	HGNC:3431	22815787	L1CAM->ERBB3
L1CAM->ITGA5	L1CAM	HGNC:6470	plasma membrane; secreted	ITGA5	HGNC:6141	10871287	L1CAM->ITGA5
L1CAM->ITGAV	L1CAM	HGNC:6470	plasma membrane; secreted	ITGAV	HGNC:6150	10871287	L1CAM->ITGAV
L1CAM->PTPRZ1	L1CAM	HGNC:6470	plasma membrane; secreted	PTPRZ1	HGNC:9685	9117260	L1CAM->PTPRZ1
LACRT->SDC1	LACRT	HGNC:16430	secreted	SDC1	HGNC:10658	16982797	LACRT->SDC1
LAMA1->ITGA1	LAMA1	HGNC:6481	secreted	ITGA1	HGNC:6134	9688542	LAMA1->ITGA1
LAMA1->ITGA2	LAMA1	HGNC:6481	secreted	ITGA2	HGNC:6137	9688542	LAMA1->ITGA2
LAMA1->ITGA7	LAMA1	HGNC:6481	secreted	ITGA7	HGNC:6143	11278916	LAMA1->ITGA7
LAMA1->ITGB1	LAMA1	HGNC:6481	secreted	ITGB1	HGNC:6153	11278916, 9688542	LAMA1->ITGB1
LAMA1->ITGB8	LAMA1	HGNC:6481	secreted	ITGB8	HGNC:6163	7542940	LAMA1->ITGB8
LAMA1->RPSA	LAMA1	HGNC:6481	secreted	RPSA	HGNC:6502	2970671	LAMA1->RPSA
LAMA2->DAG1	LAMA2	HGNC:6482	secreted	DAG1	HGNC:2666	30530204	LAMA2->DAG1
LAMA2->ITGA7	LAMA2	HGNC:6482	secreted	ITGA7	HGNC:6143	11278916	LAMA2->ITGA7
LAMA2->ITGB1	LAMA2	HGNC:6482	secreted	ITGB1	HGNC:6153	11278916	LAMA2->ITGB1
LAMA2->RPSA	LAMA2	HGNC:6482	secreted	RPSA	HGNC:6502	2970671, 11054877	LAMA2->RPSA
LAMA3->SDC2	LAMA3	HGNC:6483	secreted	SDC2	HGNC:10659	11373281	LAMA3->SDC2
LAMA5->BCAM	LAMA5	HGNC:6485	secreted	BCAM	HGNC:6722	12244066, 11133776	LAMA5->BCAM
LAMB1->ITGA6	LAMB1	HGNC:6486	secreted	ITGA6	HGNC:6142	10842354	LAMB1->ITGA6
LAMB1->ITGB1	LAMB1	HGNC:6486	secreted	ITGB1	HGNC:6153	10842354	LAMB1->ITGB1
LAMB2->RPSA	LAMB2	HGNC:6487	secreted	RPSA	HGNC:6502	2970671	LAMB2->RPSA
LAMC2->ITGA3	LAMC2	HGNC:6493	secreted	ITGA3	HGNC:6139	10842354	LAMC2->ITGA3
LAMC2->ITGA6	LAMC2	HGNC:6493	secreted	ITGA6	HGNC:6142	10842354	LAMC2->ITGA6
LAMC2->ITGB1	LAMC2	HGNC:6493	secreted	ITGB1	HGNC:6153	10842354	LAMC2->ITGB1
LAMC2->ITGB4	LAMC2	HGNC:6493	secreted	ITGB4	HGNC:6158	10842354	LAMC2->ITGB4
LCN1->LMBR1L	LCN1	HGNC:6525	secreted	LMBR1L	HGNC:18268	11287427	LCN1->LMBR1L
LCN2->LRP2	LCN2	HGNC:6526	secreted	LRP2	HGNC:6694	15670845	LCN2->LRP2
LEAP2->GHSR	LEAP2	HGNC:29571	secreted	GHSR	HGNC:4267	29233536	LEAP2->GHSR
LEFTY2->ACVR2B	LEFTY2	HGNC:3122	secreted	ACVR2B	HGNC:174	11952836	LEFTY2->ACVR2B
LEP->LEPR	LEP	HGNC:6553	secreted	LEPR	HGNC:6554	9463481, 8608603	LEP->LEPR
LGALS1->CD69	LGALS1	HGNC:6561	secreted	CD69	HGNC:1694	24752896	LGALS1->CD69
LGALS1->ITGB1	LGALS1	HGNC:6561	secreted	ITGB1	HGNC:6153	14550305	LGALS1->ITGB1
LGALS1->PTPRC	LGALS1	HGNC:6561	secreted	PTPRC	HGNC:9666	10369126	LGALS1->PTPRC
LGALS3->LAG3	LGALS3	HGNC:6563	secreted	LAG3	HGNC:6476	25691328	LGALS3->LAG3
LGALS3BP->ITGB1	LGALS3BP	HGNC:6564	secreted	ITGB1	HGNC:6153	9501082	LGALS3BP->ITGB1
LGALS9->CD44	LGALS9	HGNC:6570	secreted	CD44	HGNC:1681	25065622	LGALS9->CD44
LGALS9->HAVCR2	LGALS9	HGNC:6570	secreted	HAVCR2	HGNC:18437	27192565	LGALS9->HAVCR2
LGI1->ADAM11	LGI1	HGNC:6572	secreted	ADAM11	HGNC:189	18974846	LGI1->ADAM11
LGI1->ADAM22	LGI1	HGNC:6572	secreted	ADAM22	HGNC:201	18974846	LGI1->ADAM22
LGI1->ADAM23	LGI1	HGNC:6572	secreted	ADAM23	HGNC:202	18974846	LGI1->ADAM23
LGI1->RTN4R	LGI1	HGNC:6572	secreted	RTN4R	HGNC:18601	20463223	LGI1->RTN4R
LGI2->ADAM11	LGI2	HGNC:18710	secreted	ADAM11	HGNC:189	20220021	LGI2->ADAM11
LGI2->ADAM22	LGI2	HGNC:18710	secreted	ADAM22	HGNC:201	21829378	LGI2->ADAM22
LGI2->ADAM23	LGI2	HGNC:18710	secreted	ADAM23	HGNC:202	21829378	LGI2->ADAM23
LGI3->ADAM22	LGI3	HGNC:18711	secreted	ADAM22	HGNC:201	20220021	LGI3->ADAM22
LGI3->ADAM23	LGI3	HGNC:18711	secreted	ADAM23	HGNC:202	22405860, 20220021	LGI3->ADAM23
LGI3->FLOT1	LGI3	HGNC:18711	secreted	FLOT1	HGNC:3757	20461023	LGI3->FLOT1
LGI3->STX1A	LGI3	HGNC:18711	secreted	STX1A	HGNC:11433	18760330	LGI3->STX1A
LGI4->ADAM11	LGI4	HGNC:18712	secreted	ADAM11	HGNC:189	20220021, 18974846	LGI4->ADAM11
LGI4->ADAM22	LGI4	HGNC:18712	secreted	ADAM22	HGNC:201	20220021, 18974846	LGI4->ADAM22
LGI4->ADAM23	LGI4	HGNC:18712	secreted	ADAM23	HGNC:202	20220021, 18974846	LGI4->ADAM23
LHB->LHCGR	LHB	HGNC:6584	secreted	LHCGR	HGNC:6585	3470775, 12727981, 1922095, 3470775	LHB->LHCGR
LIF->IL6ST	LIF	HGNC:6596	secreted	IL6ST	HGNC:6021	9716487, 12707269	LIF->IL6ST
LIF->LIFR	LIF	HGNC:6596	secreted	LIFR	HGNC:6597	9716487, 12601009, 16051226	LIF->LIFR
LILRB4->LAIR1	LILRB4	HGNC:6608	plasma membrane	LAIR1	HGNC:6477	19283782	LILRB4->LAIR1
LIN7C->HTR2C	LIN7C	HGNC:17789	secreted	HTR2C	HGNC:5295	12006486	LIN7C->HTR2C
LIPC->LRP1	LIPC	HGNC:6619	secreted	LRP1	HGNC:6692	7721852	LIPC->LRP1
LIPH->LPAR1	LIPH	HGNC:18483	secreted	LPAR1	HGNC:3166	10908309	LIPH->LPAR1
LIPH->LPAR2	LIPH	HGNC:18483	secreted	LPAR2	HGNC:3168	9525886	LIPH->LPAR2
LIPH->LPAR4	LIPH	HGNC:18483	secreted	LPAR4	HGNC:4478	12724320	LIPH->LPAR4
LPA->LRP2	LPA	HGNC:6667	secreted	LRP2	HGNC:6694	10073957	LPA->LRP2
LPL->GPIHBP1	LPL	HGNC:6677	secreted	GPIHBP1	HGNC:24945	17403372	LPL->GPIHBP1
LPL->LRP1	LPL	HGNC:6677	secreted	LRP1	HGNC:6692	1281473, 7510694, 7989348	LPL->LRP1
LPL->LRP2	LPL	HGNC:6677	secreted	LRP2	HGNC:6694	7686151	LPL->LRP2
LPL->SDC1	LPL	HGNC:6677	secreted	SDC1	HGNC:10658	9294130	LPL->SDC1
LPL->VLDLR	LPL	HGNC:6677	secreted	VLDLR	HGNC:12698	7592875	LPL->VLDLR
LRFN3->LRFN3	LRFN3	HGNC:28370	plasma membrane	LRFN3	HGNC:28370	18227064	LRFN3->LRFN3
LRFN5->LRFN5	LRFN5	HGNC:20360	secreted	LRFN5	HGNC:20360	18227064	LRFN5->LRFN5
LRPAP1->LDLR	LRPAP1	HGNC:6701	plasma membrane	LDLR	HGNC:6547	7822276	LRPAP1->LDLR
LRPAP1->LRP1	LRPAP1	HGNC:6701	plasma membrane	LRP1	HGNC:6692	14596620, 10747918, 1374383, 1718973	LRPAP1->LRP1
LRPAP1->LRP2	LRPAP1	HGNC:6701	plasma membrane	LRP2	HGNC:6694	7512726	LRPAP1->LRP2
LRPAP1->LRP8	LRPAP1	HGNC:6701	plasma membrane	LRP8	HGNC:6700	12899622	LRPAP1->LRP8
LRPAP1->SORL1	LRPAP1	HGNC:6701	plasma membrane	SORL1	HGNC:11185	11557679, 8940146	LRPAP1->SORL1
LRPAP1->SORT1	LRPAP1	HGNC:6701	plasma membrane	SORT1	HGNC:11186	9013611	LRPAP1->SORT1
LRPAP1->VLDLR	LRPAP1	HGNC:6701	plasma membrane	VLDLR	HGNC:12698	7592875, 10571241	LRPAP1->VLDLR
LRRC4B->PTPRD	LRRC4B	HGNC:25042	secreted	PTPRD	HGNC:9668	23345436	LRRC4B->PTPRD
LRRC4B->PTPRF	LRRC4B	HGNC:25042	secreted	PTPRF	HGNC:9670	23345436, 19252495	LRRC4B->PTPRF
LRRC4B->PTPRS	LRRC4B	HGNC:25042	secreted	PTPRS	HGNC:9681	23345436	LRRC4B->PTPRS
LTA->LTBR	LTA	HGNC:6709	secreted	LTBR	HGNC:6718	8171323	LTA->LTBR
LTA->TNFRSF14	LTA	HGNC:6709	secreted	TNFRSF14	HGNC:11912	9153189, 9462508	LTA->TNFRSF14
LTA->TNFRSF1A	LTA	HGNC:6709	secreted	TNFRSF1A	HGNC:11916	8387891	LTA->TNFRSF1A
LTA->TNFRSF1B	LTA	HGNC:6709	secreted	TNFRSF1B	HGNC:11917	9552007, 8123048, 2160731	LTA->TNFRSF1B
LTB->CD40	LTB	HGNC:6711	plasma membrane	CD40	HGNC:11919	7916655	LTB->CD40
LTB->LTBR	LTB	HGNC:6711	plasma membrane	LTBR	HGNC:6718	7995952, 7916655	LTB->LTBR
LTB->TNFRSF1A	LTB	HGNC:6711	plasma membrane	TNFRSF1A	HGNC:11916	7995952	LTB->TNFRSF1A
LTBP1->ITGB5	LTBP1	HGNC:6714	secreted	ITGB5	HGNC:6160	12358597	LTBP1->ITGB5
LTBP3->ITGB5	LTBP3	HGNC:6716	secreted	ITGB5	HGNC:6160	12358597	LTBP3->ITGB5
LTF->LRP1	LTF	HGNC:6720	secreted	LRP1	HGNC:6692	15178744, 1464627	LTF->LRP1
LTF->LRP11	LTF	HGNC:6720	secreted	LRP11	HGNC:16936	1464627	LTF->LRP11
LY86->CD180	LY86	HGNC:16837	secreted	CD180	HGNC:6726	9763566, 9686597	LY86->CD180
LY9->LY9	LY9	HGNC:6730	plasma membrane	LY9	HGNC:6730	15905546	LY9->LY9
MADCAM1->CD44	MADCAM1	HGNC:6765	plasma membrane	CD44	HGNC:1681	2474557	MADCAM1->CD44
MADCAM1->ITGA4	MADCAM1	HGNC:6765	plasma membrane	ITGA4	HGNC:6140	8600538, 10702270, 9873398	MADCAM1->ITGA4
MADCAM1->ITGB7	MADCAM1	HGNC:6765	plasma membrane	ITGB7	HGNC:6162	8600538, 9233649	MADCAM1->ITGB7
MATN1->ITGA1	MATN1	HGNC:6907	secreted	ITGA1	HGNC:6134	10196235	MATN1->ITGA1
MATN1->ITGB1	MATN1	HGNC:6907	secreted	ITGB1	HGNC:6153	10196235	MATN1->ITGB1
MBL2->CD93	MBL2	HGNC:6922	secreted	CD93	HGNC:15855	9476117	MBL2->CD93
MCAM->MCAM	MCAM	HGNC:6934	plasma membrane	MCAM	HGNC:6934	17982057	MCAM->MCAM
MDK->ALK	MDK	HGNC:6972	secreted	ALK	HGNC:427	12122009, 12122009	MDK->ALK
MDK->ITGA4	MDK	HGNC:6972	secreted	ITGA4	HGNC:6140	15466886	MDK->ITGA4
MDK->ITGA6	MDK	HGNC:6972	secreted	ITGA6	HGNC:6142	15466886	MDK->ITGA6
MDK->ITGB1	MDK	HGNC:6972	secreted	ITGB1	HGNC:6153	15466886	MDK->ITGB1
MDK->LRP1	MDK	HGNC:6972	secreted	LRP1	HGNC:6692	10772929	MDK->LRP1
MDK->NOTCH2	MDK	HGNC:6972	secreted	NOTCH2	HGNC:7882	18469519	MDK->NOTCH2
MDK->PTPRZ1	MDK	HGNC:6972	secreted	PTPRZ1	HGNC:9685	10212223	MDK->PTPRZ1
MDK->SDC1	MDK	HGNC:6972	secreted	SDC1	HGNC:10658	9089390	MDK->SDC1
MDK->SDC3	MDK	HGNC:6972	secreted	SDC3	HGNC:10660	9089390	MDK->SDC3
MDK->SDC4	MDK	HGNC:6972	secreted	SDC4	HGNC:10661	8621465	MDK->SDC4
MDK->TSPAN1	MDK	HGNC:6972	secreted	TSPAN1	HGNC:20657	18851943	MDK->TSPAN1
MELTF->PLG	MELTF	HGNC:7037	plasma membrane	PLG	HGNC:9071	15936756	MELTF->PLG
MEPE->PHEX	MEPE	HGNC:13361	secreted	PHEX	HGNC:8918	15664000	MEPE->PHEX
MFGE8->ITGAV	MFGE8	HGNC:7036	secreted	ITGAV	HGNC:6150	24441829	MFGE8->ITGAV
MFGE8->ITGB3	MFGE8	HGNC:7036	secreted	ITGB3	HGNC:6156	24441829	MFGE8->ITGB3
MFGE8->PDGFRB	MFGE8	HGNC:7036	secreted	PDGFRB	HGNC:8804	21868707	MFGE8->PDGFRB
MFNG->NOTCH1	MFNG	HGNC:7038	secreted	NOTCH1	HGNC:7881	10935626, 12486116	MFNG->NOTCH1
MFNG->NOTCH2	MFNG	HGNC:7038	secreted	NOTCH2	HGNC:7882	11346656	MFNG->NOTCH2
MIA->CDH7	MIA	HGNC:7076	secreted	CDH7	HGNC:1766	19200257	MIA->CDH7
MICA->KLRK1	MICA	HGNC:7090	plasma membrane; secreted	KLRK1	HGNC:18788	26041808, 10426993	MICA->KLRK1
MICB->KLRK1	MICB	HGNC:7091	plasma membrane; secreted	KLRK1	HGNC:18788	26041808, 19329438	MICB->KLRK1
MIF->CD74	MIF	HGNC:7097	secreted	CD74	HGNC:1697	12782713, 26039541	MIF->CD74
MIF->CXCR2	MIF	HGNC:7097	secreted	CXCR2	HGNC:6027	17435771	MIF->CXCR2
MIF->CXCR4	MIF	HGNC:7097	secreted	CXCR4	HGNC:2561	17435771	MIF->CXCR4
MLN->MLNR	MLN	HGNC:7141	secreted	MLNR	HGNC:4495	10381885, 15677347, 11461914, 11781320, 16531413, 11259768, 10381885, 11461914, 12054506	MLN->MLNR
MMP1->ITGA2	MMP1	HGNC:7155	secreted	ITGA2	HGNC:6137	11359774, 11359786	MMP1->ITGA2
MMP12->PLAUR	MMP12	HGNC:7158	secreted	PLAUR	HGNC:9053	12195704	MMP12->PLAUR
MMP13->LRP1	MMP13	HGNC:7159	secreted	LRP1	HGNC:6692	10514495, 10514495	MMP13->LRP1
MMP2->SDC2	MMP2	HGNC:7166	secreted	SDC2	HGNC:10659	17623663	MMP2->SDC2
MMP7->CD151	MMP7	HGNC:7174	secreted	CD151	HGNC:1630	16200075	MMP7->CD151
MMP7->CD44	MMP7	HGNC:7174	secreted	CD44	HGNC:1681	11825873	MMP7->CD44
MMP7->ERBB4	MMP7	HGNC:7174	secreted	ERBB4	HGNC:3432	17638887	MMP7->ERBB4
MMP9->CD44	MMP9	HGNC:7176	secreted	CD44	HGNC:1681	10652271, 17912438	MMP9->CD44
MMP9->EPHB2	MMP9	HGNC:7176	secreted	EPHB2	HGNC:3393	18713744	MMP9->EPHB2
MMP9->LRP1	MMP9	HGNC:7176	secreted	LRP1	HGNC:6692	11279011	MMP9->LRP1
MMRN2->CD248	MMRN2	HGNC:19888	secreted	CD248	HGNC:18219	28671670	MMRN2->CD248
MMRN2->CD93	MMRN2	HGNC:19888	secreted	CD93	HGNC:15855	28671670	MMRN2->CD93
MMRN2->CLEC14A	MMRN2	HGNC:19888	secreted	CLEC14A	HGNC:19832	28671670	MMRN2->CLEC14A
MRC1->PTPRC	MRC1	HGNC:7228	plasma membrane	PTPRC	HGNC:9666	27601670, 10575006	MRC1->PTPRC
MSMP->CCR2	MSMP	HGNC:29663	secreted	CCR2	HGNC:1603	28698550	MSMP->CCR2
MST1->MST1R	MST1	HGNC:7380	secreted	MST1R	HGNC:7381	8062829, 9045873	MST1->MST1R
MSTN->ACVR2B	MSTN	HGNC:4223	secreted	ACVR2B	HGNC:174	11459935	MSTN->ACVR2B
MUC1->SIGLEC9	MUC1	HGNC:7508	secreted	SIGLEC9	HGNC:10878	27595232	MUC1->SIGLEC9
MUC2->AGR2	MUC2	HGNC:7512	secreted	AGR2	HGNC:328	19359471	MUC2->AGR2
MUC7->SELL	MUC7	HGNC:7518	secreted	SELL	HGNC:10720	9538010	MUC7->SELL
MYL9->CD69	MYL9	HGNC:15754	secreted	CD69	HGNC:1694	28783682	MYL9->CD69
MYOC->FZD1	MYOC	HGNC:7610	secreted	FZD1	HGNC:4038	19188438	MYOC->FZD1
MYOC->FZD10	MYOC	HGNC:7610	secreted	FZD10	HGNC:4039	19188438	MYOC->FZD10
MYOC->FZD3	MYOC	HGNC:7610	secreted	FZD3	HGNC:4041	19188438	MYOC->FZD3
MYOC->FZD4	MYOC	HGNC:7610	secreted	FZD4	HGNC:4042	19188438	MYOC->FZD4
MYOC->FZD7	MYOC	HGNC:7610	secreted	FZD7	HGNC:4045	19188438	MYOC->FZD7
NAMPT->INSR	NAMPT	HGNC:30092	secreted	INSR	HGNC:6091	15604363	NAMPT->INSR
NCAM1->FGFR1	NCAM1	HGNC:7656	plasma membrane	FGFR1	HGNC:3688	12121226	NCAM1->FGFR1
NCAM1->GFRA1	NCAM1	HGNC:7656	plasma membrane	GFRA1	HGNC:4243	12837245	NCAM1->GFRA1
NCAM1->PTPRZ1	NCAM1	HGNC:7656	plasma membrane	PTPRZ1	HGNC:9685	9117260	NCAM1->PTPRZ1
NCAM1->ROBO1	NCAM1	HGNC:7656	plasma membrane	ROBO1	HGNC:10249	16226035	NCAM1->ROBO1
NCAM1->ROBO3	NCAM1	HGNC:7656	plasma membrane	ROBO3	HGNC:13433	16226035	NCAM1->ROBO3
NCR3LG1->NCR3	NCR3LG1	HGNC:42400	plasma membrane	NCR3	HGNC:19077	19528259	NCR3LG1->NCR3
NDP->FZD4	NDP	HGNC:7678	secreted	FZD4	HGNC:4042	15035989	NDP->FZD4
NDP->LGR4	NDP	HGNC:7678	secreted	LGR4	HGNC:13299	23444378	NDP->LGR4
NECTIN1->CADM3	NECTIN1	HGNC:9706	plasma membrane; secreted	CADM3	HGNC:17601	15741237	NECTIN1->CADM3
NECTIN1->CD96	NECTIN1	HGNC:9706	plasma membrane	CD96	HGNC:16892	30759143, 17971293	NECTIN1->CD96
NECTIN1->NECTIN1	NECTIN1	HGNC:9706	plasma membrane; secreted	NECTIN1	HGNC:9706	11544254	NECTIN1->NECTIN1
NECTIN1->NECTIN3	NECTIN1	HGNC:9706	plasma membrane; secreted	NECTIN3	HGNC:17664	12740392, 11544254	NECTIN1->NECTIN3
NECTIN1->NECTIN4	NECTIN1	HGNC:9706	plasma membrane; secreted	NECTIN4	HGNC:19688	11544254	NECTIN1->NECTIN4
NECTIN2->CD226	NECTIN2	HGNC:9707	plasma membrane	CD226	HGNC:16961	15607800	NECTIN2->CD226
NECTIN2->CD96	NECTIN2	HGNC:9707	plasma membrane	CD96	HGNC:16892	30888046	NECTIN2->CD96
NECTIN2->NECTIN2	NECTIN2	HGNC:9707	plasma membrane	NECTIN2	HGNC:9707	11544254	NECTIN2->NECTIN2
NECTIN2->NECTIN3	NECTIN2	HGNC:9707	plasma membrane	NECTIN3	HGNC:17664	12011057, 11544254	NECTIN2->NECTIN3
NECTIN2->PVRIG	NECTIN2	HGNC:9707	plasma membrane	PVRIG	HGNC:32190	26755705, 30659054	NECTIN2->PVRIG
NECTIN2->TIGIT	NECTIN2	HGNC:9707	plasma membrane	TIGIT	HGNC:26838	19815499	NECTIN2->TIGIT
NECTIN3->CADM1	NECTIN3	HGNC:17664	plasma membrane	CADM1	HGNC:5951	22703826	NECTIN3->CADM1
NECTIN3->CADM3	NECTIN3	HGNC:17664	plasma membrane	CADM3	HGNC:17601	15741237	NECTIN3->CADM3
NECTIN3->NECTIN2	NECTIN3	HGNC:17664	plasma membrane	NECTIN2	HGNC:9707	12011057, 11544254	NECTIN3->NECTIN2
NECTIN3->NECTIN3	NECTIN3	HGNC:17664	plasma membrane	NECTIN3	HGNC:17664	11544254	NECTIN3->NECTIN3
NECTIN3->PVR	NECTIN3	HGNC:17664	plasma membrane	PVR	HGNC:9705	12011057, 11544254	NECTIN3->PVR
NECTIN4->NECTIN4	NECTIN4	HGNC:19688	plasma membrane; secreted	NECTIN4	HGNC:19688	11544254	NECTIN4->NECTIN4
NECTIN4->TIGIT	NECTIN4	HGNC:19688	plasma membrane; secreted	TIGIT	HGNC:26838	32503945	NECTIN4->TIGIT
NELL2->ROBO3	NELL2	HGNC:7751	secreted	ROBO3	HGNC:13433	26586761	NELL2->ROBO3
NGF->NGFR	NGF	HGNC:7808	secreted	NGFR	HGNC:7809	11114882, 14985763	NGF->NGFR
NGF->NTRK1	NGF	HGNC:7808	secreted	NTRK1	HGNC:8031	10490030, 10490030, 14985763	NGF->NTRK1
NGF->SORCS3	NGF	HGNC:7808	secreted	SORCS3	HGNC:16699	15710408	NGF->SORCS3
NGF->SORT1	NGF	HGNC:7808	secreted	SORT1	HGNC:11186	14985763, 14985763	NGF->SORT1
NID1->COL13A1	NID1	HGNC:7821	secreted	COL13A1	HGNC:2190	11956183	NID1->COL13A1
NID1->ITGAV	NID1	HGNC:7821	secreted	ITGAV	HGNC:6150	9686320	NID1->ITGAV
NID1->ITGB3	NID1	HGNC:7821	secreted	ITGB3	HGNC:6156	8831898, 9686320	NID1->ITGB3
NID1->PTPRF	NID1	HGNC:7821	secreted	PTPRF	HGNC:9670	9647658	NID1->PTPRF
NID2->COL13A1	NID2	HGNC:13389	secreted	COL13A1	HGNC:2190	11956183	NID2->COL13A1
NLGN1->NRXN1	NLGN1	HGNC:14291	plasma membrane	NRXN1	HGNC:8008	8576240, 8576240, 14522992	NLGN1->NRXN1
NLGN1->NRXN2	NLGN1	HGNC:14291	plasma membrane	NRXN2	HGNC:8009	7736595	NLGN1->NRXN2
NLGN1->NRXN3	NLGN1	HGNC:14291	plasma membrane	NRXN3	HGNC:8010	8576240	NLGN1->NRXN3
NLGN2->NRXN1	NLGN2	HGNC:14290	plasma membrane	NRXN1	HGNC:8008	8576240, 8576240	NLGN2->NRXN1
NLGN2->NRXN2	NLGN2	HGNC:14290	plasma membrane	NRXN2	HGNC:8009	8576240	NLGN2->NRXN2
NLGN2->NRXN3	NLGN2	HGNC:14290	plasma membrane	NRXN3	HGNC:8010	8576240	NLGN2->NRXN3
NLGN3->NRXN1	NLGN3	HGNC:14289	plasma membrane	NRXN1	HGNC:8008	8576240, 8576240, 9325340	NLGN3->NRXN1
NLGN3->NRXN2	NLGN3	HGNC:14289	plasma membrane	NRXN2	HGNC:8009	8576240, 8576240	NLGN3->NRXN2
NLGN3->NRXN3	NLGN3	HGNC:14289	plasma membrane	NRXN3	HGNC:8010	8576240, 8576240	NLGN3->NRXN3
NLGN4X->NRXN1	NLGN4X	HGNC:14287	plasma membrane	NRXN1	HGNC:8008	20543817	NLGN4X->NRXN1
NMB->BRS3	NMB	HGNC:7842	secreted	BRS3	HGNC:1113	9920658	NMB->BRS3
NMB->GRPR	NMB	HGNC:7842	secreted	GRPR	HGNC:4609	1720612, 10454496, 7838118, 21729729, 19463875	NMB->GRPR
NMB->NMBR	NMB	HGNC:7842	secreted	NMBR	HGNC:7843	15169928, 10454496, 7838118, 10544247, 8253343, 8392057	NMB->NMBR
NMS->NMUR1	NMS	HGNC:32203	secreted	NMUR1	HGNC:4518	15635449, 15635449, 15635449	NMS->NMUR1
NMS->NMUR2	NMS	HGNC:32203	secreted	NMUR2	HGNC:16454	15635449, 15635449	NMS->NMUR2
NMU->NMUR1	NMU	HGNC:7859	secreted	NMUR1	HGNC:4518	10894543, 15292653, 10894543, 10899166, 15331768, 10811630	NMU->NMUR1
NMU->NMUR2	NMU	HGNC:7859	secreted	NMUR2	HGNC:16454	10894543, 15292653, 10894543, 10899166, 15331768, 10894543, 10899166, 10887190	NMU->NMUR2
NODAL->ACVR1B	NODAL	HGNC:7865	secreted	ACVR1B	HGNC:172	11952836	NODAL->ACVR1B
NODAL->ACVR1C	NODAL	HGNC:7865	secreted	ACVR1C	HGNC:18123	12606401	NODAL->ACVR1C
NODAL->ACVR2A	NODAL	HGNC:7865	secreted	ACVR2A	HGNC:173	11952836	NODAL->ACVR2A
NODAL->ACVR2B	NODAL	HGNC:7865	secreted	ACVR2B	HGNC:174	11952836	NODAL->ACVR2B
NODAL->CFC1	NODAL	HGNC:7865	secreted	CFC1	HGNC:18292	28126904	NODAL->CFC1
NODAL->TDGF1	NODAL	HGNC:7865	secreted	TDGF1	HGNC:11701	28126904	NODAL->TDGF1
NPB->NPBWR1	NPB	HGNC:30099	secreted	NPBWR1	HGNC:4522	12401809, 12401809, 12118011, 12401809, 12118011	NPB->NPBWR1
NPB->NPBWR2	NPB	HGNC:30099	secreted	NPBWR2	HGNC:4530	12401809, 12401809	NPB->NPBWR2
NPFF->NPFFR1	NPFF	HGNC:7901	secreted	NPFFR1	HGNC:17425	11024015, 12242085, 17011599, 12421602, 11024015	NPFF->NPFFR1
NPFF->NPFFR2	NPFF	HGNC:7901	secreted	NPFFR2	HGNC:4525	11024015, 12421602, 11325787, 10851242, 12609745	NPFF->NPFFR2
NPNT->ITGA8	NPNT	HGNC:27405	secreted	ITGA8	HGNC:6144	11470831, 11470831	NPNT->ITGA8
NPNT->ITGB1	NPNT	HGNC:27405	secreted	ITGB1	HGNC:6153	11470831	NPNT->ITGB1
NPPA->NPR1	NPPA	HGNC:7939	secreted	NPR1	HGNC:7943	15911069, 8700153, 12547834	NPPA->NPR1
NPPA->NPR2	NPPA	HGNC:7939	secreted	NPR2	HGNC:7944	1672777, 1660465, 1309330	NPPA->NPR2
NPPA->NPR3	NPPA	HGNC:7939	secreted	NPR3	HGNC:7945	2169733, 2169733	NPPA->NPR3
NPPB->NPR1	NPPB	HGNC:7940	secreted	NPR1	HGNC:7943	8700153, 7901875, 1309330	NPPB->NPR1
NPPB->NPR2	NPPB	HGNC:7940	secreted	NPR2	HGNC:7944	2570358	NPPB->NPR2
NPPB->NPR3	NPPB	HGNC:7940	secreted	NPR3	HGNC:7945	1309330, 1309330, 7901875	NPPB->NPR3
NPPC->NPR2	NPPC	HGNC:7941	secreted	NPR2	HGNC:7944	11952095, 1309330, 12709393	NPPC->NPR2
NPPC->NPR3	NPPC	HGNC:7941	secreted	NPR3	HGNC:7945	11533490, 1309330	NPPC->NPR3
NPS->NPSR1	NPS	HGNC:33940	secreted	NPSR1	HGNC:23631	15312648, 15312648	NPS->NPSR1
NPVF->NPFFR1	NPVF	HGNC:13782	secreted	NPFFR1	HGNC:17425	11024015, 12242085, 12421602, 17337079	NPVF->NPFFR1
NPVF->NPFFR2	NPVF	HGNC:13782	secreted	NPFFR2	HGNC:4525	12242085, 12421602	NPVF->NPFFR2
NPW->NPBWR1	NPW	HGNC:30509	secreted	NPBWR1	HGNC:4522	12130646, 12130646, 12401809, 12130646	NPW->NPBWR1
NPW->NPBWR2	NPW	HGNC:30509	secreted	NPBWR2	HGNC:4530	12130646, 12401809, 12719537, 12130646	NPW->NPBWR2
NPY->FAP	NPY	HGNC:7955	secreted	FAP	HGNC:3590	21314817	NPY->FAP
NPY->NPFFR2	NPY	HGNC:7955	secreted	NPFFR2	HGNC:4525	12609745	NPY->NPFFR2
NPY->NPY1R	NPY	HGNC:7955	secreted	NPY1R	HGNC:7956	9549761, 12007534, 7559383, 9001438	NPY->NPY1R
NPY->NPY2R	NPY	HGNC:7955	secreted	NPY2R	HGNC:7957	9549761, 8632753, 7592910, 9001438, 7559383, 12007534	NPY->NPY2R
NPY->NPY4R	NPY	HGNC:7955	secreted	NPY4R	HGNC:9329	7592911, 7493937, 7493937	NPY->NPY4R
NPY->NPY5R	NPY	HGNC:7955	secreted	NPY5R	HGNC:7958	12417094, 8824284, 12007534	NPY->NPY5R
NPY->PRLHR	NPY	HGNC:7955	secreted	PRLHR	HGNC:4464	15885496	NPY->PRLHR
NRG1->ERBB2	NRG1	HGNC:7997	plasma membrane; secreted	ERBB2	HGNC:3430	1350381, 7514177	NRG1->ERBB2
NRG1->ERBB3	NRG1	HGNC:7997	plasma membrane; secreted	ERBB3	HGNC:3431	7514177, 7592681, 11555649, 9565587, 8702572	NRG1->ERBB3
NRG1->ERBB4	NRG1	HGNC:7997	plasma membrane; secreted	ERBB4	HGNC:3432	8062828, 10537356, 7721889, 9565587	NRG1->ERBB4
NRG2->ERBB3	NRG2	HGNC:7998	secreted	ERBB3	HGNC:3431	9168115, 9168115, 9168114	NRG2->ERBB3
NRG2->ERBB4	NRG2	HGNC:7998	secreted	ERBB4	HGNC:3432	9168115, 9168115, 9168114	NRG2->ERBB4
NRG3->ERBB4	NRG3	HGNC:7999	plasma membrane	ERBB4	HGNC:3432	9275162, 9275162	NRG3->ERBB4
NRG4->ERBB4	NRG4	HGNC:29862	secreted	ERBB4	HGNC:3432	10348342	NRG4->ERBB4
NRTN->GFRA1	NRTN	HGNC:8007	secreted	GFRA1	HGNC:4243	9182803, 9407096	NRTN->GFRA1
NRTN->GFRA2	NRTN	HGNC:8007	secreted	GFRA2	HGNC:4244	9182803, 10829012	NRTN->GFRA2
NRTN->RET	NRTN	HGNC:8007	secreted	RET	HGNC:9967	9182803, 9192898	NRTN->RET
NTF3->NGFR	NTF3	HGNC:8023	secreted	NGFR	HGNC:7809	27434667	NTF3->NGFR
NTF3->NTRK1	NTF3	HGNC:8023	secreted	NTRK1	HGNC:8031	17439940	NTF3->NTRK1
NTF3->NTRK2	NTF3	HGNC:8023	secreted	NTRK2	HGNC:8032	8621424	NTF3->NTRK2
NTF3->NTRK3	NTF3	HGNC:8023	secreted	NTRK3	HGNC:8033	7679912, 9488719, 9973222	NTF3->NTRK3
NTF4->BEX3	NTF4	HGNC:8024	secreted	BEX3	HGNC:13388	7679912	NTF4->BEX3
NTF4->NGFR	NTF4	HGNC:8024	secreted	NGFR	HGNC:7809	7541633	NTF4->NGFR
NTF4->NTRK1	NTF4	HGNC:8024	secreted	NTRK1	HGNC:8031	11114882	NTF4->NTRK1
NTF4->NTRK2	NTF4	HGNC:8024	secreted	NTRK2	HGNC:8032	7679912, 11855816	NTF4->NTRK2
NTN1->ADORA2B	NTN1	HGNC:8029	secreted	ADORA2B	HGNC:264	11048721	NTN1->ADORA2B
NTN1->DCC	NTN1	HGNC:8029	secreted	DCC	HGNC:2701	8861902, 10399920, 9950216, 12810718	NTN1->DCC
NTN1->MCAM	NTN1	HGNC:8029	secreted	MCAM	HGNC:6934	25656845	NTN1->MCAM
NTN1->NEO1	NTN1	HGNC:8029	secreted	NEO1	HGNC:7754	8861902, 12636918	NTN1->NEO1
NTN1->UNC5A	NTN1	HGNC:8029	secreted	UNC5A	HGNC:12567	9126742	NTN1->UNC5A
NTN1->UNC5B	NTN1	HGNC:8029	secreted	UNC5B	HGNC:12568	9126742	NTN1->UNC5B
NTN1->UNC5C	NTN1	HGNC:8029	secreted	UNC5C	HGNC:12569	12810718, 10399920, 12810718	NTN1->UNC5C
NTN1->UNC5D	NTN1	HGNC:8029	secreted	UNC5D	HGNC:18634	9126742	NTN1->UNC5D
NTN3->CDON	NTN3	HGNC:8030	secreted	CDON	HGNC:17104	15520228	NTN3->CDON
NTN3->NEO1	NTN3	HGNC:8030	secreted	NEO1	HGNC:7754	15520228, 10366627	NTN3->NEO1
NTN4->DCC	NTN4	HGNC:13658	secreted	DCC	HGNC:2701	17174565	NTN4->DCC
NTN4->UNC5A	NTN4	HGNC:13658	secreted	UNC5A	HGNC:12567	17174565	NTN4->UNC5A
NTNG1->LRRC4C	NTNG1	HGNC:23319	secreted	LRRC4C	HGNC:29317	14595443, 14595443	NTNG1->LRRC4C
NTNG2->LRRC4	NTNG2	HGNC:14288	secreted	LRRC4	HGNC:15586	17973922	NTNG2->LRRC4
NTRK3->PTPRD	NTRK3	HGNC:8033	plasma membrane	PTPRD	HGNC:9668	23345436	NTRK3->PTPRD
NTRK3->PTPRF	NTRK3	HGNC:8033	plasma membrane	PTPRF	HGNC:9670	23345436	NTRK3->PTPRF
NTRK3->PTPRS	NTRK3	HGNC:8033	plasma membrane	PTPRS	HGNC:9681	23345436	NTRK3->PTPRS
NTS->NTSR1	NTS	HGNC:8038	secreted	NTSR1	HGNC:8039	1331689, 1694443, 11811984, 11723247, 10930533, 11559354, 16087676	NTS->NTSR1
NTS->NTSR2	NTS	HGNC:8038	secreted	NTSR2	HGNC:8040	9851594, 11723247, 11801734, 16087676	NTS->NTSR2
NTS->SORT1	NTS	HGNC:8038	secreted	SORT1	HGNC:11186	9756851, 16087676	NTS->SORT1
NXPH1->NRXN1	NXPH1	HGNC:20693	secreted	NRXN1	HGNC:8008	9856994, 8699246, 9856994	NXPH1->NRXN1
NXPH1->NRXN2	NXPH1	HGNC:20693	secreted	NRXN2	HGNC:8009	9856994	NXPH1->NRXN2
NXPH1->NRXN3	NXPH1	HGNC:20693	secreted	NRXN3	HGNC:8010	9856994	NXPH1->NRXN3
NXPH2->NRXN1	NXPH2	HGNC:8076	secreted	NRXN1	HGNC:8008	8699246	NXPH2->NRXN1
NXPH3->NRXN1	NXPH3	HGNC:8077	secreted	NRXN1	HGNC:8008	9856994, 9856994	NXPH3->NRXN1
NXPH3->NRXN2	NXPH3	HGNC:8077	secreted	NRXN2	HGNC:8009	9856994	NXPH3->NRXN2
NXPH3->NRXN3	NXPH3	HGNC:8077	secreted	NRXN3	HGNC:8010	9856994	NXPH3->NRXN3
OMG->LINGO1	OMG	HGNC:8135	plasma membrane	LINGO1	HGNC:21205	14966521	OMG->LINGO1
OMG->RTN4R	OMG	HGNC:8135	plasma membrane	RTN4R	HGNC:18601	12068310	OMG->RTN4R
OMG->RTN4RL1	OMG	HGNC:8135	plasma membrane	RTN4RL1	HGNC:21329	12068310	OMG->RTN4RL1
OMG->TNFRSF1B	OMG	HGNC:8135	plasma membrane	TNFRSF1B	HGNC:11917	14966521	OMG->TNFRSF1B
ORM1->CCR5	ORM1	HGNC:8498	secreted	CCR5	HGNC:1606	11336643	ORM1->CCR5
OSM->IL6ST	OSM	HGNC:8506	secreted	IL6ST	HGNC:6021	10854424, 8999038, 8999038, 16051226	OSM->IL6ST
OSM->LIFR	OSM	HGNC:8506	secreted	LIFR	HGNC:6597	10854424, 1542794, 1536831, 16051226	OSM->LIFR
OSM->OSMR	OSM	HGNC:8506	secreted	OSMR	HGNC:8507	8999038, 10997905, 8999038	OSM->OSMR
OSTN->NPR3	OSTN	HGNC:29961	secreted	NPR3	HGNC:7945	17951249	OSTN->NPR3
OXT->AVPR1A	OXT	HGNC:8528	secreted	AVPR1A	HGNC:895	8106369, 9884074, 9334232, 9322919, 9459574, 9264324, 10519430, 12660315	OXT->AVPR1A
OXT->AVPR1B	OXT	HGNC:8528	secreted	AVPR1B	HGNC:896	9884074, 9322919, 9459574, 9264324, 16158071	OXT->AVPR1B
OXT->AVPR2	OXT	HGNC:8528	secreted	AVPR2	HGNC:897	9884074, 9322919, 9459574, 9264324, 7774575, 12660315	OXT->AVPR2
OXT->OXTR	OXT	HGNC:8528	secreted	OXTR	HGNC:8529	1313946, 10519430, 7774575, 12660315, 16158071, 7475979, 8955347, 10698266	OXT->OXTR
PCNA->NCR2	PCNA	HGNC:8729	secreted	NCR2	HGNC:6732	22021614	PCNA->NCR2
PCSK9->VLDLR	PCSK9	HGNC:20001	secreted	VLDLR	HGNC:12698	17452316	PCSK9->VLDLR
PDCD1LG2->PDCD1	PDCD1LG2	HGNC:18731	plasma membrane; secreted	PDCD1	HGNC:8760	12810690	PDCD1LG2->PDCD1
PDCD1LG2->RGMB	PDCD1LG2	HGNC:18731	plasma membrane; secreted	RGMB	HGNC:26896	24752301	PDCD1LG2->RGMB
PDGFA->PDGFRA	PDGFA	HGNC:8799	secreted	PDGFRA	HGNC:8803	15207811, 2544881	PDGFA->PDGFRA
PDGFB->ART1	PDGFB	HGNC:8800	secreted	ART1	HGNC:723	11498506	PDGFB->ART1
PDGFB->LRP1	PDGFB	HGNC:8800	secreted	LRP1	HGNC:6692	11854294	PDGFB->LRP1
PDGFB->PDGFRA	PDGFB	HGNC:8800	secreted	PDGFRA	HGNC:8803	15207811, 2544881	PDGFB->PDGFRA
PDGFB->PDGFRB	PDGFB	HGNC:8800	secreted	PDGFRB	HGNC:8804	2850496, 11903042	PDGFB->PDGFRB
PDGFC->PDGFRA	PDGFC	HGNC:8801	secreted	PDGFRA	HGNC:8803	10806482, 11297552, 10806482, 11342471	PDGFC->PDGFRA
PDGFC->PDGFRB	PDGFC	HGNC:8801	secreted	PDGFRB	HGNC:8804	19795151	PDGFC->PDGFRB
PDGFD->PDGFRB	PDGFD	HGNC:30620	secreted	PDGFRB	HGNC:8804	15207811, 14514732	PDGFD->PDGFRB
PDPN->CLEC1B	PDPN	HGNC:29602	plasma membrane	CLEC1B	HGNC:24356	29853539	PDPN->CLEC1B
PDYN->OPRD1	PDYN	HGNC:8820	secreted	OPRD1	HGNC:8153	9686407	PDYN->OPRD1
PDYN->OPRK1	PDYN	HGNC:8820	secreted	OPRK1	HGNC:8154	8170987, 7869844, 7624359, 9686407, 9262330, 1967312	PDYN->OPRK1
PDYN->OPRM1	PDYN	HGNC:8820	secreted	OPRM1	HGNC:8156	9686407	PDYN->OPRM1
PECAM1->CD38	PECAM1	HGNC:8823	plasma membrane	CD38	HGNC:1667	9551996, 26407101	PECAM1->CD38
PENK->MRGPRX1	PENK	HGNC:8831	secreted	MRGPRX1	HGNC:17962	15163697, 11850634, 23396314	PENK->MRGPRX1
PENK->OGFR	PENK	HGNC:8831	secreted	OGFR	HGNC:15768	16820893	PENK->OGFR
PENK->OPRD1	PENK	HGNC:8831	secreted	OPRD1	HGNC:8153	9686407	PENK->OPRD1
PENK->OPRM1	PENK	HGNC:8831	secreted	OPRM1	HGNC:8156	9686407	PENK->OPRM1
PF4->CXCR3	PF4	HGNC:8861	secreted	CXCR3	HGNC:4540	12782716	PF4->CXCR3
PF4->FGFR2	PF4	HGNC:8861	secreted	FGFR2	HGNC:3689	9558385	PF4->FGFR2
PF4->LDLR	PF4	HGNC:8861	secreted	LDLR	HGNC:6547	11986215, 11986215	PF4->LDLR
PF4->PROCR	PF4	HGNC:8861	secreted	PROCR	HGNC:9452	9395524	PF4->PROCR
PF4->SDC2	PF4	HGNC:8861	secreted	SDC2	HGNC:10659	7524669	PF4->SDC2
PF4->THBD	PF4	HGNC:8861	secreted	THBD	HGNC:11784	9395524, 9395524	PF4->THBD
PF4V1->CXCR3	PF4V1	HGNC:8862	secreted	CXCR3	HGNC:4540	28859966	PF4V1->CXCR3
PGF->FLT1	PGF	HGNC:8893	secreted	FLT1	HGNC:3763	9452434, 14684734	PGF->FLT1
PGF->NRP1	PGF	HGNC:8893	secreted	NRP1	HGNC:8004	11986311, 11986311	PGF->NRP1
PGF->NRP2	PGF	HGNC:8893	secreted	NRP2	HGNC:8005	10748121	PGF->NRP2
PGLYRP1->TREM1	PGLYRP1	HGNC:8904	secreted	TREM1	HGNC:17760	25595774	PGLYRP1->TREM1
PIP->CD4	PIP	HGNC:8993	secreted	CD4	HGNC:1678	10820003	PIP->CD4
PLA2G10->PLA2R1	PLA2G10	HGNC:9029	secreted	PLA2R1	HGNC:9042	11019817, 10922494	PLA2G10->PLA2R1
PLA2G2A->ITGA4	PLA2G2A	HGNC:9031	secreted	ITGA4	HGNC:6140	25398877	PLA2G2A->ITGA4
PLA2G2A->ITGA5	PLA2G2A	HGNC:9031	secreted	ITGA5	HGNC:6141	25398877	PLA2G2A->ITGA5
PLA2G2A->ITGAV	PLA2G2A	HGNC:9031	secreted	ITGAV	HGNC:6150	25398877	PLA2G2A->ITGAV
PLA2G2A->ITGB1	PLA2G2A	HGNC:9031	secreted	ITGB1	HGNC:6153	25398877	PLA2G2A->ITGB1
PLA2G2A->ITGB3	PLA2G2A	HGNC:9031	secreted	ITGB3	HGNC:6156	25398877	PLA2G2A->ITGB3
PLAT->LRP1	PLAT	HGNC:9051	secreted	LRP1	HGNC:6692	11560943, 10632583, 1502153	PLAT->LRP1
PLAU->IGF2R	PLAU	HGNC:9052	secreted	IGF2R	HGNC:5467	9566979	PLAU->IGF2R
PLAU->LRP1	PLAU	HGNC:9052	secreted	LRP1	HGNC:6692	11560943	PLAU->LRP1
PLAU->LRP2	PLAU	HGNC:9052	secreted	LRP2	HGNC:6694	8344937	PLAU->LRP2
PLAU->PLAUR	PLAU	HGNC:9052	secreted	PLAUR	HGNC:9053	16456079, 3031025, 11501527, 3023326	PLAU->PLAUR
PLAU->ST14	PLAU	HGNC:9052	secreted	ST14	HGNC:11344	10962009	PLAU->ST14
PLG->F2R	PLG	HGNC:9071	secreted	F2R	HGNC:3537	10978167	PLG->F2R
PLG->F2RL1	PLG	HGNC:9071	secreted	F2RL1	HGNC:3538	12604689, 10978167, 9020112	PLG->F2RL1
PLG->F3	PLG	HGNC:9071	secreted	F3	HGNC:3541	9490681	PLG->F3
PLG->ITGA9	PLG	HGNC:9071	secreted	ITGA9	HGNC:6145	15247268	PLG->ITGA9
PLG->ITGB1	PLG	HGNC:9071	secreted	ITGB1	HGNC:6153	15247268	PLG->ITGB1
PLG->PLGRKT	PLG	HGNC:9071	secreted	PLGRKT	HGNC:23633	19897580	PLG->PLGRKT
PLTP->ABCA1	PLTP	HGNC:9093	secreted	ABCA1	HGNC:29	14559902	PLTP->ABCA1
PMCH->MCHR1	PMCH	HGNC:9109	secreted	MCHR1	HGNC:4479	10421368, 10421367, 11375253, 11478907, 11839762	PMCH->MCHR1
PMCH->MCHR2	PMCH	HGNC:9109	secreted	MCHR2	HGNC:20867	10471841, 11404457, 11416225, 11404457, 11274220, 11478907, 11839762	PMCH->MCHR2
PNOC->OPRL1	PNOC	HGNC:9163	secreted	OPRL1	HGNC:8155	7481766, 12967935, 8849681, 10369464, 12070757, 22827708, 10692489, 11097863	PNOC->OPRL1
PODXL->SELL	PODXL	HGNC:9171	secreted	SELL	HGNC:10720	9625756	PODXL->SELL
PODXL2->SELL	PODXL2	HGNC:17936	plasma membrane	SELL	HGNC:10720	12889478, 12889478	PODXL2->SELL
POMC->MC1R	POMC	HGNC:9201	secreted	MC1R	HGNC:6929	1516719, 10942578, 7774675, 12007532, 10942578, 11041375	POMC->MC1R
POMC->MC2R	POMC	HGNC:9201	secreted	MC2R	HGNC:6930	9058374, 12213892	POMC->MC2R
POMC->MC3R	POMC	HGNC:9201	secreted	MC3R	HGNC:6931	7774675, 10358030, 10493100	POMC->MC3R
POMC->MC4R	POMC	HGNC:9201	secreted	MC4R	HGNC:6932	8884876, 10493100, 11101306, 12165561, 11101306	POMC->MC4R
POMC->MC5R	POMC	HGNC:9201	secreted	MC5R	HGNC:6933	11785979, 7774675, 12007532, 11606131, 8185570	POMC->MC5R
POMC->OPRD1	POMC	HGNC:9201	secreted	OPRD1	HGNC:8153	15464143, 9686407	POMC->OPRD1
POMC->OPRK1	POMC	HGNC:9201	secreted	OPRK1	HGNC:8154	8624732, 9686407, 7624359	POMC->OPRK1
POMC->OPRM1	POMC	HGNC:9201	secreted	OPRM1	HGNC:8156	15464143	POMC->OPRM1
POSTN->PTK7	POSTN	HGNC:16953	secreted	PTK7	HGNC:9618	30348980	POSTN->PTK7
PPBP->CXCR1	PPBP	HGNC:9240	secreted	CXCR1	HGNC:6026	8137938, 8195702, 1427896	PPBP->CXCR1
PPBP->CXCR2	PPBP	HGNC:9240	secreted	CXCR2	HGNC:6027	8702798, 8702798, 8195702	PPBP->CXCR2
PPY->NPY4R	PPY	HGNC:9327	secreted	NPY4R	HGNC:9329	8643460, 8643460, 7493937, 16807358, 7592911, 7493937	PPY->NPY4R
PPY->NPY5R	PPY	HGNC:9327	secreted	NPY5R	HGNC:7958	8824284	PPY->NPY5R
PRG4->TLR2	PRG4	HGNC:9364	secreted	TLR2	HGNC:11848	26643105	PRG4->TLR2
PRG4->TLR4	PRG4	HGNC:9364	secreted	TLR4	HGNC:11850	26643105	PRG4->TLR4
PRL->PRLR	PRL	HGNC:9445	secreted	PRLR	HGNC:9446	2558309, 11356126, 9626554, 10966654, 7984244	PRL->PRLR
PRLH->PRLHR	PRLH	HGNC:17945	secreted	PRLHR	HGNC:4464	11030716, 11030716, 12606605, 9607765, 11030716, 10475064	PRLH->PRLHR
PRND->RPSA	PRND	HGNC:15748	secreted	RPSA	HGNC:6502	15246873, 15246873	PRND->RPSA
PROC->PROCR	PROC	HGNC:9451	secreted	PROCR	HGNC:9452	7929370, 11099506, 10681521	PROC->PROCR
PROC->TEK	PROC	HGNC:9451	secreted	TEK	HGNC:11724	28005151	PROC->TEK
PROC->THBD	PROC	HGNC:9451	secreted	THBD	HGNC:11784	11106601, 12588872	PROC->THBD
PROK1->PROKR1	PROK1	HGNC:18454	secreted	PROKR1	HGNC:4524	11886876, 12054613, 15772293	PROK1->PROKR1
PROK1->PROKR2	PROK1	HGNC:18454	secreted	PROKR2	HGNC:15836	11886876, 12054613, 15772293	PROK1->PROKR2
PROK2->PROKR1	PROK2	HGNC:18455	secreted	PROKR1	HGNC:4524	12054613, 15772293	PROK2->PROKR1
PROK2->PROKR2	PROK2	HGNC:18455	secreted	PROKR2	HGNC:15836	12024206, 12054613, 15772293	PROK2->PROKR2
PROS1->AXL	PROS1	HGNC:9456	secreted	AXL	HGNC:905	7867073, 7867073	PROS1->AXL
PROS1->MERTK	PROS1	HGNC:9456	secreted	MERTK	HGNC:7027	25074926	PROS1->MERTK
PROS1->TYRO3	PROS1	HGNC:9456	secreted	TYRO3	HGNC:12446	7867073, 7867073, 8641360	PROS1->TYRO3
PSAP->CD1B	PSAP	HGNC:9498	secreted	CD1B	HGNC:1635	14716313	PSAP->CD1B
PSAP->GPR37	PSAP	HGNC:9498	secreted	GPR37	HGNC:4494	23690594, 23690594	PSAP->GPR37
PSAP->GPR37L1	PSAP	HGNC:9498	secreted	GPR37L1	HGNC:14923	23690594, 23690594	PSAP->GPR37L1
PSAP->LRP1	PSAP	HGNC:9498	secreted	LRP1	HGNC:6692	9707421	PSAP->LRP1
PSEN1->NCSTN	PSEN1	HGNC:9508	plasma membrane	NCSTN	HGNC:17091	10993067, 10993067, 12603837	PSEN1->NCSTN
PSEN1->NOTCH1	PSEN1	HGNC:9508	plasma membrane	NOTCH1	HGNC:7881	10077672, 10206645, 12374741	PSEN1->NOTCH1
PSEN1->NOTCH2	PSEN1	HGNC:9508	plasma membrane	NOTCH2	HGNC:7882	11518718	PSEN1->NOTCH2
PSEN1->NOTCH3	PSEN1	HGNC:9508	plasma membrane	NOTCH3	HGNC:7883	11518718	PSEN1->NOTCH3
PSEN1->NOTCH4	PSEN1	HGNC:9508	plasma membrane	NOTCH4	HGNC:7884	11518718	PSEN1->NOTCH4
PSPN->GFRA1	PSPN	HGNC:9579	secreted	GFRA1	HGNC:4243	20350599	PSPN->GFRA1
PSPN->GFRA4	PSPN	HGNC:9579	secreted	GFRA4	HGNC:13821	11116144, 11116144	PSPN->GFRA4
PSPN->RET	PSPN	HGNC:9579	secreted	RET	HGNC:9967	11116144	PSPN->RET
PTDSS1->JMJD6	PTDSS1	HGNC:9587	plasma membrane	JMJD6	HGNC:19355	10811223	PTDSS1->JMJD6
PTDSS1->SCARB1	PTDSS1	HGNC:9587	plasma membrane	SCARB1	HGNC:1664	8999945	PTDSS1->SCARB1
PTGS2->CAV1	PTGS2	HGNC:9605	plasma membrane	CAV1	HGNC:1527	11432874	PTGS2->CAV1
PTGS2->PTGDR2	PTGS2	HGNC:9605	plasma membrane	PTGDR2	HGNC:4502	11208866	PTGS2->PTGDR2
PTH->PTH1R	PTH	HGNC:9606	secreted	PTH1R	HGNC:9608	12947048, 9108031	PTH->PTH1R
PTH->PTH2R	PTH	HGNC:9606	secreted	PTH2R	HGNC:9609	7797535, 9482662	PTH->PTH2R
PTH2->PTH1R	PTH2	HGNC:30828	secreted	PTH1R	HGNC:9608	11159842, 10854439	PTH2->PTH1R
PTH2->PTH2R	PTH2	HGNC:30828	secreted	PTH2R	HGNC:9609	11861531, 10854439, 11602681, 10854439	PTH2->PTH2R
PTHLH->PTH1R	PTHLH	HGNC:9607	secreted	PTH1R	HGNC:9608	2558877, 8702701, 9108031	PTHLH->PTH1R
PTHLH->PTH2R	PTHLH	HGNC:9607	secreted	PTH2R	HGNC:9609	8702701	PTHLH->PTH2R
PTMA->VIPR1	PTMA	HGNC:9623	secreted	VIPR1	HGNC:12694	8886855	PTMA->VIPR1
PTN->ALK	PTN	HGNC:9630	secreted	ALK	HGNC:427	11278720	PTN->ALK
PTN->PLXNB2	PTN	HGNC:9630	secreted	PLXNB2	HGNC:9104	16169070	PTN->PLXNB2
PTN->PTPRB	PTN	HGNC:9630	secreted	PTPRB	HGNC:9665	22839765	PTN->PTPRB
PTN->PTPRS	PTN	HGNC:9630	secreted	PTPRS	HGNC:9681	16169070	PTN->PTPRS
PTN->PTPRZ1	PTN	HGNC:9630	secreted	PTPRZ1	HGNC:9685	10706604, 10706604, 16814777	PTN->PTPRZ1
PTN->SDC3	PTN	HGNC:9630	secreted	SDC3	HGNC:10660	8175719	PTN->SDC3
PTPRC->CD22	PTPRC	HGNC:9666	plasma membrane	CD22	HGNC:1643	12115612	PTPRC->CD22
PTPRC->MRC1	PTPRC	HGNC:9666	plasma membrane	MRC1	HGNC:7228	27601670, 10575006	PTPRC->MRC1
PTPRK->PTPRK	PTPRK	HGNC:9674	plasma membrane	PTPRK	HGNC:9674	8264577	PTPRK->PTPRK
PTPRM->PTPRM	PTPRM	HGNC:9675	plasma membrane	PTPRM	HGNC:9675	8394372	PTPRM->PTPRM
PTPRZ1->L1CAM	PTPRZ1	HGNC:9685	plasma membrane	L1CAM	HGNC:6470	9117260	PTPRZ1->L1CAM
PTPRZ1->NCAM1	PTPRZ1	HGNC:9685	plasma membrane	NCAM1	HGNC:7656	9117260	PTPRZ1->NCAM1
PVR->CD226	PVR	HGNC:9705	plasma membrane; secreted	CD226	HGNC:16961	15607800	PVR->CD226
PVR->CD96	PVR	HGNC:9705	plasma membrane; secreted	CD96	HGNC:16892	17971293	PVR->CD96
PVR->NECTIN3	PVR	HGNC:9705	plasma membrane; secreted	NECTIN3	HGNC:17664	12011057, 11544254	PVR->NECTIN3
PVR->PVRIG	PVR	HGNC:9705	plasma membrane; secreted	PVRIG	HGNC:32190	30659055	PVR->PVRIG
PVR->TIGIT	PVR	HGNC:9705	plasma membrane; secreted	TIGIT	HGNC:26838	19815499	PVR->TIGIT
PYY->FAP	PYY	HGNC:9748	secreted	FAP	HGNC:3590	21314817	PYY->FAP
PYY->NPY1R	PYY	HGNC:9748	secreted	NPY1R	HGNC:7956	9549761, 12665544	PYY->NPY1R
PYY->NPY2R	PYY	HGNC:9748	secreted	NPY2R	HGNC:7957	8632753, 7592910, 11408607	PYY->NPY2R
PYY->NPY4R	PYY	HGNC:9748	secreted	NPY4R	HGNC:9329	7592911, 7493937, 7493937	PYY->NPY4R
PYY->NPY5R	PYY	HGNC:9748	secreted	NPY5R	HGNC:7958	11825645, 12665544	PYY->NPY5R
QRFP->P2RY14	QRFP	HGNC:29982	secreted	P2RY14	HGNC:16442	12714592	QRFP->P2RY14
QRFP->QRFPR	QRFP	HGNC:29982	secreted	QRFPR	HGNC:15565	12714592, 16500002, 23396314, 12714592	QRFP->QRFPR
RAET1E->KLRK1	RAET1E	HGNC:16793	secreted	KLRK1	HGNC:18788	12732206, 14508119, 29651291	RAET1E->KLRK1
RAET1G->KLRK1	RAET1G	HGNC:16795	plasma membrane	KLRK1	HGNC:18788	26041808, 29651291	RAET1G->KLRK1
RAET1L->KLRK1	RAET1L	HGNC:16798	plasma membrane	KLRK1	HGNC:18788	26041808, 29651291	RAET1L->KLRK1
RARRES2->CCRL2	RARRES2	HGNC:9868	secreted	CCRL2	HGNC:1612	18794339	RARRES2->CCRL2
RARRES2->CMKLR1	RARRES2	HGNC:9868	secreted	CMKLR1	HGNC:2121	14675762, 18165312, 14530373, 14701797, 23396314	RARRES2->CMKLR1
RARRES2->GPR1	RARRES2	HGNC:9868	secreted	GPR1	HGNC:4463	18165312, 23396314	RARRES2->GPR1
RBP3->NOTCH1	RBP3	HGNC:9921	secreted	NOTCH1	HGNC:7881	11511084	RBP3->NOTCH1
RBP4->STRA6	RBP4	HGNC:9922	secreted	STRA6	HGNC:30650	23959802	RBP4->STRA6
RELN->ITGA3	RELN	HGNC:9957	secreted	ITGA3	HGNC:6139	10939329	RELN->ITGA3
RELN->ITGB1	RELN	HGNC:9957	secreted	ITGB1	HGNC:6153	10939329	RELN->ITGB1
RELN->LRP8	RELN	HGNC:9957	secreted	LRP8	HGNC:6700	12899622, 10571240, 12899622, 12670700, 12167620	RELN->LRP8
RELN->VLDLR	RELN	HGNC:9957	secreted	VLDLR	HGNC:12698	10571240, 10571240, 10571241	RELN->VLDLR
REN->ATP6AP2	REN	HGNC:9958	secreted	ATP6AP2	HGNC:18305	12045255, 12045255	REN->ATP6AP2
RGMA->NEO1	RGMA	HGNC:30308	secreted	NEO1	HGNC:7754	15258590	RGMA->NEO1
RGMB->NEO1	RGMB	HGNC:26896	secreted	NEO1	HGNC:7754	19944164	RGMB->NEO1
RLN1->RXFP1	RLN1	HGNC:10026	secreted	RXFP1	HGNC:19718	11809971, 16411781, 11809971	RLN1->RXFP1
RLN1->RXFP2	RLN1	HGNC:10026	secreted	RXFP2	HGNC:17318	11809971, 16411781	RLN1->RXFP2
RLN2->RXFP1	RLN2	HGNC:10027	secreted	RXFP1	HGNC:19718	11809971, 12506116, 15649866, 12506116, 15649866	RLN2->RXFP1
RLN2->RXFP2	RLN2	HGNC:10027	secreted	RXFP2	HGNC:17318	11809971, 15649866, 12506116, 15649866	RLN2->RXFP2
RLN2->RXFP3	RLN2	HGNC:10027	secreted	RXFP3	HGNC:24883	24641548	RLN2->RXFP3
RLN3->RXFP1	RLN3	HGNC:17135	secreted	RXFP1	HGNC:19718	12506116, 12506116, 15649866, 12506116, 14522968, 15649866	RLN3->RXFP1
RLN3->RXFP2	RLN3	HGNC:17135	secreted	RXFP2	HGNC:17318	16411781	RLN3->RXFP2
RLN3->RXFP3	RLN3	HGNC:17135	secreted	RXFP3	HGNC:24883	14522968, 15367576, 14522968	RLN3->RXFP3
RLN3->RXFP4	RLN3	HGNC:17135	secreted	RXFP4	HGNC:14666	14522967, 14522967, 14522967	RLN3->RXFP4
RNASE2->TLR2	RNASE2	HGNC:10045	secreted	TLR2	HGNC:11848	18195069	RNASE2->TLR2
ROBO1->ROBO1	ROBO1	HGNC:10249	plasma membrane	ROBO1	HGNC:10249	12504588	ROBO1->ROBO1
ROBO2->ROBO2	ROBO2	HGNC:10250	plasma membrane	ROBO2	HGNC:10250	12504588	ROBO2->ROBO2
RPH3A->NRXN1	RPH3A	HGNC:17056	secreted	NRXN1	HGNC:8008	8901523	RPH3A->NRXN1
RPS19->C5AR1	RPS19	HGNC:10402	secreted	C5AR1	HGNC:1338	11107061, 11733378	RPS19->C5AR1
RSPO1->LGR4	RSPO1	HGNC:21679	secreted	LGR4	HGNC:13299	21693646, 21693646	RSPO1->LGR4
RSPO1->LGR5	RSPO1	HGNC:21679	secreted	LGR5	HGNC:4504	21693646, 21693646	RSPO1->LGR5
RSPO1->LGR6	RSPO1	HGNC:21679	secreted	LGR6	HGNC:19719	21727895, 21693646	RSPO1->LGR6
RSPO1->LRP6	RSPO1	HGNC:21679	secreted	LRP6	HGNC:6698	18400942	RSPO1->LRP6
RSPO1->ZNRF3	RSPO1	HGNC:21679	secreted	ZNRF3	HGNC:18126	24349440	RSPO1->ZNRF3
RSPO2->LGR4	RSPO2	HGNC:28583	secreted	LGR4	HGNC:13299	21693646, 21693646	RSPO2->LGR4
RSPO2->LGR5	RSPO2	HGNC:28583	secreted	LGR5	HGNC:4504	21693646, 21693646	RSPO2->LGR5
RSPO2->LGR6	RSPO2	HGNC:28583	secreted	LGR6	HGNC:19719	21727895, 21693646	RSPO2->LGR6
RSPO2->RNF43	RSPO2	HGNC:28583	secreted	RNF43	HGNC:18505	29769720	RSPO2->RNF43
RSPO2->ZNRF3	RSPO2	HGNC:28583	secreted	ZNRF3	HGNC:18126	29769720	RSPO2->ZNRF3
RSPO3->FZD8	RSPO3	HGNC:20866	secreted	FZD8	HGNC:4046	16543246	RSPO3->FZD8
RSPO3->LGR4	RSPO3	HGNC:20866	secreted	LGR4	HGNC:13299	21693646, 21909076, 21693646	RSPO3->LGR4
RSPO3->LGR5	RSPO3	HGNC:20866	secreted	LGR5	HGNC:4504	21693646, 21693646	RSPO3->LGR5
RSPO3->LGR6	RSPO3	HGNC:20866	secreted	LGR6	HGNC:19719	21727895, 21693646	RSPO3->LGR6
RSPO3->LRP6	RSPO3	HGNC:20866	secreted	LRP6	HGNC:6698	16543246	RSPO3->LRP6
RSPO3->SDC4	RSPO3	HGNC:20866	secreted	SDC4	HGNC:10661	21397842	RSPO3->SDC4
RSPO4->LGR4	RSPO4	HGNC:16175	secreted	LGR4	HGNC:13299	21693646, 21693646	RSPO4->LGR4
RSPO4->LGR5	RSPO4	HGNC:16175	secreted	LGR5	HGNC:4504	21693646, 21693646	RSPO4->LGR5
RSPO4->LGR6	RSPO4	HGNC:16175	secreted	LGR6	HGNC:19719	21727895, 21693646	RSPO4->LGR6
RTN4->CNTNAP1	RTN4	HGNC:14085	plasma membrane	CNTNAP1	HGNC:8011	14592966	RTN4->CNTNAP1
RTN4->LINGO1	RTN4	HGNC:14085	plasma membrane	LINGO1	HGNC:21205	15694322	RTN4->LINGO1
RTN4->RTN4R	RTN4	HGNC:14085	plasma membrane	RTN4R	HGNC:18601	11201742, 15694322, 11201742	RTN4->RTN4R
RTN4->RTN4RL1	RTN4	HGNC:14085	plasma membrane	RTN4RL1	HGNC:21329	22133682	RTN4->RTN4RL1
RTN4->S1PR2	RTN4	HGNC:14085	plasma membrane	S1PR2	HGNC:3169	24453941	RTN4->S1PR2
RTN4->TNFRSF19	RTN4	HGNC:14085	plasma membrane	TNFRSF19	HGNC:11915	15694322	RTN4->TNFRSF19
S100A8->TLR4	S100A8	HGNC:10498	secreted	TLR4	HGNC:11850	17767165	S100A8->TLR4
S100A9->TLR4	S100A9	HGNC:10499	secreted	TLR4	HGNC:11850	17767165	S100A9->TLR4
SAA1->CD36	SAA1	HGNC:10513	secreted	CD36	HGNC:1663	20075072	SAA1->CD36
SAA1->FPR2	SAA1	HGNC:10513	secreted	FPR2	HGNC:3827	9892621	SAA1->FPR2
SCGB1A1->LRP2	SCGB1A1	HGNC:12523	secreted	LRP2	HGNC:6694	11278724	SCGB1A1->LRP2
SCGB3A1->MARCO	SCGB3A1	HGNC:18384	secreted	MARCO	HGNC:6895	12847263	SCGB3A1->MARCO
SCGB3A2->MARCO	SCGB3A2	HGNC:18391	secreted	MARCO	HGNC:6895	12847263	SCGB3A2->MARCO
SCT->SCTR	SCT	HGNC:10607	secreted	SCTR	HGNC:10608	7782300, 7612008, 8579602, 9440501, 7782300	SCT->SCTR
SCT->VIPR1	SCT	HGNC:10607	secreted	VIPR1	HGNC:12694	12133828	SCT->VIPR1
SCT->VIPR2	SCT	HGNC:10607	secreted	VIPR2	HGNC:12695	9437714	SCT->VIPR2
SDC2->PTPRJ	SDC2	HGNC:10659	plasma membrane	PTPRJ	HGNC:9673	21813734	SDC2->PTPRJ
SECTM1->CD7	SECTM1	HGNC:10707	plasma membrane; secreted	CD7	HGNC:1695	24157461, 24211252, 10652336	SECTM1->CD7
SELE->CD44	SELE	HGNC:10718	plasma membrane	CD44	HGNC:1681	26124272	SELE->CD44
SELPLG->SELE	SELPLG	HGNC:10722	plasma membrane	SELE	HGNC:10718	11402070, 8621728, 9128259	SELPLG->SELE
SELPLG->SELL	SELPLG	HGNC:10722	plasma membrane	SELL	HGNC:10720	10725346	SELPLG->SELL
SELPLG->SELP	SELPLG	HGNC:10722	plasma membrane	SELP	HGNC:10721	9129046, 9128259, 10713099, 17064811	SELPLG->SELP
SELPLG->SIGLEC5	SELPLG	HGNC:10722	plasma membrane	SIGLEC5	HGNC:10874	27892504	SELPLG->SIGLEC5
SEMA3A->NRP1	SEMA3A	HGNC:10723	secreted	NRP1	HGNC:8004	10520994, 10934324), 15721238, 10520994, 9331348	SEMA3A->NRP1
SEMA3A->NRP2	SEMA3A	HGNC:10723	secreted	NRP2	HGNC:8005	21059704	SEMA3A->NRP2
SEMA3A->PLXNA1	SEMA3A	HGNC:10723	secreted	PLXNA1	HGNC:9099	10520994	SEMA3A->PLXNA1
SEMA3A->PLXNA2	SEMA3A	HGNC:10723	secreted	PLXNA2	HGNC:9100	10934324)	SEMA3A->PLXNA2
SEMA3A->PLXNA4	SEMA3A	HGNC:10723	secreted	PLXNA4	HGNC:9102	15721238	SEMA3A->PLXNA4
SEMA3B->NRP1	SEMA3B	HGNC:10724	secreted	NRP1	HGNC:8004	10196546, 10196546	SEMA3B->NRP1
SEMA3B->NRP2	SEMA3B	HGNC:10724	secreted	NRP2	HGNC:8005	10196546	SEMA3B->NRP2
SEMA3C->NRP1	SEMA3C	HGNC:10725	secreted	NRP1	HGNC:8004	9331348	SEMA3C->NRP1
SEMA3C->NRP2	SEMA3C	HGNC:10725	secreted	NRP2	HGNC:8005	10196546, 9331348	SEMA3C->NRP2
SEMA3C->PLXND1	SEMA3C	HGNC:10725	secreted	PLXND1	HGNC:9107	15239958	SEMA3C->PLXND1
SEMA3D->NRP1	SEMA3D	HGNC:10726	secreted	NRP1	HGNC:8004	15456815	SEMA3D->NRP1
SEMA3E->PLXND1	SEMA3E	HGNC:10727	secreted	PLXND1	HGNC:9107	15550623	SEMA3E->PLXND1
SEMA3F->NRP1	SEMA3F	HGNC:10728	secreted	NRP1	HGNC:8004	9883722	SEMA3F->NRP1
SEMA3F->NRP2	SEMA3F	HGNC:10728	secreted	NRP2	HGNC:8005	15721238, 9883722	SEMA3F->NRP2
SEMA3F->PLXNA3	SEMA3F	HGNC:10728	secreted	PLXNA3	HGNC:9101	15721238	SEMA3F->PLXNA3
SEMA3G->NRP2	SEMA3G	HGNC:30400	secreted	NRP2	HGNC:8005	19887479	SEMA3G->NRP2
SEMA4A->LILRB2	SEMA4A	HGNC:10729	plasma membrane	LILRB2	HGNC:6606	29467366	SEMA4A->LILRB2
SEMA4A->PLXNB1	SEMA4A	HGNC:10729	plasma membrane	PLXNB1	HGNC:9103	29981480	SEMA4A->PLXNB1
SEMA4A->PLXNB2	SEMA4A	HGNC:10729	plasma membrane	PLXNB2	HGNC:9104	29981480	SEMA4A->PLXNB2
SEMA4A->PLXND1	SEMA4A	HGNC:10729	plasma membrane	PLXND1	HGNC:9107	17318185	SEMA4A->PLXND1
SEMA4B->DCBLD2	SEMA4B	HGNC:10730	plasma membrane	DCBLD2	HGNC:24627	17213806	SEMA4B->DCBLD2
SEMA4C->PLXNB2	SEMA4C	HGNC:10731	plasma membrane	PLXNB2	HGNC:9104	21122816	SEMA4C->PLXNB2
SEMA4D->CD72	SEMA4D	HGNC:10732	plasma membrane	CD72	HGNC:1696	11114375, 12882840	SEMA4D->CD72
SEMA4D->ERBB2	SEMA4D	HGNC:10732	plasma membrane	ERBB2	HGNC:3430	15210733	SEMA4D->ERBB2
SEMA4D->MET	SEMA4D	HGNC:10732	plasma membrane	MET	HGNC:7029	12198496	SEMA4D->MET
SEMA4D->PLXNB1	SEMA4D	HGNC:10732	plasma membrane	PLXNB1	HGNC:9103	10520995, 12198496, 11937491	SEMA4D->PLXNB1
SEMA4D->PLXNB2	SEMA4D	HGNC:10732	plasma membrane	PLXNB2	HGNC:9104	15330859	SEMA4D->PLXNB2
SEMA4G->PLXNB2	SEMA4G	HGNC:10735	plasma membrane	PLXNB2	HGNC:9104	21122816	SEMA4G->PLXNB2
SEMA5A->MET	SEMA5A	HGNC:10736	plasma membrane	MET	HGNC:7029	15218527	SEMA5A->MET
SEMA5A->PLXNB3	SEMA5A	HGNC:10736	plasma membrane	PLXNB3	HGNC:9105	15218527	SEMA5A->PLXNB3
SEMA6A->PLXNA2	SEMA6A	HGNC:10738	plasma membrane	PLXNA2	HGNC:9100	18327254	SEMA6A->PLXNA2
SEMA6A->PLXNA4	SEMA6A	HGNC:10738	plasma membrane	PLXNA4	HGNC:9102	20606624	SEMA6A->PLXNA4
SEMA6B->PLXNA2	SEMA6B	HGNC:10739	plasma membrane	PLXNA2	HGNC:9100	25209245	SEMA6B->PLXNA2
SEMA6D->KDR	SEMA6D	HGNC:16770	plasma membrane	KDR	HGNC:6307	14977921	SEMA6D->KDR
SEMA6D->PLXNA1	SEMA6D	HGNC:16770	plasma membrane	PLXNA1	HGNC:9099	14977921, 14977921	SEMA6D->PLXNA1
SEMA6D->TREM2	SEMA6D	HGNC:16770	plasma membrane	TREM2	HGNC:17761	16715077	SEMA6D->TREM2
SEMA6D->TYROBP	SEMA6D	HGNC:16770	plasma membrane	TYROBP	HGNC:12449	16715077	SEMA6D->TYROBP
SEMA7A->ITGA1	SEMA7A	HGNC:10741	plasma membrane	ITGA1	HGNC:6134	7377534	SEMA7A->ITGA1
SEMA7A->ITGB1	SEMA7A	HGNC:10741	plasma membrane	ITGB1	HGNC:6153	7377534	SEMA7A->ITGB1
SEMA7A->PLXNC1	SEMA7A	HGNC:10741	plasma membrane	PLXNC1	HGNC:9106	10520995, 10520995	SEMA7A->PLXNC1
SERPINA1->LRP1	SERPINA1	HGNC:8941	secreted	LRP1	HGNC:6692	8626456, 15131125	SERPINA1->LRP1
SERPINC1->LRP1	SERPINC1	HGNC:775	secreted	LRP1	HGNC:6692	8626456, 14596620	SERPINC1->LRP1
SERPINC1->SDC2	SERPINC1	HGNC:775	secreted	SDC2	HGNC:10659	1315572	SERPINC1->SDC2
SERPINE1->LRP1	SERPINE1	HGNC:8583	secreted	LRP1	HGNC:6692	15001579, 15001579	SERPINE1->LRP1
SERPINE1->LRP2	SERPINE1	HGNC:8583	secreted	LRP2	HGNC:6694	8344937	SERPINE1->LRP2
SERPINE2->LRP1	SERPINE2	HGNC:8951	secreted	LRP1	HGNC:6692	14596620	SERPINE2->LRP1
SERPINF1->PLXDC1	SERPINF1	HGNC:8824	secreted	PLXDC1	HGNC:20945	25535841	SERPINF1->PLXDC1
SERPINF1->PLXDC2	SERPINF1	HGNC:8824	secreted	PLXDC2	HGNC:21013	25535841	SERPINF1->PLXDC2
SERPING1->LRP1	SERPING1	HGNC:1228	secreted	LRP1	HGNC:6692	9388254	SERPING1->LRP1
SERPING1->SELE	SERPING1	HGNC:1228	secreted	SELE	HGNC:10718	14568956	SERPING1->SELE
SERPING1->SELP	SERPING1	HGNC:1228	secreted	SELP	HGNC:10721	14568956	SERPING1->SELP
SERTAD1->AR	SERTAD1	HGNC:17932	plasma membrane	AR	HGNC:644	30230528	SERTAD1->AR
SFRP1->FZD2	SFRP1	HGNC:10776	secreted	FZD2	HGNC:4040	6172602	SFRP1->FZD2
SFRP1->FZD6	SFRP1	HGNC:10776	secreted	FZD6	HGNC:4044	10347172	SFRP1->FZD6
SFRP2->FZD5	SFRP2	HGNC:10777	secreted	FZD5	HGNC:4043	28840375	SFRP2->FZD5
SFTPA1->TLR2	SFTPA1	HGNC:10798	secreted	TLR2	HGNC:11848	11724772	SFTPA1->TLR2
SFTPA2->CD93	SFTPA2	HGNC:10799	secreted	CD93	HGNC:15855	9476117	SFTPA2->CD93
SFTPD->LAIR1	SFTPD	HGNC:10803	secreted	LAIR1	HGNC:6477	24585933	SFTPD->LAIR1
SFTPD->SIRPA	SFTPD	HGNC:10803	secreted	SIRPA	HGNC:9662	22511785	SFTPD->SIRPA
SHANK1->ADGRL1	SHANK1	HGNC:15474	plasma membrane	ADGRL1	HGNC:20973	10964907, 10964907, 10958799	SHANK1->ADGRL1
SHANK1->SSTR2	SHANK1	HGNC:15474	plasma membrane	SSTR2	HGNC:11331	10551867, 11087996	SHANK1->SSTR2
SHH->BOC	SHH	HGNC:10848	secreted	BOC	HGNC:17173	17086203	SHH->BOC
SHH->CDON	SHH	HGNC:10848	secreted	CDON	HGNC:17104	17086203	SHH->CDON
SHH->GAS1	SHH	HGNC:10848	secreted	GAS1	HGNC:4165	17848687, 25535338	SHH->GAS1
SHH->GPC5	SHH	HGNC:10848	secreted	GPC5	HGNC:4453	21339334	SHH->GPC5
SHH->HHIP	SHH	HGNC:10848	secreted	HHIP	HGNC:14866	10050855, 10050855	SHH->HHIP
SHH->LRP2	SHH	HGNC:10848	secreted	LRP2	HGNC:6694	22340494	SHH->LRP2
SHH->PTCH1	SHH	HGNC:10848	secreted	PTCH1	HGNC:9585	9811851, 16867986, 9811851	SHH->PTCH1
SHH->PTCH2	SHH	HGNC:10848	secreted	PTCH2	HGNC:9586	9811851	SHH->PTCH2
SHH->SMO	SHH	HGNC:10848	secreted	SMO	HGNC:11119	16867986	SHH->SMO
SIGLEC1->SPN	SIGLEC1	HGNC:11127	plasma membrane	SPN	HGNC:11249	11238599	SIGLEC1->SPN
SIRPA->CD47	SIRPA	HGNC:9662	plasma membrane	CD47	HGNC:1682	23602662, 10572074	SIRPA->CD47
SIRPB2->CD47	SIRPB2	HGNC:16247	secreted	CD47	HGNC:1682	15383453	SIRPB2->CD47
SIRPG->CD47	SIRPG	HGNC:15757	plasma membrane	CD47	HGNC:1682	15294972	SIRPG->CD47
SLAMF1->SLAMF1	SLAMF1	HGNC:10903	plasma membrane	SLAMF1	HGNC:10903	18031695	SLAMF1->SLAMF1
SLAMF6->SLAMF6	SLAMF6	HGNC:21392	plasma membrane	SLAMF6	HGNC:21392	15153464, 31315913	SLAMF6->SLAMF6
SLAMF7->SLAMF7	SLAMF7	HGNC:21394	plasma membrane; secreted	SLAMF7	HGNC:21394	31358854, 15368295	SLAMF7->SLAMF7
SLIT1->GPC1	SLIT1	HGNC:11085	secreted	GPC1	HGNC:4449	10364234, 10364234	SLIT1->GPC1
SLIT1->ROBO1	SLIT1	HGNC:11085	secreted	ROBO1	HGNC:10249	10433822, 10433822	SLIT1->ROBO1
SLIT1->ROBO2	SLIT1	HGNC:11085	secreted	ROBO2	HGNC:10250	30547091	SLIT1->ROBO2
SLIT1->SDC1	SLIT1	HGNC:11085	secreted	SDC1	HGNC:10658	10433822	SLIT1->SDC1
SLIT2->APP	SLIT2	HGNC:11086	secreted	APP	HGNC:620	28785723	SLIT2->APP
SLIT2->GPC1	SLIT2	HGNC:11086	secreted	GPC1	HGNC:4449	10364234, 11375980, 10364234	SLIT2->GPC1
SLIT2->ROBO1	SLIT2	HGNC:11086	secreted	ROBO1	HGNC:10249	10102268, 10102268	SLIT2->ROBO1
SLIT2->ROBO2	SLIT2	HGNC:11086	secreted	ROBO2	HGNC:10250	15130495, 10102268	SLIT2->ROBO2
SLIT2->ROBO4	SLIT2	HGNC:11086	secreted	ROBO4	HGNC:17985	15894287	SLIT2->ROBO4
SLIT2->SDC1	SLIT2	HGNC:11086	secreted	SDC1	HGNC:10658	10102268, 15130495	SLIT2->SDC1
SLIT3->ROBO1	SLIT3	HGNC:11087	secreted	ROBO1	HGNC:10249	19741192	SLIT3->ROBO1
SLIT3->ROBO2	SLIT3	HGNC:11087	secreted	ROBO2	HGNC:10250	31180321	SLIT3->ROBO2
SLIT3->ROBO4	SLIT3	HGNC:11087	secreted	ROBO4	HGNC:17985	19741192	SLIT3->ROBO4
SLITRK1->PTPRD	SLITRK1	HGNC:20297	plasma membrane	PTPRD	HGNC:9668	23345436	SLITRK1->PTPRD
SLITRK1->PTPRS	SLITRK1	HGNC:20297	plasma membrane	PTPRS	HGNC:9681	23345436	SLITRK1->PTPRS
SLITRK2->PTPRD	SLITRK2	HGNC:13449	plasma membrane	PTPRD	HGNC:9668	25989451, 23345436	SLITRK2->PTPRD
SLITRK2->PTPRS	SLITRK2	HGNC:13449	plasma membrane	PTPRS	HGNC:9681	23345436	SLITRK2->PTPRS
SLITRK3->PTPRD	SLITRK3	HGNC:23501	plasma membrane	PTPRD	HGNC:9668	22286174, 23345436	SLITRK3->PTPRD
SLITRK3->PTPRS	SLITRK3	HGNC:23501	plasma membrane	PTPRS	HGNC:9681	23345436	SLITRK3->PTPRS
SLITRK5->PTPRD	SLITRK5	HGNC:20295	plasma membrane	PTPRD	HGNC:9668	26004511	SLITRK5->PTPRD
SLITRK6->PTPRS	SLITRK6	HGNC:23503	plasma membrane	PTPRS	HGNC:9681	29934346	SLITRK6->PTPRS
SLPI->PLSCR1	SLPI	HGNC:11092	secreted	PLSCR1	HGNC:9092	19333378	SLPI->PLSCR1
SLPI->PLSCR4	SLPI	HGNC:11092	secreted	PLSCR4	HGNC:16497	19333378	SLPI->PLSCR4
SLURP1->CHRNA7	SLURP1	HGNC:18746	secreted	CHRNA7	HGNC:1960	29545933	SLURP1->CHRNA7
SNCA->LAG3	SNCA	HGNC:11138	secreted	LAG3	HGNC:6476	27708076	SNCA->LAG3
SOST->LRP4	SOST	HGNC:13771	secreted	LRP4	HGNC:6696	19936252	SOST->LRP4
SOST->LRP5	SOST	HGNC:13771	secreted	LRP5	HGNC:6697	15778503	SOST->LRP5
SOST->LRP6	SOST	HGNC:13771	secreted	LRP6	HGNC:6698	15778503	SOST->LRP6
SOSTDC1->LRP4	SOSTDC1	HGNC:21748	secreted	LRP4	HGNC:6696	20724449	SOSTDC1->LRP4
SOSTDC1->LRP5	SOSTDC1	HGNC:21748	secreted	LRP5	HGNC:6697	20724449	SOSTDC1->LRP5
SOSTDC1->LRP6	SOSTDC1	HGNC:21748	secreted	LRP6	HGNC:6698	20724449	SOSTDC1->LRP6
SPINK1->EGFR	SPINK1	HGNC:11244	secreted	EGFR	HGNC:3236	21368222	SPINK1->EGFR
SPN->SIGLEC1	SPN	HGNC:11249	plasma membrane	SIGLEC1	HGNC:11127	11238599	SPN->SIGLEC1
[truncated: 294 more rows]
