# Supplementary material for: Melanoma molecular subtyping and scoring model construction based on ligand-receptor pairs
Source: Front Genet. 2023 Jan 26;14:1098202. doi: 10.3389/fgene.2023.1098202 (PMC9909287; doi:10.3389/fgene.2023.1098202)
Supplement: Supplementary file 5 [file Table12.XLS]

Tag	SampleID	Tumor_Sample_Barcode	os	os_status	A17_Age	A18_Sex	A19_Height	OS.time	A20_Weight	A21_BMI	A23_Tumor_tissue_site	OS	A3_T	A4_N	A5_M	A6_Stage	A8_New_Event	A8_New_Event_Time	A8_New_Event_Tissue	A8_New_Event_Type	A9_Cancer_Status	additional_studies	age_at_initial_pathologic_diagnosis	bcr_patient_barcode	bcr_patient_uuid	breslow_depth_value	day_of_form_completion	days_to_birth	days_to_death	days_to_initial_pathologic_diagnosis	days_to_last_followup	days_to_submitted_specimen_dx	distant_metastasis_anatomic_site	drugs.drug.bcr_drug_barcode	drugs.drug.bcr_drug_uuid	drugs.drug.clinical_trail_drug_classification	drugs.drug.day_of_form_completion	drugs.drug.days_to_drug_therapy_end	drugs.drug.days_to_drug_therapy_start	drugs.drug.drug_name	drugs.drug.measure_of_response	drugs.drug.month_of_form_completion	drugs.drug.number_cycles	drugs.drug.prescribed_dose	drugs.drug.prescribed_dose_units	drugs.drug.regimen_indication	drugs.drug.regimen_indication_notes	drugs.drug.regimen_number	drugs.drug.route_of_administrations.route_of_administration
TCGA-DA-A95W-06	TCGA-DA-A95W-06	TCGA-DA-A95W	1136	0	52	MALE	Not Available	1136	Not Available	NA	Not Available	0	TX	N1b	M0	Stage IIIB	0	1136			TUMOR FREE	NA	52	TCGA-DA-A95W	53848DBB-87A1-40FA-A5AF-C711EA7C8778	Not Available	27	-19105	Not Applicable	0	31	0	Not Available
TCGA-DA-A1IB-06	TCGA-DA-A1IB-06	TCGA-DA-A1IB	1235	1	69	FEMALE	Not Available	1235	Not Available	NA	Extremities	1	T2b	N2b	M0	Stage IIIC	1	243		Distant Metastasis	TUMOR FREE	NA	69	TCGA-DA-A1IB	8FC9CC74-F388-49F0-B957-DEBB62638634	1.5	10	-25219	Not Applicable	0	73	33	Not Available
TCGA-ER-A193-06	TCGA-ER-A193-06	TCGA-ER-A193	955	1	62	MALE	Not Available	955	Not Available	NA	Head and Neck	1	T3b	N0	M0	Stage IIB	1	806		Distant Metastasis	WITH TUMOR	NA	62	TCGA-ER-A193	8AB09143-DAF6-40A9-85D3-0FE9DE7B3E06	Not Available	10	-22702	955	0	Not Available	0	Not Available
TCGA-WE-A8ZQ-06	TCGA-WE-A8ZQ-06	TCGA-WE-A8ZQ	1923	0	48	MALE	Not Available	1923	Not Available	NA	Extremities	0	T3a	N0	M0	Stage IIA	1	1757		Distant Metastasis	TUMOR FREE	NA	48	TCGA-WE-A8ZQ	77052F40-374E-4DAE-BC17-908B52DB0F08	2.3	2	-17824	Not Applicable	0	1592	1479	Not Available	TCGA-WE-A8ZQ-D67271;TCGA-WE-A8ZQ-D70248	81D57578-ACE2-4F1D-A680-009CD4884B3E;DB97B379-0939-4194-8DCA-C2C51F714578	Not Available;Not Available	3;11	Not Available;Not Available	1818;1853	vemurafenib;Dabrafenib	Not Applicable;Not Applicable	11;2	Not Available;Not Available	Not Available;Not Available	Not Available;Not Available	Not Available;Not Available	Not Applicable;Not Applicable	Not Available;Not Available	Not Available;Not Available
TCGA-EE-A2GI-06	TCGA-EE-A2GI-06	TCGA-EE-A2GI	1482	0	39	MALE	Not Available	1482	Not Available	NA	Extremities	0	T1a	N0	M0	Stage IA	1	NA			TUMOR FREE	NA	39	TCGA-EE-A2GI	B4079A49-BB11-430A-9A1E-19BD46D87FBE	0.65	20	-14498	Not Applicable	0	686	567	Not Available	TCGA-EE-A2GI-D45429;TCGA-EE-A2GI-D55133	7A66FCAF-ADE2-4434-B2B4-A7B964D48E6A;F43FC435-FB99-4109-8909-AD265202FEF9	MAGE A3 Vaccine;MAGE A3 vaccine	31;29	Not Available;1393	642;642	Not Available;Not Available	Not Applicable;Unknown	7;12	Not Available;Not Available	Not Available;Not Available	Not Available;Not Available	Not Available;Not Available	Not Applicable;Not Applicable	Not Available;Not Available	Not Available;Not Available
TCGA-ER-A2ND-06	TCGA-ER-A2ND-06	TCGA-ER-A2ND	710	1	57	FEMALE	Not Available	710	Not Available	NA	Extremities	1	T1b	N3	M0	Stage IIIC	0	710			WITH TUMOR	NA	57	TCGA-ER-A2ND	1B3F92B7-658A-4BBD-B086-20C1CD976D54	1	30	-20867	710	0	Not Available	653	Right Flank
TCGA-EE-A2GK-06	TCGA-EE-A2GK-06	TCGA-EE-A2GK	1665	0	46	FEMALE	Not Available	1665	Not Available	NA	Trunk	0	T1	N0	M0	Stage I	1	1498			TUMOR FREE	NA	46	TCGA-EE-A2GK	F18CFE4A-FFFD-4E09-9EEF-343BA9FFD0D1	0.8	20	-16879	Not Applicable	0	1665	1178	Not Available
TCGA-D3-A1Q9-06	TCGA-D3-A1Q9-06	TCGA-D3-A1Q9	961	1	72	MALE	177	961	98	31.28092183	Extremities	1	T4b	N2a	M0	Stage IIIB	1	44		Regional lymph node	WITH TUMOR	NA	72	TCGA-D3-A1Q9	798074D3-0B84-4DD5-AA88-91FEDA9AC8C6	6	2	-26471	961	0	Not Available	275	Not Available	TCGA-D3-A1Q9-D35421;TCGA-D3-A1Q9-D35422	15D5B49C-2D37-4943-B44E-90D166DFE2EF;A441C4EF-216C-4C22-8CD8-9A0F9774CDE8	Not Available;Not Available	10;10	504;504	356;356	Lupron;GP-100	Clinical Progressive Disease;Clinical Progressive Disease	10;10	Not Available;Not Available	Not Available;Not Available	Not Available;Not Available	Not Available;Not Available	Not Applicable;Not Applicable	Not Available;Not Available	Not Available;Not Available
TCGA-EE-A2MI-06	TCGA-EE-A2MI-06	TCGA-EE-A2MI	6225	1	43	MALE	Not Available	6225	Not Available	NA	Extremities	1	T4	N0	M0	Stage IIB	1	2673		New primary melanoma	WITH TUMOR	NA	43	TCGA-EE-A2MI	C061AE6C-7A02-47C3-AECD-A56487C01603	0.4	20	-15880	6225	0	Not Available	5782	Not Available
TCGA-FS-A4FC-06	TCGA-FS-A4FC-06	TCGA-FS-A4FC	1655	1	75	FEMALE	Not Available	1655	Not Available	NA	Extremities	1	T3a	N0	M0	Stage IIA	1	NA			TUMOR FREE	NA	75	TCGA-FS-A4FC	B5ABFBD1-8F92-4BA3-8F2B-801FB600397A	4	13	-27482	Not Applicable	0	1504	1309	Not Available
TCGA-DA-A1I2-06	TCGA-DA-A1I2-06	TCGA-DA-A1I2	5370	1	45	MALE	Not Available	5370	92	NA	Trunk	1	T4b	N2b	M0	Stage III	1	4679		Regional lymph node	WITH TUMOR	NA	45	TCGA-DA-A1I2	01AD975D-C2ED-4E4D-BD3B-C9512FC9073C	Not Available	10	-16701	Not Applicable	0	4719	4679	Not Available
TCGA-3N-A9WD-06	TCGA-3N-A9WD-06	TCGA-3N-A9WD	395	1	82	MALE	183	395	116	34.63823942	Other Specify	1	T2a	N1a	M0	Stage IIIA	1	306		Distant Metastasis	WITH TUMOR	NA	82	TCGA-3N-A9WD	A29A20E3-5C2C-4F37-B93E-AE9EBC46EC53	1.25	29	-30163	395	0	Not Available	183	Not Available
TCGA-EE-A29V-06	TCGA-EE-A29V-06	TCGA-EE-A29V	787	1	85	MALE	Not Available	787	Not Available	NA	Head and Neck	1	T3b	N1b	M0	Stage IIIC	1	96		Locoregional Recurrence	WITH TUMOR	NA	85	TCGA-EE-A29V	01CB0004-FC1E-4DA5-9D27-F458F8D711EE	3.5	8	-31092	787	0	Not Available	713	Chest	TCGA-EE-A29V-D45165	1A0E97AB-0953-45E7-9511-631C5BF5096E	Not Available	9	787	715	Dacarbazine	Clinical Progressive Disease	7	Not Available	Not Available	Not Available	Not Available	Not Applicable	Not Available	Not Available
TCGA-D3-A2JO-06	TCGA-D3-A2JO-06	TCGA-D3-A2JO	2010	0	50	FEMALE	174	2010	77	25.43268596	Extremities	0	TX	N3	M0	Stage IIIC	1	50		Distant Metastasis	TUMOR FREE	NA	50	TCGA-D3-A2JO	04F7ECC8-4F6B-41AC-A984-9EA604698A21	Not Available	10	-18577	Not Applicable	0	1548	50	Not Available
TCGA-EE-A29C-06	TCGA-EE-A29C-06	TCGA-EE-A29C	2402	1	20	MALE	Not Available	2402	Not Available	NA	Trunk	1	T2a	N0	M0	Stage IB	1	204		Regional lymph node	WITH TUMOR	NA	20	TCGA-EE-A29C	FC5B5D2F-0D03-45C2-B7A0-BA6EC108FE51	1.7	8	-7510	Not Applicable	0	1455	300	Not Available	TCGA-EE-A29C-D59902;TCGA-EE-A29C-D59903;TCGA-EE-A29C-D65639;TCGA-EE-A29C-D65640;TCGA-EE-A29C-D68734	592FD4C1-37D3-4F45-9FB4-798D59E7051F;F9B42ED5-1FB0-42B7-B5D1-E93E4FC27EE5;8CF1E4C0-8CD8-497F-9B12-31549514175F;71EE9B6E-39C6-49C4-ABDA-742B2372BDB4;ED7938C2-23C8-4CC7-A1EE-0194D139C83C	Not Available;Not Available;Not Available;Not Available;Not Available	22;22;26;26;15	620;1502;1623;2413;2413	439;1114;1500;2262;2262	Paclitaxel;GSK Braf Inhibitor;Yervoy;Dabrafenib;Trametinib	Unknown;Clinical Progressive Disease;Stable Disease;Clinical Progressive Disease;Clinical Progressive Disease	5;5;9;9;12	Not Available;Not Available;Not Available;Not Available;Not Available	Not Available;Not Available;Not Available;Not Available;Not Available	Not Available;Not Available;Not Available;Not Available;Not Available	Not Available;Not Available;Not Available;Not Available;Not Available	Not Applicable;Not Applicable;Not Applicable;Not Applicable;Not Applicable	Not Available;Not Available;Not Available;Not Available;Not Available	Not Available;Not Available;Not Available;Not Available;Not Available
TCGA-D3-A2JH-06	TCGA-D3-A2JH-06	TCGA-D3-A2JH	1280	0	68	MALE	175	1280	123	40.16326531	Extremities	0	T1b	N0	M0	Stage IB	1	569		Distant Metastasis	TUMOR FREE	NA	68	TCGA-D3-A2JH	3A27966B-2C4C-402F-B71B-DF7925C36A7C	1	10	-24882	Not Applicable	0	952	180	Not Available	TCGA-D3-A2JH-D34870	16275EDF-75CC-441F-8C94-6C5E0CEC4E43	Not Available	10	321	291	Interferon	Unknown	10	Not Available	Not Available	Not Available	Not Available	Not Applicable	Not Available	Not Available
TCGA-W3-A825-06	TCGA-W3-A825-06	TCGA-W3-A825	1917	1	60	FEMALE	162	1917	77	29.34003963	Extremities	1	T3	N0	M0	Stage II	1	NA			WITH TUMOR	NA	60	TCGA-W3-A825	2F5D8110-35C7-419F-8B35-BC3040F940F3	1.3	31	-22097	1917	0	Not Available	1644	Lung	TCGA-W3-A825-D57947;TCGA-W3-A825-D59255;TCGA-W3-A825-D59256;TCGA-W3-A825-D59257;TCGA-W3-A825-D59258;TCGA-W3-A825-D59259	3493FCF2-8598-4291-972C-E0184ECA691A;B8BEA87F-2415-4525-A51B-1A3E320FBFED;E2963A06-F227-4313-8A57-804FCDFB892A;629BC50C-21B1-4874-B541-81D0A4F1AAB6;7821BEA2-841B-4A03-AA6D-4518D9F20C47;A0F6E18A-B10B-4902-89AA-BF9808530488	Not Available;Not Available;Not Available;Not Available;Not Available;Not Available	31;6;6;6;6;6	1767;1767;1767;1767;1767;1767	1644;1644;1644;1644;1644;1644	Cisplatin;Vinblastine;Dacarbazine;Tamoxifen;Interleukin-2;Interferon-α2	Partial Response;Partial Response;Partial Response;Partial Response;Partial Response;Partial Response	3;5;5;5;5;5	Not Available;Not Available;Not Available;Not Available;Not Available;Not Available	Not Available;Not Available;Not Available;Not Available;Not Available;Not Available	Not Available;Not Available;Not Available;Not Available;Not Available;Not Available	Not Available;Not Available;Not Available;Not Available;Not Available;Not Available	Not Applicable;Not Applicable;Not Applicable;Not Applicable;Not Applicable;Not Applicable	Not Available;Not Available;Not Available;Not Available;Not Available;Not Available	Not Available;Not Available;Not Available;Not Available;Not Available;Not Available
TCGA-ER-A19E-06	TCGA-ER-A19E-06	TCGA-ER-A19E	396	1	36	FEMALE	Not Available	396	Not Available	NA	Extremities	1	T2a	N0	M0	Stage IB	1	64		Regional lymph node	WITH TUMOR	NA	36	TCGA-ER-A19E	3FEA3F02-2DB3-44E0-984E-C61130D92C9B	1.1	19	-13297	396	0	Not Available	34	Not Available	TCGA-ER-A19E-D30892;TCGA-ER-A19E-D30890	922B5458-0380-42A4-9E49-4EBFBAE78EEF;29EE1CB8-C41E-4CCE-B7E2-C494BECF63EF	Not Available;Not Available	18;18	257;257	230;230	Carboplatin;Paclitaxel	Not Available;Not Available	4;4	2;2	Not Available;Not Available	Not Available;Not Available	ADJUVANT;ADJUVANT	Not Applicable;Not Applicable	6;6	IV;IV
TCGA-EE-A29D-06	TCGA-EE-A29D-06	TCGA-EE-A29D	425	1	87	MALE	Not Available	425	Not Available	NA	Head and Neck	1	T3b	N1b	M0	Stage IIIC	0	425			Unknown	NA	87	TCGA-EE-A29D	EF608754-3F87-458E-9BCF-4434C54C8C9E	3.2	8	-31790	425	0	Not Available	86	Not Available
TCGA-EE-A3J7-06	TCGA-EE-A3J7-06	TCGA-EE-A3J7	1949	0	43	MALE	Not Available	1949	Not Available	NA	Trunk	0	T2	N0	M0	Stage I	1	1270		Regional lymph node	TUMOR FREE	NA	43	TCGA-EE-A3J7	3DF3F0A9-BA52-4C50-910F-828439B0EE14	1.12	8	-15896	Not Applicable	0	1949	1292	Not Available
TCGA-EE-A2MK-06	TCGA-EE-A2MK-06	TCGA-EE-A2MK	5487	0	18	FEMALE	Not Available	5487	Not Available	NA	Extremities	0	T4a	N0	M0	Stage III	1	NA			TUMOR FREE	NA	18	TCGA-EE-A2MK	47FFE5EF-7D1F-44EB-9307-104771B39381	5.2	20	-6831	Not Applicable	0	4403	1003	Not Available
TCGA-EE-A3AD-06	TCGA-EE-A3AD-06	TCGA-EE-A3AD	875	1	50	MALE	Not Available	875	Not Available	NA	Not Available	1	T0	N1b	M0	Stage III	1	554		Distant Metastasis	TUMOR FREE	NA	50	TCGA-EE-A3AD	0F1FB775-C4A2-4A1E-8B09-F935233CDAEE	Not Available	21	-18491	Not Applicable	0	112	0	Not Available	TCGA-EE-A3AD-D55196	7BA46207-8053-4C9C-A381-2F2DFF3C4894	Not Available	21	Not Available	632	BRAF inhibitor	Clinical Progressive Disease	5	Not Available	Not Available	Not Available	Not Available	Not Applicable	Not Available	Not Available
TCGA-ER-A42K-06	TCGA-ER-A42K-06	TCGA-ER-A42K	394	1	40	FEMALE	Not Available	394	Not Available	NA	Extremities	1	T4b	N3	M0	Stage IIIC	1	206			WITH TUMOR	NA	40	TCGA-ER-A42K	691A5156-281D-4FD6-B44A-299A3E8DC3E3	5.5	14	-14628	Not Applicable	0	206	35	Not Available
TCGA-EE-A2GE-06	TCGA-EE-A2GE-06	TCGA-EE-A2GE	5286	0	44	MALE	Not Available	5286	Not Available	NA	Trunk	0	T2	N0	M0	Stage I	1	5276	Extremities		TUMOR FREE	NA	44	TCGA-EE-A2GE	4801C721-166F-4939-8AB7-AA024BEC7089	0.9	20	-16353	Not Applicable	0	4135	3073	Not Available
TCGA-D3-A5GS-06	TCGA-D3-A5GS-06	TCGA-D3-A5GS	553	0	58	MALE	172	553	99	33.46403461	Trunk	0	T1b	N1b	M1c	Stage IV	1	44		Distant Metastasis	WITH TUMOR	NA	58	TCGA-D3-A5GS	C03152CB-C6E6-47E2-A1CB-2354260A3661	0.62	15	-21379	Not Applicable	0	226	14	Not Available
TCGA-EE-A2MU-06	TCGA-EE-A2MU-06	TCGA-EE-A2MU	1620	0	71	MALE	Not Available	1620	Not Available	NA	Extremities	0	T1a	N0	M0	Stage IA	1	NA			TUMOR FREE	NA	71	TCGA-EE-A2MU	0DCD7AF7-EA83-4131-821D-A17943919C1A	0.5	21	-26237	Not Applicable	0	1620	1451	Not Available
TCGA-GN-A262-06	TCGA-GN-A262-06	TCGA-GN-A262	4255	0	47	FEMALE	159	4255	72	28.47988608	Trunk	0					1	2908		Locoregional Recurrence	WITH TUMOR	NA	47	TCGA-GN-A262	E36C9411-773B-4A8E-9B43-895B3CB044C7	3	20	-17239	Not Applicable	0	3664	2908	Not Available
TCGA-GN-A8LL-06	TCGA-GN-A8LL-06	TCGA-GN-A8LL	650	1	68	FEMALE	154	650	89	37.52740766	Extremities	1	T4b	NX	M0	Stage IIC	1	NA			WITH TUMOR	NA	68	TCGA-GN-A8LL	638EB185-FE03-4632-A969-9655E3339B2E	5	1	-25000	650	0	Not Available	209	Left Groin Lymph Node
TCGA-D3-A5GN-06	TCGA-D3-A5GN-06	TCGA-D3-A5GN	4129	0	15	FEMALE	167	4129	68	24.38237298	Trunk	0	T1	N0	M0	Stage I	1	1279		New primary melanoma	TUMOR FREE	NA	15	TCGA-D3-A5GN	AFBC376B-524D-4ECD-B79F-D8BE770591A7	0.6	10	-5684	Not Applicable	0	4129	2547	Not Available
TCGA-ER-A19L-06	TCGA-ER-A19L-06	TCGA-ER-A19L	4000	1	35	MALE	Not Available	4000	Not Available	NA	Extremities	1					1	3689		Distant Metastasis	WITH TUMOR	NA	35	TCGA-ER-A19L	5F6DF69C-4EBF-4811-8B28-AD393DFBE1A3	Not Available	20	-13061	4000	0	Not Available	3591	Not Available
TCGA-W3-AA1O-06	TCGA-W3-AA1O-06	TCGA-W3-AA1O	122	1	85	MALE	183	122	89	26.57589059	Not Available	1	TX	N2	M0	Stage III	0	122			WITH TUMOR	NA	85	TCGA-W3-AA1O	DB950F20-C869-4E1A-ADA2-DBDC82B5865E	Not Available	9	-31351	122	0	Not Available	31	Not Available	TCGA-W3-AA1O-D61896;TCGA-W3-AA1O-D61897;TCGA-W3-AA1O-D61898;TCGA-W3-AA1O-D61899	D5AA006A-D5B5-427A-84DF-EAF25033C4BD;ED899617-E068-4510-BBA9-961A458E5461;AF74B106-14D2-4701-97C2-F83ABE6480E7;C2D8F52F-1FE8-4192-A751-446D06312B6D	Not Available;Not Available;Not Available;Not Available	9;9;9;9	92;92;92;92	61;61;61;61	Carmustine;tamoxifen;Cisplatin;Dacarbazine	Clinical Progressive Disease;Clinical Progressive Disease;Clinical Progressive Disease;Clinical Progressive Disease	7;7;7;7	Not Available;Not Available;Not Available;Not Available	Not Available;Not Available;Not Available;Not Available	Not Available;Not Available;Not Available;Not Available	Not Available;Not Available;Not Available;Not Available	Not Applicable;Not Applicable;Not Applicable;Not Applicable	Not Available;Not Available;Not Available;Not Available	Not Available;Not Available;Not Available;Not Available
TCGA-EE-A29H-06	TCGA-EE-A29H-06	TCGA-EE-A29H	1966	0	59	FEMALE	Not Available	1966	Not Available	NA	Trunk	0	T1a	N0	M0	Stage IA	1	1231		Distant Metastasis	TUMOR FREE	NA	59	TCGA-EE-A29H	C8BA1856-D055-4DC6-A184-72763C76AAE4	1	8	-21552	Not Applicable	0	979	845	Not Available	TCGA-EE-A29H-D45082;TCGA-EE-A29H-D55041;TCGA-EE-A29H-D55042	6C4574D2-1174-413E-AAF7-1FE2D59E89FE;7F5CD97D-210E-4280-8B17-A1083D4ED54F;3878F661-D2D2-4EF3-A6FC-8AAF96AFC114	Vaccine;Vaccine;Not Available	31;26;26	Not Available;1231;Not Available	895;895;1294	Not Available;Not Available;Vemurafenib	Not Applicable;Clinical Progressive Disease;Not Applicable	7;12;12	Not Available;Not Available;Not Available	Not Available;Not Available;Not Available	Not Available;Not Available;Not Available	Not Available;Not Available;Not Available	Not Applicable;Not Applicable;Not Applicable	Not Available;Not Available;Not Available	Not Available;Not Available;Not Available
TCGA-FR-A7U9-06	TCGA-FR-A7U9-06	TCGA-FR-A7U9	571	0	63	FEMALE	160	571	67	26.171875	Extremities	0	T3b	N3	M0	Stage IIIC	1	95		Locoregional Recurrence	WITH TUMOR	NA	63	TCGA-FR-A7U9	1FB5B4FD-8891-4A21-96B6-45D4B848CC66	2.8	18	-23245	Not Applicable	0	213	50	Not Available	TCGA-FR-A7U9-D54429;TCGA-FR-A7U9-D54434	B35ABA94-FE7A-4259-B496-F2363B35A93A;CAE956A0-4CBF-4CEC-AD76-EF82687633AD	Not Available;Not Available	18;18	178;Not Available	115;151	Talimogene Laherparepvec (T-VEC);Ipilimumab	Partial Response;Not Applicable	12;12	Not Available;Not Available	Not Available;Not Available	Not Available;Not Available	Not Available;Not Available	Not Applicable;Not Applicable	Not Available;Not Available	Not Available;Not Available
TCGA-EE-A29S-06	TCGA-EE-A29S-06	TCGA-EE-A29S	1864	1	79	MALE	Not Available	1864	Not Available	NA	Extremities	1	T3a	N0	M0	Stage IIA	1	1418		Locoregional Recurrence	WITH TUMOR	NA	79	TCGA-EE-A29S	5DEC1B6A-5D60-463C-9655-FC7ED79CA19D	2.5	8	-29087	Not Applicable	0	1701	1397	Not Available
TCGA-GF-A6C8-06	TCGA-GF-A6C8-06	TCGA-GF-A6C8	62	0	62	FEMALE	167	62	67	24.02380867	Extremities	0	T3b	NX	M0	Stage IIB	1	NA			Unknown	NA	62	TCGA-GF-A6C8	11463605-7086-48F4-B9BD-027715071880	4	26	-22731	Not Applicable	0	62	36	Not Available
TCGA-GN-A4U8-06	TCGA-GN-A4U8-06	TCGA-GN-A4U8	1487	0	51	MALE	180	1487	Not Available	NA	Trunk	0					1	NA			Unknown	NA	51	TCGA-GN-A4U8	D3B77DA8-BE1D-4955-B1C7-55B7769785E8	Not Available	19	-18953	Not Applicable	0	1410	1050	Not Available	TCGA-GN-A4U8-D67434	9A1377ED-6CA2-400A-9E60-60837D62CCBE	Not Available	5	Not Available	1186	Sylatron	Not Applicable	11	Not Available	Not Available	Not Available	Not Available	Not Applicable	Not Available	Not Available
TCGA-EE-A2GP-06	TCGA-EE-A2GP-06	TCGA-EE-A2GP	423	1	80	MALE	Not Available	423	Not Available	NA	Extremities	1	T4b	N1a	M0	Stage IIIB	1	251		Distant Metastasis	WITH TUMOR	NA	80	TCGA-EE-A2GP	06F09D1C-BA44-4CF9-A518-762D241A30DB	4.2	20	-29501	423	0	Not Available	258	Not Available
TCGA-EE-A2MP-06	TCGA-EE-A2MP-06	TCGA-EE-A2MP	7563	0	34	FEMALE	Not Available	7563	Not Available	NA	Extremities	0	T2	N0	M0	Stage I	1	365		Locoregional Recurrence	WITH TUMOR	NA	34	TCGA-EE-A2MP	54782BD7-79BE-4E3C-BF99-844E7BB0E5D7	1.05	21	-12474	Not Applicable	0	7563	6742	Not Available
TCGA-D3-A1Q4-06	TCGA-D3-A1Q4-06	TCGA-D3-A1Q4	3408	0	53	FEMALE	155	3408	83	34.54734651	Extremities	0	T2b	N1b	M0	Stage IIIC	1	NA			TUMOR FREE	NA	53	TCGA-D3-A1Q4	E85C07ED-51EF-4C91-8431-0DC738D9CCC6	1.45	2	-19687	Not Applicable	0	2885	29	Not Available
TCGA-D9-A3Z1-06	TCGA-D9-A3Z1-06	TCGA-D9-A3Z1	468	1	66	MALE	180	468	80	24.69135802	Unknown	1	T2a	N3	M0	Stage IIIC	1	335		Locoregional Recurrence	TUMOR FREE	NA	66	TCGA-D9-A3Z1	4F7E7A0E-4AA2-4B6A-936F-6429C7D6A2A7	1.7	24	-24192	Not Applicable	0	345	223	Not Available
TCGA-EE-A29X-06	TCGA-EE-A29X-06	TCGA-EE-A29X	545	1	58	FEMALE	Not Available	545	Not Available	NA	Head and Neck	1	T2a	N0	M0	Stage IB	1	391		Regional lymph node	WITH TUMOR	NA	58	TCGA-EE-A29X	26293554-04D3-4FC9-B12E-6A199278ED11	2	8	-21363	545	0	Not Available	299	Not Available	TCGA-EE-A29X-D45274	238C5DFA-FA04-47A7-A394-8934975D6053	Not Available	11	517	517	Fotemustine	Unknown	7	Not Available	Not Available	Not Available	Not Available	Not Applicable	Not Available	Not Available
TCGA-D3-A5GR-06	TCGA-D3-A5GR-06	TCGA-D3-A5GR	5424	0	23	FEMALE	162	5424	114	43.43850023	Extremities	0	T1b	N1	M0	Stage III	1	5354		Distant Metastasis	TUMOR FREE	NA	23	TCGA-D3-A5GR	C714C48F-A18C-4110-A82D-3CC95C315AFD	0.98	16	-8637	Not Applicable	0	5055	5008	Not Available
TCGA-EE-A3AH-06	TCGA-EE-A3AH-06	TCGA-EE-A3AH	4222	1	30	MALE	Not Available	4222	Not Available	NA	Extremities	1	T3b	N0	M0	Stage II	1	1981		Locoregional Recurrence	WITH TUMOR	NA	30	TCGA-EE-A3AH	92D79156-9139-487B-8582-CE0E87B4ECD0	3.7	21	-10988	4222	0	Not Available	3835	Not Available	TCGA-EE-A3AH-D50105	0F0B5AAF-1D31-4330-95DD-71853276402F	chemotherapy	15	4104	3977	PI88	Clinical Progressive Disease	10	Not Available	Not Available	Not Available	Not Available	Not Applicable	Not Available	Not Available
TCGA-DA-A1I8-06	TCGA-DA-A1I8-06	TCGA-DA-A1I8	1640	1	63	FEMALE	168	1640	71	25.15589569	Extremities	1	T4b	N0	M0	Stage IIC	1	961		Regional lymph node	TUMOR FREE	NA	63	TCGA-DA-A1I8	7B92FCD4-F9BE-4B97-94A2-B2E8348AEABA	8	10	-23286	Not Applicable	0	999	875	Not Available
TCGA-EE-A17Z-06	TCGA-EE-A17Z-06	TCGA-EE-A17Z	263	1	57	MALE	Not Available	263	Not Available	NA	Trunk	1	T4a	N0	M0	Stage IIB	1	138		Regional lymph node	WITH TUMOR	NA	57	TCGA-EE-A17Z	D84D9C7B-B464-4EA1-8C39-9C929BB34C08	29	8	-20970	263	0	Not Available	71	Not Available
TCGA-D3-A51E-06	TCGA-D3-A51E-06	TCGA-D3-A51E	5318	0	39	FEMALE	163	5318	61	22.95908766	Extremities	0	T2	N0	M0		1	NA			TUMOR FREE	NA	39	TCGA-D3-A51E	963858B8-A8B6-498E-989A-271654713772	1.2	11	-14305	Not Applicable	0	4923	2483	Not Available	TCGA-D3-A51E-D40982;TCGA-D3-A51E-D40981	271D7904-A8BC-48CA-B8D4-A58916360347;EB610C14-F778-4869-B67A-BE410FA64332	Not Available;Not Available	11;11	2506;2506	2506;2506	Actinomycin-D;Melphalan	Complete Response;Complete Response	3;3	Not Available;Not Available	Not Available;Not Available	Not Available;Not Available	Not Available;Not Available	Not Applicable;Not Applicable	Not Available;Not Available	Not Available;Not Available
TCGA-EE-A20B-06	TCGA-EE-A20B-06	TCGA-EE-A20B	4070	0	66	FEMALE	Not Available	4070	Not Available	NA	Extremities	0	T3	N0	M0	Stage II	1	NA			TUMOR FREE	NA	66	TCGA-EE-A20B	F632EFFD-BE12-41AB-8E4F-2A5F38AF8BAE	2.6	8	-24445	Not Applicable	0	3335	2238	Not Available
TCGA-D3-A1Q1-06	TCGA-D3-A1Q1-06	TCGA-D3-A1Q1	504	1	79	FEMALE	162	504	59	22.48132907	Extremities	1	T1b	N3	M0	Stage IIIC	1	58		Locoregional Recurrence	WITH TUMOR	NA	79	TCGA-D3-A1Q1	8C54FCFD-999F-43C5-B31F-26D006F5FFF3	0.4	2	-29212	504	0	Not Available	3	Not Available	TCGA-D3-A1Q1-D32608;TCGA-D3-A1Q1-D40541;TCGA-D3-A1Q1-D40542	A837F724-5440-4324-A350-41DB9FB876E7;18E0B29D-583C-4DD8-A867-71C28698BD3F;DFD48E5E-C360-498A-B863-642E648C85A2	Not Available;Melanoma-derived helper peptides;Class I MHC restricted peptide based vaccine	2;22;22	341;341;341	247;247;247	Cyclophosphamide;Not Available;Not Available	Clinical Progressive Disease;Clinical Progressive Disease;Clinical Progressive Disease	10;2;2	Not Available;Not Available;Not Available	Not Available;Not Available;Not Available	Not Available;Not Available;Not Available	Not Available;Not Available;Not Available	Not Applicable;Not Applicable;Not Applicable	Not Available;Not Available;Not Available	Not Available;Not Available;Not Available
TCGA-ER-A195-06	TCGA-ER-A195-06	TCGA-ER-A195	1078	1	46	MALE	Not Available	1078	Not Available	NA	Trunk	1	TX	N0	M0		0	1078			WITH TUMOR	NA	46	TCGA-ER-A195	51B4E55C-5307-4A13-9B2A-FBD58575335E	Not Available	11	-16948	1078	0	Not Available	512	Not Available	TCGA-ER-A195-D30490	F503B89F-0B5D-4F29-96E8-FF5F09E46F59	Not Available	11	911	562	interferon	Not Available	4	Not Available	Not Available	Not Available	PROGRESSION	Not Applicable	Not Available	Not Available
TCGA-EE-A2GR-06	TCGA-EE-A2GR-06	TCGA-EE-A2GR	1301	1	78	MALE	Not Available	1301	Not Available	NA	Extremities;Extremities	1	T4	N0	M0	Stage II	1	NA			TUMOR FREE	NA	78	TCGA-EE-A2GR	919DFC28-6B55-452E-884C-48CB86802AC2	6.9	20	-28510	Not Applicable	0	435	400	Not Available
TCGA-D3-A3C7-06	TCGA-D3-A3C7-06	TCGA-D3-A3C7	1429	0	57	FEMALE	162	1429	72	27.43484225	Not Available	0	T0	N1b	M0	Stage III	1	NA			TUMOR FREE	NA	57	TCGA-D3-A3C7	3B62E38C-D473-4329-86AB-5D4977F92B09	Not Available	10	-20979	Not Applicable	0	1007	0	Not Available	TCGA-D3-A3C7-D35021	360C7D6E-7220-4201-AB31-C2D7136F3200	Not Available	10	488	123	Interferon	Unknown	10	Not Available	Not Available	Not Available	Not Available	Not Applicable	Not Available	Not Available
TCGA-DA-A95X-06	TCGA-DA-A95X-06	TCGA-DA-A95X	2249	0	62	MALE	Not Available	2249	Not Available	NA	Extremities	0	T2a	N0	M0	Stage IB	1	NA			TUMOR FREE	NA	62	TCGA-DA-A95X	D241A660-1C84-44FA-A6B3-EC9284333BD2	1.45	27	-22718	Not Applicable	0	1144	1113	Not Available
TCGA-EE-A29L-06	TCGA-EE-A29L-06	TCGA-EE-A29L	79	1	78	MALE	Not Available	79	Not Available	NA	Extremities	1	T4b	N3	M0	Stage IIIC	1	55		Distant Metastasis	Unknown	NA	78	TCGA-EE-A29L	A6C0BFCE-0ADB-4DD0-BBE7-3F9E7DCDF7BF	7	8	-28824	79	0	Not Available	46	Not Available
TCGA-EE-A2GJ-06	TCGA-EE-A2GJ-06	TCGA-EE-A2GJ	2270	0	83	MALE	Not Available	2270	Not Available	NA	Extremities	0	T1a	N0	M0	Stage IA	1	733		New primary melanoma	TUMOR FREE	NA	83	TCGA-EE-A2GJ	A5286CD0-403A-421B-AB58-11E250740B00	0.4	20	-30602	Not Applicable	0	2270	2126	Not Available
TCGA-EE-A182-06	TCGA-EE-A182-06	TCGA-EE-A182	447	1	84	FEMALE	Not Available	447	Not Available	NA	Trunk	1	T4b	N1b	M0	Stage IIIC	1	270		Locoregional Recurrence	WITH TUMOR	NA	84	TCGA-EE-A182	714B4003-959A-47D5-8912-A250B90D7CD4	14	8	-30718	447	0	Not Available	406	Left thigh	TCGA-EE-A182-D49738	FA04F917-E799-4B40-A120-DCF3CBA050C1	Not Available	9	329	329	PV-10	Clinical Progressive Disease	10	Not Available	Not Available	Not Available	Not Available	Not Applicable	Not Available	Not Available
TCGA-D9-A4Z6-06	TCGA-D9-A4Z6-06	TCGA-D9-A4Z6	561	1	54	MALE	178	561	88	27.77427093	Trunk	1	T3b	N1b	M0	Stage IIIC	1	213		Distant Metastasis	WITH TUMOR	NA	54	TCGA-D9-A4Z6	A276671A-02DD-4B94-9408-1C47710791FE	Not Available	1	-20072	Not Applicable	0	338	164	Not Available
TCGA-W3-AA1R-06	TCGA-W3-AA1R-06	TCGA-W3-AA1R	3379	1	71	MALE	180	3379	86	26.54320988	Head and Neck	1	T3	N0	M0	Stage II	1	1037		Distant Metastasis	WITH TUMOR	NA	71	TCGA-W3-AA1R	53FBE99C-180C-45E6-8585-796028B3D118	Not Available	17	-26145	3379	0	Not Available	761	Not Available	TCGA-W3-AA1R-D62139;TCGA-W3-AA1R-D62156;TCGA-W3-AA1R-D62160;TCGA-W3-AA1R-D62158	2DB7E4AF-9DAE-4798-A1AF-0E4B18DF2C25;EC06585D-C5A8-4BBB-A46F-465270BAF31D;0790043A-09BB-455E-8CDA-62093F904149;10E6C144-9977-4102-93B4-322E910F9964	TCV;Vaccine;CanVax;Not Available	17;17;17;17	2192;2863;3349;Not Available	792;1006;2526;3105	Not Available;Not Available;Not Available;IL2	Clinical Progressive Disease;Clinical Progressive Disease;Clinical Progressive Disease;Clinical Progressive Disease	7;7;7;7	Not Available;Not Available;Not Available;Not Available	Not Available;Not Available;Not Available;Not Available	Not Available;Not Available;Not Available;Not Available	Not Available;Not Available;Not Available;Not Available	Not Applicable;Not Applicable;Not Applicable;Not Applicable	Not Available;Not Available;Not Available;Not Available	Not Available;Not Available;Not Available;Not Available
TCGA-D3-A1Q3-06	TCGA-D3-A1Q3-06	TCGA-D3-A1Q3	507	1	64	MALE	182	507	108	32.60475788	Extremities	1	T4b	N0	M0	Stage IIC	0	507			WITH TUMOR	NA	64	TCGA-D3-A1Q3	29476D6A-0D06-4A18-8910-C0502F6539FF	4.6	8	-23604	507	0	Not Available	248	Not Available	TCGA-D3-A1Q3-D38975	762FC34B-A295-4E09-97E7-2C3D3B8C26BC	Not Available	7	362	362	Cisplatin	Complete Response	1	Not Available	Not Available	Not Available	Not Available	Not Applicable	Not Available	Not Available
TCGA-GN-A9SD-06	TCGA-GN-A9SD-06	TCGA-GN-A9SD	1807	1	59	FEMALE	158	1807	97	38.85595257	Extremities	1	T1a	NX	M0	Stage IA	1	1659		Locoregional Recurrence	WITH TUMOR	NA	59	TCGA-GN-A9SD	EC4C4296-6AB4-420C-80A4-E7A34B9BF4A2	0.5	26	-21851	1807	0	Not Available	1366	Not Available	TCGA-GN-A9SD-D61261;TCGA-GN-A9SD-D61262;TCGA-GN-A9SD-D61264;TCGA-GN-A9SD-D61267	F65A7C23-E8EE-4C17-83E2-FE0459FC7B01;CED20E6D-56DA-4652-A6E8-441AC129A7F2;CCF59FEE-AB6E-4C88-A9D5-A1FF349E15F8;9297715F-2400-4139-AF60-263A265A2C54	Not Available;Not Available;Not Available;Not Available	26;26;26;26	1268;1366;1687;1268	1268;1366;1519;1268	actinomycin d;melphalan;vemurafenib;melphalan	Clinical Progressive Disease;Clinical Progressive Disease;Clinical Progressive Disease;Clinical Progressive Disease	6;6;6;6	Not Available;Not Available;Not Available;Not Available	Not Available;Not Available;Not Available;Not Available	Not Available;Not Available;Not Available;Not Available	Not Available;Not Available;Not Available;Not Available	Not Applicable;Not Applicable;Not Applicable;Not Applicable	Not Available;Not Available;Not Available;Not Available	Not Available;Not Available;Not Available;Not Available
TCGA-WE-AAA3-06	TCGA-WE-AAA3-06	TCGA-WE-AAA3	651	0	84	FEMALE	Not Available	651	Not Available	NA	Extremities	0	T4b	N2b	M0	Stage IIIC	1	NA			TUMOR FREE	NA	84	TCGA-WE-AAA3	CF409C7C-FF82-4529-BDA4-554310843BC5	7	2	-30843	Not Applicable	0	315	256	Not Available
TCGA-EE-A2M6-06	TCGA-EE-A2M6-06	TCGA-EE-A2M6	3932	0	61	MALE	Not Available	3932	Not Available	NA	Trunk	0	T1	N0	M0	Stage I	1	NA			TUMOR FREE	NA	61	TCGA-EE-A2M6	58F0AE89-E277-4DFF-BB73-777CDF602DC7	0.7	20	-22564	Not Applicable	0	3932	943	Not Available	TCGA-EE-A2M6-D46374	AE474079-730C-4072-8E8B-CD9EC4524BE1	Vaccine	7	2763	992	Not Available	Unknown	8	Not Available	Not Available	Not Available	Not Available	Not Applicable	Not Available	Not Available
TCGA-FW-A3TU-06	TCGA-FW-A3TU-06	TCGA-FW-A3TU	1691	1	72	FEMALE	Not Available	1691	Not Available	NA	Trunk	1					1	NA			Unknown	NA	72	TCGA-FW-A3TU	511AA521-F38D-4AB7-9611-D8C1FEC4C22B	Not Available	6	-26589	Not Applicable	0	1446	1442	Lung
TCGA-FS-A1ZF-06	TCGA-FS-A1ZF-06	TCGA-FS-A1ZF	470	1	78	FEMALE	Not Available	470	Not Available	NA	Extremities	1	T4b	N0	M0	Stage IIC	1	NA			WITH TUMOR	NA	78	TCGA-FS-A1ZF	E0D36CC0-652C-4224-BB10-09D15C7BD8F1	4.3	12	-28491	470	0	Not Available	133	Lymphnode
TCGA-D3-A51F-06	TCGA-D3-A51F-06	TCGA-D3-A51F	1695	0	51	MALE	187	1695	90	25.73708141	Extremities	0	T4b	N1b	M0	Stage IIIC	1	NA			TUMOR FREE	NA	51	TCGA-D3-A51F	2316BC62-974A-4DFD-8EE2-9E4A08660A45	7	11	-18776	Not Applicable	0	1329	30	Not Available
TCGA-WE-A8ZR-06	TCGA-WE-A8ZR-06	TCGA-WE-A8ZR	274	1	49	MALE	Not Available	274	Not Available	NA	Trunk	1	T4b	N1b	M0	Stage IIIC	1	126		Distant Metastasis	WITH TUMOR	NA	49	TCGA-WE-A8ZR	56D4CA9B-C050-45B4-B636-03FE2251FA1A	7.3	2	-18051	Not Applicable	0	133	24	Not Available	TCGA-WE-A8ZR-D67324	B445763E-9415-4BEA-9CA8-7DD8DD3BEDE0	Not Available	4	261	137	vemurafenib	Clinical Progressive Disease	11	Not Available	Not Available	Not Available	Not Available	Not Applicable	Not Available	Not Available
TCGA-D3-A51N-06	TCGA-D3-A51N-06	TCGA-D3-A51N	688	0	56	FEMALE	163	688	84	31.61579284	Not Available	0	T0	N3	M1c	Stage IV	1	18		Distant Metastasis	TUMOR FREE	NA	56	TCGA-D3-A51N	B770ED96-A48C-4E88-8DB6-B2D1A1619DA2	Not Available	11	-20559	Not Applicable	0	305	36	Not Available
TCGA-ER-A2NE-06	TCGA-ER-A2NE-06	TCGA-ER-A2NE	613	1	39	MALE	Not Available	613	Not Available	NA	Extremities	1	Tis	N0	M0	Stage 0	0	613			WITH TUMOR	NA	39	TCGA-ER-A2NE	1068AD76-612E-40EE-B2FA-916DA14B7916	Not Available	29	-14259	613	0	Not Available	567	Ileum (serosa)
TCGA-WE-A8ZM-06	TCGA-WE-A8ZM-06	TCGA-WE-A8ZM	3082	0	70	MALE	Not Available	3082	Not Available	NA	Extremities	0	TX	N1b	M0	Stage IIIB	1	646		Locoregional Recurrence	WITH TUMOR	NA	70	TCGA-WE-A8ZM	F8E01148-6FC7-4451-B24A-F3510CD24F9D	Not Available	2	-25869	Not Applicable	0	2746	2178	Not Available	TCGA-WE-A8ZM-D67242	713037E7-955D-4BF5-9F23-5F14720D99D7	Not Available	3	Not Available	2946	Diphencyprone	Not Applicable	11	Not Available	Not Available	Not Available	Not Available	Not Applicable	Not Available	Not Available
TCGA-W3-AA1V-06	TCGA-W3-AA1V-06	TCGA-W3-AA1V	1280	1	63	MALE	180	1280	91	28.08641975	Other Specify	1	T3	N0	M0	Stage II	1	1219		Distant Metastasis	WITH TUMOR	NA	63	TCGA-W3-AA1V	9817EC15-605A-40DB-B848-2199E5CCBB7B	1.3	17	-23314	1280	0	Not Available	946	Not Available	TCGA-W3-AA1V-D62292	E9378015-7AB8-4F9F-B6BE-8E66FE21B2B7	Vaccine	17	1280	1005	Not Available	Clinical Progressive Disease	7	Not Available	Not Available	Not Available	Not Available	Not Applicable	Not Available	Not Available
TCGA-D3-A3MU-06	TCGA-D3-A3MU-06	TCGA-D3-A3MU	1209	0	53	MALE	181	1209	110	33.57650865	Trunk	0	T3a	N2a	M0	Stage IIIA	1	750		Distant Metastasis	WITH TUMOR	NA	53	TCGA-D3-A3MU	714F58D6-14BF-4E60-96AC-104D4ABD45ED	2.9	7	-19423	Not Applicable	0	819	407	Not Available
TCGA-D3-A2J6-06	TCGA-D3-A2J6-06	TCGA-D3-A2J6	1321	1	65	MALE	185	1321	141	41.19795471	Extremities	1	T3b	N0	M0	Stage IIB	1	1289		Regional lymph node	WITH TUMOR	NA	65	TCGA-D3-A2J6	6F5157B8-D43A-4FBC-B7DA-23629F5B53DA	3.2	2	-24066	1321	0	Not Available	1008	Not Available
TCGA-WE-A8ZT-06	TCGA-WE-A8ZT-06	TCGA-WE-A8ZT	359	0	25	FEMALE	Not Available	359	Not Available	NA	Trunk	0	T3b	N1b	M1b	Stage IV	1	69		Locoregional Recurrence	Unknown	NA	25	TCGA-WE-A8ZT	5A4D93C3-8116-4555-B19D-D7ACD4B4EEED	4	2	-9379	Not Applicable	0	114	10	Not Available
TCGA-D3-A8GC-06	TCGA-D3-A8GC-06	TCGA-D3-A8GC	2421	1	48	MALE	180	2421	114	35.18518519	Not Available	1	TX	N3	M0	Stage IIIC	1	1859		Distant Metastasis	WITH TUMOR	NA	48	TCGA-D3-A8GC	1E3BC429-50EB-4087-B39A-6D92F03412F7	Not Available	12	-17668	2421	0	Not Available	1750	Not Available
TCGA-QB-AA9O-06	TCGA-QB-AA9O-06	TCGA-QB-AA9O	549	1	73	MALE	180	549	119	36.72839506	Not Available	1	TX	N3	M0	Stage IIIC	1	NA			WITH TUMOR	NA	73	TCGA-QB-AA9O	2BDB65A5-4B72-4379-822D-69CC41FD663F	Not Available	12	-27009	549	0	Not Available	0	Not Available	TCGA-QB-AA9O-D60729	CD3E7E8E-E439-4BEC-9C20-21CFAF1A9EE5	Not Available	13	234	171	ipilimumab	Clinical Progressive Disease	6	Not Available	Not Available	Not Available	Not Available	Not Applicable	Not Available	Not Available
TCGA-D3-A3MV-06	TCGA-D3-A3MV-06	TCGA-D3-A3MV	1378	0	38	FEMALE	156	1378	135	55.47337278	Extremities	0	T2b	N2a	M0	Stage IIIB	1	16		Regional lymph node	WITH TUMOR	NA	38	TCGA-D3-A3MV	F581A9B5-8956-4AC3-9375-370C446CAD29	1.2	10	-14236	Not Applicable	0	653	489	Not Available	TCGA-D3-A3MV-D62508	A09D03A1-7F23-47CA-9CF3-182364580770	Not Available	18	639	572	Interleukin-2	Clinical Progressive Disease	7	Not Available	Not Available	Not Available	Not Available	Not Applicable	Not Available	Not Available
TCGA-D3-A2JA-06	TCGA-D3-A2JA-06	TCGA-D3-A2JA	3514	0	68	MALE	175	3514	113	36.89795918	Trunk	0	T2a	N1a	M0	Stage IIIA	1	40		Regional lymph node	TUMOR FREE	NA	68	TCGA-D3-A2JA	33D7CCCB-6349-4337-8C5B-6E3E8B3C7AF1	1.2	2	-25085	Not Applicable	0	3104	822	Not Available
TCGA-EE-A2A2-06	TCGA-EE-A2A2-06	TCGA-EE-A2A2	1814	0	71	MALE	Not Available	1814	Not Available	NA	Trunk	0	T4b	N1b	M0	Stage IIIC	1	NA			TUMOR FREE	NA	71	TCGA-EE-A2A2	585A8D2E-CD09-4A61-B7C9-E8F70CE39E69	7	8	-26048	Not Applicable	0	743	16	Not Available
TCGA-DA-A1IA-06	TCGA-DA-A1IA-06	TCGA-DA-A1IA	2005	1	32	FEMALE	Not Available	2005	Not Available	NA	Extremities	1	T2a	N1b	M0	Stage IIIB	1	NA		Distant Metastasis	TUMOR FREE	NA	32	TCGA-DA-A1IA	2EA7AD21-3324-4EDA-8C82-FC2CEEA2FC73	1.3	10	-11744	Not Applicable	0	1887	1855	brain
TCGA-FS-A4F8-06	TCGA-FS-A4F8-06	TCGA-FS-A4F8	5318	1	52	MALE	Not Available	5318	Not Available	NA	Extremities	1	T1	N0	M0	Stage I	1	NA			WITH TUMOR	NA	52	TCGA-FS-A4F8	2F5813A8-97A6-4A96-886D-38F29272B16C	0.9	12	-19137	5318	0	Not Available	4886	Not Available
TCGA-EE-A2A0-06	TCGA-EE-A2A0-06	TCGA-EE-A2A0	1424	1	77	FEMALE	Not Available	1424	Not Available	NA	Extremities	1	T3a	N0	M0	Stage IIA	1	1247		Distant Metastasis	WITH TUMOR	NA	77	TCGA-EE-A2A0	81CEDB9E-EE43-476B-9ED9-8D0FDB346065	2.2	8	-28319	1424	0	Not Available	1080	Not Available
TCGA-EE-A2GL-06	TCGA-EE-A2GL-06	TCGA-EE-A2GL	2423	0	40	FEMALE	Not Available	2423	Not Available	NA	Extremities	0	T3a	N0	M0	Stage IIA	1	2329		Distant Metastasis	TUMOR FREE	NA	40	TCGA-EE-A2GL	9C0240D6-8B75-41AE-8FE8-269831FD1E41	3.1	20	-14701	Not Applicable	0	1673	1342	Not Available	TCGA-EE-A2GL-D45433;TCGA-EE-A2GL-D55197	BD858B95-F984-4F47-AE04-1DF7FE800FC0;C99A5B28-B438-4B29-B43A-1C3C3F265EEA	MAGE A3 Vaccine;MAGE A3 vaccine	31;30	Not Available;2093	1421;1421	Not Available;Not Available	Not Applicable;Unknown	7;12	Not Available;Not Available	Not Available;Not Available	Not Available;Not Available	Not Available;Not Available	Not Applicable;Not Applicable	Not Available;Not Available	Not Available;Not Available
TCGA-D3-A51H-06	TCGA-D3-A51H-06	TCGA-D3-A51H	1714	0	60	MALE	183	1714	78	23.29122996	Trunk	0	T1b	N3	M0	Stage IIIC	1	838		Regional lymph node	TUMOR FREE	NA	60	TCGA-D3-A51H	50E4CDBC-B10B-4C6C-9981-68DEFA1A8FE0	0.91	11	-22119	Not Applicable	0	1221	762	Not Available	TCGA-D3-A51H-D41005;TCGA-D3-A51H-D41006;TCGA-D3-A51H-D41007	B1A2E0A8-B6F8-4258-B9FA-CED9C63A87E9;5E6840F1-6465-468C-AB36-3E4B1DFB33EB;1827B56F-5FFA-4EAF-8725-9F8BC9567EDD	Not Available;Not Available;Not Available	11;11;11	1045;1045;1045	894;894;894	Cisplatin;Vinblastine;Dacarbazine	Complete Response;Complete Response;Complete Response	3;3;3	Not Available;Not Available;Not Available	Not Available;Not Available;Not Available	Not Available;Not Available;Not Available	Not Available;Not Available;Not Available	Not Applicable;Not Applicable;Not Applicable	Not Available;Not Available;Not Available	Not Available;Not Available;Not Available
TCGA-FS-A1ZS-06	TCGA-FS-A1ZS-06	TCGA-FS-A1ZS	4526	0	54	MALE	Not Available	4526	Not Available	NA	Trunk	0	T2	N0	M0	Stage I	1	2861		Regional lymph node	WITH TUMOR	NA	54	TCGA-FS-A1ZS	31E94518-F6DD-4458-94D8-DDA3CC7A0831	1.15	13	-19813	Not Applicable	0	4526	3031	Not Available	TCGA-FS-A1ZS-D62240	1DA58199-D6CD-4CF8-ADAF-59F04EB78068	Not Available	15	2790	2566	interferon alpha	Stable Disease	7	Not Available	Not Available	Not Available	Not Available	Not Applicable	Not Available	Not Available
TCGA-D3-A3CF-06	TCGA-D3-A3CF-06	TCGA-D3-A3CF	746	1	61	FEMALE	162	746	129	49.15409236	Other Specify	1	T4b	N3	M0	Stage IIIC	1	129		Distant Metastasis	WITH TUMOR	NA	61	TCGA-D3-A3CF	132CDDE9-70D8-4753-8E99-FC4CE3D371A4	9	10	-22409	746	0	Not Available	16	Not Available
TCGA-EE-A3JA-06	TCGA-EE-A3JA-06	TCGA-EE-A3JA	1618	1	44	MALE	Not Available	1618	Not Available	NA	Extremities	1	T2a	N0	M0	Stage IB	1	539		Regional lymph node	WITH TUMOR	NA	44	TCGA-EE-A3JA	41C4F51A-E908-42F9-9805-5CFF5B12708C	1.5	8	-16430	1618	0	Not Available	942	Not Available
TCGA-ER-A2NF-06	TCGA-ER-A2NF-06	TCGA-ER-A2NF	877	1	53	MALE	Not Available	877	Not Available	NA	Head and Neck	1	T3b	N3	M0	Stage IIIB	1	230			WITH TUMOR	NA	53	TCGA-ER-A2NF	D32A4219-4CCA-470F-B6B3-11447D9F5E0B	4	30	-19499	Not Applicable	0	498	100	Not Available	TCGA-ER-A2NF-D31345;TCGA-ER-A2NF-D31346;TCGA-ER-A2NF-D31344	93694460-ED92-4DF7-B8B2-D6A6769A680C;C235537F-564D-4B35-8C92-C947F5216862;78720D1C-5C09-4DA0-A444-0B7CC6684F70	Not Available;Not Available;Not Available	30;30;30	502;Not Available;136	471;471;120	IL-2;Aflibercept;Ipilimumab	Not Available;Not Available;Not Available	4;4;4	Not Available;Not Available;Not Available	Not Available;Not Available;Not Available	Not Available;Not Available;Not Available	PROGRESSION;PROGRESSION;ADJUVANT	Not Applicable;Not Applicable;Not Applicable	10-095;Not Available;08-144	Not Available;Not Available;Not Available
TCGA-FS-A1YY-06	TCGA-FS-A1YY-06	TCGA-FS-A1YY	6953	1	55	FEMALE	Not Available	6953	Not Available	NA	Trunk	1	T3a	N0	M0	Stage IIA	1	6777			WITH TUMOR	NA	55	TCGA-FS-A1YY	C3A8881B-70F8-402C-AC75-1CC49FCA4E87	2.7	12	-20396	6953	0	Not Available	6618	abdomen
TCGA-DA-A1HV-06	TCGA-DA-A1HV-06	TCGA-DA-A1HV	2329	0	75	FEMALE	Not Available	2329	Not Available	NA	Not Available	0	T0	N2b	M0	Stage IIIB	1	866		Distant Metastasis	TUMOR FREE	NA	75	TCGA-DA-A1HV	210726BD-DB19-48AE-9A3D-E6AC44480E85	Not Available	10	-27553	Not Applicable	0	26	3	Not Available
TCGA-WE-A8ZX-06	TCGA-WE-A8ZX-06	TCGA-WE-A8ZX	1089	0	45	MALE	Not Available	1089	Not Available	NA	Not Available	0	TX	N1b	M0	Stage IIIB	1	326		Locoregional Recurrence	TUMOR FREE	NA	45	TCGA-WE-A8ZX	F11B1E99-C14F-442E-ACAB-6353A5C77266	Not Available	2	-16736	Not Applicable	0	690	26	Not Available
TCGA-EE-A20H-06	TCGA-EE-A20H-06	TCGA-EE-A20H	5118	1	56	MALE	Not Available	5118	Not Available	NA	Extremities	1	T2	N0	M0	Stage I	1	4667		Regional lymph node	WITH TUMOR	NA	56	TCGA-EE-A20H	267B98E7-708F-458A-82D1-5FAA415B9EE7	1.05	8	-20476	5118	0	Not Available	4838	Right upper back
TCGA-FR-A69P-06	TCGA-FR-A69P-06	TCGA-FR-A69P	478	0	34	FEMALE	173	478	76	25.39343112	Not Available	0	TX	N3		Stage IIIC	1	274		Regional lymph node	Unknown	NA	34	TCGA-FR-A69P	CCF8809A-CDFD-46F7-B607-001B8B91C1A4	Not Available	19	-12679	Not Applicable	0	149	0	Not Available	TCGA-FR-A69P-D44395	91FA2BDB-09FC-4E3E-882F-A60144B4870C	Not Available	14	Not Available	107	Ipilimumab	Not Available	8	Not Available	Not Available	Not Available	Not Available	Not Applicable	Not Available	Not Available
TCGA-EB-A5SG-06	TCGA-EB-A5SG-06	TCGA-EB-A5SG	2076	0	57	FEMALE	162	2076	61	23.24340802	Extremities	0					1	1372		Locoregional Recurrence	TUMOR FREE	NA	57	TCGA-EB-A5SG	44EB0DAA-A3ED-4AB5-A3E8-91911BAB0DEA	Not Available	21	-20978	Not Applicable	0	1372	1372	Not Available
TCGA-EB-A5KH-06	TCGA-EB-A5KH-06	TCGA-EB-A5KH	619	1	55	MALE	172	619	62	20.9572742	Extremities	1	T0	N1	M0	Stage III	0	619			Unknown	NA	55	TCGA-EB-A5KH	0EB0B477-1C7A-4416-895A-EA6463DBE847	Not Available	10	-20424	Not Applicable	0	543	539	Not Available	TCGA-EB-A5KH-D51003;TCGA-EB-A5KH-D51004;TCGA-EB-A5KH-D51007;TCGA-EB-A5KH-D51009	EF692434-8B47-4DE8-B334-EAE51D25D88F;D8333D42-D4F5-42F4-9854-A73C1AF1368B;E357E722-254F-48E5-AA19-948FEBEEB45A;7111438A-B4F8-488D-8C88-C2E3855D37A7	Not Available;Not Available;Not Available;Not Available	5;5;5;5	615;615;615;615	557;557;557;557	Cisplatin;Vinblastine;Dacarbazine;Leukine	Complete Response;Complete Response;Complete Response;Complete Response	11;11;11;11	Not Available;Not Available;Not Available;Not Available	Not Available;Not Available;Not Available;Not Available	Not Available;Not Available;Not Available;Not Available	Not Available;Not Available;Not Available;Not Available	Not Applicable;Not Applicable;Not Applicable;Not Applicable	Not Available;Not Available;Not Available;Not Available	Not Available;Not Available;Not Available;Not Available
TCGA-EE-A29P-06	TCGA-EE-A29P-06	TCGA-EE-A29P	1716	0	73	FEMALE	Not Available	1716	Not Available	NA	Trunk	0	T4b	N0	M0	Stage IIC	1	1668		Distant Metastasis	WITH TUMOR	NA	73	TCGA-EE-A29P	FD1A49F2-FB3B-481D-888E-F4224D59F6D1	4.5	8	-26899	Not Applicable	0	1716	1350	Not Available
TCGA-FS-A1ZZ-06	TCGA-FS-A1ZZ-06	TCGA-FS-A1ZZ	822	1	54	FEMALE	Not Available	822	Not Available	NA	Trunk	1	T3b	N0	M0	Stage IIB	0	822			WITH TUMOR	NA	54	TCGA-FS-A1ZZ	F6FF5E77-60D8-4987-9A92-654FD4DB81F1	3.8	13	-19733	822	0	Not Available	663	lymphnode
TCGA-WE-AAA4-06	TCGA-WE-AAA4-06	TCGA-WE-AAA4	760	0	56	FEMALE	Not Available	760	Not Available	NA	Extremities	0	TX	N3	M0	Stage IIIC	1	419		Locoregional Recurrence	TUMOR FREE	NA	56	TCGA-WE-AAA4	99706AD3-5CF4-45F8-815E-51E78F2E9F79	Not Available	2	-20708	Not Applicable	0	461	94	Not Available	TCGA-WE-AAA4-D63852;TCGA-WE-AAA4-D67390;TCGA-WE-AAA4-D67392;TCGA-WE-AAA4-D70348	8E1A8681-1E06-43ED-9331-24D2371A9E83;80599AC8-6F29-42D4-B2C5-42B5FF3DB16A;A5F48421-10FD-4DA2-9EF9-58EC39006C3B;EB201F0B-CCB8-4926-B098-B0586C8F0FF0	Not Available;Not Available;Not Available;Not Available	22;4;4;9	360;527;Not Available;Not Available	360;517;535;739	melphalan;vemurafenib;Dabrafenib;ipilimumab	Complete Response;Unknown;Not Applicable;Not Applicable	9;11;11;2	Not Available;Not Available;Not Available;Not Available	Not Available;Not Available;Not Available;Not Available	Not Available;Not Available;Not Available;Not Available	Not Available;Not Available;Not Available;Not Available	Not Applicable;Not Applicable;Not Applicable;Not Applicable	Not Available;Not Available;Not Available;Not Available	Not Available;Not Available;Not Available;Not Available
TCGA-FW-A5DY-06	TCGA-FW-A5DY-06	TCGA-FW-A5DY	587	0	48	FEMALE	Not Available	587	Not Available	NA	Trunk	0	T3	N1		Stage III	0	587			TUMOR FREE	NA	48	TCGA-FW-A5DY	9A7656CF-75A4-4B1F-A2D2-25E3EC147E63	Not Available	15	-17730	Not Applicable	0	73	60	Not Available
TCGA-D3-A2JN-06	TCGA-D3-A2JN-06	TCGA-D3-A2JN	2022	1	46	FEMALE	163	2022	76	28.60476495	Not Available	1	T0	N1b	M0	Stage III	1	NA			TUMOR FREE	NA	46	TCGA-D3-A2JN	20AE4C90-EA2E-42E8-BC0E-F0E6BE0DADEB	Not Available	10	-17128	Not Applicable	0	1709	0	Not Available	TCGA-D3-A2JN-D35380	5A640EFD-18CB-4F92-AF0B-BD5909512F7A	Not Available	10	123	92	Interferon-alfa	Unknown	10	Not Available	Not Available	Not Available	Not Available	Not Applicable	Not Available	Not Available
TCGA-EE-A3J5-06	TCGA-EE-A3J5-06	TCGA-EE-A3J5	1124	1	71	MALE	Not Available	1124	Not Available	NA	Extremities	1	T4a	N1	M0	Stage III	1	467		Locoregional Recurrence	WITH TUMOR	NA	71	TCGA-EE-A3J5	D6283AB0-9019-4AD2-93AA-2E6B39CD9641	4.8	8	-26226	1124	0	Not Available	467	Not Available
TCGA-EE-A2GT-06	TCGA-EE-A2GT-06	TCGA-EE-A2GT	1365	0	77	MALE	Not Available	1365	Not Available	NA	Trunk	0	T3a	N0	M0	Stage IIA	1	281		Locoregional Recurrence	TUMOR FREE	NA	77	TCGA-EE-A2GT	97D9DFC9-C937-48B4-B453-DF081950419F	2.2	20	-28364	Not Applicable	0	595	301	Not Available
TCGA-EE-A3AG-06	TCGA-EE-A3AG-06	TCGA-EE-A3AG	1265	1	25	MALE	Not Available	1265	Not Available	NA	Not Available	1	T0	N2c	M0	Stage III	1	229		Regional lymph node	WITH TUMOR	NA	25	TCGA-EE-A3AG	F09F3062-F904-4AFF-9CD6-38EED201E652	Not Available	21	-9161	Not Applicable	0	714	229	Not Available	TCGA-EE-A3AG-D59765;TCGA-EE-A3AG-D59766	972670C7-1733-4012-82F1-148808A5EC8C;DA833466-EBEC-45C6-8B80-9490930C6B04	BRAF inhibitor;MEK inhibitor	20;20	Not Available;Not Available	741;741	Not Available;Not Available	Clinical Progressive Disease;Clinical Progressive Disease	5;5	Not Available;Not Available	Not Available;Not Available	Not Available;Not Available	Not Available;Not Available	Not Applicable;Not Applicable	Not Available;Not Available	Not Available;Not Available
TCGA-GF-A6C9-06	TCGA-GF-A6C9-06	TCGA-GF-A6C9	480	0	78	MALE	172	480	87	29.40778799	Not Available	0				Stage IIIB	0	480			TUMOR FREE	NA	78	TCGA-GF-A6C9	46801BE1-F035-421F-AAE4-81BAF3BB8D40	Not Available	2	-28774	Not Applicable	0	357	4	parotid
TCGA-FR-A7U8-06	TCGA-FR-A7U8-06	TCGA-FR-A7U8	847	0	50	MALE	183	847	75	22.39541342	Not Available	0	TX	N3	M0	Stage IIIC	1	567		Distant Metastasis	WITH TUMOR	NA	50	TCGA-FR-A7U8	23809CE7-77B4-432F-BDA2-678F822B604A	Not Available	18	-18346	Not Applicable	0	461	352	small intestine	TCGA-FR-A7U8-D54414	4D760785-4509-4E2E-8278-99B4C938A789	Not Available	18	208	89	Interferon	Partial Response	12	Not Available	Not Available	Not Available	Not Available	Not Applicable	Not Available	Not Available
TCGA-XV-AB01-06	TCGA-XV-AB01-06	TCGA-XV-AB01	403	0	54	FEMALE	164	403	78	29.00059488	Head and Neck	0	T3	NX	M0	Stage II	1	NA			Unknown	NA	54	TCGA-XV-AB01	04ADD7F0-D212-486E-AE70-D41D8112F523	Not Available	11	-20058	Not Applicable	0	19	0	Not Available	TCGA-XV-AB01-D68530	41F9B152-557B-4624-9F4E-8612E3858759	Not Available	24	Not Available	63	interferon	Not Applicable	11	Not Available	Not Available	Not Available	Not Available	Not Applicable	Not Available	Not Available
TCGA-DA-A95Z-06	TCGA-DA-A95Z-06	TCGA-DA-A95Z	396	0	87	MALE	Not Available	396	Not Available	NA	Not Available	0	TX	N0	M1a	Stage IV	1	NA			TUMOR FREE	NA	87	TCGA-DA-A95Z	668701CF-9C73-4CAF-8482-3F478235909A	Not Available	27	-31837	Not Applicable	0	27	0	Not Available
TCGA-D3-A8GJ-06	TCGA-D3-A8GJ-06	TCGA-D3-A8GJ	7342	0	18	MALE	192	7342	85	23.05772569	Head and Neck	0	T3	N0	M0	Stage II	1	1443		Distant Metastasis	TUMOR FREE	NA	18	TCGA-D3-A8GJ	42FB358C-CC9B-4963-9D16-4A7AA915002A	2.4	17	-6684	Not Applicable	0	6965	2632	Small Intestine
TCGA-D3-A8GN-06	TCGA-D3-A8GN-06	TCGA-D3-A8GN	4897	0	27	FEMALE	165	4897	64	23.50780533	Not Available	0	TX	N0	M0		1	787		Distant Metastasis	TUMOR FREE	NA	27	TCGA-D3-A8GN	7038DE05-4E26-49AF-B78A-5A00CE9A120B	Not Available	19	-10185	Not Applicable	0	4529	1111	Duodenum	TCGA-D3-A8GN-D54540	E1E83843-377A-4D3A-A15A-6AF64A9F4084	CancerVax	19	1639	1224	Not Available	Complete Response	12	Not Available	Not Available	Not Available	Not Available	Not Applicable	Not Available	Not Available
TCGA-DA-A1I7-06	TCGA-DA-A1I7-06	TCGA-DA-A1I7	2703	0	62	MALE	193	2703	87	23.35633171	Not Available	0	T0	N2b	M0	Stage IIIB	1	755		Distant Metastasis	WITH TUMOR	NA	62	TCGA-DA-A1I7	DFE8BAA8-1C2C-4C36-92C9-61548CEBEC19	Not Available	10	-22940	Not Applicable	0	1495	745	Not Available
TCGA-D9-A1JX-06	TCGA-D9-A1JX-06	TCGA-D9-A1JX	216	1	80	FEMALE	160	216	86	33.59375	Extremities	1	TX	NX	M0		1	195		Distant Metastasis	WITH TUMOR	NA	80	TCGA-D9-A1JX	F505058F-74F2-4476-887F-06590A605980	Not Available	13	-29323	Not Applicable	0	195	NA	Not Available
TCGA-GN-A266-06	TCGA-GN-A266-06	TCGA-GN-A266	308	1	45	MALE	173	308	103	34.41478165	Not Available	1					1	109		Distant Metastasis	WITH TUMOR	NA	45	TCGA-GN-A266	3429967F-4F77-4894-BF27-C4A22698CA92	Not Available	20	-16456	308	0	Not Available	0	Not Available
TCGA-EE-A2MD-06	TCGA-EE-A2MD-06	TCGA-EE-A2MD	1438	1	52	MALE	Not Available	1438	Not Available	NA	Extremities	1	T3a	N0	M0	Stage II	1	1344		Regional lymph node	WITH TUMOR	NA	52	TCGA-EE-A2MD	D28B2D64-2399-4CE1-9C9A-7538DABAB862	3	21	-19333	1438	0	Not Available	1148	Not Available	TCGA-EE-A2MD-D46560	2F37EDE4-3256-43C1-A7CF-48488B0B027B	Not Available	8	1408	1377	Dacarbazine	Clinical Progressive Disease	8	Not Available	Not Available	Not Available	Not Available	Not Applicable	Not Available	Not Available
TCGA-D3-A2J9-06	TCGA-D3-A2J9-06	TCGA-D3-A2J9	723	1	75	MALE	183	723	70	20.90238586	Trunk;Extremities	1	T4b	N3	M0	Stage IIIC	1	231		Distant Metastasis	WITH TUMOR	NA	75	TCGA-D3-A2J9	E9E615A1-9323-49D3-904C-FCF4887FEA61	21	2	-27428	723	0	Not Available	80	Not Available
TCGA-D3-A51R-06	TCGA-D3-A51R-06	TCGA-D3-A51R	1941	0	60	MALE	181	1941	72	21.97735112	Extremities	0	T3a	N0	M0	Stage IIA	1	1016		Regional lymph node	TUMOR FREE	NA	60	TCGA-D3-A51R	1F66A0E1-640A-4CAA-85F1-61C6DE475CF1	2.5	11	-22040	Not Applicable	0	1572	949	Not Available
TCGA-ER-A19G-06	TCGA-ER-A19G-06	TCGA-ER-A19G	9188	0	48	FEMALE	Not Available	9188	Not Available	NA	Extremities	0		N0	M0		0	9188			TUMOR FREE	NA	48	TCGA-ER-A19G	90AA7540-93E7-4FFA-9E77-879198BE1E7B	1.6	19	-17820	Not Applicable	0	8180	4708	Not Available	TCGA-ER-A19G-D30920	142F24C0-60F7-4833-B857-F5DA091F7AF6	Not Available	19	5013	4740	GM-CSF	Not Available	4	Not Available	Not Available	Not Available	PROGRESSION	Not Applicable	ECOG4697	Not Available
TCGA-FR-A8YC-06	TCGA-FR-A8YC-06	TCGA-FR-A8YC	1059	1	78	MALE	168	1059	74	26.21882086	Extremities	1	T3b	N0	M0	Stage IIB	1	NA			WITH TUMOR	NA	78	TCGA-FR-A8YC	D781260C-F969-456E-BF16-044DC5B181A4	2.6	11	-28680	1059	0	Not Available	992	Jejunum	TCGA-FR-A8YC-D57417	6A4EF828-9108-4D8F-ACAD-30422C32DF04	liposomal doxorubicin conjugated to glutathione	11	1020	1020	2B3-101	Clinical Progressive Disease	3	Not Available	Not Available	Not Available	Not Available	Not Applicable	Not Available	Not Available
TCGA-FR-A8YD-06	TCGA-FR-A8YD-06	TCGA-FR-A8YD	1103	1	56	FEMALE	158	1103	77	30.84441596	Other Specify	1	T4b	N0	M0	Stage IIC	1	NA			WITH TUMOR	NA	56	TCGA-FR-A8YD	2897A728-EC7B-4321-B0FE-3575B7C6EE39	4.5	11	-20782	Not Applicable	0	896	753	LLL lung	TCGA-FR-A8YD-D57428	8F6DA52E-4C2C-47EF-866A-50272C234141	Not Available	11	880	812	Ipilimumab	Stable Disease	3	Not Available	Not Available	Not Available	Not Available	Not Applicable	Not Available	Not Available
TCGA-DA-A1I4-06	TCGA-DA-A1I4-06	TCGA-DA-A1I4	1093	1	51	MALE	170	1093	72	24.91349481	Trunk	1	T3b	N2b	M0	Stage IIIC	1	889		Distant Metastasis	WITH TUMOR	NA	51	TCGA-DA-A1I4	7FB87427-9B19-4378-86D5-F4F775F97805	3.4	10	-18961	Not Applicable	0	823	789	Not Available
TCGA-FS-A4FB-06	TCGA-FS-A4FB-06	TCGA-FS-A4FB	813	1	46	FEMALE	Not Available	813	Not Available	NA	Extremities	1	T2	N1a	M0	Stage III	1	NA			WITH TUMOR	NA	46	TCGA-FS-A4FB	64D46463-8039-41D1-9BBB-0CA0504356C2	2	13	-16896	813	0	Not Available	631	Not Available
TCGA-FS-A1ZR-06	TCGA-FS-A1ZR-06	TCGA-FS-A1ZR	347	1	36	MALE	Not Available	347	Not Available	NA	Trunk	1	T2	N0	M0	Stage II	1	152			WITH TUMOR	NA	36	TCGA-FS-A1ZR	9F4DDE50-FA0C-43BF-8D5D-70B76CC35793	2	13	-13325	347	0	Not Available	79	Not Available
TCGA-ER-A3ET-06	TCGA-ER-A3ET-06	TCGA-ER-A3ET	2829	1	64	FEMALE	Not Available	2829	Not Available	NA	Other Specify	1	T3a	N1a	M0	Stage IIIA	1	2435		Distant Metastasis	WITH TUMOR	NA	64	TCGA-ER-A3ET	4AFA82F8-B317-4763-808C-C944CA6661D3	3.55	2	-23650	Not Applicable	0	2443	2243	Not Available
TCGA-DA-A95V-06	TCGA-DA-A95V-06	TCGA-DA-A95V	2193	0	83	FEMALE	Not Available	2193	Not Available	NA	Head and Neck	0	T4b	N0		Stage IIC	0	2193			TUMOR FREE	NA	83	TCGA-DA-A95V	D7ADE261-B624-4E47-8A82-591BF1A8FAA4	4.1	27	-30623	Not Applicable	0	1088	1054	Right neck
TCGA-EE-A2GC-06	TCGA-EE-A2GC-06	TCGA-EE-A2GC	2051	0	82	MALE	Not Available	2051	Not Available	NA	Head and Neck	0	T3b	N0	M0	Stage IIB	1	NA			TUMOR FREE	NA	82	TCGA-EE-A2GC	0A4B780E-8143-4118-AD98-FD2A2A6678C3	2.3	20	-30084	Not Applicable	0	1316	1008	Not Available
TCGA-GN-A264-06	TCGA-GN-A264-06	TCGA-GN-A264	3587	1	60	MALE	Not Available	3587	104	NA	Extremities	1					1	3221		Distant Metastasis	WITH TUMOR	NA	60	TCGA-GN-A264	76CC1D42-ACEC-46B3-9663-5E4DE2550353	7	20	-22254	3587	0	Not Available	2634	Not Available	TCGA-GN-A264-D30984	C4BF706E-13DD-4EED-9930-25B1A48DEAC4	Not Available	12	3111	2752	Interferon alfa-2b	Not Available	4	Not Available	Not Available	Not Available	RECURRENCE	Not Applicable	1	SC
TCGA-ER-A19S-06	TCGA-ER-A19S-06	TCGA-ER-A19S	1505	0	81	FEMALE	Not Available	1505	Not Available	NA	Not Available	0					0	1505			TUMOR FREE	NA	81	TCGA-ER-A19S	F405C603-BCBC-434F-B620-C32EB27B215B	Not Available	23	-29603	Not Applicable	0	1133	36	Not Available
TCGA-D3-A8GM-06	TCGA-D3-A8GM-06	TCGA-D3-A8GM	3259	1	73	MALE	168	3259	75	26.57312925	Trunk	1	T3b	N0	M0	Stage IIB	1	NA			TUMOR FREE	NA	73	TCGA-D3-A8GM	44B5453A-3009-43B9-BC34-71A11A6D5E63	3.8	19	-26782	Not Applicable	0	2897	596	Not Available
TCGA-FW-A3R5-06	TCGA-FW-A3R5-06	TCGA-FW-A3R5	1124	0	68	MALE	Not Available	1124	Not Available	NA	Head and Neck	0	TX	N2	M0	Stage III	0	1124			Unknown	NA	68	TCGA-FW-A3R5	E5BC45CE-8A14-40B5-B9B5-CE45609FEF3A	Not Available	24	-24868	Not Applicable	0	697	667	Not Available	TCGA-FW-A3R5-D42774	E3483732-A7D0-4D36-A161-AADFE003D9A4	Not Available	30	993	714	Interferon	Complete Response	4	Not Available	Not Available	Not Available	Not Available	Not Applicable	Not Available	Not Available
TCGA-D3-A1Q5-06	TCGA-D3-A1Q5-06	TCGA-D3-A1Q5	3424	1	60	MALE	179	3424	125	39.01251521	Trunk	1	TX	N0	M0		1	2452		Locoregional Recurrence	Unknown	NA	60	TCGA-D3-A1Q5	238111F9-A08B-49B4-9035-CC43026330E7	Not Available	2	-22200	3424	0	Not Available	2438	Not Available
TCGA-EE-A2GO-06	TCGA-EE-A2GO-06	TCGA-EE-A2GO	3857	0	66	FEMALE	Not Available	3857	Not Available	NA	Extremities	0	T3b	N0	M0	Stage II	1	2216		Regional lymph node	TUMOR FREE	NA	66	TCGA-EE-A2GO	783EB662-7D7A-4637-8500-E2D86D73EC7B	3.4	20	-24159	Not Applicable	0	3101	2163	Not Available
TCGA-EE-A3J4-06	TCGA-EE-A3J4-06	TCGA-EE-A3J4	3869	1	72	MALE	Not Available	3869	Not Available	NA	Extremities	1	T3a	N0	M0	Stage II	1	1429		Locoregional Recurrence	WITH TUMOR	NA	72	TCGA-EE-A3J4	40005536-5325-4063-929D-0917726607CB	2	5	-26540	3869	0	Not Available	3172	Not Available
TCGA-D9-A1JW-06	TCGA-D9-A1JW-06	TCGA-D9-A1JW	111	0	82	MALE	160	111	86	33.59375	Head and Neck	0	T1a	N2a	M0		1	10		Distant Metastasis	Discrepancy	NA	82	TCGA-D9-A1JW	9A903FC2-57D7-4A02-94E7-9B9B7EE99276	Not Available	13	-30142	Not Applicable	0	82	NA	Not Available
TCGA-3N-A9WC-06	TCGA-3N-A9WC-06	TCGA-3N-A9WC	2022	0	82	MALE	183	2022	68	20.30517483	Trunk	0	T2b	NX	M0	Stage IIA	1	1705		Distant Metastasis	WITH TUMOR	NA	82	TCGA-3N-A9WC	551E071A-C290-4B48-9000-F64C2A44DFB7	1.8	29	-30286	Not Applicable	0	1856	1644	Not Available
TCGA-FW-A3I3-06	TCGA-FW-A3I3-06	TCGA-FW-A3I3	531	0	59	FEMALE	173	531	105	35.08302984	Not Available	0		N0	M1	Stage IV	0	531			TUMOR FREE	NA	59	TCGA-FW-A3I3	436A0116-EADA-4B8F-AAFE-29EB7F3241C4	Not Available	16	-21731	Not Applicable	0	6	0	vaginal wall/vagina
TCGA-D3-A8GE-06	TCGA-D3-A8GE-06	TCGA-D3-A8GE	804	0	26	MALE	176	804	97	31.31456612	Not Available	0	TX	N0	M1b	Stage IV	1	59		Distant Metastasis	WITH TUMOR	NA	26	TCGA-D3-A8GE	DCC005BA-F8C9-4845-BF08-0DBABE291C9A	Not Available	13	-9517	Not Applicable	0	462	0	Not Available
TCGA-EE-A3AF-06	TCGA-EE-A3AF-06	TCGA-EE-A3AF	420	1	48	FEMALE	Not Available	420	Not Available	NA	Not Available	1	T0	N3	M0	Stage IIIC	1	201		Locoregional Recurrence	WITH TUMOR	NA	48	TCGA-EE-A3AF	015BA831-106B-4B84-9E8C-243A9EEEEBF6	Not Available	21	-17731	420	0	Not Available	0	Not Available	TCGA-EE-A3AF-D49565	7549637E-4237-459B-8A8E-BF8EB2B931F3	Not Available	4	404	384	Fotemustine	Clinical Progressive Disease	10	Not Available	Not Available	Not Available	Not Available	Not Applicable	Not Available	Not Available
TCGA-YG-AA3O-06	TCGA-YG-AA3O-06	TCGA-YG-AA3O	1154	1	62	MALE	173	1154	92	30.73941662	Trunk	1					1	999		Regional lymph node	WITH TUMOR	NA	62	TCGA-YG-AA3O	19E9BA4B-8F8E-4899-B667-B49FDD7EF6F4	Not Available	5	-22999	Not Applicable	0	1096	908	Not Available	TCGA-YG-AA3O-D59917;TCGA-YG-AA3O-D59918	1EE9A99D-FE85-4000-8C6E-8547FA9D00FF;0C714B72-9B80-4436-B8E8-4236A49D60BB	Not Available;Not Available	23;23	Not Available;1006	1081;977	Yervoy;Interferon	Not Applicable;Partial Response	5;5	Not Available;Not Available	Not Available;Not Available	Not Available;Not Available	Not Available;Not Available	Not Applicable;Not Applicable	Not Available;Not Available	Not Available;Not Available
TCGA-WE-A8ZO-06	TCGA-WE-A8ZO-06	TCGA-WE-A8ZO	2145	0	73	FEMALE	Not Available	2145	Not Available	NA	Extremities	0	T3a	N1b	M0	Stage IIIB	1	1371		Regional lymph node	TUMOR FREE	NA	73	TCGA-WE-A8ZO	B6750B08-C59D-49B9-8C08-A19E17CB366F	2.4	2	-26946	Not Applicable	0	1807	1408	Not Available
TCGA-EE-A2GM-06	TCGA-EE-A2GM-06	TCGA-EE-A2GM	2296	0	70	FEMALE	Not Available	2296	Not Available	NA	Trunk	0	T4b	N0	M0	Stage IIC	1	1218		Locoregional Recurrence	TUMOR FREE	NA	70	TCGA-EE-A2GM	3D0CBBC9-F2EF-4D3E-AD55-B5CAE6787C28	6.5	20	-25711	Not Applicable	0	2296	1435	Not Available
TCGA-GF-A3OT-06	TCGA-GF-A3OT-06	TCGA-GF-A3OT	301	0	58	FEMALE	Not Available	301	66	NA	Extremities	0	T3	N3	M0	Stage IIIC	1	248		Distant Metastasis	WITH TUMOR	NA	58	TCGA-GF-A3OT	F94AE8F2-D555-4C2A-97B0-DBE7D642C566	Not Available	5	-21359	Not Applicable	0	301	0	Not Available	TCGA-GF-A3OT-D33548;TCGA-GF-A3OT-D33549;TCGA-GF-A3OT-D33550;TCGA-GF-A3OT-D33551	1186E0F3-0CCF-442F-B0D1-5A21422B21E8;D6878F25-0FA5-4C49-BBD7-E8CB3CCBD96F;52AF2AFE-648C-4C38-9D6A-A4F98F4AE74F;48514E36-5918-4104-AC4E-5D0B107FD361	Not Available;Not Available;Not Available;Not Available	5;5;5;5	216;216;216;249	95;95;95;249	Carboplatin;Taxol;Avastin;Yervoy	Clinical Progressive Disease;Clinical Progressive Disease;Clinical Progressive Disease;Clinical Progressive Disease	7;7;7;7	Not Available;Not Available;Not Available;Not Available	Not Available;Not Available;Not Available;Not Available	Not Available;Not Available;Not Available;Not Available	Not Available;Not Available;Not Available;Not Available	Not Applicable;Not Applicable;Not Applicable;Not Applicable	Not Available;Not Available;Not Available;Not Available	Not Available;Not Available;Not Available;Not Available
TCGA-FS-A4F9-06	TCGA-FS-A4F9-06	TCGA-FS-A4F9	1035	0	80	MALE	Not Available	1035	Not Available	NA	Trunk	0	T4b	N3	M0	Stage IIIC	1	376		Distant Metastasis	TUMOR FREE	NA	80	TCGA-FS-A4F9	0CAA706A-251F-43A0-897A-111AEC0ACC82	10	13	-29324	Not Applicable	0	378	50	Not Available	TCGA-FS-A4F9-D62028	1AAC216C-136D-4B9A-BADF-2872BE40FBAD	Not Available	11	Not Available	1035	Temodal	Not Available	7	Not Available	Not Available	Not Available	Not Available	Not Applicable	Not Available	Not Available
TCGA-EE-A17Y-06	TCGA-EE-A17Y-06	TCGA-EE-A17Y	828	1	69	MALE	Not Available	828	Not Available	NA	Trunk	1	T3b	N1a	M0	Stage IIIB	1	317		Regional lymph node	WITH TUMOR	NA	69	TCGA-EE-A17Y	E699A2A7-DBFF-4122-8114-87D70A56F59F	2.8	12	-25281	828	0	Not Available	507	Not Available
TCGA-D3-A1Q7-06	TCGA-D3-A1Q7-06	TCGA-D3-A1Q7	4053	0	42	FEMALE	170	4053	79	27.33564014	Trunk	0	T1b	N0	M0	Stage IB	1	921		Distant Metastasis	TUMOR FREE	NA	42	TCGA-D3-A1Q7	DF6303CD-FFB5-422F-9865-B09029A6D54F	0.68	2	-15531	Not Applicable	0	3687	683	Not Available
TCGA-EE-A2GU-06	TCGA-EE-A2GU-06	TCGA-EE-A2GU	2884	0	65	FEMALE	Not Available	2884	Not Available	NA	Extremities	0	T1a	N0	M0	Stage IA	1	NA			TUMOR FREE	NA	65	TCGA-EE-A2GU	24FAA36A-268D-4A13-B3AE-EACD431A2BCC	0.3	20	-23784	Not Applicable	0	2043	1779	Not Available	TCGA-EE-A2GU-D45477	93A12D02-CF70-4DA3-B988-1A6FE2704114	MAGE A3 Vaccine	31	2609	1855	Not Available	Unknown	7	Not Available	Not Available	Not Available	Not Available	Not Applicable	Not Available	Not Available
TCGA-EE-A2GS-06	TCGA-EE-A2GS-06	TCGA-EE-A2GS	2470	1	28	FEMALE	Not Available	2470	Not Available	NA	Extremities	1	T2a	N0	M0	Stage IB	1	1565		Distant Metastasis	WITH TUMOR	NA	28	TCGA-EE-A2GS	880BB701-F1D3-4BF2-BFC8-143AD8D07B6A	1.8	20	-10421	Not Applicable	0	1691	1295	Not Available	TCGA-EE-A2GS-D59676;TCGA-EE-A2GS-D59679;TCGA-EE-A2GS-D59680;TCGA-EE-A2GS-D59682;TCGA-EE-A2GS-D59683	3AB0B595-ABB7-4F0A-8874-65FCA35E36BC;E407CD8E-90B5-4F51-A238-896EC472A58C;F356C42E-2ED9-4BB7-B7FC-9B4548A6B7A2;AC62CF2D-0A71-400C-90B9-58B0DB53346B;51B722AA-2F6A-4BC0-8A5A-0764CF606D73	BRAF inhibitor;Not Available;multi-kinase inhibitor;BRAF and MEK inhibitor;Not Available	20;20;20;20;20	1978;2075;Not Available;2354;Not Available	1596;1979;2127;2257;2372	Dabrafenib;Ipilimumab;Not Available;Not Available;Vemurafenib	Clinical Progressive Disease;Clinical Progressive Disease;Clinical Progressive Disease;Clinical Progressive Disease;Clinical Progressive Disease	5;5;5;5;5	Not Available;Not Available;Not Available;Not Available;Not Available	Not Available;Not Available;Not Available;Not Available;Not Available	Not Available;Not Available;Not Available;Not Available;Not Available	Not Available;Not Available;Not Available;Not Available;Not Available	Not Applicable;Not Applicable;Not Applicable;Not Applicable;Not Applicable	Not Available;Not Available;Not Available;Not Available;Not Available	Not Available;Not Available;Not Available;Not Available;Not Available
TCGA-D9-A149-06	TCGA-D9-A149-06	TCGA-D9-A149	1663	0	65	FEMALE	164	1663	87	32.34681737	Trunk	0	TX	N1b	M0		1	1290		New primary melanoma	TUMOR FREE	NA	65	TCGA-D9-A149	0B1F4F52-12EC-44AB-8283-A502BDF48C3A	Not Available	13	-23779	Not Applicable	0	1513	NA	Not Available
TCGA-ER-A2NG-06	TCGA-ER-A2NG-06	TCGA-ER-A2NG	1490	1	43	FEMALE	Not Available	1490	Not Available	NA	Trunk	1	T3b	N3	M0	Stage IIIC	1	766		Distant Metastasis	WITH TUMOR	NA	43	TCGA-ER-A2NG	F788F950-7953-47A6-B833-F9E5DAA28FD3	3	1	-15903	Not Applicable	0	951	567	Not Available	TCGA-ER-A2NG-D31365;TCGA-ER-A2NG-D31362;TCGA-ER-A2NG-D31364	AC54798F-04E6-49C4-9191-07BC7B0E9D91;9D7C3E9C-BA8F-478D-8A27-BA1D14E0BD75;153DB23C-8C39-422B-B68D-CB1FCC1BFFDA	Not Available;Not Available;Not Available	1;1;1	Not Available;609;766	889;578;705	VEMURAFENIB;Ipilimumab;IL-2	Not Available;Not Available;Not Available	5;5;5	Not Available;4;2	480;Not Available;Not Available	mg;Not Available;Not Available	PROGRESSION;PROGRESSION;PROGRESSION	Not Applicable;Not Applicable;Not Applicable	Not Available;08-144;10-095	Not Available;IV;Not Available
TCGA-FS-A1YW-06	TCGA-FS-A1YW-06	TCGA-FS-A1YW	6598	1	52	MALE	Not Available	6598	Not Available	NA	Trunk	1	T1b	N0	M0	Stage IB	0	6598			WITH TUMOR	NA	52	TCGA-FS-A1YW	57DD4D65-CFAD-4533-92B4-90742289603B	1	12	-19078	6598	0	Not Available	4637	Not Available
TCGA-EE-A2A6-06	TCGA-EE-A2A6-06	TCGA-EE-A2A6	2620	0	43	MALE	Not Available	2620	Not Available	NA	Trunk	0	T1a	N0	M0	Stage IA	1	1505		New primary melanoma	TUMOR FREE	NA	43	TCGA-EE-A2A6	CDCF4D91-98A1-4A65-98DD-C6FC80805A0C	0.55	8	-15953	Not Applicable	0	1787	1515	Not Available
TCGA-HR-A2OH-06	TCGA-HR-A2OH-06	TCGA-HR-A2OH	2004	1	46	FEMALE	169	2004	Not Available	NA	Extremities	1	T3b	N2a	M0	Stage IIIB	1	NA			WITH TUMOR	NA	46	TCGA-HR-A2OH	6668ACFE-1594-42C0-B839-8A592702675F	3.4	16	-16910	2004	0	Not Available	1523	left adnexa/ pelvic side wall	TCGA-HR-A2OH-D35734;TCGA-HR-A2OH-D35737;TCGA-HR-A2OH-D35741	14B225B5-367B-4D68-B6E0-921D5DCF5561;E4A61CA2-56B3-4AC8-BE92-8D8329B14C09;2D3DBDD6-6191-489A-B366-69852B8AA8B3	Not Available;Not Available;Not Available	16;16;16	471;1753;1848	108;1729;1830	Interferon;Dacarbazine;Interleukin - 2	Complete Response;Clinical Progressive Disease;Clinical Progressive Disease	10;10;10	Not Available;Not Available;Not Available	Not Available;Not Available;Not Available	Not Available;Not Available;Not Available	Not Available;Not Available;Not Available	Not Applicable;Not Applicable;Not Applicable	Not Available;Not Available;Not Available	Not Available;Not Available;Not Available
TCGA-EE-A3J8-06	TCGA-EE-A3J8-06	TCGA-EE-A3J8	1044	1	59	MALE	Not Available	1044	Not Available	NA	Trunk	1	T4a	N1a	M0	Stage IIIA	1	1035	Lung		TUMOR FREE	NA	59	TCGA-EE-A3J8	0D68ACEF-B6A0-4A8B-9088-15B9103E6AAF	4.8	8	-21688	1044	0	Not Available	553	Not Available
TCGA-D3-A5GO-06	TCGA-D3-A5GO-06	TCGA-D3-A5GO	4195	0	61	MALE	169	4195	83	29.06060712	Head and Neck	0	T4	N0	M0	Stage II	1	757	Extremities		TUMOR FREE	NA	61	TCGA-D3-A5GO	854466BF-B943-4ACB-B4F1-6B285CB813E3	4.3	10	-22287	Not Applicable	0	4195	2739	Soft tissue of right upper arm
TCGA-ER-A19A-06	TCGA-ER-A19A-06	TCGA-ER-A19A	2365	0	79	MALE	Not Available	2365	Not Available	NA	Not Available	0	TX	N0	M1	Stage IV	1	1617	Bladder		TUMOR FREE	NA	79	TCGA-ER-A19A	41FCB9D3-9FB0-4625-98F4-1F564095EBC2	Not Available	16	-29167	Not Applicable	0	2365	41	Not Available
TCGA-D3-A3BZ-06	TCGA-D3-A3BZ-06	TCGA-D3-A3BZ	3976	0	63	MALE	170	3976	99	34.25605536	Head and Neck	0	T4a	N0	M0	Stage IIB	1	2340	Head & Neck		TUMOR FREE	NA	63	TCGA-D3-A3BZ	C3D4CAA5-EEBC-4276-B1E1-AB9494867B10	4.6	10	-23286	Not Applicable	0	3516	488	Not Available
TCGA-ER-A198-06	TCGA-ER-A198-06	TCGA-ER-A198	1544	1	45	MALE	Not Available	1544	Not Available	NA	Other Specify	1		NX	M0		1	NA			WITH TUMOR	NA	45	TCGA-ER-A198	EA240769-E51C-45F5-A131-BA123E598622	10	13	-16540	1544	0	Not Available	376	Not Available	TCGA-ER-A198-D30608	2E9E4483-EC3E-443E-8E0E-FF50D3FB71F3	Not Available	13	517	426	Dacarbazine	Not Available	4	Not Available	400	mg	PROGRESSION	Not Applicable	Not Available	Not Available
TCGA-DA-A1HY-06	TCGA-DA-A1HY-06	TCGA-DA-A1HY	4407	0	42	MALE	178	4407	80	25.2493372	Extremities	0	T2b	N1	M0	Stage III	1	NA			TUMOR FREE	NA	42	TCGA-DA-A1HY	40E17BF8-6C19-4E5E-B60D-AD54F504A970	1.13	10	-15357	Not Applicable	0	3199	2010	Not Available
TCGA-ER-A19N-06	TCGA-ER-A19N-06	TCGA-ER-A19N	1341	1	47	MALE	Not Available	1341	Not Available	NA	Not Available	1					1	NA			TUMOR FREE	NA	47	TCGA-ER-A19N	9EE83669-D7A4-476E-8857-304600B4917A	Not Available	20	-17443	1341	0	Not Available	37	Not Available	TCGA-ER-A19N-D30980	25E5E0DB-CF2A-493F-BF20-5311040C2675	Not Available	20	Not Available	55	Interferon	Not Available	4	4	20	Not Available	ADJUVANT	Not Applicable	Not Available	IV
TCGA-D3-A1QB-06	TCGA-D3-A1QB-06	TCGA-D3-A1QB	2912	0	75	FEMALE	147	2912	86	39.79823222	Not Available	0	T0	N2c	M0	Stage III	1	NA		Locoregional Recurrence	TUMOR FREE	NA	75	TCGA-D3-A1QB	C59A5615-2DD1-4902-A62B-0E312EAB5484	Not Available	2	-27566	Not Applicable	0	2512	441	Not Available
TCGA-FS-A1ZK-06	TCGA-FS-A1ZK-06	TCGA-FS-A1ZK	728	1	68	MALE	Not Available	728	Not Available	NA	Head and Neck	1	T4	N0	M0	Stage II	1	367			WITH TUMOR	NA	68	TCGA-FS-A1ZK	1404791B-86BF-4DFD-85B4-C8FF356F109C	5	12	-24839	728	0	Not Available	336	Skin
TCGA-D3-A8GP-06	TCGA-D3-A8GP-06	TCGA-D3-A8GP	4638	0	77	MALE	175	4638	72	23.51020408	Extremities	0	T2	N2c	M0	Stage III	1	535		Locoregional Recurrence	TUMOR FREE	NA	77	TCGA-D3-A8GP	95F469B1-E109-4D0E-B9AA-2060207F8A03	1.8	20	-28234	Not Applicable	0	4191	1526	Colon
TCGA-FS-A1ZJ-06	TCGA-FS-A1ZJ-06	TCGA-FS-A1ZJ	1441	1	75	FEMALE	Not Available	1441	Not Available	NA	Trunk	1	T2	N0	M0	Stage I	1	1225			WITH TUMOR	NA	75	TCGA-FS-A1ZJ	2F0661E5-5006-481E-9B40-7B1EC96EAA3C	1.22	12	-27476	1441	0	Not Available	1048	Not Available
TCGA-ER-A199-06	TCGA-ER-A199-06	TCGA-ER-A199	279	1	86	FEMALE	Not Available	279	Not Available	NA	Extremities	1	T4b	N3	M0	Stage IIIC	1	119			WITH TUMOR	NA	86	TCGA-ER-A199	E218FC54-1139-4944-82E2-742839E5553A	3	13	-31661	279	0	Not Available	105	Not Available
TCGA-D3-A8GK-06	TCGA-D3-A8GK-06	TCGA-D3-A8GK	5177	0	45	MALE	178	5177	80	25.2493372	Extremities	0	T3a	N0	M0	Stage IIA	1	1555		Locoregional Recurrence	TUMOR FREE	NA	45	TCGA-D3-A8GK	6EC931E1-7A6F-47A8-8B30-F37271A50881	2.6	19	-16569	Not Applicable	0	4757	1868	Left buttock mass	TCGA-D3-A8GK-D54525	03C63A55-7198-4403-BD89-33FDBEA6693F	Not Available	19	2425	2060	MEL-44	Complete Response	12	Not Available	Not Available	Not Available	Not Available	Not Applicable	Not Available	Not Available
TCGA-DA-A95Y-06	TCGA-DA-A95Y-06	TCGA-DA-A95Y	430	1	68	MALE	Not Available	430	Not Available	NA	Trunk	1	T4b	N0	M0	Stage IIC	1	338		Distant Metastasis	WITH TUMOR	NA	68	TCGA-DA-A95Y	40A4B549-09A4-4621-9715-E44D4B9D1198	5.03	27	-25083	Not Applicable	0	302	271	Not Available
TCGA-DA-A1IC-06	TCGA-DA-A1IC-06	TCGA-DA-A1IC	2071	1	81	MALE	175	2071	81	26.44897959	Extremities	1	T3a	N2c	M0	Stage IIIB	1	1930		Distant Metastasis	WITH TUMOR	NA	81	TCGA-DA-A1IC	6625CE3F-3A1F-45F9-AA42-AB1931D6DAF4	2.5	10	-29859	Not Applicable	0	1926	1869	Not Available
TCGA-FS-A1Z3-06	TCGA-FS-A1Z3-06	TCGA-FS-A1Z3	636	1	72	FEMALE	Not Available	636	Not Available	NA	Not Available	1	TX	N0	M1	Stage IV	1	276			WITH TUMOR	NA	72	TCGA-FS-A1Z3	29BCB876-5A91-4D56-AF47-7B4C856C151F	Not Available	12	-26435	636	0	Not Available	203	Skin
TCGA-3N-A9WB-06	TCGA-3N-A9WB-06	TCGA-3N-A9WB	518	1	71	MALE	175	518	78	25.46938776	Trunk	1	T1a	NX	M0	Stage IA	1	426		Locoregional Recurrence	WITH TUMOR	NA	71	TCGA-3N-A9WB	5564E6A7-2195-4B0D-994E-B0617B58E889	0.7	29	-26176	518	0	Not Available	426	Left Flank
TCGA-LH-A9QB-06	TCGA-LH-A9QB-06	TCGA-LH-A9QB	11217	0	24	FEMALE	160	11217	86	33.59375	Trunk	0					1	NA			TUMOR FREE	NA	24	TCGA-LH-A9QB	9EF30567-6E19-4CD0-8EC8-69194136418D	Not Available	7	-9058	Not Applicable	0	10860	10847	Soft tissue, right axilla
TCGA-ER-A19D-06	TCGA-ER-A19D-06	TCGA-ER-A19D	383	1	46	FEMALE	Not Available	383	Not Available	NA	Trunk	1	T2a	N0	M0	Stage IB	1	357		Distant Metastasis	WITH TUMOR	NA	46	TCGA-ER-A19D	3409F118-1798-48D6-9556-12A5C77EBEFB	1.75	19	-16968	383	0	Not Available	276	Not Available
TCGA-FS-A1ZA-06	TCGA-FS-A1ZA-06	TCGA-FS-A1ZA	843	1	45	FEMALE	Not Available	843	Not Available	NA	Trunk	1	T4b	N2c	M0	Stage IIIB	1	663			WITH TUMOR	NA	45	TCGA-FS-A1ZA	177B515E-BCB9-4A08-9B38-3CCDEC0E293F	4.5	12	-16705	843	0	Not Available	621	lymphnode
TCGA-QB-A6FS-06	TCGA-QB-A6FS-06	TCGA-QB-A6FS	220	0	49	MALE	184	220	78	23.03875236	Not Available	0	T0	N3	M0	Stage IIIC	1	63		Distant Metastasis	WITH TUMOR	NA	49	TCGA-QB-A6FS	D7207811-3F9A-48AC-AB9B-3E8AF1B1D9F2	Not Available	6	-18134	Not Applicable	0	203	27	Not Available
TCGA-D3-A8GV-06	TCGA-D3-A8GV-06	TCGA-D3-A8GV	5101	1	25	MALE	182	5101	102	30.79338244	Extremities	1	TX	N0	M0		1	3896		Regional lymph node	WITH TUMOR	NA	25	TCGA-D3-A8GV	3A71189D-AABD-475A-997C-B66CBC978E06	Not Available	2	-9344	5101	0	Not Available	4482	Back, soft tissue
TCGA-D3-A1QA-06	TCGA-D3-A1QA-06	TCGA-D3-A1QA	2765	0	55	MALE	175	2765	90	29.3877551	Extremities	0	T2a	N0	M0	Stage IB	1	1393		Distant Metastasis	WITH TUMOR	NA	55	TCGA-D3-A1QA	FBEE9FE7-8BED-41A6-BCFE-DE9F1BC80D01	1.12	2	-20223	Not Applicable	0	2326	1371	Not Available	TCGA-D3-A1QA-D32997	22FADF39-8796-4EAB-87BE-92130E0783CA	Not Available	2	1538	1485	recMAGE- A3	Clinical Progressive Disease	10	Not Available	Not Available	Not Available	Not Available	Not Applicable	Not Available	Not Available
TCGA-EE-A2GD-06	TCGA-EE-A2GD-06	TCGA-EE-A2GD	10346	1	58	FEMALE	Not Available	10346	Not Available	NA	Extremities	1	T4	N0	M0	Stage IIB	1	3689		Locoregional Recurrence	WITH TUMOR	NA	58	TCGA-EE-A2GD	5C567EE6-BD57-448B-AD17-B74EB695B6F5	4.4	20	-21526	Not Applicable	0	9568	9021	Not Available
TCGA-DA-A1HW-06	TCGA-DA-A1HW-06	TCGA-DA-A1HW	1096	1	37	FEMALE	Not Available	1096	69	NA	Trunk	1	T1a	N1b	M0	Stage IIIB	1	852			WITH TUMOR	NA	37	TCGA-DA-A1HW	800D3A17-269F-4D97-94FF-8585F20038D8	0.7	10	-13585	Not Applicable	0	59	7	Not Available
TCGA-EB-A6L9-06	TCGA-EB-A6L9-06	TCGA-EB-A6L9	1109	0	55	MALE	156	1109	58	23.8330046	Extremities	0	TX	N3	M0	Stage IIIC	1	NA			TUMOR FREE	NA	55	TCGA-EB-A6L9	FB620E8B-4BE7-4E53-AF04-8E9C27B4DCF0	Not Available	17	-20172	Not Applicable	0	371	365	Not Available
TCGA-WE-A8K5-06	TCGA-WE-A8K5-06	TCGA-WE-A8K5	1860	1	65	MALE	Not Available	1860	Not Available	NA	Extremities	1	T2a	N3	M1c	Stage IV	1	1498		Distant Metastasis	WITH TUMOR	NA	65	TCGA-WE-A8K5	0F579238-5A11-4ADC-9C80-572CBB2CE58F	1.7	2	-23837	Not Applicable	0	1654	1457	Not Available	TCGA-WE-A8K5-D67279	4F22B8A1-36C5-44EA-AEB9-3738C17AE1C4	Not Available	3	1860	1823	ipilimumab	Clinical Progressive Disease	11	Not Available	Not Available	Not Available	Not Available	Not Applicable	Not Available	Not Available
TCGA-FR-A8YE-06	TCGA-FR-A8YE-06	TCGA-FR-A8YE	3176	0	41	MALE	175	3176	79	25.79591837	Trunk	0	T1a	N0	M0	Stage IA	1	NA			TUMOR FREE	NA	41	TCGA-FR-A8YE	A0BB7E56-85E1-4BC7-9515-F4279356E6D1	0.79	11	-15159	Not Applicable	0	2871	2771	Not Available
TCGA-FS-A4F4-06	TCGA-FS-A4F4-06	TCGA-FS-A4F4	2028	1	64	MALE	Not Available	2028	Not Available	NA	Extremities	1	T3a	N0	M0	Stage II	1	NA			WITH TUMOR	NA	64	TCGA-FS-A4F4	74596C13-8B5D-4289-A3C0-446FA968B241	2	12	-23663	2028	0	Not Available	1804	Not Available
TCGA-ER-A19M-06	TCGA-ER-A19M-06	TCGA-ER-A19M	1857	1	36	MALE	Not Available	1857	Not Available	NA	Extremities	1	T2a	N0	M0	Stage IB	1	1152		Locoregional Recurrence	WITH TUMOR	NA	36	TCGA-ER-A19M	7A918706-C697-4CEF-9661-346C5A612FF8	1.9	6	-13300	1857	0	Not Available	987	Not Available	TCGA-ER-A19M-D33562	8905B3C5-3484-4A73-B08F-B26CB937FD3B	Not Available	6	1093	1019	Interferon	Clinical Progressive Disease	7	Not Available	Not Available	Not Available	Not Available	Not Applicable	Not Available	Not Available
TCGA-GN-A4U9-06	TCGA-GN-A4U9-06	TCGA-GN-A4U9	673	1	71	MALE	176	673	104	33.57438017	Extremities	1	T2b	N3	M0	Stage IIIC	1	151		Locoregional Recurrence	WITH TUMOR	NA	71	TCGA-GN-A4U9	AB7EB3EC-BD87-4E49-9010-B51B17148F7C	1.7	19	-26118	Not Applicable	0	384	60	Not Available	TCGA-GN-A4U9-D46811;TCGA-GN-A4U9-D61278;TCGA-GN-A4U9-D61279;TCGA-GN-A4U9-D61281	104BF2C9-701E-4587-AF21-E91ED4AC09E4;ABA25B40-E4EC-4E58-8CF7-84B6989E8EE6;DE681125-464A-47F1-98C1-1FB4B8EAAD4A;026B90A1-398A-49A0-9EBE-CE0B7F3BE347	Not Available;Not Available;Not Available;chemotherapy	19;26;26;26	249;60;Not Available;579	165;60;384;523	Ipilimumab;melphalan;Imiquimod;Axitinib	Partial Response;Complete Response;Not Applicable;Clinical Progressive Disease	8;6;6;6	Not Available;Not Available;Not Available;Not Available	Not Available;Not Available;Not Available;Not Available	Not Available;Not Available;Not Available;Not Available	Not Available;Not Available;Not Available;Not Available	Not Applicable;Not Applicable;Not Applicable;Not Applicable	Not Available;Not Available;Not Available;Not Available	Not Available;Not Available;Not Available;Not Available
TCGA-EE-A29E-06	TCGA-EE-A29E-06	TCGA-EE-A29E	1940	0	54	MALE	Not Available	1940	Not Available	NA	Extremities	0	T3a	N1b	M0	Stage IIIB	1	NA			TUMOR FREE	NA	54	TCGA-EE-A29E	83D05B9A-F409-4169-BEF9-E772D2CFBFAF	3.2	8	-19961	Not Applicable	0	1205	30	Not Available
TCGA-ER-A19F-06	TCGA-ER-A19F-06	TCGA-ER-A19F	802	1	82	MALE	Not Available	802	Not Available	NA	Extremities	1		N0	M0		0	802			TUMOR FREE	NA	82	TCGA-ER-A19F	0BB8C284-412B-4BBC-A508-D0A21DB376CD	6.7	19	-30176	802	0	Not Available	464	Not Available
TCGA-EB-A44Q-06	TCGA-EB-A44Q-06	TCGA-EB-A44Q	422	0	51	FEMALE	154	422	47	19.81784449	Extremities	0	TX	N3	M0	Stage IIIC	1	NA			TUMOR FREE	NA	51	TCGA-EB-A44Q	CA9F542C-FDAC-4E58-8658-ECA78E4FAFCA	Not Available	19	-18910	Not Applicable	0	28	22	Not Available
TCGA-FS-A1ZQ-06	TCGA-FS-A1ZQ-06	TCGA-FS-A1ZQ	4062	1	31	MALE	Not Available	4062	Not Available	NA	Extremities	1	TX	N0	M0		1	3940			WITH TUMOR	NA	31	TCGA-FS-A1ZQ	B91AF125-A024-4BA3-A5E8-99955FF9EFC5	Not Available	13	-11599	4062	0	Not Available	3799	lung
TCGA-EE-A3J3-06	TCGA-EE-A3J3-06	TCGA-EE-A3J3	5237	1	42	MALE	Not Available	5237	Not Available	NA	Trunk	1	T2	N0	M0	Stage IB	1	4523		Regional lymph node	WITH TUMOR	NA	42	TCGA-EE-A3J3	B34E2AC6-0661-4F7C-97F5-F1F3B54AA0E4	0.98	5	-15446	5237	0	Not Available	5139	Not Available
TCGA-WE-AAA0-06	TCGA-WE-AAA0-06	TCGA-WE-AAA0	1229	0	47	MALE	Not Available	1229	Not Available	NA	Head and Neck	0	T1a	N0	M0	Stage IA	1	650		Distant Metastasis	WITH TUMOR	NA	47	TCGA-WE-AAA0	ADFA6BEB-1AA3-4A2A-AFE7-8D036A80B20D	0.8	2	-17261	Not Applicable	0	918	311	Not Available	TCGA-WE-AAA0-D67375;TCGA-WE-AAA0-D70282	ABFA30DE-189E-4F48-9E24-6B8B25ACF046;43DE3CA7-A2A2-45E4-879F-D4ED0B184FE0	Not Available;Not Available	4;9	917;Not Available	856;1166	ipilimumab;pembrolizumab	Clinical Progressive Disease;Not Applicable	11;2	Not Available;Not Available	Not Available;Not Available	Not Available;Not Available	Not Available;Not Available	Not Applicable;Not Applicable	Not Available;Not Available	Not Available;Not Available
TCGA-Z2-AA3V-06	TCGA-Z2-AA3V-06	TCGA-Z2-AA3V	486	0	57	FEMALE	166	486	63	22.86253448	Trunk	0	T1a	N0	M0	Stage IA	1	NA			TUMOR FREE	NA	57	TCGA-Z2-AA3V	5B10234B-6189-449F-8886-D0D44A729CED	0.5	30	-20937	Not Applicable	0	357	175	Not Available	TCGA-Z2-AA3V-D61457	A60A980E-107F-4118-8145-FEEE595C11BB	phase III	30	Not Available	228	Not Available	Not Applicable	6	Not Available	Not Available	Not Available	Not Available	Not Applicable	Not Available	Not Available
TCGA-EE-A2M7-06	TCGA-EE-A2M7-06	TCGA-EE-A2M7	877	1	66	MALE	Not Available	877	Not Available	NA	Trunk	1	T3a	N0	M0	Stage II	1	799		Distant Metastasis	WITH TUMOR	NA	66	TCGA-EE-A2M7	7B4BCF0E-EC55-489B-870F-A4360A6BEA2F	2.2	20	-24371	877	0	Not Available	795	Not Available
TCGA-EE-A185-06	TCGA-EE-A185-06	TCGA-EE-A185	151	1	55	FEMALE	Not Available	151	Not Available	NA	Extremities	1	T4b	N3	M0	Stage IIIC	1	85		Regional lymph node	WITH TUMOR	NA	55	TCGA-EE-A185	A01A350D-64BE-4AF3-91C3-7D681C3DB11D	6	8	-20235	151	0	Not Available	20	Not Available	TCGA-EE-A185-D49739	108A678F-5BC0-4735-984D-EAC14C7B91B0	Not Available	9	126	104	Dacarbazine	Clinical Progressive Disease	10	Not Available	Not Available	Not Available	Not Available	Not Applicable	Not Available	Not Available
TCGA-W3-AA21-06	TCGA-W3-AA21-06	TCGA-W3-AA21	3195	1	26	MALE	175	3195	99	32.32653061	Extremities	1	T2	N0	M0	Stage I	1	2952		Distant Metastasis	WITH TUMOR	NA	26	TCGA-W3-AA21	4A9E5DC0-6FC3-47E0-8470-DAC16CE16DA3	1.1	17	-9527	3195	0	Not Available	1035	Not Available	TCGA-W3-AA21-D62454;TCGA-W3-AA21-D62455;TCGA-W3-AA21-D62452	87E7F2A0-DFEE-43A5-A83B-9AAC109954F7;3171F663-933C-4459-AB16-F6F3DC6A1C7B;6DD268A6-11C7-42FA-93A6-D78BB7888554	Not Available;Not Available;TCV	17;17;17	Not Available;Not Available;2100	3075;3075;1065	Taxol;Temodar;Not Available	Clinical Progressive Disease;Clinical Progressive Disease;Unknown	7;7;7	Not Available;Not Available;Not Available	Not Available;Not Available;Not Available	Not Available;Not Available;Not Available	Not Available;Not Available;Not Available	Not Applicable;Not Applicable;Not Applicable	Not Available;Not Available;Not Available	Not Available;Not Available;Not Available
TCGA-EE-A2M5-06	TCGA-EE-A2M5-06	TCGA-EE-A2M5	659	1	49	MALE	Not Available	659	Not Available	NA	Trunk	1	T2	N0	M0	Stage I	1	537		Locoregional Recurrence	WITH TUMOR	NA	49	TCGA-EE-A2M5	B5E37B9B-6264-4CC8-9B44-1D8AC0692D6C	0.8	20	-17950	659	0	Not Available	390	Not Available	TCGA-EE-A2M5-D46109	B4E58FE1-8315-4F3B-989E-5AE298B9BD10	chemotherapy	1	559	559	PNU-159548	Clinical Progressive Disease	8	Not Available	Not Available	Not Available	Not Available	Not Applicable	Not Available	Not Available
TCGA-FS-A1ZG-06	TCGA-FS-A1ZG-06	TCGA-FS-A1ZG	295	1	60	FEMALE	Not Available	295	Not Available	NA	Extremities	1	T4b	N2b	M0	Stage IIIC	1	140			WITH TUMOR	NA	60	TCGA-FS-A1ZG	F52AE9F4-8A61-4FF2-9C24-23F4048D3DA6	6	12	-22252	295	0	Not Available	77	Not Available
TCGA-FS-A4F5-06	TCGA-FS-A4F5-06	TCGA-FS-A4F5	874	1	77	FEMALE	Not Available	874	Not Available	NA	Extremities	1	T2a	N0	M0	Stage IB	1	NA			WITH TUMOR	NA	77	TCGA-FS-A4F5	87DC5C05-3121-46BF-ADBA-061F45CECF27	1.48	12	-28412	874	0	Not Available	0	Not Available
TCGA-EB-A5UN-06	TCGA-EB-A5UN-06	TCGA-EB-A5UN	1792	0	49	MALE	180	1792	62	19.13580247	Trunk	0	T4b	NX	M0	Stage IIC	1	1689		Distant Metastasis	Unknown	NA	49	TCGA-EB-A5UN	D6276407-52A3-4F0C-8332-1B3477F6D2FC	14	12	-18226	Not Applicable	0	1182	1180	Small bowel
TCGA-EE-A181-06	TCGA-EE-A181-06	TCGA-EE-A181	1026	1	82	FEMALE	Not Available	1026	Not Available	NA	Extremities	1	T3	N0	M0	Stage II	1	788		Locoregional Recurrence	TUMOR FREE	NA	82	TCGA-EE-A181	DDE0B2BE-EA43-4DE7-8FEB-CCDC073C6978	2.5	8	-30003	1026	0	Not Available	992	Not Available
TCGA-D3-A5GL-06	TCGA-D3-A5GL-06	TCGA-D3-A5GL	3826	0	74	MALE	185	3826	113	33.01680058	Extremities	0	T2a	N0	M0	Stage IB	1	1092		Distant Metastasis	TUMOR FREE	NA	74	TCGA-D3-A5GL	9E5B6BEE-0E10-4559-8D0E-2DC9677CC90C	1.6	10	-27095	Not Applicable	0	3374	473	Not Available
TCGA-D3-A2JL-06	TCGA-D3-A2JL-06	TCGA-D3-A2JL	5219	0	43	FEMALE	165	5219	72	26.44628099	Extremities	0	TX	N0	M0		1	2638		Distant Metastasis	TUMOR FREE	NA	43	TCGA-D3-A2JL	28CF244B-77DC-4B31-A65A-9746F15BB07E	Not Available	10	-15710	Not Applicable	0	4757	2408	Not Available	TCGA-D3-A2JL-D34924;TCGA-D3-A2JL-D34927	C5C175AC-F5D7-454C-A99E-37AFB5A4E1BE;F8EB15E2-7BDE-4E1A-994D-95A408C77242	Not Available;Not Available	10;10	2911;2911	2552;2552	GP100;MAGE-3	Unknown;Unknown	10;10	Not Available;Not Available	Not Available;Not Available	Not Available;Not Available	Not Available;Not Available	Not Applicable;Not Applicable	Not Available;Not Available	Not Available;Not Available
TCGA-D3-A8GD-06	TCGA-D3-A8GD-06	TCGA-D3-A8GD	718	0	63	FEMALE	168	718	79	27.99036281	Extremities	0	T4b	N3	M0	Stage IIIC	1	147		Distant Metastasis	WITH TUMOR	NA	63	TCGA-D3-A8GD	74DC56E9-0076-458B-A12C-D50D7F057C47	20	12	-23109	Not Applicable	0	353	42	Not Available
TCGA-WE-A8ZN-06	TCGA-WE-A8ZN-06	TCGA-WE-A8ZN	1794	0	57	MALE	Not Available	1794	Not Available	NA	Extremities	0	T4a	NX	M0	Stage IIB	1	1449			WITH TUMOR	NA	57	TCGA-WE-A8ZN	F311877D-021A-423B-A6F5-E574C9A3CA7C	4.5	2	-20942	Not Applicable	0	1463	1092	Not Available	TCGA-WE-A8ZN-D64452	3991EC25-0547-4967-9567-7EF9A6338B9D	Not Available	8	1618	1533	nivolumab	Clinical Progressive Disease	9	Not Available	Not Available	Not Available	Not Available	Not Applicable	Not Available	Not Available
TCGA-GN-A4U7-06	TCGA-GN-A4U7-06	TCGA-GN-A4U7	317	1	56	FEMALE	161	317	48	18.5178041	Extremities	1	T2b	N3	M0	Stage IIIC	1	183		Distant Metastasis	WITH TUMOR	NA	56	TCGA-GN-A4U7	088C296E-8E13-4DC8-8A99-B27F4B27F95E	1.39	19	-20458	Not Applicable	0	266	148	Not Available	TCGA-GN-A4U7-D46807	91BCC069-9392-4F6C-B6E8-B794A2A8D9B5	Not Available	19	Not Available	190	vemurafenib	Not Applicable	8	Not Available	Not Available	Not Available	Not Available	Not Applicable	Not Available	Not Available
TCGA-ER-A19J-06	TCGA-ER-A19J-06	TCGA-ER-A19J	196	1	54	MALE	Not Available	196	Not Available	NA	Not Available	1	TX	N3	M1	Stage IV	1	98		Distant Metastasis	WITH TUMOR	NA	54	TCGA-ER-A19J	CE28F65D-4AE8-4E63-815F-5B8D4389E092	Not Available	19	-19733	196	0	Not Available	68	Not Available	TCGA-ER-A19J-D30929	DF2E59F1-35BF-4579-A704-69A87AA266C8	Not Available	19	119	119	Dacarbazine	Not Available	4	1	Not Available	Not Available	ADJUVANT	Not Applicable	Not Available	IV
TCGA-D3-A2JP-06	TCGA-D3-A2JP-06	TCGA-D3-A2JP	1812	0	37	MALE	175	1812	75	24.48979592	Not Available	0	T0	N3	M0	Stage IIIC	1	227		Distant Metastasis	WITH TUMOR	NA	37	TCGA-D3-A2JP	E9A42A85-9513-41B2-A71D-6D62F70B00E4	Not Available	10	-13552	Not Applicable	0	1372	0	Not Available	TCGA-D3-A2JP-D34981	160686B9-7309-471D-BFA8-ADB8AC5C7D42	Not Available	10	193	73	Interferon Alpha	Partial Response	10	Not Available	Not Available	Not Available	Not Available	Not Applicable	Not Available	Not Available
TCGA-ER-A42L-06	TCGA-ER-A42L-06	TCGA-ER-A42L	4533	0	49	MALE	Not Available	4533	Not Available	NA	Other Specify	0	T3	N0	M0	Stage II	1	3812			WITH TUMOR	NA	49	TCGA-ER-A42L	021A9431-7FDC-42B8-9FF0-E17DED79FF1D	1.46	14	-17984	Not Applicable	0	3812	3389	Adrenal gland
TCGA-FS-A4F2-06	TCGA-FS-A4F2-06	TCGA-FS-A4F2	1525	1	46	FEMALE	Not Available	1525	Not Available	NA	Head and Neck	1	T4b	N0	M0	Stage IIC	1	NA			WITH TUMOR	NA	46	TCGA-FS-A4F2	4D22DCE6-0F25-44EE-89E7-5B5EE2EE9799	4.7	12	-16944	1525	0	Not Available	1427	Not Available
TCGA-DA-A3F3-06	TCGA-DA-A3F3-06	TCGA-DA-A3F3	319	1	52	MALE	Not Available	319	Not Available	NA	Not Available	1	T0	N2b	M0	Stage IIIB	1	NA			WITH TUMOR	NA	52	TCGA-DA-A3F3	3582FB74-F43D-4FCD-8F22-BB1506FCFF1C	Not Available	10	-19330	Not Applicable	0	151	106	Not Available
TCGA-D9-A6E9-06	TCGA-D9-A6E9-06	TCGA-D9-A6E9	301	0	75	FEMALE	165	301	89	32.69054178	Extremities	0	T3a	N1	M0	Stage IIIA	0	301			TUMOR FREE	NA	75	TCGA-D9-A6E9	259B4D49-7CFC-420F-BA5E-65FEBC328CE4	4	28	-27537	Not Applicable	0	-5	0	Not Available
TCGA-EE-A2M8-06	TCGA-EE-A2M8-06	TCGA-EE-A2M8	601	1	54	FEMALE	Not Available	601	Not Available	NA	Extremities	1	T3a	N1	M0	Stage III	1	498		Distant Metastasis	WITH TUMOR	NA	54	TCGA-EE-A2M8	5EDA189C-2DE3-429A-80D2-FC644623B37F	2	20	-19808	601	0	Not Available	413	Not Available
TCGA-D3-A2JF-06	TCGA-D3-A2JF-06	TCGA-D3-A2JF	1888	0	74	MALE	170	1888	80	27.6816609	Extremities;Trunk	0	T1a	N0	M0	Stage IA	1	25		New primary melanoma	TUMOR FREE	NA	74	TCGA-D3-A2JF	C58638ED-A38C-4494-A41E-6EE5283A7A59	0.28	10	-27255	Not Applicable	0	1483	544	Left arm, soft tissue
TCGA-D9-A6EG-06	TCGA-D9-A6EG-06	TCGA-D9-A6EG	698	1	56	MALE	165	698	70	25.71166208	Trunk	1	T4a	N1	M0	Stage IIIA	1	398		Distant Metastasis	Unknown	NA	56	TCGA-D9-A6EG	C77E1EEF-EC9A-42EA-96CC-70AA437A00E6	5	28	-20570	698	0	Not Available	254	Not Available
TCGA-DA-A3F8-06	TCGA-DA-A3F8-06	TCGA-DA-A3F8	1319	0	39	MALE	Not Available	1319	Not Available	NA	Head and Neck	0	T2a	N2b	M0	Stage IIIB	1	NA			TUMOR FREE	NA	39	TCGA-DA-A3F8	B6691E3C-EE3F-49A2-8BD4-2086413E5D8D	1.9	10	-14327	Not Applicable	0	111	26	Not Available
TCGA-D9-A148-06	TCGA-D9-A148-06	TCGA-D9-A148	4609	0	40	MALE	179	4609	84	26.21641022	Trunk	0	TX	N3	M1b		1	4287	Lung	Distant Metastasis	WITH TUMOR	NA	40	TCGA-D9-A148	FED23055-1600-4128-8D73-E1AA902A9D1D	Not Available	13	-14805	Not Applicable	0	4511	NA	Not Available	TCGA-D9-A148-D20725	6425AFA1-E88F-4726-B334-F53AB7291629	Not Available	19	4496	4426	ipilimumab	Not Available	1	4	Not Available	Not Available	RECURRENCE	Not Applicable	Not Available	IV
TCGA-DA-A3F5-06	TCGA-DA-A3F5-06	TCGA-DA-A3F5	6873	1	45	MALE	Not Available	6873	Not Available	NA	Trunk	1	T1a	N0	M0	Stage I	1	6841		Distant Metastasis	WITH TUMOR	NA	45	TCGA-DA-A3F5	D8EAC750-9DAF-4465-B672-9E31FD369057	0.4	10	-16701	Not Applicable	0	6076	6019	Not Available	TCGA-DA-A3F5-D70098;TCGA-DA-A3F5-D70099	C93A647C-35B2-46B3-8D21-057387775391;B57C37D6-D217-41C2-892B-023D2702F4A5	Not Available;Not Available	27;29	6869;6814	6830;6660	Vemurafenib;Pembrolizumab	Clinical Progressive Disease;Stable Disease	1;1	Not Available;Not Available	Not Available;Not Available	Not Available;Not Available	Not Available;Not Available	Not Applicable;Not Applicable	Not Available;Not Available	Not Available;Not Available
TCGA-FS-A1Z0-06	TCGA-FS-A1Z0-06	TCGA-FS-A1Z0	6164	1	32	FEMALE	Not Available	6164	Not Available	NA	Extremities	1	T1a	N0	M0	Stage IA	1	5503		Distant Metastasis	WITH TUMOR	NA	32	TCGA-FS-A1Z0	6A1966C3-7F01-4304-B4A1-C4EF683B179A	0.95	12	-11815	6164	0	Not Available	5440	Skin
TCGA-EE-A2A1-06	TCGA-EE-A2A1-06	TCGA-EE-A2A1	3527	0	46	MALE	Not Available	3527	Not Available	NA	Extremities	0	T2a	N0	M0	Stage IB	1	3488		Regional lymph node	TUMOR FREE	NA	46	TCGA-EE-A2A1	A92E70E1-C57D-45EF-A822-33B361C22291	1.3	8	-17109	Not Applicable	0	2402	1633	Not Available
TCGA-GN-A265-06	TCGA-GN-A265-06	TCGA-GN-A265	2948	0	53	MALE	Not Available	2948	85	NA	Not Available	0					1	99		Regional lymph node	TUMOR FREE	NA	53	TCGA-GN-A265	61B777F6-A59A-4500-AD33-107E2C9254C1	Not Available	18	-19712	Not Applicable	0	2577	0	Not Available
TCGA-YG-AA3P-06	TCGA-YG-AA3P-06	TCGA-YG-AA3P	439	0	63	FEMALE	160	439	64	25	Extremities	0	T4a	N0	M0	Stage IIB	1	NA			WITH TUMOR	NA	63	TCGA-YG-AA3P	F1713C39-26B8-4667-A08B-F8CF6D2B8E13	10	23	-23219	Not Applicable	0	439	296	Skin Upper Back	TCGA-YG-AA3P-D59357	0F4E8490-1A02-4315-A06B-B306590BEA2E	Not Available	23	Not Available	385	Yervoy	Not Applicable	5	Not Available	Not Available	Not Available	Not Available	Not Applicable	Not Available	Not Available
TCGA-D9-A3Z3-06	TCGA-D9-A3Z3-06	TCGA-D9-A3Z3	678	0	39	FEMALE	164	678	61	22.67995241	Unknown	0	T3a	N1b	M0	Stage IIIB	0	678			TUMOR FREE	NA	39	TCGA-D9-A3Z3	56EE81ED-242A-48CA-92A8-49973469A697	3.9	24	-14489	Not Applicable	0	99	11	Not Available
TCGA-D3-A8GL-06	TCGA-D3-A8GL-06	TCGA-D3-A8GL	2711	1	43	MALE	183	2711	107	31.95078981	Extremities	1	T2a	N1b	M0	Stage IIIB	1	1333		Regional lymph node	WITH TUMOR	NA	43	TCGA-D3-A8GL	14407399-B1F0-46BF-9179-8BF11C39D919	1.32	19	-15947	2711	0	Not Available	1527	Not Available
TCGA-D3-A2JK-06	TCGA-D3-A2JK-06	TCGA-D3-A2JK	368	1	24	MALE	185	368	92	26.88093499	Trunk	1	T4b	N2b	M0	Stage IIIC	1	261		Distant Metastasis	WITH TUMOR	NA	24	TCGA-D3-A2JK	D7F251C3-8312-47D8-A9CC-2917D2284CC3	4.3	10	-8952	368	0	Not Available	176	Not Available
TCGA-D3-A2J8-06	TCGA-D3-A2J8-06	TCGA-D3-A2J8	1992	1	48	MALE	183	1992	79	23.58983547	Extremities	1	T2a	N0	M0	Stage IB	1	1737		Locoregional Recurrence	WITH TUMOR	NA	48	TCGA-D3-A2J8	AFFB02C3-EC15-465E-8296-6A32132D542E	1.4	2	-17626	1992	0	Not Available	1737	Not Available
TCGA-EE-A2ME-06	TCGA-EE-A2ME-06	TCGA-EE-A2ME	3141	1	51	MALE	Not Available	3141	Not Available	NA	Trunk	1	T2	N0	M0	Stage I	1	2703		Distant Metastasis	WITH TUMOR	NA	51	TCGA-EE-A2ME	D70E0D27-7F27-4807-A36E-9FB7B00F0A70	0.52	20	-18841	3141	0	Not Available	2245	Not Available	TCGA-EE-A2ME-D49800	7C12FEEF-91B4-4C80-A850-EDA4143E99D1	Cancer Vax	10	2933	2296	Cancer Vax	Clinical Progressive Disease	10	Not Available	Not Available	Not Available	Not Available	Not Applicable	Not Available	Not Available
TCGA-EE-A29N-06	TCGA-EE-A29N-06	TCGA-EE-A29N	566	1	78	MALE	Not Available	566	Not Available	NA	Trunk	1	TX	N0	M0		1	478		New primary melanoma	WITH TUMOR	NA	78	TCGA-EE-A29N	8AAD9690-D1AD-424B-9A80-D7980760D093	Not Available	8	-28805	566	0	Not Available	277	Not Available
TCGA-WE-A8ZY-06	TCGA-WE-A8ZY-06	TCGA-WE-A8ZY	1506	1	62	MALE	Not Available	1506	Not Available	NA	Trunk	1	T3a	NX	M0	Stage IIA	1	1389		Distant Metastasis	Unknown	NA	62	TCGA-WE-A8ZY	5F39DB5B-E5C6-4B7C-ACBC-A7C73B556829	3	2	-22676	Not Applicable	0	1330	1167	Not Available
TCGA-ER-A19P-06	TCGA-ER-A19P-06	TCGA-ER-A19P	4930	1	47	FEMALE	Not Available	4930	Not Available	NA	Extremities	1		N0	M0		1	4352		Distant Metastasis	WITH TUMOR	NA	47	TCGA-ER-A19P	FECFF768-2CF4-487F-8EA4-C24A947330B7	Not Available	20	-17511	4930	0	Not Available	3875	Not Available
TCGA-EE-A184-06	TCGA-EE-A184-06	TCGA-EE-A184	2073	1	72	MALE	Not Available	2073	Not Available	NA	Extremities	1	T2a	N0	M0	Stage IB	1	1309		Distant Metastasis	Unknown	NA	72	TCGA-EE-A184	3A8CFEA5-1DCD-4DBB-BBD9-5BB602C54922	1.95	12	-26447	2073	0	Not Available	1917	Right wrist
TCGA-YD-A9TA-06	TCGA-YD-A9TA-06	TCGA-YD-A9TA	1496	0	75	MALE	175	1496	67	21.87755102	Head and Neck	0					1	NA			TUMOR FREE	NA	75	TCGA-YD-A9TA	CEB45393-54EE-4801-8C6F-C0AA66E37E60	1.5	7	-27498	Not Applicable	0	1496	926	Lung
TCGA-EE-A3AC-06	TCGA-EE-A3AC-06	TCGA-EE-A3AC	1948	0	47	MALE	Not Available	1948	Not Available	NA	Not Available	0	T0	N2b	M0	Stage III	1	NA			TUMOR FREE	NA	47	TCGA-EE-A3AC	C5476668-4B3F-47BB-9D67-488CEF891243	Not Available	21	-17319	Not Applicable	0	786	0	Not Available
TCGA-D3-A8GS-06	TCGA-D3-A8GS-06	TCGA-D3-A8GS	3564	1	52	MALE	181	3564	111	33.88174964	Trunk	1	T1	N0	M0	Stage I	1	2641		Regional lymph node	WITH TUMOR	NA	52	TCGA-D3-A8GS	588A48F7-947C-463E-8991-9A4EE82683AA	0.6	20	-19127	3564	0	Not Available	2832	Small bowel
TCGA-ER-A19H-06	TCGA-ER-A19H-06	TCGA-ER-A19H	4634	1	40	MALE	Not Available	4634	Not Available	NA	Trunk	1		N0	M0		0	4634			TUMOR FREE	NA	40	TCGA-ER-A19H	E11A109D-31CB-40F7-AA17-50797B287A4F	0.4	19	-14935	4634	0	Not Available	3573	Not Available	TCGA-ER-A19H-D30922;TCGA-ER-A19H-D32359	679F866C-F037-48BF-920B-C8E369748BE3;D9F6730E-185D-4B1E-BF87-98D3E5885262	Not Available;Not Available	19;24	3716;3716	Not Available;3627	Patrin;DTIC	Not Available;Clinical Progressive Disease	4;5	Not Available;Not Available	Not Available;Not Available	Not Available;Not Available	PROGRESSION;Not Available	Not Applicable;Not Applicable	Not Available;Not Available	Not Available;Not Available
TCGA-EE-A2MS-06	TCGA-EE-A2MS-06	TCGA-EE-A2MS	4942	0	72	MALE	Not Available	4942	Not Available	NA	Extremities	0	T3a	N0	M0	Stage II	1	1883		New primary melanoma	TUMOR FREE	NA	72	TCGA-EE-A2MS	4A4F5EE9-B588-4357-B058-EFFBFB53E2C3	1.8	21	-26466	Not Applicable	0	4151	3325	Not Available
TCGA-W3-A824-06	TCGA-W3-A824-06	TCGA-W3-A824	6940	0	63	MALE	170	6940	79	27.33564014	Trunk	0	T2	N0	M0	Stage I	1	2406		Distant Metastasis	Unknown	NA	63	TCGA-W3-A824	ED471051-41DC-404C-87EC-DB4A281ECFB5	1.5	31	-23131	Not Applicable	0	6455	1461	Not Available	TCGA-W3-A824-D57952	3D9848B9-95F4-4B8E-9B12-0E16E0A5B3C5	Vaccine	31	2710	1491	Not Available	Clinical Progressive Disease	3	Not Available	Not Available	Not Available	Not Available	Not Applicable	Not Available	Not Available
TCGA-D3-A1Q8-06	TCGA-D3-A1Q8-06	TCGA-D3-A1Q8	854	1	33	MALE	187	854	161	46.04077898	Not Available	1	T0	N3	M1b	Stage IV	1	147		Distant Metastasis	WITH TUMOR	NA	33	TCGA-D3-A1Q8	7B7A49B5-5BE8-4966-8F3A-E6E01E694F86	Not Available	2	-12330	854	0	Not Available	0	Not Available
TCGA-EE-A29G-06	TCGA-EE-A29G-06	TCGA-EE-A29G	2192	1	53	MALE	Not Available	2192	Not Available	NA	Head and Neck	1	T4a	N2a	M0	Stage IIIA	1	726		Locoregional Recurrence	WITH TUMOR	NA	53	TCGA-EE-A29G	8EE500D6-C7B3-46E9-86D0-933695934707	7.4	11	-19664	2192	0	Not Available	1932	Not Available
TCGA-Z2-AA3S-06	TCGA-Z2-AA3S-06	TCGA-Z2-AA3S	2950	0	58	MALE	172	2950	78	26.36560303	Trunk	0	T1a	N0	M0	Stage IA	1	2727		Distant Metastasis	WITH TUMOR	NA	58	TCGA-Z2-AA3S	71B347AC-6AC6-475D-8E21-754764180948	0.5	30	-21318	Not Applicable	0	2831	2628	Not Available
TCGA-FS-A1ZW-06	TCGA-FS-A1ZW-06	TCGA-FS-A1ZW	1505	0	65	MALE	Not Available	1505	Not Available	NA	Extremities	0	T2b	N1a	M0	Stage IIIB	0	1505			TUMOR FREE	NA	65	TCGA-FS-A1ZW	49A6F6A6-BF6F-45CF-93DC-B006B4A0637D	1.2	13	-24087	Not Applicable	0	1505	672	Not Available	TCGA-FS-A1ZW-D62253	125D0F7B-4176-4DD7-B911-D366B3DD599F	Not Available	15	1005	700	interferon alpha	Stable Disease	7	Not Available	Not Available	Not Available	Not Available	Not Applicable	Not Available	Not Available
TCGA-D9-A6EC-06	TCGA-D9-A6EC-06	TCGA-D9-A6EC	2359	0	56	MALE	175	2359	130	42.44897959	Trunk	0	T3a	N1	M0	Stage IIIA	0	2359			TUMOR FREE	NA	56	TCGA-D9-A6EC	AF915978-C5E1-4DD4-AB0E-D2BE5AC0AE4F	3	28	-20493	Not Applicable	0	2015	1613	Not Available
TCGA-FS-A4F0-06	TCGA-FS-A4F0-06	TCGA-FS-A4F0	2367	0	67	FEMALE	Not Available	2367	Not Available	NA	Trunk	0	T4a	N0	M0	Stage IIB	1	872		Locoregional Recurrence	TUMOR FREE	NA	67	TCGA-FS-A4F0	4EB16FB1-0FCF-4C47-80FA-B7ACC3A59A12	14	12	-24717	Not Applicable	0	2367	729	Not Available	TCGA-FS-A4F0-D62026;TCGA-FS-A4F0-D62030;TCGA-FS-A4F0-D62031;TCGA-FS-A4F0-D70506	0D667BAE-1A9F-4131-ADCA-09371B34D1BE;AF5AB1F3-9D07-4C97-A272-6BE687C1D370;2D32AFB5-F3B4-41E8-A29D-6BD93EB2EB77;7E48CFDF-D865-4A66-BD8F-13981DA5AD94	Not Available;Not Available;Not Available;Not Available	11;11;11;25	1603;568;1521;1603	1543;82;1359;1543	Treosulfan;Interferon alpha;DTIC;Gemcitabine	Clinical Progressive Disease;Stable Disease;Clinical Progressive Disease;Clinical Progressive Disease	7;7;7;2	Not Available;Not Available;Not Available;Not Available	Not Available;Not Available;Not Available;Not Available	Not Available;Not Available;Not Available;Not Available	Not Available;Not Available;Not Available;Not Available	Not Applicable;Not Applicable;Not Applicable;Not Applicable	Not Available;Not Available;Not Available;Not Available	Not Available;Not Available;Not Available;Not Available
TCGA-D3-A8GI-06	TCGA-D3-A8GI-06	TCGA-D3-A8GI	1780	1	68	MALE	183	1780	88	26.27728508	Trunk	1	T1a	N0	M0	Stage IA	1	50		New primary melanoma	WITH TUMOR	NA	68	TCGA-D3-A8GI	BEAB616A-256E-48F3-A458-028897A6138C	0.98	17	-25069	1780	0	Not Available	1653	Not Available
TCGA-FS-A1ZM-06	TCGA-FS-A1ZM-06	TCGA-FS-A1ZM	3080	0	74	MALE	Not Available	3080	Not Available	NA	Extremities	0	T2	N2c	M0	Stage III	1	NA			TUMOR FREE	NA	74	TCGA-FS-A1ZM	9937259A-9D47-483C-8773-B3C60E02A653	1.2	12	-27210	Not Applicable	0	3080	1639	Not Available
TCGA-D3-A51T-06	TCGA-D3-A51T-06	TCGA-D3-A51T	818	0	59	FEMALE	152	818	92	39.8199446	Trunk	0	T4b	N1b	M0	Stage IIIC	1	210		New primary melanoma	TUMOR FREE	NA	59	TCGA-D3-A51T	791D3824-890F-43F2-B545-C7266506D716	4.2	11	-21823	Not Applicable	0	458	34	Not Available
TCGA-FS-A1ZC-06	TCGA-FS-A1ZC-06	TCGA-FS-A1ZC	10870	1	51	MALE	Not Available	10870	Not Available	NA	Trunk	1	TX	N0	M0		1	10334			WITH TUMOR	NA	51	TCGA-FS-A1ZC	B1739CB5-09BC-414A-8F05-C66D2CB9868D	Not Available	12	-18843	10870	0	Not Available	10250	Skin
TCGA-D3-A51J-06	TCGA-D3-A51J-06	TCGA-D3-A51J	4414	0	19	MALE	185	4414	126	36.81519357	Not Available	0	T0	N1b	M0	Stage III	1	2008		Regional lymph node	TUMOR FREE	NA	19	TCGA-D3-A51J	2D8868AB-A7DB-4CBD-A9AF-CC485B29C177	Not Available	11	-7194	Not Applicable	0	4012	2762	Not Available
TCGA-EE-A2MC-06	TCGA-EE-A2MC-06	TCGA-EE-A2MC	1871	1	73	MALE	Not Available	1871	Not Available	NA	Extremities	1	T2	N0	M0	Stage I	1	896		Distant Metastasis	TUMOR FREE	NA	73	TCGA-EE-A2MC	3791BD88-C61E-46C3-AAA4-942C2169887C	1	21	-26872	1871	0	Not Available	426	Not Available
TCGA-GN-A4U4-06	TCGA-GN-A4U4-06	TCGA-GN-A4U4	1197	0	73	MALE	175	1197	85	27.75510204	Trunk	0	T2b	NX	M0	Stage IIA	1	217		Distant Metastasis	WITH TUMOR	NA	73	TCGA-GN-A4U4	6DC9C5B0-77E6-4C53-A75C-8F01731C54E8	1.7	19	-26761	Not Applicable	0	784	42	Not Available	TCGA-GN-A4U4-D46802;TCGA-GN-A4U4-D46803	48687698-3009-4D4E-8693-339068E62E60;AB166A1C-9C3F-4D46-B14A-CABAA55EDF0B	Axitnib;Not Available	19;19	647;707	245;637	Axitinib;Ipilimumab	Partial Response;Partial Response	8;8	Not Available;Not Available	Not Available;Not Available	Not Available;Not Available	Not Available;Not Available	Not Applicable;Not Applicable	Not Available;Not Available	Not Available;Not Available
TCGA-EE-A2MN-06	TCGA-EE-A2MN-06	TCGA-EE-A2MN	1446	1	58	MALE	Not Available	1446	Not Available	NA	Trunk	1	T2	N0	M0	Stage I	1	969		Distant Metastasis	WITH TUMOR	NA	58	TCGA-EE-A2MN	0797CAAF-18AD-41C6-820A-E96554D14B31	1	20	-21202	1446	0	Not Available	683	Not Available	TCGA-EE-A2MN-D49879	75608E15-565C-4D1E-9D33-29498AB5D639	Not Available	14	1338	1290	Dacabarzine	Clinical Progressive Disease	10	Not Available	Not Available	Not Available	Not Available	Not Applicable	Not Available	Not Available
TCGA-ER-A1A1-06	TCGA-ER-A1A1-06	TCGA-ER-A1A1	3196	0	58	MALE	Not Available	3196	Not Available	NA	Not Available	0	TX	N3	M0	Stage IIIC	1	1971			TUMOR FREE	NA	58	TCGA-ER-A1A1	1251ACEE-CEB4-4530-BA5B-4D163FCAB8D2	Not Available	23	-21209	Not Applicable	0	2433	47	Not Available	TCGA-ER-A1A1-D31066	5CE241B9-0730-40AE-81EC-5E4D2EC2FF7D	Not Available	23	418	84	Interferon	Not Available	4	Not Available	Not Available	Not Available	ADJUVANT	Not Applicable	96-99	IV;SC
TCGA-WE-A8K6-06	TCGA-WE-A8K6-06	TCGA-WE-A8K6	546	0	79	MALE	Not Available	546	Not Available	NA	Trunk	0	TX	N1b	M0	Stage IIIB	1	256		Distant Metastasis	WITH TUMOR	NA	79	TCGA-WE-A8K6	8D7F8F4D-AEF9-4D1B-BFB4-7ED85B0797B3	Not Available	2	-29216	Not Applicable	0	262	46	Not Available	TCGA-WE-A8K6-D67322	D3A92AC3-641B-4CB5-9659-6449894618B0	Not Available	4	Not Available	294	Vemurafenib	Not Applicable	11	Not Available	Not Available	Not Available	Not Available	Not Applicable	Not Available	Not Available
TCGA-DA-A1I5-06	TCGA-DA-A1I5-06	TCGA-DA-A1I5	4107	0	27	FEMALE	Not Available	4107	Not Available	NA	Head and Neck	0	T1a	N0	M1c	Stage IV	1	NA			TUMOR FREE	NA	27	TCGA-DA-A1I5	E2271488-1A7D-4733-A1EA-38BBAEB97B4C	0.6	10	-10017	Not Applicable	0	2899	1911	bone(ulna)
TCGA-EE-A3JB-06	TCGA-EE-A3JB-06	TCGA-EE-A3JB	6138	0	60	FEMALE	Not Available	6138	Not Available	NA	Extremities	0	T3a	N1	M0	Stage III	1	1434		Locoregional Recurrence	WITH TUMOR	NA	60	TCGA-EE-A3JB	6E1040D2-DEE0-43C9-8462-FC0859D7D2AF	1.86	20	-22150	Not Applicable	0	6138	6109	Not Available	TCGA-EE-A3JB-D59760	CAF27AF1-9FCE-402C-B211-7D5176C31A6B	Not Available	20	24	24	Alkeran	Unknown	5	Not Available	Not Available	Not Available	Not Available	Not Applicable	Not Available	Not Available
TCGA-EE-A3AA-06	TCGA-EE-A3AA-06	TCGA-EE-A3AA	3781	0	47	MALE	Not Available	3781	Not Available	NA	Not Available	0	T0	N2a	M0	Stage III	0	3781			TUMOR FREE	NA	47	TCGA-EE-A3AA	AA55097F-4FD6-45E7-A394-F4122CEAFC51	Not Available	21	-17196	Not Applicable	0	3781	0	Not Available	TCGA-EE-A3AA-D49303	9207B02C-F94F-43B4-9113-2534BAEA7952	cancer vaccine	30	Not Available	44	Not Available	Unknown	9	Not Available	Not Available	Not Available	Not Available	Not Applicable	Not Available	Not Available
TCGA-FS-A1ZE-06	TCGA-FS-A1ZE-06	TCGA-FS-A1ZE	1413	1	40	MALE	Not Available	1413	Not Available	NA	Trunk	1	T4b	N0	M0	Stage IIC	1	761			TUMOR FREE	NA	40	TCGA-FS-A1ZE	2C79ADD1-8093-4E81-8F80-069AF7B7C2FA	5	12	-14618	Not Applicable	0	1225	631	Skin	TCGA-FS-A1ZE-D62035;TCGA-FS-A1ZE-D62036;TCGA-FS-A1ZE-D62037;TCGA-FS-A1ZE-D62039;TCGA-FS-A1ZE-D66925	7762BB1A-E8F6-4DF3-B9CC-B92F213CD077;9E87E85D-D028-49BD-A25A-570A54909894;2D51DC19-E8CC-4DF1-930C-698AA19EAE3C;EA4287BB-3EC7-4070-B547-CCA6E591A5CB;5E7D38CF-5687-4848-AFAB-C3DBA39E24E2	Not Available;Not Available;Not Available;Not Available;Not Available	11;11;11;11;28	761;853;1034;1249;1249	651;762;896;1188;1188	DTIC;Paclitaxel;Angiocal;Carboplatin_Paclitaxel;Carboplatin Paclitaxel	Clinical Progressive Disease;Clinical Progressive Disease;Clinical Progressive Disease;Clinical Progressive Disease;Clinical Progressive Disease	7;7;7;7;10	Not Available;Not Available;Not Available;Not Available;Not Available	Not Available;Not Available;Not Available;Not Available;Not Available	Not Available;Not Available;Not Available;Not Available;Not Available	Not Available;Not Available;Not Available;Not Available;Not Available	Not Applicable;Not Applicable;Not Applicable;Not Applicable;Not Applicable	Not Available;Not Available;Not Available;Not Available;Not Available	Not Available;Not Available;Not Available;Not Available;Not Available
TCGA-D3-A3MR-06	TCGA-D3-A3MR-06	TCGA-D3-A3MR	3151	0	42	MALE	180	3151	86	26.54320988	Not Available	0	T0	N1b	M0	Stage III	1	3108	Extremities		TUMOR FREE	NA	42	TCGA-D3-A3MR	0E597498-44AD-40AE-BB83-F1B27388EC0A	Not Available	10	-15695	Not Applicable	0	2724	0	Not Available
TCGA-ER-A19W-06	TCGA-ER-A19W-06	TCGA-ER-A19W	4507	1	48	FEMALE	Not Available	4507	Not Available	NA	Trunk	1					1	4126		Distant Metastasis	WITH TUMOR	NA	48	TCGA-ER-A19W	E952FD3D-8E99-4199-BBCD-03C9A3430EE2	0.75	6	-17830	4507	0	Not Available	3968	Not Available
TCGA-FS-A1ZB-06	TCGA-FS-A1ZB-06	TCGA-FS-A1ZB	1486	1	57	MALE	Not Available	1486	Not Available	NA	Trunk	1	T3a	N0	M0	Stage II	1	1461			WITH TUMOR	NA	57	TCGA-FS-A1ZB	6F2EF983-0A22-4A65-9E53-8742AC89A1C4	3	13	-20963	1486	0	Not Available	1383	lymphnode
TCGA-BF-AAP0-06	TCGA-BF-AAP0-06	TCGA-BF-AAP0	454	0	40	FEMALE	170	454	57	19.72318339	Trunk	0	T4	NX	M1	Stage IV	0	454			TUMOR FREE	NA	40	TCGA-BF-AAP0	5F07D78A-44A1-4002-A55C-5FE01B35D669	Not Available	13	-14773	Not Applicable	0	14	0	Not Available
TCGA-EE-A3JD-06	TCGA-EE-A3JD-06	TCGA-EE-A3JD	832	1	70	MALE	Not Available	832	Not Available	NA	Not Available	1	TX	N2b	M0	Stage III	1	364		Distant Metastasis	WITH TUMOR	NA	70	TCGA-EE-A3JD	B8A1732F-C1CB-4A02-AF4F-61B63D3D52DF	Not Available	22	-25930	832	0	Not Available	0	Not Available
TCGA-D3-A8GB-06	TCGA-D3-A8GB-06	TCGA-D3-A8GB	938	1	48	MALE	183	938	89	26.57589059	Extremities	1	T3a	N1b	M0	Stage IIIB	1	347		Distant Metastasis	WITH TUMOR	NA	48	TCGA-D3-A8GB	4274D9AB-679F-453C-B086-7535CF798F0A	3.5	12	-17871	938	0	Not Available	34	Not Available	TCGA-D3-A8GB-D53565	EFF7B87B-EAE2-4A32-90DD-C9DBD89C9B40	Not Available	12	318	74	Interferon	Complete Response	12	Not Available	Not Available	Not Available	Not Available	Not Applicable	Not Available	Not Available
TCGA-ER-A3EV-06	TCGA-ER-A3EV-06	TCGA-ER-A3EV	1429	1	55	MALE	182	1429	90	27.17063157	Extremities	1	T4	N0	M0	Stage III	1	728			WITH TUMOR	NA	55	TCGA-ER-A3EV	E35BE832-6972-4677-B985-02E90D51141A	4.4	2	-20354	1429	0	Not Available	745	Lymph node, pericardial	TCGA-ER-A3EV-D63404	A322103D-E689-49A3-AFF9-C11F3090F90C	Not Available	7	366	366	Not Available	Clinical Progressive Disease	8	Not Available	Not Available	Not Available	Not Available	Not Applicable	Not Available	Not Available
TCGA-EE-A2MG-06	TCGA-EE-A2MG-06	TCGA-EE-A2MG	3139	1	23	MALE	Not Available	3139	Not Available	NA	Trunk	1	T2	N0	M0	Stage I	1	2585		Distant Metastasis	WITH TUMOR	NA	23	TCGA-EE-A2MG	E653F888-37CF-41D5-A1CF-45397C90B31D	0.7	20	-8405	3139	0	Not Available	1793	Not Available	TCGA-EE-A2MG-D49801;TCGA-EE-A2MG-D49802	2F8271BB-050C-4F42-A026-B11E15F49FA0;738B0161-28C3-429B-ADB9-B8FDE4107DFE	Cancer Vax;Not Available	10;10	2585;2932	1837;2764	Cancer Vax;Dacarbazine	Clinical Progressive Disease;Unknown	10;10	Not Available;Not Available	Not Available;Not Available	Not Available;Not Available	Not Available;Not Available	Not Applicable;Not Applicable	Not Available;Not Available	Not Available;Not Available
TCGA-EE-A2MH-06	TCGA-EE-A2MH-06	TCGA-EE-A2MH	516	1	66	MALE	Not Available	516	Not Available	NA	Trunk	1	T4a	N0	M0	Stage III	1	440		Distant Metastasis	WITH TUMOR	NA	66	TCGA-EE-A2MH	BD2345ED-33B8-4010-8479-4D6C67E29561	3.4	20	-24125	516	0	Not Available	274	Not Available	TCGA-EE-A2MH-D45169	178F732A-37B0-4784-BF47-AC1E884B98FC	Vaccine	9	429	356	Not Available	Clinical Progressive Disease	7	Not Available	Not Available	Not Available	Not Available	Not Applicable	Not Available	Not Available
TCGA-GN-A268-06	TCGA-GN-A268-06	TCGA-GN-A268	1910	1	83	FEMALE	155	1910	55	22.89281998	Extremities	1	T4a	N0	M0	Stage IIB	1	908		Locoregional Recurrence	WITH TUMOR	NA	83	TCGA-GN-A268	C6BE76D4-A1BA-4DD6-84BF-3B30CABE144E	9.8	20	-30430	1910	0	Not Available	1441	Not Available
TCGA-D3-A3CC-06	TCGA-D3-A3CC-06	TCGA-D3-A3CC	2644	0	69	FEMALE	164	2644	87	32.34681737	Other Specify	0	T4b	N0	M0	Stage IIC	1	96		Locoregional Recurrence	WITH TUMOR	NA	69	TCGA-D3-A3CC	2D36CEA4-73E9-493B-8433-0C2B911C0521	7.2	10	-25396	Not Applicable	0	2168	777	Not Available
TCGA-EE-A2GN-06	TCGA-EE-A2GN-06	TCGA-EE-A2GN	3106	1	67	MALE	Not Available	3106	Not Available	NA	Trunk	1	T2b	N0	M0	Stage IIA	1	2422		Distant Metastasis	TUMOR FREE	NA	67	TCGA-EE-A2GN	BE73FDE2-D843-426B-9306-A02D3F2A754B	1.9	20	-24683	Not Applicable	0	2767	1738	Not Available
TCGA-D3-A8GR-06	TCGA-D3-A8GR-06	TCGA-D3-A8GR	3943	1	54	FEMALE	168	3943	84	29.76190476	Extremities	1	Tis	N0	M0	Stage 0	1	1720		Locoregional Recurrence	WITH TUMOR	NA	54	TCGA-D3-A8GR	FE1EC057-F8D0-4155-925A-5B5EA0C11CC4	0.01	20	-19973	3943	0	Not Available	3774	Small Intestine
TCGA-D3-A5GU-06	TCGA-D3-A5GU-06	TCGA-D3-A5GU	3808	0	36	MALE	177	3808	75	23.93948099	Extremities	0	T1b	N0	M0	Stage IB	1	3089		Regional lymph node	WITH TUMOR	NA	36	TCGA-D3-A5GU	6AC4E3DF-6C43-4C73-8F4C-F89C3626F2D5	0.48	16	-13296	Not Applicable	0	3808	3105	Not Available
TCGA-EE-A3JE-06	TCGA-EE-A3JE-06	TCGA-EE-A3JE	1562	0	75	MALE	Not Available	1562	Not Available	NA	Trunk	0	T3b	N1a	M0	Stage IIIB	1	194		Regional lymph node	TUMOR FREE	NA	75	TCGA-EE-A3JE	ACD3DEAF-39DF-4996-B6CE-2B295B9315A1	3.7	8	-27463	Not Applicable	0	1016	1002	Not Available
TCGA-ER-A19C-06	TCGA-ER-A19C-06	TCGA-ER-A19C	1487	1	77	MALE	Not Available	1487	Not Available	NA	Trunk	1	T2a	NX	M0	Stage I	0	1487			WITH TUMOR	NA	77	TCGA-ER-A19C	D5F8B18C-8AE7-457A-AA3E-C4BD77B276AB	0.75	19	-28383	1487	0	Not Available	1372	Not Available
TCGA-EE-A3JH-06	TCGA-EE-A3JH-06	TCGA-EE-A3JH	4086	0	54	MALE	Not Available	4086	Not Available	NA	Trunk	0	T2	N0	M0	Stage IB	1	537		Regional lymph node	TUMOR FREE	NA	54	TCGA-EE-A3JH	2E7CFA51-8965-4C11-8FEF-077FD258FBE4	1.3	8	-19852	Not Applicable	0	3096	2672	Not Available
TCGA-D3-A3MO-06	TCGA-D3-A3MO-06	TCGA-D3-A3MO	284	1	47	MALE	178	284	70	22.09317005	Trunk	1	TX	N2c	M0	Stage III	1	47		Distant Metastasis	WITH TUMOR	NA	47	TCGA-D3-A3MO	85400BF1-23E0-4E0F-8DF7-F0D108641AEE	Not Available	10	-17220	284	0	Not Available	0	Not Available
TCGA-EB-A5SH-06	TCGA-EB-A5SH-06	TCGA-EB-A5SH	1643	0	60	FEMALE	168	1643	56	19.84126984	Extremities	0	T4	N0	M0	Stage III	1	1065		Locoregional Recurrence	TUMOR FREE	NA	60	TCGA-EB-A5SH	AA597E8B-7813-4837-B778-4DAFE3B091BB	5	21	-21920	Not Applicable	0	1065	1065	Not Available	TCGA-EB-A5SH-D63496;TCGA-EB-A5SH-D63497;TCGA-EB-A5SH-D63499	E70456D7-5430-4EE5-9851-56DA11371D2F;6CB72320-3FDF-49E8-8F34-C664D257AC87;6D740B57-728E-4088-8903-A7CF2ED3A687	Not Available;Not Available;Not Available	11;11;11	1125;1125;1217	1091;1091;1154	Dacarbazine;Cisplatin;Interferon alpha	Complete Response;Complete Response;Complete Response	8;8;8	Not Available;Not Available;Not Available	Not Available;Not Available;Not Available	Not Available;Not Available;Not Available	Not Available;Not Available;Not Available	Not Applicable;Not Applicable;Not Applicable	Not Available;Not Available;Not Available	Not Available;Not Available;Not Available
TCGA-FS-A4FD-06	TCGA-FS-A4FD-06	TCGA-FS-A4FD	2454	1	39	MALE	Not Available	2454	Not Available	NA	Trunk;Not Available	1	T2	N3	M0	Stage IIIC	1	2010		Distant Metastasis	WITH TUMOR	NA	39	TCGA-FS-A4FD	745C699B-8ECF-4653-B41F-6620F11BCF39	2	13	-14426	Not Applicable	0	2369	2300	Not Available
TCGA-D3-A8GQ-06	TCGA-D3-A8GQ-06	TCGA-D3-A8GQ	884	1	66	MALE	174	884	82	27.08415907	Trunk	1	T3	N0	M0	Stage II	1	578		Distant Metastasis	WITH TUMOR	NA	66	TCGA-D3-A8GQ	320A2DCA-EE07-4D14-A7B8-178636636880	2.6	20	-24348	884	0	Not Available	536	Small Bowel
TCGA-D3-A2J7-06	TCGA-D3-A2J7-06	TCGA-D3-A2J7	3136	1	67	MALE	175	3136	93	30.36734694	Trunk	1	T3b	N1b	M0	Stage IIIC	1	13		Regional lymph node	WITH TUMOR	NA	67	TCGA-D3-A2J7	19322032-C144-4962-B886-37606DAD33B7	3.6	2	-24692	3136	0	Not Available	541	Not Available
TCGA-YD-A89C-06	TCGA-YD-A89C-06	TCGA-YD-A89C	210	0	43	FEMALE	164	210	59	21.93634741	Extremities	0	T1a	NX	M0	Stage IA	1	NA			TUMOR FREE	NA	43	TCGA-YD-A89C	7B617D72-AE16-4829-A1D9-274D1D30617F	1	28	-15804	Not Applicable	0	210	202	Liver
TCGA-EE-A2A5-06	TCGA-EE-A2A5-06	TCGA-EE-A2A5	1195	1	43	MALE	Not Available	1195	Not Available	NA	Extremities	1	T2a	N0	M0	Stage IB	1	1028		Regional lymph node	WITH TUMOR	NA	43	TCGA-EE-A2A5	865128C9-2E8E-4683-9232-174282AE984D	1.1	8	-16041	1195	0	Not Available	901	Not Available	TCGA-EE-A2A5-D45370	468B82AE-D647-457E-89A8-1F52CC01D3C8	Not Available	11	1142	1142	Fotemustine	Unknown	7	Not Available	Not Available	Not Available	Not Available	Not Applicable	Not Available	Not Available
TCGA-ER-A3PL-06	TCGA-ER-A3PL-06	TCGA-ER-A3PL	1010	0	30	MALE	Not Available	1010	Not Available	NA	Extremities	0	T3b	N0	M1a	Stage IV	1	945			WITH TUMOR	NA	30	TCGA-ER-A3PL	88314F23-3446-4102-A117-B65A8520D8E6	2.2	6	-11032	Not Applicable	0	1010	958	Not Available
TCGA-EB-A44R-06	TCGA-EB-A44R-06	TCGA-EB-A44R	315	1	52	MALE	164	315	53	19.70553242	Extremities	1	TX	N2b	M0	Stage IIIB	1	NA			TUMOR FREE	NA	52	TCGA-EB-A44R	5C091729-7B87-4046-BFA4-41C26C32837A	Not Available	19	-19298	Not Applicable	0	309	303	Not Available
TCGA-OD-A75X-06	TCGA-OD-A75X-06	TCGA-OD-A75X	9061	1	49	MALE	182	9061	103	31.09527835	Trunk	1	TX	NX	M0		1	8987		Distant Metastasis	TUMOR FREE	NA	49	TCGA-OD-A75X	EF9F1829-0EED-47B3-9D44-06D0A8BB2BFB	Not Available	29	-17910	Not Applicable	0	8966	8630	left upper lung lobe
TCGA-EB-A5VV-06	TCGA-EB-A5VV-06	TCGA-EB-A5VV	214	0	74	FEMALE	160	214	96	37.5	Head and Neck	0	T3b	N1	M0	Stage IIIB	1	NA			Unknown	NA	74	TCGA-EB-A5VV	080BB1F8-F20C-4DAA-9DE3-B5782B69583C	4	13	-27364	Not Applicable	0	193	198	Not Available
TCGA-EE-A180-06	TCGA-EE-A180-06	TCGA-EE-A180	2889	1	69	MALE	Not Available	2889	Not Available	NA	Trunk	1	T4a	N0	M0	Stage III	1	850		New primary melanoma	WITH TUMOR	NA	69	TCGA-EE-A180	7EE2F8D5-6C31-4F5F-A779-B43979E66D0B	4.9	3	-25523	2889	0	Not Available	2642	Left posterior shoulder
TCGA-W3-AA1W-06	TCGA-W3-AA1W-06	TCGA-W3-AA1W	6666	0	64	MALE	170	6666	101	34.94809689	Trunk	0	T3	N0	M0	Stage II	1	335		Regional lymph node	TUMOR FREE	NA	64	TCGA-W3-AA1W	36F4BE75-CBCF-431B-9199-DBA295A905A1	1.54	17	-23711	Not Applicable	0	6301	1034	Periaortic Lymph Nodes	TCGA-W3-AA1W-D62342;TCGA-W3-AA1W-D62343	5C9B4049-50B4-42FC-B5E4-E3840532F7E0;2A0864D3-1A42-4B06-A486-5DAD8629672C	Not Available;Vaccine	17;17	761;1765	335;1065	Interferon;Not Available	Clinical Progressive Disease;Clinical Progressive Disease	7;7	Not Available;Not Available	Not Available;Not Available	Not Available;Not Available	Not Available;Not Available	Not Applicable;Not Applicable	Not Available;Not Available	Not Available;Not Available
TCGA-ER-A19Q-06	TCGA-ER-A19Q-06	TCGA-ER-A19Q	1548	1	37	FEMALE	Not Available	1548	Not Available	NA	Extremities	1		N0	M0		1	1259		Distant Metastasis	WITH TUMOR	NA	37	TCGA-ER-A19Q	391EAB51-B140-4BC2-BC8C-99400FBA9066	1.2	23	-13648	1548	0	Not Available	1257	Not Available	TCGA-ER-A19Q-D31038;TCGA-ER-A19Q-D31037	4D004A62-3BEC-4A66-8F86-19793CB28CFD;04BD496F-995A-4979-80B9-E6C939FFDEFD	Not Available;Not Available	23;23	1428;1337	1394;1274	Dacarbazine;IL-18	Not Available;Not Available	4;4	1;2	1;1	g/day;mg/kg	PROGRESSION;PROGRESSION	Not Applicable;Not Applicable	Not Available;01-130	Not Available;Not Available
TCGA-D3-A2JC-06	TCGA-D3-A2JC-06	TCGA-D3-A2JC	2639	0	53	FEMALE	168	2639	83	29.40759637	Not Available	0	T0	N2b	M0	Stage III	0	2639			TUMOR FREE	NA	53	TCGA-D3-A2JC	DB239624-3DBA-48BB-9889-F479DC2BA046	Not Available	10	-19644	Not Applicable	0	2126	0	Not Available	TCGA-D3-A2JC-D34627	D74F58ED-0EB4-4890-9200-7F6BA291ECDC	Not Available	10	415	54	Interferon alfa	Unknown	10	Not Available	Not Available	Not Available	Not Available	Not Applicable	Not Available	Not Available
TCGA-D3-A2JD-06	TCGA-D3-A2JD-06	TCGA-D3-A2JD	361	1	58	MALE	183	361	73	21.79820239	Extremities	1	T4b	N1b	M0	Stage IIIC	1	85		Distant Metastasis	WITH TUMOR	NA	58	TCGA-D3-A2JD	A5F95C6C-E25A-4AD8-BD5D-FCFD8A31933C	18	10	-21440	361	0	Not Available	14	Not Available
TCGA-ER-A19B-06	TCGA-ER-A19B-06	TCGA-ER-A19B	2993	1	42	MALE	Not Available	2993	Not Available	NA	Trunk	1	TX	N0	M0		1	NA		Locoregional Recurrence	WITH TUMOR	NA	42	TCGA-ER-A19B	F7368803-C545-4407-9A14-2220560A8F80	Not Available	16	-15437	2993	0	Not Available	2227	Not Available
TCGA-EE-A2MM-06	TCGA-EE-A2MM-06	TCGA-EE-A2MM	5107	1	63	FEMALE	Not Available	5107	Not Available	NA	Trunk	1	T2	N0	M0	Stage I	1	1357		New primary melanoma	WITH TUMOR	NA	63	TCGA-EE-A2MM	C9DEA107-FC12-4559-AD27-2800AE6B42E4	0.6	20	-23132	5107	0	Not Available	3403	Not Available	TCGA-EE-A2MM-D49869;TCGA-EE-A2MM-D49870	F33FFC7C-D7E4-41B4-ACE0-F07A25F07DC8;BEEC3CD8-ED73-499C-ABD0-4FD852B361DE	Not Available;Not Available	13;13	4328;4618	3636;4412	VMCL;autologous vaccine	Clinical Progressive Disease;Clinical Progressive Disease	10;10	Not Available;Not Available	Not Available;Not Available	Not Available;Not Available	Not Available;Not Available	Not Applicable;Not Applicable	Not Available;Not Available	Not Available;Not Available
TCGA-WE-A8K1-06	TCGA-WE-A8K1-06	TCGA-WE-A8K1	1492	0	74	MALE	Not Available	1492	Not Available	NA	Extremities	0	T3b	N3	M0	Stage IIIC	1	NA			TUMOR FREE	NA	74	TCGA-WE-A8K1	A25B293B-E019-4890-B44D-BEC4DEDF46FB	3	5	-27191	Not Applicable	0	1173	1006	Not Available
TCGA-FS-A1ZH-06	TCGA-FS-A1ZH-06	TCGA-FS-A1ZH	996	1	71	FEMALE	Not Available	996	Not Available	NA	Extremities	1	T3b	N2c	M1c	Stage IV	1	577			WITH TUMOR	NA	71	TCGA-FS-A1ZH	9F5BD948-DC3D-4B17-A114-D2F5C46FE10C	3	12	-26232	996	0	Not Available	57	Not Available
TCGA-FS-A1ZT-06	TCGA-FS-A1ZT-06	TCGA-FS-A1ZT	1617	0	55	MALE	Not Available	1617	Not Available	NA	Extremities	0	T2	N1b	M0	Stage III	0	1617			TUMOR FREE	NA	55	TCGA-FS-A1ZT	57882F61-4A32-49F1-AFD4-61C70B184D8B	1.15	13	-20284	Not Applicable	0	1617	381	lymphnode	TCGA-FS-A1ZT-D62242	7BE14272-B795-4782-BA4E-938A64A8227C	Not Available	15	1053	398	interferon alpha	Stable Disease	7	Not Available	Not Available	Not Available	Not Available	Not Applicable	Not Available	Not Available
TCGA-GN-A26A-06	TCGA-GN-A26A-06	TCGA-GN-A26A	988	1	63	FEMALE	165	988	66	24.24242424	Trunk	1	T3a	N1a	M0	Stage IIIA	1	750		Distant Metastasis	WITH TUMOR	NA	63	TCGA-GN-A26A	5BC515C8-7727-4D69-98E9-31BBCB748550	2.3	20	-23288	988	0	Not Available	618	Not Available
TCGA-FS-A1ZD-06	TCGA-FS-A1ZD-06	TCGA-FS-A1ZD	1628	1	63	MALE	Not Available	1628	Not Available	NA	Extremities	1	T2b	N0	M0	Stage IIA	1	1497			WITH TUMOR	NA	63	TCGA-FS-A1ZD	C2948FE9-5798-43BC-A743-511E94E417F8	1.18	12	-23344	1628	0	Not Available	1378	Not Available
TCGA-EE-A29Q-06	TCGA-EE-A29Q-06	TCGA-EE-A29Q	2030	1	70	FEMALE	Not Available	2030	Not Available	NA	Extremities	1	T3b	N0	M0	Stage IIB	1	1256		Regional lymph node	TUMOR FREE	NA	70	TCGA-EE-A29Q	6A1818F9-9303-41B0-B3B7-07FAF5055C86	2.3	8	-25847	Not Applicable	0	1136	890	Not Available	TCGA-EE-A29Q-D55046	42291B0A-AB03-4AF8-926A-05B66EB1354C	Not Available	27	1858	1837	Dacarbazine	Clinical Progressive Disease	12	Not Available	Not Available	Not Available	Not Available	Not Applicable	Not Available	Not Available
TCGA-FS-A1Z7-06	TCGA-FS-A1Z7-06	TCGA-FS-A1Z7	237	1	19	MALE	Not Available	237	Not Available	NA	Head and Neck	1	T4b	N1b	M0	Stage IIIC	1	136		Distant Metastasis	WITH TUMOR	NA	19	TCGA-FS-A1Z7	F3BB6362-6801-4C95-A828-09C0002A8B87	17	12	-7293	237	0	Not Available	14	Not Available
TCGA-EE-A3AB-06	TCGA-EE-A3AB-06	TCGA-EE-A3AB	3733	0	30	MALE	Not Available	3733	Not Available	NA	Not Available	0	T0	N2a	M0	Stage III	0	3733			TUMOR FREE	NA	30	TCGA-EE-A3AB	0F7FF1FC-95EC-4EB5-A308-6B8F24EEC29A	Not Available	21	-11054	Not Applicable	0	3733	0	Not Available
TCGA-D3-A2JE-06	TCGA-D3-A2JE-06	TCGA-D3-A2JE	841	1	75	FEMALE	160	841	81	31.640625	Trunk	1	TX	N3	M0	Stage IIIC	1	149	Kidney		WITH TUMOR	NA	75	TCGA-D3-A2JE	2EC330F8-96E4-4270-AADC-563BB72F4B2C	Not Available	22	-27604	841	0	Not Available	140	Not Available
TCGA-D3-A2JB-06	TCGA-D3-A2JB-06	TCGA-D3-A2JB	5110	1	70	FEMALE	163	5110	57	21.45357371	Extremities	1	Tis	N0	M0	Stage 0	1	3035		Locoregional Recurrence	TUMOR FREE	NA	70	TCGA-D3-A2JB	DCEB4909-CB3E-4AA5-8FF6-23D27B39ACA3	Not Available	10	-25784	5110	0	Not Available	3035	Not Available
TCGA-EE-A29W-06	TCGA-EE-A29W-06	TCGA-EE-A29W	5932	0	42	MALE	Not Available	5932	Not Available	NA	Extremities	0	Tis	N0	M0	Stage 0	1	4408		New primary melanoma	TUMOR FREE	NA	42	TCGA-EE-A29W	D2372037-5EEA-4F98-BD72-551218E83779	0	9	-15396	Not Applicable	0	5218	4954	Not Available
TCGA-W3-A828-06	TCGA-W3-A828-06	TCGA-W3-A828	3683	1	66	MALE	180	3683	91	28.08641975	Head and Neck	1	T3	N0	M0	Stage II	1	NA			Unknown	NA	66	TCGA-W3-A828	BA207D79-91C0-45DC-A784-4BCAEC580EB4	0.5	31	-24258	3683	0	Not Available	1857	Lung	TCGA-W3-A828-D57943	E6458654-BF4E-4083-B115-2455F34B79B6	GMCSF	31	2283	1887	Not Available	Unknown	3	Not Available	Not Available	Not Available	Not Available	Not Applicable	Not Available	Not Available
TCGA-D3-A2JG-06	TCGA-D3-A2JG-06	TCGA-D3-A2JG	3453	1	30	FEMALE	165	3453	89	32.69054178	Extremities	1	T3a	N1a	M0	Stage IIIA	1	3279		Distant Metastasis	WITH TUMOR	NA	30	TCGA-D3-A2JG	47A16BF2-229B-4E9A-8B5E-3DCC61FA9106	2.5	10	-11105	3453	0	Not Available	3225	Not Available
TCGA-WE-A8JZ-06	TCGA-WE-A8JZ-06	TCGA-WE-A8JZ	731	0	70	MALE	Not Available	731	Not Available	NA	Extremities	0	T4b	N1a	M0	Stage IIIB	1	NA			TUMOR FREE	NA	70	TCGA-WE-A8JZ	71115011-FF31-45A1-9949-DD69A51CAC2A	14	2	-25884	Not Applicable	0	731	371	Not Available
TCGA-ER-A2NH-06	TCGA-ER-A2NH-06	TCGA-ER-A2NH	1264	0	49	MALE	Not Available	1264	Not Available	NA	Trunk	0	T3a	N3	M0	Stage IIIC	1	NA			TUMOR FREE	NA	49	TCGA-ER-A2NH	6C353B35-4F6D-4A36-BC8B-8A21DD0BEECB	4	1	-18220	Not Applicable	0	975	618	Not Available
TCGA-WE-AA9Y-06	TCGA-WE-AA9Y-06	TCGA-WE-AA9Y	370	0	37	MALE	Not Available	370	Not Available	NA	Extremities	0	T2a	N3	M0	Stage IIIC	1	NA			WITH TUMOR	NA	37	TCGA-WE-AA9Y	122F855B-F3B8-440B-BF9B-E24E1D3DB867	1.4	2	-13850	Not Applicable	0	67	34	Not Available
TCGA-GN-A4U3-06	TCGA-GN-A4U3-06	TCGA-GN-A4U3	3708	0	30	MALE	180	3708	84	25.92592593	Extremities	0	T3a	N1a	M0	Stage III	1	2274		Distant Metastasis	WITH TUMOR	NA	30	TCGA-GN-A4U3	909335D0-BB4B-4EA3-869A-93E4D91C2154	3	19	-11294	Not Applicable	0	3288	2230	Brain	TCGA-GN-A4U3-D46831	EAB33659-E9EC-4299-A9BB-9CE2D8EE0B1C	Not Available	19	2574	2299	Interleukin-2	Complete Response	8	Not Available	Not Available	Not Available	Not Available	Not Applicable	Not Available	Not Available
TCGA-FS-A1Z4-06	TCGA-FS-A1Z4-06	TCGA-FS-A1Z4	854	1	62	MALE	Not Available	854	Not Available	NA	Extremities	1	T1	N0	M0	Stage I	0	854			WITH TUMOR	NA	62	TCGA-FS-A1Z4	8465257B-7212-44A3-BD9F-1F7D017499AD	0.85	12	-22932	854	0	Not Available	382	Not Available
TCGA-EE-A20I-06	TCGA-EE-A20I-06	TCGA-EE-A20I	412	1	79	MALE	Not Available	412	Not Available	NA	Extremities	1	TX	N0	M1c	Stage IV	1	53		Distant Metastasis	WITH TUMOR	NA	79	TCGA-EE-A20I	A67FD5BB-B6B6-4E00-9ACD-68D0A59B5E55	Not Available	11	-28883	412	0	Not Available	376	Not Available
TCGA-EB-A5UL-06	TCGA-EB-A5UL-06	TCGA-EB-A5UL	891	0	71	MALE	183	891	80	23.88844098	Trunk	0	TX	N1	M0	Stage III	1	NA			Unknown	NA	71	TCGA-EB-A5UL	F5F42370-9974-4375-B338-5F68BB0C3958	4	22	-26058	Not Applicable	0	108	120	Not Available	TCGA-EB-A5UL-D56488;TCGA-EB-A5UL-D56489;TCGA-EB-A5UL-D56490	74263AA6-4C3A-4A11-B704-EA3D080C9874;97C9D614-1F6D-43A2-A996-4E11AA49F9ED;6479F494-4E76-4E18-859A-6DB0688256FF	Not Available;Not Available;Not Available	10;10;10	280;280;280	140;140;140	Dacarbazine;Vinblastine;Bleomycin	Complete Response;Complete Response;Complete Response	2;2;2	Not Available;Not Available;Not Available	Not Available;Not Available;Not Available	Not Available;Not Available;Not Available	Not Available;Not Available;Not Available	Not Applicable;Not Applicable;Not Applicable	Not Available;Not Available;Not Available	Not Available;Not Available;Not Available
TCGA-FS-A1YX-06	TCGA-FS-A1YX-06	TCGA-FS-A1YX	1478	1	39	FEMALE	Not Available	1478	Not Available	NA	Trunk	1	T2	N0	M0	Stage I	1	NA			WITH TUMOR	NA	39	TCGA-FS-A1YX	4537C0E1-B2BD-425F-A6F4-27F4733DC25A	1.1	12	-14387	1478	0	Not Available	1373	Not Available
TCGA-EE-A29M-06	TCGA-EE-A29M-06	TCGA-EE-A29M	1729	0	33	FEMALE	Not Available	1729	Not Available	NA	Extremities	0	T2a	N0	M0	Stage IB	1	NA			TUMOR FREE	NA	33	TCGA-EE-A29M	1AF5D168-A3FF-4648-B195-EDE2E7A5CA26	1.02	8	-12350	Not Applicable	0	1349	524	Not Available
TCGA-FR-A729-06	TCGA-FR-A729-06	TCGA-FR-A729	6716	0	38	FEMALE	174	6716	83	27.41445369	Trunk	0	T1	N0	M0	Stage I	1	6299		Distant Metastasis	TUMOR FREE	NA	38	TCGA-FR-A729	F55914F3-F19A-4D93-B368-554EC1A9CF40	0.25	9	-14043	Not Applicable	0	6390	6186	Not Available	TCGA-FR-A729-D55580	EE24C048-2D8C-4DC9-8BF4-C2C6A55E5B55	Not Available	9	Not Available	6253	Sylatron	Not Applicable	1	Not Available	Not Available	Not Available	Not Available	Not Applicable	Not Available	Not Available
TCGA-FS-A1ZU-06	TCGA-FS-A1ZU-06	TCGA-FS-A1ZU	808	1	70	FEMALE	Not Available	808	Not Available	NA	Extremities	1	T4b	N0	M0	Stage IIC	1	679			WITH TUMOR	NA	70	TCGA-FS-A1ZU	7CE09A09-074E-4F38-BED7-98AB34347FBE	8.4	13	-25856	808	0	Not Available	544	skin
TCGA-FS-A1ZY-06	TCGA-FS-A1ZY-06	TCGA-FS-A1ZY	824	1	71	MALE	Not Available	824	Not Available	NA	Trunk	1	T3b	N0	M0	Stage IIB	1	NA			WITH TUMOR	NA	71	TCGA-FS-A1ZY	A3DF4BA6-538E-4B53-A356-EB1EF743B2AB	2.9	13	-26197	824	0	Not Available	799	skin
TCGA-ER-A19T-06	TCGA-ER-A19T-06	TCGA-ER-A19T	270	1	51	MALE	167	270	78	27.96801606	Extremities	1	T4a	N3	M1a	Stage IV	1	118		Distant Metastasis	WITH TUMOR	NA	51	TCGA-ER-A19T	B85B14D7-3B5A-4800-AF12-622EC03B9FE5	15	23	-18732	270	0	Not Available	70	Not Available
TCGA-GF-A4EO-06	TCGA-GF-A4EO-06	TCGA-GF-A4EO	591	0	74	FEMALE	166	591	105	38.10422413	Not Available	0	T0	N3	M0	Stage IIIC	0	591			TUMOR FREE	NA	74	TCGA-GF-A4EO	EC4CC744-04DF-4BA9-9159-E4940C702281	Not Available	4	-27114	Not Applicable	0	220	0	left axillary lymph node
TCGA-EE-A2GB-06	TCGA-EE-A2GB-06	TCGA-EE-A2GB	1803	0	51	MALE	Not Available	1803	Not Available	NA	Trunk	0	T2b	N1a	M0	Stage IIIB	1	NA			TUMOR FREE	NA	51	TCGA-EE-A2GB	E58BED18-503C-4182-BCF3-5AF6F20E1B8A	1.65	20	-18876	Not Applicable	0	1446	248	Not Available
TCGA-D3-A3CE-06	TCGA-D3-A3CE-06	TCGA-D3-A3CE	1832	1	74	FEMALE	165	1832	75	27.54820937	Not Available	1	T0	N1b	M0	Stage III	1	NA		Regional lymph node	WITH TUMOR	NA	74	TCGA-D3-A3CE	730F7400-E94A-4F41-B081-5227FA1A9C18	Not Available	10	-27355	1832	0	Not Available	1427	Not Available
TCGA-FR-A7UA-06	TCGA-FR-A7UA-06	TCGA-FR-A7UA	1164	0	65	FEMALE	162	1164	87	33.15043439	Extremities	0	T2a	N0	M0	Stage IB	1	NA			WITH TUMOR	NA	65	TCGA-FR-A7UA	E3905D75-9D0A-4981-AB42-83CE2C20C4EA	1.02	18	-24032	Not Applicable	0	801	760	Not Available
TCGA-ER-A2NC-06	TCGA-ER-A2NC-06	TCGA-ER-A2NC	1333	1	50	MALE	Not Available	1333	Not Available	NA	Extremities	1	T2a	N0	M0	Stage IB	1	1157		Distant Metastasis	WITH TUMOR	NA	50	TCGA-ER-A2NC	B9607824-A8D3-4915-AB73-962CDCFD8DC3	1.97	26	-18582	1333	0	Not Available	974	Chest wall	TCGA-ER-A2NC-D31280	FEE9680A-05DE-4011-898D-93FF8DC7580B	Not Available	26	Not Available	1278	Not Available	Not Available	4	Not Available	Not Available	Not Available	PROGRESSION	Not Applicable	Not Available	Not Available
TCGA-FS-A1ZP-06	TCGA-FS-A1ZP-06	TCGA-FS-A1ZP	2273	1	52	MALE	Not Available	2273	Not Available	NA	Extremities	1	T3	N0	M0	Stage II	0	2273			WITH TUMOR	NA	52	TCGA-FS-A1ZP	4CDB18F5-47BF-475F-B34C-FA4912515268	2.5	13	-19175	2273	0	Not Available	689	Not Available
TCGA-ER-A197-06	TCGA-ER-A197-06	TCGA-ER-A197	424	1	83	FEMALE	Not Available	424	Not Available	NA	Other Specify	1	T4b	N1a	M0	Stage IIIB	1	110		Distant Metastasis	WITH TUMOR	NA	83	TCGA-ER-A197	3EBB2374-4518-4E19-9B65-9C3E66252C4C	8	12	-30454	424	0	Not Available	30	Not Available
TCGA-FW-A3TV-06	TCGA-FW-A3TV-06	TCGA-FW-A3TV	411	0	57	FEMALE	165	411	86	31.58861341	Trunk	0	T1	N2b	M0	Stage IIIB	1	139		Locoregional Recurrence	Unknown	NA	57	TCGA-FW-A3TV	04C3D01D-A949-4DC7-9829-A8C99180DBA0	0.5	6	-20972	Not Applicable	0	5	0	Not Available	TCGA-FW-A3TV-D58959;TCGA-FW-A3TV-D58960	E0B26F0B-5AE2-42A2-8D55-8C54C43405E9;45A797FA-4FC2-4894-AC34-971D4814A6F4	Not Available;Not Available	29;29	58;Not Available	33;151	Interferon;Interferon	Clinical Progressive Disease;Not Applicable	4;4	Not Available;Not Available	Not Available;Not Available	Not Available;Not Available	Not Available;Not Available	Not Applicable;Not Applicable	Not Available;Not Available	Not Available;Not Available
TCGA-EE-A2MR-06	TCGA-EE-A2MR-06	TCGA-EE-A2MR	4088	0	61	MALE	Not Available	4088	Not Available	NA	Trunk	0	T2	N0	M0	Stage I	1	3136	Head & Neck		TUMOR FREE	NA	61	TCGA-EE-A2MR	449C9D70-D8AA-41D4-BEEB-0BBFC73A23D8	1.25	21	-22535	Not Applicable	0	3150	2248	Not Available
TCGA-FR-A3YN-06	TCGA-FR-A3YN-06	TCGA-FR-A3YN	2828	0	44	MALE	179	2828	89	27.77691083	Extremities	0	T2a	N0	M0	Stage IB	1	NA			TUMOR FREE	NA	44	TCGA-FR-A3YN	F027DA44-6ADC-4207-93AC-E8BF45A1BF3D	1.25	24	-16278	Not Applicable	0	2449	2268	Not Available	TCGA-FR-A3YN-D35304	6F4B77B1-79A0-404F-AA23-1DA625843E16	Not Available	24	2387	2324	Ipilimumab	Complete Response	9	Not Available	Not Available	Not Available	Not Available	Not Applicable	Not Available	Not Available
TCGA-W3-AA1Q-06	TCGA-W3-AA1Q-06	TCGA-W3-AA1Q	2101	1	57	MALE	178	2101	73	23.0400202	Not Available	1	TX	N1	M0	Stage III	1	1066		Distant Metastasis	WITH TUMOR	NA	57	TCGA-W3-AA1Q	81807B84-DA9C-4847-A303-5A8C7297127C	Not Available	17	-21033	2101	0	Not Available	882	Adrenal Gland	TCGA-W3-AA1Q-D62013;TCGA-W3-AA1Q-D62011;TCGA-W3-AA1Q-D62003;TCGA-W3-AA1Q-D62012;TCGA-W3-AA1Q-D62010;TCGA-W3-AA1Q-D61974	A7A2B5D3-CD67-4ACB-B405-9F403544CE8A;0AB73F01-3AA9-423C-AA65-5ED7AD1866D8;87B9AEA1-BB2A-4A7E-B450-19716583263C;5A4729CA-D269-40EB-B347-EE660C746E21;47A8FABB-17DD-4089-AA7B-C16923DA985A;1847D54C-5C9F-426C-9678-31CED121E3B8	Not Available;Not Available;Not Available;Dendritic Cell Therapy;Not Available;Vaccine	17;17;17;17;17;17	Not Available;Not Available;Not Available;Not Available;Not Available;Not Available	1735;1735;1492;1735;1735;913	Tamoxifen;Herceptin;Interferon;Not Available;Gemcitabine;Not Available	Clinical Progressive Disease;Clinical Progressive Disease;Clinical Progressive Disease;Clinical Progressive Disease;Clinical Progressive Disease;Clinical Progressive Disease	7;7;7;7;7;7	Not Available;Not Available;Not Available;Not Available;Not Available;Not Available	Not Available;Not Available;Not Available;Not Available;Not Available;Not Available	Not Available;Not Available;Not Available;Not Available;Not Available;Not Available	Not Available;Not Available;Not Available;Not Available;Not Available;Not Available	Not Applicable;Not Applicable;Not Applicable;Not Applicable;Not Applicable;Not Applicable	Not Available;Not Available;Not Available;Not Available;Not Available;Not Available	Not Available;Not Available;Not Available;Not Available;Not Available;Not Available
TCGA-D9-A1X3-06	TCGA-D9-A1X3-06	TCGA-D9-A1X3	551	0	63	MALE	170	551	95	32.87197232	Extremities	0	T4b	N2b			0	551			WITH TUMOR	NA	63	TCGA-D9-A1X3	F0744FA2-DB4A-40DE-9FD2-F61863FD98D4	12	13	-23171	Not Applicable	0	237	NA	Not Available
TCGA-DA-A3F2-06	TCGA-DA-A3F2-06	TCGA-DA-A3F2	1032	1	55	MALE	Not Available	1032	87	NA	Trunk	1	T4a	N2b	M0	Stage IIIB	1	430		Distant Metastasis	TUMOR FREE	NA	55	TCGA-DA-A3F2	A20AEAFC-9A68-4AF0-87EA-532EE835EBB2	5.1	10	-20365	Not Applicable	0	287	281	Not Available	TCGA-DA-A3F2-D70095	F9793217-BAC0-429C-AE53-19B1A3061AB7	Not Available	27	772	475	Ipilimumab	Partial Response	1	Not Available	Not Available	Not Available	Not Available	Not Applicable	Not Available	Not Available
TCGA-EE-A20C-06	TCGA-EE-A20C-06	TCGA-EE-A20C	4601	1	59	MALE	Not Available	4601	Not Available	NA	Extremities	1	Tis	N0	M0	Stage 0	1	142		New primary melanoma	WITH TUMOR	NA	59	TCGA-EE-A20C	BC71A91D-8AD1-4BAB-A4FA-89470AA4E4D0	Not Available	31	-21660	4601	0	Not Available	4469	Right back
TCGA-EE-A29R-06	TCGA-EE-A29R-06	TCGA-EE-A29R	440	0	48	FEMALE	Not Available	440	Not Available	NA	Head and Neck	0	T3b	N1b	M0	Stage IIIC	1	426		Distant Metastasis	WITH TUMOR	NA	48	TCGA-EE-A29R	D73D1B38-9AB4-409E-A360-E93F8C54715C	3.5	8	-17857	Not Applicable	0	440	171	Not Available
TCGA-D3-A3C6-06	TCGA-D3-A3C6-06	TCGA-D3-A3C6	1766	1	54	FEMALE	165	1766	85	31.22130395	Extremities	1	T2a	N0	M0	Stage IB	1	1441		Distant Metastasis	WITH TUMOR	NA	54	TCGA-D3-A3C6	C0B0255B-74FD-4AF7-A2B0-5A82829F680B	1.3	10	-19858	1766	0	Not Available	1302	Not Available
TCGA-EE-A29B-06	TCGA-EE-A29B-06	TCGA-EE-A29B	2588	1	67	MALE	Not Available	2588	Not Available	NA	Extremities	1	T3b	N0	M0	Stage IIB	1	490		New primary melanoma	WITH TUMOR	NA	67	TCGA-EE-A29B	905EA29F-588A-497B-9F06-2EEF3BDC9442	4	31	-24618	Not Applicable	0	2452	2151	Left thigh
TCGA-DA-A1I1-06	TCGA-DA-A1I1-06	TCGA-DA-A1I1	6768	0	55	MALE	Not Available	6768	Not Available	NA	Not Available	0	T0	N2a	M0	Stage III	1	5591		Distant Metastasis	WITH TUMOR	NA	55	TCGA-DA-A1I1	6993BC23-CD58-4761-BB77-3A3DCC2F7A1B	Not Available	10	-20399	Not Applicable	0	4830	4734	Not Available	TCGA-DA-A1I1-D70083	EA6537BB-5084-4FB4-BBE3-320FBC1809FE	Not Available	29	Not Available	6607	Pembrolizumab	Not Applicable	1	Not Available	Not Available	Not Available	Not Available	Not Applicable	Not Available	Not Available
TCGA-D3-A3CB-06	TCGA-D3-A3CB-06	TCGA-D3-A3CB	5065	0	39	MALE	173	5065	86	28.73467206	Trunk	0	T2	N0	M0		1	NA			TUMOR FREE	NA	39	TCGA-D3-A3CB	B829885F-8681-4B00-B301-8B0E0C2C6684	1.75	10	-14563	Not Applicable	0	4511	2562	Not Available	TCGA-D3-A3CB-D35034	4154979A-251D-4A20-A43F-8EA690A202B9	Not Available	10	3079	2716	MEL-44	Complete Response	10	Not Available	Not Available	Not Available	Not Available	Not Applicable	Not Available	Not Available
TCGA-ER-A3ES-06	TCGA-ER-A3ES-06	TCGA-ER-A3ES	7514	1	25	MALE	Not Available	7514	Not Available	NA	Extremities	1					0	7514			WITH TUMOR	NA	25	TCGA-ER-A3ES	B93F703E-BE51-4469-AAAC-2D4A87A37639	Not Available	2	-9366	7514	0	Not Available	7239	Peritoneal tumor
TCGA-EE-A2GH-06	TCGA-EE-A2GH-06	TCGA-EE-A2GH	6699	0	34	MALE	Not Available	6699	Not Available	NA	Trunk	0	T2	N0	M0	Stage I	1	NA			TUMOR FREE	NA	34	TCGA-EE-A2GH	913F21A9-F727-4983-AB3A-61B5B3FC7F5E	0.8	20	-12727	Not Applicable	0	5536	4892	Not Available	TCGA-EE-A2GH-D45427;TCGA-EE-A2GH-D55131	039D647F-6EAC-4FC3-BF71-3AFDFA53B21B;DAED1221-3197-4637-9D27-37AF94175588	MAGE A3 vaccine;MAGE A3 vaccine	31;29	Not Available;5753	4948;4948	Not Available;Not Available	Not Applicable;Unknown	7;12	Not Available;Not Available	Not Available;Not Available	Not Available;Not Available	Not Available;Not Available	Not Applicable;Not Applicable	Not Available;Not Available	Not Available;Not Available
TCGA-EE-A183-06	TCGA-EE-A183-06	TCGA-EE-A183	818	1	48	MALE	Not Available	818	Not Available	NA	Trunk	1	Tis	N0	M0	Stage 0	1	450		Locoregional Recurrence	WITH TUMOR	NA	48	TCGA-EE-A183	5BDADEB6-A1FB-477D-877B-034BFD52294E	Not Available	8	-17788	818	0	Not Available	447	Not Available
TCGA-D9-A6EA-06	TCGA-D9-A6EA-06	TCGA-D9-A6EA	766	0	70	MALE	166	766	58	21.04804761	Trunk	0	T4a	N3	M0	Stage IIIC	0	766			TUMOR FREE	NA	70	TCGA-D9-A6EA	CFE787B3-8297-4318-987C-BFADD743D767	6	28	-25582	Not Applicable	0	766	422	Not Available
TCGA-GN-A26D-06	TCGA-GN-A26D-06	TCGA-GN-A26D	1460	1	72	FEMALE	156	1460	68	27.94214333	Extremities	1	T4b	N0		Stage IIC	1	622		Locoregional Recurrence	WITH TUMOR	NA	72	TCGA-GN-A26D	B6B51B28-BDEE-4FE6-A3F3-7B128E16721C	12	24	-26494	Not Applicable	0	1204	757	Not Available	TCGA-GN-A26D-D31124	336D254D-7027-4C59-8825-F1B6ECCDF279	Not Available	12	757	757	Not Available	Not Available	4	Not Available	Not Available	Not Available	OTHER, SPECIFY IN NOTES	At same time as surgery	1	Not Available
TCGA-D3-A1Q6-06	TCGA-D3-A1Q6-06	TCGA-D3-A1Q6	2184	1	55	MALE	175	2184	81	26.44897959	Extremities	1	T4	N1b	M0	Stage III	1	48		Regional lymph node	TUMOR FREE	NA	55	TCGA-D3-A1Q6	1E05DA2E-7DD7-4C98-9E77-59514E5F2582	50	2	-20230	2184	0	Not Available	50	Not Available	TCGA-D3-A1Q6-D32615	8036ED31-A3E0-4F53-A74D-144AA41A7CE6	Not Available	2	476	111	Interferon	Unknown	10	Not Available	Not Available	Not Available	Not Available	Not Applicable	Not Available	Not Available
TCGA-D3-A3ML-06	TCGA-D3-A3ML-06	TCGA-D3-A3ML	422	1	70	MALE	178	422	76	23.98687034	Head and Neck	1	T3a	N2a	M0	Stage IIIA	1	32		Regional lymph node	WITH TUMOR	NA	70	TCGA-D3-A3ML	0153F141-625E-4623-9F8A-296678002C63	2.3	8	-25643	422	0	Not Available	230	Not Available
TCGA-GN-A267-06	TCGA-GN-A267-06	TCGA-GN-A267	1960	1	38	MALE	167	1960	96	34.42217362	Trunk	1	T4a	N1a	M0	Stage IIIA	1	456		Locoregional Recurrence	WITH TUMOR	NA	38	TCGA-GN-A267	AB74D6ED-880E-4470-BFD5-2974A4C3A0D7	5.2	20	-14055	1960	0	Not Available	1466	Not Available	TCGA-GN-A267-D30978	49886711-7400-471F-97A7-3B5A0208A487	Not Available	12	1530	1520	Temodar	Not Available	4	Not Available	Not Available	Not Available	ADJUVANT	Not Applicable	1	Not Available
TCGA-EE-A2MT-06	TCGA-EE-A2MT-06	TCGA-EE-A2MT	2166	0	45	MALE	Not Available	2166	Not Available	NA	Trunk	0	T2a	N0	M0	Stage IB	1	NA			TUMOR FREE	NA	45	TCGA-EE-A2MT	69A17647-493F-46D2-9CF0-6596E56289A0	1.5	21	-16768	Not Applicable	0	1265	564	Not Available
TCGA-EE-A2ML-06	TCGA-EE-A2ML-06	TCGA-EE-A2ML	6590	1	35	MALE	Not Available	6590	Not Available	NA	Trunk	1	T3a	N0	M0	Stage II	1	4983		Distant Metastasis	WITH TUMOR	NA	35	TCGA-EE-A2ML	01CFBFAE-F344-439D-AEAB-A9E15D636325	3	20	-13140	Not Applicable	0	6176	2772	Not Available	TCGA-EE-A2ML-D59747;TCGA-EE-A2ML-D59748;TCGA-EE-A2ML-D59749	D59E75DB-7F98-4A9B-911D-2FD63B98F034;FE3FA6A8-83D4-4DBD-9928-5950DD881AD0;9325A255-5031-40AF-AB42-FB9A9726F22B	chemotherapy;Not Available;immunotherapy	20;20;20	6156;6339;6440	5973;6279;6355	Dacarbazine;Fotemustine;MORAb-004	Clinical Progressive Disease;Clinical Progressive Disease;Clinical Progressive Disease	5;5;5	Not Available;Not Available;Not Available	Not Available;Not Available;Not Available	Not Available;Not Available;Not Available	Not Available;Not Available;Not Available	Not Applicable;Not Applicable;Not Applicable	Not Available;Not Available;Not Available	Not Available;Not Available;Not Available
TCGA-Z2-A8RT-06	TCGA-Z2-A8RT-06	TCGA-Z2-A8RT	839	0	42	FEMALE	155	839	77	32.04994797	Extremities	0	T3b	N0	M0	Stage IIB	1	NA			WITH TUMOR	NA	42	TCGA-Z2-A8RT	590B5E18-D837-4C0E-BECF-80520DB57C0F	4	30	-15342	Not Applicable	0	719	469	Not Available	TCGA-Z2-A8RT-D68276	52CF8234-CF27-4C04-908B-DEE01C3C4560	PHASE III	14	Not Available	722	Not Available	Not Available	11	Not Available	Not Available	Not Available	Not Available	Not Applicable	Not Available	Not Available
TCGA-EE-A29T-06	TCGA-EE-A29T-06	TCGA-EE-A29T	11252	0	51	FEMALE	Not Available	11252	Not Available	NA	Trunk	0	TX	NX	M0		1	7483		Regional lymph node	WITH TUMOR	NA	51	TCGA-EE-A29T	9B99FFEE-FE9F-4BE5-A00A-EF86627282A4	Not Available	8	-18779	Not Applicable	0	10523	10326	Not Available	TCGA-EE-A29T-D55118	DB669D12-291E-434D-B9E8-65993F9E2A1B	Not Available	29	Not Available	11015	Vemurafenib	Not Applicable	12	Not Available	Not Available	Not Available	Not Available	Not Applicable	Not Available	Not Available
TCGA-EE-A17X-06	TCGA-EE-A17X-06	TCGA-EE-A17X	907	1	54	MALE	Not Available	907	Not Available	NA	Trunk	1	T1a	N0	M0	Stage IA	1	531		Locoregional Recurrence	WITH TUMOR	NA	54	TCGA-EE-A17X	5F8CC8D6-8A1C-41D0-BAD6-FEDD2948F40A	0.8	8	-20021	907	0	Not Available	555	Not Available
TCGA-GN-A8LK-06	TCGA-GN-A8LK-06	TCGA-GN-A8LK	1524	1	70	MALE	175	1524	93	30.36734694	Head and Neck	1	T1b	NX		Stage IB	1	436		Locoregional Recurrence	WITH TUMOR	NA	70	TCGA-GN-A8LK	962FF090-16C0-438B-8213-86B2BD306E4C	0.7	3	-25725	1524	0	Not Available	1083	Lung	TCGA-GN-A8LK-D58257;TCGA-GN-A8LK-D58248;TCGA-GN-A8LK-D58249	61C2C4C7-384F-4ACD-99CB-9B4287758D0D;A0C95321-3246-438C-BC36-81C43E81DC6A;6F02B9B4-2E3C-407B-B449-0BAADD6BC667	Not Available;Not Available;Not Available	3;3;3	1269;1513;1428	1248;1493;1407	Ipilimumab;Carboplatin;Dacarbazine	Clinical Progressive Disease;Clinical Progressive Disease;Clinical Progressive Disease	4;4;4	Not Available;Not Available;Not Available	Not Available;Not Available;Not Available	Not Available;Not Available;Not Available	Not Available;Not Available;Not Available	Not Applicable;Not Applicable;Not Applicable	Not Available;Not Available;Not Available	Not Available;Not Available;Not Available
TCGA-EE-A20F-06	TCGA-EE-A20F-06	TCGA-EE-A20F	2785	0	53	MALE	Not Available	2785	Not Available	NA	Extremities	0	T1	N0	M0	Stage I	1	NA			TUMOR FREE	NA	53	TCGA-EE-A20F	70F52403-B4D0-4E77-96C5-68CE7265E312	0.5	8	-19372	Not Applicable	0	2399	2303	Not Available
TCGA-EE-A2MQ-06	TCGA-EE-A2MQ-06	TCGA-EE-A2MQ	1315	1	70	FEMALE	Not Available	1315	Not Available	NA	Trunk	1	T3a	N2a	M0	Stage IIIA	1	986		Regional lymph node	WITH TUMOR	NA	70	TCGA-EE-A2MQ	C127FFB6-2CCF-4E90-B811-0AA40EBFAB17	3.1	21	-25926	1315	0	Not Available	658	Not Available	TCGA-EE-A2MQ-D49927	2180FF50-2FA8-403E-B5C6-6BB357B8806A	Not Available	15	1207	1176	Dacarbazine	Clinical Progressive Disease	10	Not Available	Not Available	Not Available	Not Available	Not Applicable	Not Available	Not Available
TCGA-EE-A29A-06	TCGA-EE-A29A-06	TCGA-EE-A29A	1927	1	68	MALE	Not Available	1927	Not Available	NA	Trunk	1	T3a	N1a	M0	Stage IIIA	1	867		Locoregional Recurrence	WITH TUMOR	NA	68	TCGA-EE-A29A	4811D530-AE99-4670-9F99-86996D667676	2.3	8	-25095	1927	0	Not Available	1684	Abdominal wall
TCGA-EE-A2MJ-06	TCGA-EE-A2MJ-06	TCGA-EE-A2MJ	2927	1	60	MALE	Not Available	2927	Not Available	NA	Trunk	1	T4b	N0	M0	Stage III	1	396		Regional lymph node	TUMOR FREE	NA	60	TCGA-EE-A2MJ	8509F10A-C454-45A5-9C22-853FDA423B9F	11	20	-22050	2927	0	Not Available	998	Not Available
TCGA-FR-A44A-06	TCGA-FR-A44A-06	TCGA-FR-A44A	5299	0	29	FEMALE	Not Available	5299	105	NA	Extremities	0	T3a	N0	M0	Stage II	1	NA			TUMOR FREE	NA	29	TCGA-FR-A44A	18E7B73C-4520-42CD-AC9B-23BAC1C8ECC6	2.51	1	-10707	Not Applicable	0	4886	2691	Not Available	TCGA-FR-A44A-D36533	B4B54E08-6033-4A25-9C4A-3E12F48604B6	Not Available	1	3134	2769	Interferon	Complete Response	11	Not Available	Not Available	Not Available	Not Available	Not Applicable	Not Available	Not Available
TCGA-EE-A2MF-06	TCGA-EE-A2MF-06	TCGA-EE-A2MF	8174	1	39	FEMALE	Not Available	8174	Not Available	NA	Extremities	1	T2	N0	M0	Stage I	1	8071		New primary melanoma	WITH TUMOR	NA	39	TCGA-EE-A2MF	0E2AF161-5A1E-47E1-A7EF-010E47B8CB40	1.5	20	-14312	8174	0	Not Available	8091	Not Available
TCGA-D3-A51K-06	TCGA-D3-A51K-06	TCGA-D3-A51K	1002	0	51	MALE	173	1002	90	30.07116843	Extremities	0	Tis	N2b	M0	Stage IIIB	1	NA			TUMOR FREE	NA	51	TCGA-D3-A51K	E63A9717-7851-4706-951A-DC0B87C45EDF	0	11	-18971	Not Applicable	0	559	20	Not Available
TCGA-D3-A3C8-06	TCGA-D3-A3C8-06	TCGA-D3-A3C8	1409	0	58	FEMALE	164	1409	132	49.0779298	Head and Neck	0	TX	N3	M0	Stage IIIC	1	176		Distant Metastasis	WITH TUMOR	NA	58	TCGA-D3-A3C8	16182443-12A1-4B0F-A6AB-33C2942E2991	Not Available	10	-21281	Not Applicable	0	1038	0	Not Available
TCGA-DA-A1I0-06	TCGA-DA-A1I0-06	TCGA-DA-A1I0	620	1	63	MALE	Not Available	620	Not Available	NA	Trunk	1	T4b	N3	M1a	Stage IV	1	599		Distant Metastasis	TUMOR FREE	NA	63	TCGA-DA-A1I0	68F75AB5-9D77-40C5-A8CE-F56016BBE9E4	4.5	10	-23157	Not Applicable	0	215	189	Not Available
TCGA-EE-A3JI-06	TCGA-EE-A3JI-06	TCGA-EE-A3JI	4648	1	48	MALE	Not Available	4648	Not Available	NA	Extremities;Trunk	1	T2	N0	M0	Stage I	1	725		New primary melanoma	WITH TUMOR	NA	48	TCGA-EE-A3JI	296F44F9-3ECB-4B40-AE51-C3A06E3FBE00	1.2	8	-17835	Not Applicable	0	4504	3482	Not Available	TCGA-EE-A3JI-D59754;TCGA-EE-A3JI-D59755	A2BFB1F4-4C5F-49BD-9C72-1EDD7311422D;E1A09352-5F0F-43B4-9C09-DDBE436D1BA4	Not Available;Not Available	20;20	4571;Not Available	4529;4608	Dacarbazine;Ipilimumab	Clinical Progressive Disease;Clinical Progressive Disease	5;5	Not Available;Not Available	Not Available;Not Available	Not Available;Not Available	Not Available;Not Available	Not Applicable;Not Applicable	Not Available;Not Available	Not Available;Not Available
[truncated: 127 more columns]
