# Supplementary material for: Melanoma molecular subtyping and scoring model construction based on ligand-receptor pairs
Source: Front Genet. 2023 Jan 26;14:1098202. doi: 10.3389/fgene.2023.1098202 (PMC9909287; doi:10.3389/fgene.2023.1098202)
Supplement: Supplementary file 6 [file Table5.XLS]

Tag	Cluster
GSM1315904	C3
GSM1315905	C1
GSM1315906	C1
GSM1315907	C3
GSM1315908	C1
GSM1315909	C1
GSM1315910	C3
GSM1315911	C1
GSM1315912	C1
GSM1315913	C2
GSM1315914	C1
GSM1315915	C3
GSM1315916	C1
GSM1315917	C2
GSM1315918	C3
GSM1315919	C2
GSM1315920	C1
GSM1315921	C3
GSM1315922	C3
GSM1315923	C2
GSM1315924	C3
GSM1315925	C2
GSM1315926	C1
GSM1315927	C3
GSM1315928	C1
GSM1315929	C2
GSM1315930	C2
GSM1315931	C2
GSM1315932	C1
GSM1315933	C3
GSM1315934	C1
GSM1315935	C1
GSM1315936	C1
GSM1315937	C1
GSM1315938	C1
GSM1315939	C2
GSM1315940	C3
GSM1315941	C3
GSM1315942	C2
GSM1315943	C3
GSM1315944	C3
GSM1315945	C2
GSM1315946	C3
GSM1315947	C2
GSM1315948	C1
GSM1315949	C3
GSM1315950	C2
GSM1315951	C1
GSM1315952	C1
GSM1315953	C3
GSM1315954	C1
GSM1315955	C2
GSM1315956	C3
GSM1315957	C3
GSM1315958	C2
GSM1315959	C2
GSM1315960	C3
GSM1315961	C3
GSM1315962	C3
GSM1315963	C2
GSM1315964	C2
GSM1315965	C3
GSM1315966	C3
GSM1315967	C2
GSM1315968	C3
GSM1315969	C2
GSM1315970	C1
GSM1315971	C3
GSM1315972	C3
GSM1315973	C2
GSM1315974	C3
GSM1315975	C1
GSM1315976	C3
GSM1315977	C3
GSM1315978	C1
GSM1315979	C1
GSM1315980	C1
GSM1315981	C1
GSM1315982	C3
