# Supplementary material for: Melanoma molecular subtyping and scoring model construction based on ligand-receptor pairs
Source: Front Genet. 2023 Jan 26;14:1098202. doi: 10.3389/fgene.2023.1098202 (PMC9909287; doi:10.3389/fgene.2023.1098202)
Supplement: Supplementary file 7 [file Table15.XLS]

Tag	LR	ligand	receptor	rho	p.value
A2M->LRP1	A2M->LRP1	A2M	LRP1	0.234763108830155	4.26914156412443e-06
AANAT->MTNR1A	AANAT->MTNR1A	AANAT	MTNR1A	-0.0354468370892847	0.746903878975585
AANAT->MTNR1B	AANAT->MTNR1B	AANAT	MTNR1B	-0.0701113490558755	0.905928359497526
ACE->BDKRB2	ACE->BDKRB2	ACE	BDKRB2	0.28069941712985	4.45001068875013e-08
ADAM10->EPHA3	ADAM10->EPHA3	ADAM10	EPHA3	0.370006566503259	4.32751563269166e-13
ADAM11->ITGA4	ADAM11->ITGA4	ADAM11	ITGA4	-0.161254790470387	0.998816908576456
ADAM12->ITGA9	ADAM12->ITGA9	ADAM12	ITGA9	0.345541303711258	1.54418151614797e-11
ADAM12->ITGB1	ADAM12->ITGB1	ADAM12	ITGB1	0.435196592721934	0
ADAM12->SDC4	ADAM12->SDC4	ADAM12	SDC4	0.148753142081953	0.0025381166325126
ADAM15->ITGA5	ADAM15->ITGA5	ADAM15	ITGA5	0.0736450585203254	0.083355154141048
ADAM15->ITGA9	ADAM15->ITGA9	ADAM15	ITGA9	-0.0426966079378272	0.788486328865128
ADAM15->ITGAV	ADAM15->ITGAV	ADAM15	ITGAV	-0.0954058146352547	0.963491398634666
ADAM15->ITGB1	ADAM15->ITGB1	ADAM15	ITGB1	-0.0366048405475828	0.753898339955512
ADAM15->ITGB3	ADAM15->ITGB3	ADAM15	ITGB3	-0.00221205274572484	0.516549815752018
ADAM17->ITGA5	ADAM17->ITGA5	ADAM17	ITGA5	0.321055753061607	3.91812623432929e-10
ADAM17->ITGB1	ADAM17->ITGB1	ADAM17	ITGB1	0.679839482470277	0
ADAM17->NOTCH1	ADAM17->NOTCH1	ADAM17	NOTCH1	0.368582358896259	5.39542741372935e-13
ADAM2->ITGA6	ADAM2->ITGA6	ADAM2	ITGA6	-0.0708067348264069	0.908105334782303
ADAM2->ITGA9	ADAM2->ITGA9	ADAM2	ITGA9	-0.0794926980143747	0.932244676870896
ADAM2->ITGB1	ADAM2->ITGB1	ADAM2	ITGB1	-0.0136750330303823	0.601177537843093
ADAM2->ITGB7	ADAM2->ITGB7	ADAM2	ITGB7	-0.00217785676862642	0.516284788309703
ADAM23->ITGA4	ADAM23->ITGA4	ADAM23	ITGA4	0.113412235065939	0.0164786576299337
ADAM23->ITGA5	ADAM23->ITGA5	ADAM23	ITGA5	0.0497424456471387	0.17528049561385
ADAM23->ITGB3	ADAM23->ITGB3	ADAM23	ITGB3	0.024153235541351	0.325233810782911
ADAM28->ITGA4	ADAM28->ITGA4	ADAM28	ITGA4	0.551469821473615	0
ADAM29->ITGA4	ADAM29->ITGA4	ADAM29	ITGA4	0.197392122322702	9.28873323048859e-05
ADAM7->ITGA4	ADAM7->ITGA4	ADAM7	ITGA4	0.125403183183788	0.00912695553284362
ADAM7->ITGB7	ADAM7->ITGB7	ADAM7	ITGB7	0.0713054279045427	0.0903564882785236
ADAM9->ITGA3	ADAM9->ITGA3	ADAM9	ITGA3	0.32080256059814	4.04525377515312e-10
ADAM9->ITGA6	ADAM9->ITGA6	ADAM9	ITGA6	0.517816052699739	0
ADAM9->ITGAV	ADAM9->ITGAV	ADAM9	ITGAV	0.634868605689933	0
ADAM9->ITGB1	ADAM9->ITGB1	ADAM9	ITGB1	0.692424987336996	0
ADAM9->ITGB5	ADAM9->ITGB5	ADAM9	ITGB5	0.30448003235237	2.98154351806611e-09
ADCYAP1->ADCYAP1R1	ADCYAP1->ADCYAP1R1	ADCYAP1	ADCYAP1R1	0.329821409483689	9.92391342154615e-11
ADCYAP1->SCTR	ADCYAP1->SCTR	ADCYAP1	SCTR	0.204932247132693	5.14957188307556e-05
ADCYAP1->VIPR1	ADCYAP1->VIPR1	ADCYAP1	VIPR1	0.236369586886115	3.47199281488079e-06
ADCYAP1->VIPR2	ADCYAP1->VIPR2	ADCYAP1	VIPR2	0.127110324763048	0.00835968860806716
ADGRB1->RTN4R	ADGRB1->RTN4R	ADGRB1	RTN4R	-0.0274258022326111	0.696558422489609
ADGRB1->RTN4RL1	ADGRB1->RTN4RL1	ADGRB1	RTN4RL1	0.0982001355364237	0.032478588138446
ADGRB1->RTN4RL2	ADGRB1->RTN4RL2	ADGRB1	RTN4RL2	0.0239714563368109	0.326462761960911
ADGRE5->CD55	ADGRE5->CD55	ADGRE5	CD55	0.280807078027777	4.39824830992804e-08
ADIPOQ->ADIPOR1	ADIPOQ->ADIPOR1	ADIPOQ	ADIPOR1	-0.0871476148925774	0.949183628287785
ADIPOQ->ADIPOR2	ADIPOQ->ADIPOR2	ADIPOQ	ADIPOR2	-0.0441527527769894	0.796219934737548
ADM->CALCR	ADM->CALCR	ADM	CALCR	0.0126778255248813	0.406057755912064
ADM->CALCRL	ADM->CALCRL	ADM	CALCRL	-0.0933505194029689	0.960282440237263
ADM->MRGPRX2	ADM->MRGPRX2	ADM	MRGPRX2	0.0324685921708216	0.271297729581654
ADM->RAMP2	ADM->RAMP2	ADM	RAMP2	0.00672677733467594	0.449795088458979
ADM->RAMP3	ADM->RAMP3	ADM	RAMP3	0.0446623660916862	0.200990426487902
ADM2->CALCR	ADM2->CALCR	ADM2	CALCR	0.150912116711073	0.00221592537647212
ADM2->CALCRL	ADM2->CALCRL	ADM2	CALCRL	0.224913489193673	1.01935304476037e-05
ADM2->RAMP1	ADM2->RAMP1	ADM2	RAMP1	0.0970469670667207	0.0341012729157998
ADM2->RAMP2	ADM2->RAMP2	ADM2	RAMP2	0.206536206725154	4.68556172706363e-05
ADM2->RAMP3	ADM2->RAMP3	ADM2	RAMP3	0.273036828547991	1.01080799287487e-07
AFDN->EPHA7	AFDN->EPHA7	AFDN	EPHA7	0.221174693179244	1.34182641792933e-05
AFDN->EPHB2	AFDN->EPHB2	AFDN	EPHB2	0.0611720836373694	0.125427410535637
AFDN->EPHB3	AFDN->EPHB3	AFDN	EPHB3	-0.012316217369517	0.591356629886821
AFDN->EPHB6	AFDN->EPHB6	AFDN	EPHB6	0.00297460568858003	0.477752539180748
AFDN->F11R	AFDN->F11R	AFDN	F11R	0.141244200208694	0.00391185953430771
AFDN->NECTIN1	AFDN->NECTIN1	AFDN	NECTIN1	0.143894605932034	0.00336531180185961
AFDN->NECTIN2	AFDN->NECTIN2	AFDN	NECTIN2	0.0607890488849455	0.126919277831147
AFDN->NECTIN3	AFDN->NECTIN3	AFDN	NECTIN3	0.258316229542232	4.57034885555747e-07
AFDN->NECTIN4	AFDN->NECTIN4	AFDN	NECTIN4	0.0268496270753633	0.307232536393847
AGRN->ATP1A3	AGRN->ATP1A3	AGRN	ATP1A3	-0.180329704737282	0.999667809852711
AGRN->DAG1	AGRN->DAG1	AGRN	DAG1	0.288835118552096	1.8132521331807e-08
AGRN->LRP4	AGRN->LRP4	AGRN	LRP4	0.152170158319678	0.00207128749696108
AGRN->MUSK	AGRN->MUSK	AGRN	MUSK	-0.0369895315462903	0.756074182166079
AGRP->MC3R	AGRP->MC3R	AGRP	MC3R	-0.073982976290972	0.917577893701703
AGRP->MC4R	AGRP->MC4R	AGRP	MC4R	0.0678110222357527	0.101542770934366
AGRP->MC5R	AGRP->MC5R	AGRP	MC5R	-0.0371181158797718	0.756830388345066
AGRP->SDC3	AGRP->SDC3	AGRP	SDC3	0.0377188323826446	0.239653571558593
AGT->AGTR1	AGT->AGTR1	AGT	AGTR1	0.136121185487919	0.00517380638889676
AGT->AGTR2	AGT->AGTR2	AGT	AGTR2	0.147943870023746	0.00264301500205697
AGT->LRP2	AGT->LRP2	AGT	LRP2	0.122645948520499	0.0104959961102322
AGT->MAS1	AGT->MAS1	AGT	MAS1	0.116693681951791	0.0140703805997058
AHSG->INSR	AHSG->INSR	AHSG	INSR	-0.0574684537018052	0.859556668823326
ALB->LRP2	ALB->LRP2	ALB	LRP2	-0.0311386114673151	0.720369317638551
ALCAM->CD6	ALCAM->CD6	ALCAM	CD6	-0.0189930865743749	0.639191368727377
ALCAM->CHL1	ALCAM->CHL1	ALCAM	CHL1	0.25396516033832	7.02068451410897e-07
ALCAM->L1CAM	ALCAM->L1CAM	ALCAM	L1CAM	-0.0990238159160948	0.968624911119402
ALCAM->NRP1	ALCAM->NRP1	ALCAM	NRP1	0.459285312875959	0
ALKAL1->ALK	ALKAL1->ALK	ALKAL1	ALK	0.0143817784975207	0.39371535756816
ALKAL1->LTK	ALKAL1->LTK	ALKAL1	LTK	0.0750874421556793	0.0793058795249543
ALKAL2->ALK	ALKAL2->ALK	ALKAL2	ALK	-0.0858632880578017	0.946603194094311
ALKAL2->LTK	ALKAL2->LTK	ALKAL2	LTK	0.107415227401339	0.0217070258361409
AMBN->CD63	AMBN->CD63	AMBN	CD63	-0.0269637879987218	0.69343767762664
AMELX->CD63	AMELX->CD63	AMELX	CD63	-0.0718544508719916	0.911314817178598
AMELX->LAMP1	AMELX->LAMP1	AMELX	LAMP1	-0.0199311049861725	0.64569081889018
AMELX->LAMP2	AMELX->LAMP2	AMELX	LAMP2	0.0145840143793918	0.392257256583619
AMELY->CD63	AMELY->CD63	AMELY	CD63	0.0748461858040184	0.0799788824027217
AMELY->LAMP1	AMELY->LAMP1	AMELY	LAMP1	-0.0487337627193988	0.81969953057314
AMELY->LAMP2	AMELY->LAMP2	AMELY	LAMP2	-0.108313120125326	0.979159288727281
AMH->ACVR1	AMH->ACVR1	AMH	ACVR1	0.0238179449288171	0.327578206924368
AMH->AMHR2	AMH->AMHR2	AMH	AMHR2	0.0564698012747822	0.144672212006098
AMH->EGFR	AMH->EGFR	AMH	EGFR	0.0897113873566032	0.0459615350790963
ANG->PLXNB2	ANG->PLXNB2	ANG	PLXNB2	0.0538695369025987	0.155999611819466
ANGPT1->ITGA5	ANGPT1->ITGA5	ANGPT1	ITGA5	0.269317658483672	1.49221770936702e-07
ANGPT1->ITGB1	ANGPT1->ITGB1	ANGPT1	ITGB1	0.351481047421515	6.7229550264504e-12
ANGPT1->TEK	ANGPT1->TEK	ANGPT1	TEK	0.28825867289008	1.93410931654738e-08
ANGPT1->TIE1	ANGPT1->TIE1	ANGPT1	TIE1	0.204928055875465	5.32248622308478e-05
ANGPT2->TEK	ANGPT2->TEK	ANGPT2	TEK	0.330817999657812	1.11811357772262e-10
ANGPT2->TIE1	ANGPT2->TIE1	ANGPT2	TIE1	0.403087406177112	5.03437247903822e-16
ANGPT4->TEK	ANGPT4->TEK	ANGPT4	TEK	0.503778142015555	1.75733784898228e-24
ANGPTL1->TEK	ANGPTL1->TEK	ANGPTL1	TEK	0.536958237389034	3.94534259589021e-28
ANGPTL2->ITGA5	ANGPTL2->ITGA5	ANGPTL2	ITGA5	0.610037620450702	0
ANGPTL2->ITGB1	ANGPTL2->ITGB1	ANGPTL2	ITGB1	0.242321553076079	2.13422902013136e-06
ANGPTL2->LILRB2	ANGPTL2->LILRB2	ANGPTL2	LILRB2	0.106679641878737	0.0224583838482042
ANGPTL3->ITGA5	ANGPTL3->ITGA5	ANGPTL3	ITGA5	-0.0943659865943066	0.96189928035795
ANGPTL3->ITGAV	ANGPTL3->ITGAV	ANGPTL3	ITGAV	0.203676530614983	5.68967618755142e-05
ANGPTL3->ITGB3	ANGPTL3->ITGB3	ANGPTL3	ITGB3	0.00606550493522582	0.454730191316152
ANOS1->FGFR1	ANOS1->FGFR1	ANOS1	FGFR1	0.131537948099603	0.00665150935431998
ANOS1->SDC2	ANOS1->SDC2	ANOS1	SDC2	0.260583600513148	3.64330651642112e-07
ANPEP->SELE	ANPEP->SELE	ANPEP	SELE	0.452281525750116	1.4938883625297e-19
ANXA1->DYSF	ANXA1->DYSF	ANXA1	DYSF	0.0122913309308001	0.408826695853373
ANXA1->EGFR	ANXA1->EGFR	ANXA1	EGFR	0.184628566520842	0.000245075036620659
ANXA1->FPR1	ANXA1->FPR1	ANXA1	FPR1	0.217105910055812	1.97930980861093e-05
ANXA1->FPR2	ANXA1->FPR2	ANXA1	FPR2	0.200693804087128	7.19335845584968e-05
ANXA1->FPR3	ANXA1->FPR3	ANXA1	FPR3	0.21183187858123	3.05862587421639e-05
ANXA2->ROBO4	ANXA2->ROBO4	ANXA2	ROBO4	0.0753819696398973	0.0784556852766457
ANXA2->TLR2	ANXA2->TLR2	ANXA2	TLR2	0.0539214738181816	0.155766207292509
APELA->APLNR	APELA->APLNR	APELA	APLNR	0.356659654293652	2.33071356563128e-12
APLN->APLNR	APLN->APLNR	APLN	APLNR	0.137976773108039	0.00469386900542049
APOB->ENO1	APOB->ENO1	APOB	ENO1	-0.035004868833206	0.744243782138378
APOB->LDLR	APOB->LDLR	APOB	LDLR	-0.0319426311745782	0.725421653194032
APOB->LRP2	APOB->LRP2	APOB	LRP2	0.00592597513974636	0.455767260108304
APOB->LSR	APOB->LSR	APOB	LSR	0.0377997682835408	0.239181968619136
APOB->OLR1	APOB->OLR1	APOB	OLR1	-0.0297257490040681	0.711383754634289
APOD->LEPR	APOD->LEPR	APOD	LEPR	0.0665894826393421	0.105625723951196
APOE->LDLR	APOE->LDLR	APOE	LDLR	-0.118538570936832	0.987110097431956
APOE->LRP1	APOE->LRP1	APOE	LRP1	-0.0674199322791312	0.897199457640481
APOE->LRP2	APOE->LRP2	APOE	LRP2	0.180106857527676	0.000331320375634407
APOE->LRP5	APOE->LRP5	APOE	LRP5	-0.155181146899643	0.998274158623503
APOE->LRP8	APOE->LRP8	APOE	LRP8	-0.19667089781209	0.99989912691376
APOE->SCARB1	APOE->SCARB1	APOE	SCARB1	0.263586203445284	2.68989557718429e-07
APOE->SORL1	APOE->SORL1	APOE	SORL1	-0.0738904063455009	0.917351277286791
APOE->VLDLR	APOE->VLDLR	APOE	VLDLR	-0.0050829198555234	0.537980847127252
APP->CAV1	APP->CAV1	APP	CAV1	0.301933500460196	4.02875563873212e-09
APP->CD74	APP->CD74	APP	CD74	-0.145325576158251	0.996900446096092
APP->FPR2	APP->FPR2	APP	FPR2	0.00120174067797677	0.491012329821139
APP->GPC1	APP->GPC1	APP	GPC1	0.250807558173741	9.54165121531509e-07
APP->LRP1	APP->LRP1	APP	LRP1	0.352652333069817	5.6922952238107e-12
APP->NCSTN	APP->NCSTN	APP	NCSTN	0.250926309767183	9.43286357879593e-07
APP->TNFRSF21	APP->TNFRSF21	APP	TNFRSF21	0.376009608329383	1.66856125095601e-13
AREG->EGFR	AREG->EGFR	AREG	EGFR	0.360331358587557	1.35619068653183e-12
AREG->ERBB3	AREG->ERBB3	AREG	ERBB3	-0.127887254701783	0.991970410760131
ARF1->CHRM3	ARF1->CHRM3	ARF1	CHRM3	0.130250895218686	0.00709446415042317
ARF1->INSR	ARF1->INSR	ARF1	INSR	0.0764837355626533	0.0754626074198696
ARF1->PLD2	ARF1->PLD2	ARF1	PLD2	0.114693886659854	0.0155096848067579
ARTN->GFRA1	ARTN->GFRA1	ARTN	GFRA1	0.185794063670551	0.000220727815776136
ARTN->GFRA3	ARTN->GFRA3	ARTN	GFRA3	0.113986591554712	0.0160143479011833
ARTN->RET	ARTN->RET	ARTN	RET	0.0921728202007352	0.0416567377860934
ASIP->ATRN	ASIP->ATRN	ASIP	ATRN	-0.177568271339063	0.999604345787076
ASIP->F11R	ASIP->F11R	ASIP	F11R	0.177642254568404	0.000393626450084029
ASIP->MC1R	ASIP->MC1R	ASIP	MC1R	0.0268062745082878	0.307600415804987
ASIP->MC2R	ASIP->MC2R	ASIP	MC2R	-0.0335171319708873	0.73518381649801
ASIP->MC3R	ASIP->MC3R	ASIP	MC3R	0.122266604030662	0.0106976447064513
ASIP->MC4R	ASIP->MC4R	ASIP	MC4R	0.0046641183023036	0.465158914981796
ASIP->MC5R	ASIP->MC5R	ASIP	MC5R	-0.103008400304573	0.973590062075274
AVP->AVPR1A	AVP->AVPR1A	AVP	AVPR1A	0.101453448234324	0.0282598333089633
AVP->AVPR1B	AVP->AVPR1B	AVP	AVPR1B	0.103138105095401	0.02626029303647
AVP->AVPR2	AVP->AVPR2	AVP	AVPR2	0.0704317212246664	0.0930640218640376
AVP->OXTR	AVP->OXTR	AVP	OXTR	0.110685033063836	0.0186913036427501
AZGP1->ITGAV	AZGP1->ITGAV	AZGP1	ITGAV	0.220409341895022	1.43290941971587e-05
B2M->CD1A	B2M->CD1A	B2M	CD1A	0.283087333746249	3.00240607778599e-08
B2M->CD1B	B2M->CD1B	B2M	CD1B	0.495240520284391	1.32078599946243e-23
B2M->HLA-F	B2M->HLA-F	B2M	HLA-F	0.779511292559699	0
B2M->LILRB1	B2M->LILRB1	B2M	LILRB1	0.704524936143968	0
BAG6->NCR3	BAG6->NCR3	BAG6	NCR3	-0.192503280723952	0.999865391566001
BDNF->NGFR	BDNF->NGFR	BDNF	NGFR	0.276855356554201	5.96964843013642e-08
BDNF->NTRK2	BDNF->NTRK2	BDNF	NTRK2	0.249906641292326	9.62745508676546e-07
BDNF->SORT1	BDNF->SORT1	BDNF	SORT1	-0.0661117667169713	0.892668303825649
BGN->FGFR3	BGN->FGFR3	BGN	FGFR3	0.19903429797588	8.42215959092668e-05
BGN->TLR2	BGN->TLR2	BGN	TLR2	0.236287944211097	3.7185455818836e-06
BGN->TLR4	BGN->TLR4	BGN	TLR4	0.259860811771286	3.91721922313831e-07
BMP10->ACVR2A	BMP10->ACVR2A	BMP10	ACVR2A	0.164038423784903	0.000979265330471739
BMP10->ACVRL1	BMP10->ACVRL1	BMP10	ACVRL1	0.160834036270825	0.00120206237723322
BMP10->BMPR1A	BMP10->BMPR1A	BMP10	BMPR1A	0.090985425415623	0.0436909342282782
BMP10->BMPR1B	BMP10->BMPR1B	BMP10	BMPR1B	-0.0771828065141824	0.926360847028949
BMP10->BMPR2	BMP10->BMPR2	BMP10	BMPR2	-0.00647850092143839	0.548337614785001
BMP10->ENG	BMP10->ENG	BMP10	ENG	0.0548270789475175	0.151812498801068
BMP15->ACVR2A	BMP15->ACVR2A	BMP15	ACVR2A	0.0243123115787305	0.324237077260039
BMP15->BMPR1A	BMP15->BMPR1A	BMP15	BMPR1A	0.00718095971900392	0.446451091624938
BMP15->BMPR1B	BMP15->BMPR1B	BMP15	BMPR1B	-0.0544405681910713	0.846474168112646
BMP15->BMPR2	BMP15->BMPR2	BMP15	BMPR2	0.00813702806760824	0.439373299151591
BMP2->ACVR2A	BMP2->ACVR2A	BMP2	ACVR2A	0.378635398118775	1.08454366195026e-13
BMP2->ACVR2B	BMP2->ACVR2B	BMP2	ACVR2B	0.112252040113152	0.0173998907165665
BMP2->BMPR1A	BMP2->BMPR1A	BMP2	BMPR1A	0.238230168450082	3.11475557091239e-06
BMP2->BMPR1B	BMP2->BMPR1B	BMP2	BMPR1B	-0.0680108066801865	0.899122675545261
BMP2->BMPR2	BMP2->BMPR2	BMP2	BMPR2	0.0368539754395195	0.244631841674634
BMP2->ENG	BMP2->ENG	BMP2	ENG	0.3952457434384	4.89471692015861e-15
BMP2->HJV	BMP2->HJV	BMP2	HJV	0.128443251450531	0.00780041747098121
BMP2->RGMB	BMP2->RGMB	BMP2	RGMB	0.154320671230533	0.00181882093443002
BMP3->ACVR2B	BMP3->ACVR2B	BMP3	ACVR2B	-0.0096488144845731	0.571778336324754
BMP4->BMPR1A	BMP4->BMPR1A	BMP4	BMPR1A	0.0783082902272713	0.0706978709795085
BMP4->BMPR1B	BMP4->BMPR1B	BMP4	BMPR1B	-0.159934131999889	0.998727543419197
BMP4->BMPR2	BMP4->BMPR2	BMP4	BMPR2	-0.0212991397272095	0.655261533642686
BMP4->CFC1	BMP4->CFC1	BMP4	CFC1	0.0233458185975234	0.3307819186662
BMP4->RGMB	BMP4->RGMB	BMP4	RGMB	0.0502296247354971	0.172929160559231
BMP5->HJV	BMP5->HJV	BMP5	HJV	0.191967948993327	0.000140112806539105
BMP6->ACVR1	BMP6->ACVR1	BMP6	ACVR1	0.205599178206513	5.04736948877567e-05
BMP6->ACVR2A	BMP6->ACVR2A	BMP6	ACVR2A	0.341243253442004	2.78428130589678e-11
BMP6->BMPR1A	BMP6->BMPR1A	BMP6	BMPR1A	0.273519409055282	9.60591396379097e-08
BMP6->BMPR1B	BMP6->BMPR1B	BMP6	BMPR1B	-0.120724683255504	0.988447753651601
BMP6->BMPR2	BMP6->BMPR2	BMP6	BMPR2	-0.0164987621025524	0.621529924691269
BMP6->HJV	BMP6->HJV	BMP6	HJV	0.0933194142865059	0.0397656206612434
BMP7->ACVR1	BMP7->ACVR1	BMP7	ACVR1	0.0476938100352036	0.185476641978507
BMP7->ACVR2A	BMP7->ACVR2A	BMP7	ACVR2A	0.0214722773000409	0.343615354343743
BMP7->ACVR2B	BMP7->ACVR2B	BMP7	ACVR2B	-0.0971192575180311	0.966010183313581
BMP7->BMPR1A	BMP7->BMPR1A	BMP7	BMPR1A	-0.059225300869146	0.866791572922303
BMP7->BMPR1B	BMP7->BMPR1B	BMP7	BMPR1B	-0.0807239263306003	0.935229537800044
BMP7->BMPR2	BMP7->BMPR2	BMP7	BMPR2	-0.0860730525672469	0.947031573109367
BMP7->ENG	BMP7->ENG	BMP7	ENG	0.198610010306284	8.45690519854385e-05
BMP7->HJV	BMP7->HJV	BMP7	HJV	0.0537154151670859	0.156774579311553
BMP8A->ACVR2A	BMP8A->ACVR2A	BMP8A	ACVR2A	0.281619558145309	3.53534248246997e-08
BMP8A->ACVR2B	BMP8A->ACVR2B	BMP8A	ACVR2B	0.188347208312829	0.000183223120293247
BMP8A->BMPR1A	BMP8A->BMPR1A	BMP8A	BMPR1A	0.291602266803065	1.14198769557867e-08
BMP8A->BMPR2	BMP8A->BMPR2	BMP8A	BMPR2	0.252560716659153	7.42106830680137e-07
BMP8A->TGFBR1	BMP8A->TGFBR1	BMP8A	TGFBR1	0.180288059195104	0.000327120599524989
BMP8A->TGFBR2	BMP8A->TGFBR2	BMP8A	TGFBR2	0.328161124012312	1.23710889846692e-10
BSG->SELE	BSG->SELE	BSG	SELE	-0.244946056600713	0.999998446120661
BSG->SLC16A1	BSG->SLC16A1	BSG	SLC16A1	0.104094157299875	0.0251957809534876
BSG->SLC16A7	BSG->SLC16A7	BSG	SLC16A7	-0.275012324873522	0.999999918002275
BST2->LILRA4	BST2->LILRA4	BST2	LILRA4	0.304308466938786	2.54100084090756e-09
BTC->EGFR	BTC->EGFR	BTC	EGFR	0.293090126914516	9.61325139412882e-09
BTC->ERBB2	BTC->ERBB2	BTC	ERBB2	0.0441257007363211	0.203923897732881
BTC->ERBB3	BTC->ERBB3	BTC	ERBB3	-0.0357944741862815	0.74898599197564
BTC->ERBB4	BTC->ERBB4	BTC	ERBB4	0.181798072860246	0.000293991876403158
BTLA->CD79A	BTLA->CD79A	BTLA	CD79A	0.800173799431582	1.87770803498737e-80
BTLA->TNFRSF14	BTLA->TNFRSF14	BTLA	TNFRSF14	0.0467055201945578	0.190479868426466
BTLA->VTCN1	BTLA->VTCN1	BTLA	VTCN1	-0.171802499374714	0.99941310469022
C1QA->CD33	C1QA->CD33	C1QA	CD33	0.765942502858897	0
C1QA->CD93	C1QA->CD93	C1QA	CD93	0.299577133420391	5.30946495543885e-09
C1QA->CSPG4	C1QA->CSPG4	C1QA	CSPG4	-0.0658645298593308	0.891864376895159
C1QB->CD33	C1QB->CD33	C1QB	CD33	0.76784279885874	0
C1QB->LRP1	C1QB->LRP1	C1QB	LRP1	0.0964726854428535	0.0349285576942427
C1QTNF1->AVPR2	C1QTNF1->AVPR2	C1QTNF1	AVPR2	0.105564621222316	0.0236066254267182
C3->C3AR1	C3->C3AR1	C3	C3AR1	0.583593344771177	0
C3->C5AR2	C3->C5AR2	C3	C5AR2	0.58094834914321	0
C3->CD19	C3->CD19	C3	CD19	0.52932085847128	2.96388725288594e-27
C3->CD46	C3->CD46	C3	CD46	0.0319613556887491	0.274372099877797
C3->CR1	C3->CR1	C3	CR1	0.561991915964989	0
C3->CR2	C3->CR2	C3	CR2	0.531932303424361	1.4959231001166e-27
C3->ITGAM	C3->ITGAM	C3	ITGAM	0.554720747783383	0
C3->ITGAX	C3->ITGAX	C3	ITGAX	0.534655786063189	0
C3->ITGB2	C3->ITGB2	C3	ITGB2	0.643267778756855	0
C3->LRP1	C3->LRP1	C3	LRP1	0.235827815599604	3.87712553351141e-06
C3->NRP1	C3->NRP1	C3	NRP1	0.434043430893132	0
C4A->C3AR1	C4A->C3AR1	C4A	C3AR1	0.444840749065794	6.60842474704565e-19
C4A->C5AR2	C4A->C5AR2	C4A	C5AR2	0.526173980869646	6.70335975283937e-27
C4A->CR1	C4A->CR1	C4A	CR1	0.543475470553336	6.77498802098019e-29
C4A->NRP1	C4A->NRP1	C4A	NRP1	0.34767784442267	8.51397825868176e-12
C4B->CD46	C4B->CD46	C4B	CD46	0.103162538876607	0.0262481103928519
C4B->CR1	C4B->CR1	C4B	CR1	0.553430169532101	0
C4BPA->BMPR2	C4BPA->BMPR2	C4BPA	BMPR2	-0.0217481085722147	0.658285789637259
C4BPA->CD40	C4BPA->CD40	C4BPA	CD40	0.202017430026443	6.48512563104328e-05
C4BPA->LRP1	C4BPA->LRP1	C4BPA	LRP1	-0.0552975216721013	0.85025575577837
C5->C5AR1	C5->C5AR1	C5	C5AR1	0.159759169604461	0.00129994156223727
C5->C5AR2	C5->C5AR2	C5	C5AR2	0.230035496988268	6.51305877199302e-06
CADM1->CADM1	CADM1->CADM1	CADM1	CADM1	1	0
CADM1->CADM3	CADM1->CADM3	CADM1	CADM3	0.261485534144957	3.02685262074258e-07
CADM1->CRTAM	CADM1->CRTAM	CADM1	CRTAM	0.0046049391749577	0.465599884978482
CADM1->NECTIN3	CADM1->NECTIN3	CADM1	NECTIN3	0.324464924661041	2.54158610229626e-10
CADM3->CADM1	CADM3->CADM1	CADM3	CADM1	0.261485534144957	3.02685262074258e-07
CADM3->CADM3	CADM3->CADM3	CADM3	CADM3	1	0
CADM3->NECTIN1	CADM3->NECTIN1	CADM3	NECTIN1	0.0403562115959219	0.224548749090973
CADM3->NECTIN3	CADM3->NECTIN3	CADM3	NECTIN3	0.0812413954100498	0.0635467328568158
CALCA->CALCR	CALCA->CALCR	CALCA	CALCR	0.13534557939821	0.0053978117116466
CALCA->CALCRL	CALCA->CALCRL	CALCA	CALCRL	0.0620851810842991	0.121985505929316
CALCA->RAMP1	CALCA->RAMP1	CALCA	RAMP1	0.102850120524179	0.0265935114468425
CALCA->RAMP2	CALCA->RAMP2	CALCA	RAMP2	0.0941165459868076	0.0384923030968581
CALCB->CALCR	CALCB->CALCR	CALCB	CALCR	0.191611629005801	0.000143892200871961
CALCB->CALCRL	CALCB->CALCRL	CALCB	CALCRL	0.268007726194013	1.53871791791563e-07
CALCB->RAMP1	CALCB->RAMP1	CALCB	RAMP1	0.0319963655271032	0.274242293665977
CALR->ITGA3	CALR->ITGA3	CALR	ITGA3	0.214513662857734	2.45461378965641e-05
CALR->ITGAV	CALR->ITGAV	CALR	ITGAV	0.127321049260947	0.00829464310734333
CALR->LRP1	CALR->LRP1	CALR	LRP1	0.278595701543974	5.58768364439439e-08
CALR->MTNR1A	CALR->MTNR1A	CALR	MTNR1A	0.0039731246017411	0.470310330177225
CALR->SCARF1	CALR->SCARF1	CALR	SCARF1	0.173716945162597	0.000523572165365303
CALR->TSHR	CALR->TSHR	CALR	TSHR	-0.101520084702308	0.971821588976763
CAMP->FPR2	CAMP->FPR2	CAMP	FPR2	0.170149752638724	0.000655663381124493
CCK->CCKAR	CCK->CCKAR	CCK	CCKAR	0.0769211005881103	0.0743295848285398
CCK->CCKBR	CCK->CCKBR	CCK	CCKBR	0.0712299060784299	0.0905881978215655
CCL1->CCR8	CCL1->CCR8	CCL1	CCR8	0.518024810839023	5.33484384178305e-26
CCL11->ACKR2	CCL11->ACKR2	CCL11	ACKR2	0.245004499365022	1.54523092207492e-06
CCL11->ACKR4	CCL11->ACKR4	CCL11	ACKR4	0.354997478650604	2.97138054979154e-12
CCL11->CCR2	CCL11->CCR2	CCL11	CCR2	0.28603008804841	2.15753949315154e-08
CCL11->CCR3	CCL11->CCR3	CCL11	CCR3	0.222136064864027	1.23517152068773e-05
CCL11->CCR5	CCL11->CCR5	CCL11	CCR5	0.284848075535394	2.46491240924502e-08
CCL11->CXCR3	CCL11->CXCR3	CCL11	CXCR3	0.24851860518437	1.10186646419689e-06
CCL13->ACKR2	CCL13->ACKR2	CCL13	ACKR2	0.119361399982263	0.0123563883734373
CCL13->ACKR4	CCL13->ACKR4	CCL13	ACKR4	0.27715557088418	5.77748023600305e-08
CCL13->CCR2	CCL13->CCR2	CCL13	CCR2	0.517108085663626	6.71346086065331e-26
CCL13->CCR3	CCL13->CCR3	CCL13	CCR3	0.41287861083108	2.63204777919291e-16
CCL13->CCR5	CCL13->CCR5	CCL13	CCR5	0.478446706467071	5.94054170739666e-22
CCL13->CXCR3	CCL13->CXCR3	CCL13	CXCR3	0.433505284314328	5.94202934439281e-18
CCL14->ACKR2	CCL14->ACKR2	CCL14	ACKR2	0.511095408099444	2.98017156803063e-25
CCL14->CCR1	CCL14->CCR1	CCL14	CCR1	0.132223394757523	0.00638875564957492
CCL14->CCR3	CCL14->CCR3	CCL14	CCR3	0.315404633002137	6.43890135014802e-10
CCL14->CCR5	CCL14->CCR5	CCL14	CCR5	0.229498520488478	6.47162019389603e-06
CCL15->CCR1	CCL15->CCR1	CCL15	CCR1	0.137041026008719	0.00491885187954337
CCL15->CCR3	CCL15->CCR3	CCL15	CCR3	0.136929779832472	0.00494908192761667
CCL16->CCR1	CCL16->CCR1	CCL16	CCR1	0.204062350493215	5.51831349675942e-05
CCL16->CCR2	CCL16->CCR2	CCL16	CCR2	0.28496872387254	2.43169848946728e-08
CCL16->CCR5	CCL16->CCR5	CCL16	CCR5	0.271284650538495	1.08783115678374e-07
CCL16->CCR8	CCL16->CCR8	CCL16	CCR8	0.26168040772247	2.96705298070459e-07
CCL16->HRH4	CCL16->HRH4	CCL16	HRH4	0.0480339651005581	0.183773565512283
CCL17->ACKR1	CCL17->ACKR1	CCL17	ACKR1	0.126750541348796	0.00851652994564998
CCL17->ACKR2	CCL17->ACKR2	CCL17	ACKR2	0.163601245919818	0.00100725673061691
CCL17->CCR4	CCL17->CCR4	CCL17	CCR4	0.251118490659058	8.55169437325011e-07
CCL17->CCR8	CCL17->CCR8	CCL17	CCR8	0.240584581226732	2.34747245644539e-06
CCL18->CCR3	CCL18->CCR3	CCL18	CCR3	0.247614469019671	1.20261266542908e-06
CCL18->CCR8	CCL18->CCR8	CCL18	CCR8	0.264584812702901	2.19959026204763e-07
CCL18->PITPNM3	CCL18->PITPNM3	CCL18	PITPNM3	-0.082466760035896	0.939298458752528
CCL19->ACKR2	CCL19->ACKR2	CCL19	ACKR2	0.364346931009601	7.44136078271458e-13
CCL19->ACKR4	CCL19->ACKR4	CCL19	ACKR4	0.294279154536202	8.37127140170498e-09
CCL19->CCR10	CCL19->CCR10	CCL19	CCR10	0.0684001525648083	0.0995895908607231
CCL19->CCR7	CCL19->CCR7	CCL19	CCR7	0.909232057354796	2.48686181306142e-136
CCL19->CCRL2	CCL19->CCRL2	CCL19	CCRL2	0.552331617430383	5.80740363454131e-30
CCL19->CXCR3	CCL19->CXCR3	CCL19	CXCR3	0.746177900286635	1.81246908504618e-64
CCL2->ACKR1	CCL2->ACKR1	CCL2	ACKR1	0.377605165562642	9.65547851235819e-14
CCL2->ACKR2	CCL2->ACKR2	CCL2	ACKR2	0.219711426845802	1.52104133405007e-05
CCL2->ACKR4	CCL2->ACKR4	CCL2	ACKR4	0.376898200871653	1.07918179077856e-13
CCL2->CCR1	CCL2->CCR1	CCL2	CCR1	0.701479052448846	0
CCL2->CCR10	CCL2->CCR10	CCL2	CCR10	0.161201230526193	0.00118712431500149
CCL2->CCR2	CCL2->CCR2	CCL2	CCR2	0.683591924621141	0
CCL2->CCR3	CCL2->CCR3	CCL2	CCR3	0.58629732507545	2.3000371423079e-34
CCL2->CCR4	CCL2->CCR4	CCL2	CCR4	0.613848456785268	2.45739935501911e-38
CCL2->CCR5	CCL2->CCR5	CCL2	CCR5	0.714773550314225	0
CCL20->ACKR4	CCL20->ACKR4	CCL20	ACKR4	0.0612942680494338	0.125020921216891
CCL20->CCR6	CCL20->CCR6	CCL20	CCR6	0.141332844823249	0.00387079293947583
CCL20->CXCR3	CCL20->CXCR3	CCL20	CXCR3	0.103045454663927	0.0263671148023174
CCL21->ACKR2	CCL21->ACKR2	CCL21	ACKR2	0.414580254787793	1.94406591249873e-16
CCL21->ACKR4	CCL21->ACKR4	CCL21	ACKR4	0.262319556046733	2.77877727754696e-07
CCL21->CCR10	CCL21->CCR10	CCL21	CCR10	0.0515941205709483	0.166534903336598
CCL21->CCR7	CCL21->CCR7	CCL21	CCR7	0.721961481554613	1.48011214005858e-58
CCL21->CXCR3	CCL21->CXCR3	CCL21	CXCR3	0.494980709603047	1.40315565541853e-23
CCL22->ACKR2	CCL22->ACKR2	CCL22	ACKR2	0.396540555282195	4.42778941688649e-15
CCL22->CCR4	CCL22->CCR4	CCL22	CCR4	0.82586750229794	6.65716668815683e-90
CCL23->CCR1	CCL23->CCR1	CCL23	CCR1	0.499451298242804	4.91895250617406e-24
CCL24->CCR2	CCL24->CCR2	CCL24	CCR2	0.398389168878148	3.24217506342851e-15
CCL24->CCR3	CCL24->CCR3	CCL24	CCR3	0.362069432162262	1.04698979306928e-12
CCL25->ACKR2	CCL25->ACKR2	CCL25	ACKR2	0.114534121295617	0.0156036513888387
CCL25->ACKR4	CCL25->ACKR4	CCL25	ACKR4	0.202732538838558	6.13025988608033e-05
CCL25->CCR10	CCL25->CCR10	CCL25	CCR10	0.205399090769264	4.96135675395382e-05
CCL25->CCR9	CCL25->CCR9	CCL25	CCR9	0.41503101883634	1.79361552585072e-16
CCL26->CCR1	CCL26->CCR1	CCL26	CCR1	0.359239472292399	1.59430214788595e-12
CCL26->CCR2	CCL26->CCR2	CCL26	CCR2	0.294557401143799	8.10387053353298e-09
CCL26->CCR3	CCL26->CCR3	CCL26	CCR3	0.264819176077631	2.14676999052269e-07
CCL27->ACKR2	CCL27->ACKR2	CCL27	ACKR2	0.0720304536695011	0.0881542876223224
CCL27->CCR10	CCL27->CCR10	CCL27	CCR10	-0.00854873095031927	0.563668745910987
CCL28->ACKR2	CCL28->ACKR2	CCL28	ACKR2	0.00997297048542559	0.425837639810731
CCL28->CCR10	CCL28->CCR10	CCL28	CCR10	0.0561923613510902	0.145785253004979
CCL28->CCR3	CCL28->CCR3	CCL28	CCR3	-0.0998775566786453	0.96975705883482
CCL3->ACKR2	CCL3->ACKR2	CCL3	ACKR2	0.0911790485386353	0.0433538844893967
CCL3->CCR1	CCL3->CCR1	CCL3	CCR1	0.701896170802121	0
CCL3->CCR3	CCL3->CCR3	CCL3	CCR3	0.584890463232353	3.58453576894878e-34
CCL3->CCR4	CCL3->CCR4	CCL3	CCR4	0.561998926771364	3.65103493695754e-31
CCL3->CCR5	CCL3->CCR5	CCL3	CCR5	0.775644967901228	0
CCL3L1->ACKR2	CCL3L1->ACKR2	CCL3L1	ACKR2	0.105292208754186	0.0238764876662764
CCL3L1->CCR1	CCL3L1->CCR1	CCL3L1	CCR1	0.580037038954742	1.62952394660678e-33
CCL3L1->CCR3	CCL3L1->CCR3	CCL3L1	CCR3	0.580680682769688	1.33499776692382e-33
CCL3L1->CCR5	CCL3L1->CCR5	CCL3L1	CCR5	0.683452068303178	2.39836426067993e-50
CCL4->ACKR2	CCL4->ACKR2	CCL4	ACKR2	0.042345225106983	0.213522300257416
CCL4->CCR1	CCL4->CCR1	CCL4	CCR1	0.700334546772642	0
CCL4->CCR3	CCL4->CCR3	CCL4	CCR3	0.658538893700843	1.1141308690048e-45
CCL4->CCR5	CCL4->CCR5	CCL4	CCR5	0.916885245790777	0
CCL4->CCR8	CCL4->CCR8	CCL4	CCR8	0.728618636150323	4.0634395311349e-60
CCL5->ACKR1	CCL5->ACKR1	CCL5	ACKR1	0.361020101223035	1.22425070730177e-12
CCL5->ACKR2	CCL5->ACKR2	CCL5	ACKR2	0.125238035759245	0.00920433926581905
CCL5->CCR1	CCL5->CCR1	CCL5	CCR1	0.637358061075919	0
CCL5->CCR3	CCL5->CCR3	CCL5	CCR3	0.669630821521083	1.05953279562853e-47
CCL5->CCR4	CCL5->CCR4	CCL5	CCR4	0.71189233073408	2.80048199648502e-56
CCL5->CCR5	CCL5->CCR5	CCL5	CCR5	0.906738341413536	0
CCL5->CXCR3	CCL5->CXCR3	CCL5	CXCR3	0.932826091807966	0
CCL5->GPR75	CCL5->GPR75	CCL5	GPR75	-0.0425540548025116	0.787616870767603
CCL5->SDC1	CCL5->SDC1	CCL5	SDC1	0.137739810930692	0.00475565034522628
CCL5->SDC4	CCL5->SDC4	CCL5	SDC4	0.0569981950569311	0.142348816144334
CCL7->ACKR1	CCL7->ACKR1	CCL7	ACKR1	0.0919514483748634	0.0420300777658446
CCL7->ACKR2	CCL7->ACKR2	CCL7	ACKR2	-0.0523461693978881	0.836969134881056
CCL7->ACKR4	CCL7->ACKR4	CCL7	ACKR4	0.188941152491726	0.000175394049754279
CCL7->CCR1	CCL7->CCR1	CCL7	CCR1	0.600739440967072	2.12843193741403e-36
CCL7->CCR10	CCL7->CCR10	CCL7	CCR10	0.230494530748532	5.91997642212571e-06
CCL7->CCR2	CCL7->CCR2	CCL7	CCR2	0.41043781616104	4.05257271588741e-16
CCL7->CCR3	CCL7->CCR3	CCL7	CCR3	0.397297215839292	3.8984181339877e-15
CCL7->CCR5	CCL7->CCR5	CCL7	CCR5	0.510390101846159	3.54268421864596e-25
CCL7->CXCR3	CCL7->CXCR3	CCL7	CXCR3	0.377800732744134	9.36237710151639e-14
CCL8->ACKR1	CCL8->ACKR1	CCL8	ACKR1	0.137016447851841	0.00492551661493805
CCL8->ACKR2	CCL8->ACKR2	CCL8	ACKR2	0.0248044791267672	0.320924750031017
CCL8->ACKR4	CCL8->ACKR4	CCL8	ACKR4	0.222191564992343	1.22926623401692e-05
CCL8->CCR1	CCL8->CCR1	CCL8	CCR1	0.741763619527174	2.42793113305326e-63
CCL8->CCR2	CCL8->CCR2	CCL8	CCR2	0.688863703390421	2.01288138938685e-51
CCL8->CCR3	CCL8->CCR3	CCL8	CCR3	0.569592100442262	3.89624899865155e-32
CCL8->CCR5	CCL8->CCR5	CCL8	CCR5	0.793641298074028	2.87119915548471e-78
CCN1->ITGA5	CCN1->ITGA5	CCN1	ITGA5	0.424735632308278	0
CCN1->ITGAM	CCN1->ITGAM	CCN1	ITGAM	0.373856119866073	2.35971639863773e-13
CCN1->ITGAV	CCN1->ITGAV	CCN1	ITGAV	0.214750354530312	2.40710086240773e-05
CCN1->ITGB2	CCN1->ITGB2	CCN1	ITGB2	0.37385476734223	2.36022596743467e-13
CCN1->ITGB3	CCN1->ITGB3	CCN1	ITGB3	0.0759232496819878	0.0769742111630666
CCN1->ITGB5	CCN1->ITGB5	CCN1	ITGB5	0.182047680523048	0.000294409098682356
CCN1->SDC4	CCN1->SDC4	CCN1	SDC4	0.116934207153904	0.0139328232837235
CCN2->FGFR2	CCN2->FGFR2	CCN2	FGFR2	0.208648666561078	3.81975949703072e-05
CCN2->IGF2R	CCN2->IGF2R	CCN2	IGF2R	0.0867085453132682	0.0516777637425951
CCN2->ITGA5	CCN2->ITGA5	CCN2	ITGA5	0.4912070396161	0
CCN2->ITGAM	CCN2->ITGAM	CCN2	ITGAM	0.393578352044374	7.02561872334778e-15
CCN2->ITGB2	CCN2->ITGB2	CCN2	ITGB2	0.338184385517986	4.21052748927879e-11
CCN2->LRP1	CCN2->LRP1	CCN2	LRP1	0.334111395216258	7.24934604929591e-11
CCN2->LRP6	CCN2->LRP6	CCN2	LRP6	0.131598270663014	0.006630250963225
CCN2->NTRK1	CCN2->NTRK1	CCN2	NTRK1	0.231544643092627	5.69681864149622e-06
CCN3->NOTCH1	CCN3->NOTCH1	CCN3	NOTCH1	-0.00170512680925424	0.512758883316991
CCN4->ITGA5	CCN4->ITGA5	CCN4	ITGA5	0.509900542159183	0
CCN4->ITGB1	CCN4->ITGB1	CCN4	ITGB1	0.391083757067782	1.16863999453127e-14
CD14->ITGA4	CD14->ITGA4	CD14	ITGA4	0.440500650225838	0
CD14->ITGB1	CD14->ITGB1	CD14	ITGB1	0.0101624584014385	0.424408509519207
CD160->TNFRSF14	CD160->TNFRSF14	CD160	TNFRSF14	0.000772426366911316	0.494220886167679
CD177->PECAM1	CD177->PECAM1	CD177	PECAM1	0.2113242951654	3.07047862924213e-05
CD1D->LILRB2	CD1D->LILRB2	CD1D	LILRB2	0.743176280518855	0
CD2->CD48	CD2->CD48	CD2	CD48	0.903774420663318	0
CD200->CD200R1	CD200->CD200R1	CD200	CD200R1	0.359022179362244	2.26805855650745e-12
CD200->CD200R1L	CD200->CD200R1L	CD200	CD200R1L	0.151610652608187	0.00212494101576819
CD200R1->CD200	CD200R1->CD200	CD200R1	CD200	0.359022179362244	2.26805855650745e-12
CD209->ICAM3	CD209->ICAM3	CD209	ICAM3	0.632171673146383	0
CD22->PTPRC	CD22->PTPRC	CD22	PTPRC	0.373662438451712	2.43376607571264e-13
CD226->NECTIN2	CD226->NECTIN2	CD226	NECTIN2	0.0701477023663081	0.0939101293556862
CD226->PVR	CD226->PVR	CD226	PVR	-0.246508425885413	0.999998560301143
CD24->SELP	CD24->SELP	CD24	SELP	0.468205466787798	5.47056947198181e-21
CD244->CD48	CD244->CD48	CD244	CD48	0.793786640716243	0
CD274->CD80	CD274->CD80	CD274	CD80	0.811557459309478	1.84520577975425e-84
CD274->PDCD1	CD274->PDCD1	CD274	PDCD1	0.751619545863069	0
CD28->CD80	CD28->CD80	CD28	CD80	0.764404523924985	2.21716415408242e-69
CD28->CD86	CD28->CD86	CD28	CD86	0.800440246510996	0
CD34->SELE	CD34->SELE	CD34	SELE	0.588313541621181	1.21319346177098e-34
CD34->SELL	CD34->SELL	CD34	SELL	0.300093256518996	4.99898888267371e-09
CD34->SELP	CD34->SELP	CD34	SELP	0.527354223092829	4.9407903601502e-27
CD38->PECAM1	CD38->PECAM1	CD38	PECAM1	0.621190261557823	0
CD40LG->CD40	CD40LG->CD40	CD40LG	CD40	0.640228092205918	1.59657729903434e-42
CD44->SELE	CD44->SELE	CD44	SELE	-0.0315688618089509	0.72307852863102
CD47->SIRPA	CD47->SIRPA	CD47	SIRPA	-0.105327929549738	0.976143688084297
CD47->SIRPG	CD47->SIRPG	CD47	SIRPG	0.307436670264606	1.73552320295163e-09
CD48->CD2	CD48->CD2	CD48	CD2	0.903774420663318	0
CD48->CD244	CD48->CD244	CD48	CD244	0.793786640716243	0
CD52->SIGLEC10	CD52->SIGLEC10	CD52	SIGLEC10	0.818038745750539	0
CD55->ADGRE5	CD55->ADGRE5	CD55	ADGRE5	0.280807078027777	4.39824830992804e-08
CD58->CD2	CD58->CD2	CD58	CD2	0.00259238245046212	0.480608955496424
CD59->CD2	CD59->CD2	CD59	CD2	-0.0177809547060053	0.630642957331267
CD5L->CD5	CD5L->CD5	CD5L	CD5	0.550087580924197	1.08977705097754e-29
CD6->ALCAM	CD6->ALCAM	CD6	ALCAM	-0.0189930865743749	0.639191368727377
CD70->CD27	CD70->CD27	CD70	CD27	0.532879922256929	0
CD80->CD274	CD80->CD274	CD80	CD274	0.811557459309478	1.84520577975425e-84
CD80->CD28	CD80->CD28	CD80	CD28	0.764404523924985	2.21716415408242e-69
CD80->CTLA4	CD80->CTLA4	CD80	CTLA4	0.510281216947793	3.63839149413104e-25
CD84->CD84	CD84->CD84	CD84	CD84	1	0
CD86->CD28	CD86->CD28	CD86	CD28	0.800440246510996	0
CD86->CTLA4	CD86->CTLA4	CD86	CTLA4	0.521466514552818	0
CD9->L1CAM	CD9->L1CAM	CD9	L1CAM	0.110449396334796	0.0189180762368776
CD96->NECTIN1	CD96->NECTIN1	CD96	NECTIN1	-0.293104495315872	0.999999988805651
CD96->PVR	CD96->PVR	CD96	PVR	-0.172576497057922	0.999434595201612
CD99->PILRA	CD99->PILRA	CD99	PILRA	-0.0136595440506872	0.601115921613663
CD99->PILRB	CD99->PILRB	CD99	PILRB	-0.190528546030106	0.999840310652386
CDH1->EGFR	CDH1->EGFR	CDH1	EGFR	-0.0850260056521971	0.944879414084805
CDH1->IGF1R	CDH1->IGF1R	CDH1	IGF1R	-0.0302144358927367	0.714595824229689
CDH1->ITGAE	CDH1->ITGAE	CDH1	ITGAE	-0.0669208509809517	0.89550877890699
CDH1->ITGB7	CDH1->ITGB7	CDH1	ITGB7	0.182871097038852	0.00027774859239533
CDH1->KLRG1	CDH1->KLRG1	CDH1	KLRG1	0.013008709577289	0.403606905038487
CDH1->PTPRM	CDH1->PTPRM	CDH1	PTPRM	0.364060330678554	1.07384115666637e-12
CEACAM1->CD209	CEACAM1->CD209	CEACAM1	CD209	-0.015352633397736	0.613326352483236
CEACAM1->HAVCR2	CEACAM1->HAVCR2	CEACAM1	HAVCR2	0.0340361272643785	0.261546290618153
CEACAM1->SELE	CEACAM1->SELE	CEACAM1	SELE	0.0410773775042508	0.220514130528112
CEACAM5->CD1D	CEACAM5->CD1D	CEACAM5	CD1D	-0.022852201026451	0.665855291085213
CEACAM5->CD8A	CEACAM5->CD8A	CEACAM5	CD8A	0.0334632630334703	0.265147254161886
CEACAM6->CEACAM8	CEACAM6->CEACAM8	CEACAM6	CEACAM8	0.0528364101200594	0.160772559723367
CEACAM8->CEACAM1	CEACAM8->CEACAM1	CEACAM8	CEACAM1	0.0623787331125217	0.120872117264051
CEL->CXCR4	CEL->CXCR4	CEL	CXCR4	-0.0364487691556326	0.752880168738512
CFH->ITGAM	CFH->ITGAM	CFH	ITGAM	0.536091895880009	0
CFH->SELL	CFH->SELL	CFH	SELL	0.558294115777394	0
CFP->NCR1	CFP->NCR1	CFP	NCR1	0.558895844425947	8.96171107322206e-31
CGA->LHCGR	CGA->LHCGR	CGA	LHCGR	0.0885536988831481	0.048105739130138
CGB3->LHCGR	CGB3->LHCGR	CGB3	LHCGR	-0.0749601143423715	0.920339463790563
CGN->F11R	CGN->F11R	CGN	F11R	0.273146653484068	9.99162225900723e-08
CHAD->ITGA2	CHAD->ITGA2	CHAD	ITGA2	0.0594202492796296	0.132421640388366
CHAD->ITGB1	CHAD->ITGB1	CHAD	ITGB1	0.0359189764820782	0.250270523639963
CIRBP->TREM1	CIRBP->TREM1	CIRBP	TREM1	-0.182914968290753	0.999728480556703
CLCF1->CNTFR	CLCF1->CNTFR	CLCF1	CNTFR	-0.155892716627724	0.998362798108648
CLCF1->CRLF1	CLCF1->CRLF1	CLCF1	CRLF1	0.270535741456952	1.31431335354422e-07
CLCF1->IL6ST	CLCF1->IL6ST	CLCF1	IL6ST	0.289434016109911	1.6954285305939e-08
CLCF1->LIFR	CLCF1->LIFR	CLCF1	LIFR	0.405274978241273	1.2287495786964e-16
CLEC11A->ITGA10	CLEC11A->ITGA10	CLEC11A	ITGA10	0.281700014269127	3.99075335104583e-08
CLEC11A->ITGA11	CLEC11A->ITGA11	CLEC11A	ITGA11	0.123397918601058	0.0101318641571337
CLEC11A->ITGB1	CLEC11A->ITGB1	CLEC11A	ITGB1	0.0336490349404247	0.263915733230005
CLEC2A->KLRF2	CLEC2A->KLRF2	CLEC2A	KLRF2	0.0353338141532834	0.253774995991902
CLEC2B->KLRF1	CLEC2B->KLRF1	CLEC2B	KLRF1	0.347703191847145	8.48339503598689e-12
CLEC2D->KLRB1	CLEC2D->KLRB1	CLEC2D	KLRB1	0.649011136005064	0
CLEC4G->LAG3	CLEC4G->LAG3	CLEC4G	LAG3	0.226656372026264	8.32688421163627e-06
CNTF->CNTFR	CNTF->CNTFR	CNTF	CNTFR	-0.0214334484985414	0.656116703501499
CNTF->IL6R	CNTF->IL6R	CNTF	IL6R	0.184363251213931	0.000244749861042134
CNTF->IL6ST	CNTF->IL6ST	CNTF	IL6ST	0.296252168941646	6.6449429885776e-09
CNTF->LIFR	CNTF->LIFR	CNTF	LIFR	0.102325624801943	0.0272094255158269
CNTN1->NOTCH1	CNTN1->NOTCH1	CNTN1	NOTCH1	0.00343000069857862	0.474362882776269
CNTN1->NOTCH2	CNTN1->NOTCH2	CNTN1	NOTCH2	0.131875411716739	0.00650856829410586
CNTN1->PTPRZ1	CNTN1->PTPRZ1	CNTN1	PTPRZ1	0.152850623401951	0.00197170685639799
CNTN2->CNTN1	CNTN2->CNTN1	CNTN2	CNTN1	0.0883694357398714	0.0484542580757192
CNTN2->CNTNAP2	CNTN2->CNTNAP2	CNTN2	CNTNAP2	0.218905581620239	1.62917980577356e-05
CNTN2->NRCAM	CNTN2->NRCAM	CNTN2	NRCAM	0.0655766123053907	0.109202960989539
CNTN4->PTPRG	CNTN4->PTPRG	CNTN4	PTPRG	0.44500698916696	0
CNTN6->NOTCH1	CNTN6->NOTCH1	CNTN6	NOTCH1	0.131546522542556	0.00662362134516446
COL11A1->DDR1	COL11A1->DDR1	COL11A1	DDR1	-0.0410159618101368	0.779238297215808
COL14A1->CD44	COL14A1->CD44	COL14A1	CD44	-0.111511939066096	0.981990055238475
COL18A1->GPC1	COL18A1->GPC1	COL18A1	GPC1	0.485228613723924	0
COL18A1->GPC4	COL18A1->GPC4	COL18A1	GPC4	0.199501730216127	8.12493030157801e-05
COL18A1->ITGA5	COL18A1->ITGA5	COL18A1	ITGA5	0.472110755472481	0
COL18A1->ITGB1	COL18A1->ITGB1	COL18A1	ITGB1	0.360710670128226	1.76902298849135e-12
COL18A1->KDR	COL18A1->KDR	COL18A1	KDR	0.37464247722857	2.08056767887527e-13
COL18A1->PTPRS	COL18A1->PTPRS	COL18A1	PTPRS	0.349790392617384	8.53595456409459e-12
COL1A1->CD36	COL1A1->CD36	COL1A1	CD36	0.362975065546687	1.26353269043737e-12
COL1A1->CD44	COL1A1->CD44	COL1A1	CD44	-0.183962583780399	0.999742993398778
COL1A1->CD93	COL1A1->CD93	COL1A1	CD93	0.690744341209305	0
COL1A1->DDR1	COL1A1->DDR1	COL1A1	DDR1	-0.0548490346699199	0.84836477703796
COL1A1->DDR2	COL1A1->DDR2	COL1A1	DDR2	0.0304532916034644	0.283884897404057
COL1A1->GP6	COL1A1->GP6	COL1A1	GP6	0.0770343377372357	0.0740302411999603
COL1A1->ITGA11	COL1A1->ITGA11	COL1A1	ITGA11	0.796858222364388	0
COL1A1->ITGA2	COL1A1->ITGA2	COL1A1	ITGA2	0.198036676389059	9.09095028741324e-05
COL1A1->ITGA5	COL1A1->ITGA5	COL1A1	ITGA5	0.619152819640269	0
COL1A1->ITGB1	COL1A1->ITGB1	COL1A1	ITGB1	0.270789204425188	1.27995160015436e-07
COL1A2->CD44	COL1A2->CD44	COL1A2	CD44	-0.195427116885787	0.999889170217609
COL1A2->CD93	COL1A2->CD93	COL1A2	CD93	0.672351910473742	0
COL1A2->GP6	COL1A2->GP6	COL1A2	GP6	0.0604398192938572	0.128358774226775
COL1A2->ITGA11	COL1A2->ITGA11	COL1A2	ITGA11	0.780742630266643	0
COL1A2->ITGA2	COL1A2->ITGA2	COL1A2	ITGA2	0.267783625940596	1.74941396735877e-07
COL1A2->ITGB1	COL1A2->ITGB1	COL1A2	ITGB1	0.324347525591442	2.57998350115995e-10
COL1A2->ITGB3	COL1A2->ITGB3	COL1A2	ITGB3	0.328738900005884	1.4659220432178e-10
COL2A1->DDR1	COL2A1->DDR1	COL2A1	DDR1	0.0831982666015727	0.0590804510440114
COL2A1->ITGA10	COL2A1->ITGA10	COL2A1	ITGA10	0.119932765880948	0.0120136688309646
COL2A1->ITGA2	COL2A1->ITGA2	COL2A1	ITGA2	-0.0452257993182502	0.801876495687725
COL2A1->ITGB1	COL2A1->ITGB1	COL2A1	ITGB1	0.020812956668135	0.348175578912282
COL2A1->MAG	COL2A1->MAG	COL2A1	MAG	0.158914434413556	0.00135674432912394
COL2A1->TNFRSF10A	COL2A1->TNFRSF10A	COL2A1	TNFRSF10A	-0.0757332640841608	0.922474674853344
COL3A1->DDR1	COL3A1->DDR1	COL3A1	DDR1	-0.0650898042018858	0.889134133878619
COL3A1->DDR2	COL3A1->DDR2	COL3A1	DDR2	0.100740980187554	0.0291558445277825
COL3A1->MAG	COL3A1->MAG	COL3A1	MAG	-0.0302671280527079	0.714842807451331
COL4A1->CD93	COL4A1->CD93	COL4A1	CD93	0.761281976199638	0
COL4A1->ITGA1	COL4A1->ITGA1	COL4A1	ITGA1	0.539875716584039	0
COL4A1->ITGAV	COL4A1->ITGAV	COL4A1	ITGAV	0.340500176842493	3.07993878067094e-11
COL4A1->ITGB1	COL4A1->ITGB1	COL4A1	ITGB1	0.432291101001747	0
COL4A1->ITGB8	COL4A1->ITGB8	COL4A1	ITGB8	0.172925718714264	0.000552285888385404
COL4A2->CD93	COL4A2->CD93	COL4A2	CD93	0.572224299849126	0
COL4A3->CD47	COL4A3->CD47	COL4A3	CD47	0.342588203151786	2.31772994009196e-11
COL4A3->CD93	COL4A3->CD93	COL4A3	CD93	0.272714927873285	1.04570022028218e-07
COL4A3->ITGAV	COL4A3->ITGAV	COL4A3	ITGAV	0.283499682495028	3.2772893523257e-08
COL4A5->CD93	COL4A5->CD93	COL4A5	CD93	0.204261802630253	5.60951063586166e-05
COL4A6->CD93	COL4A6->CD93	COL4A6	CD93	0.231029096503562	5.64263926925144e-06
COL5A1->SDC3	COL5A1->SDC3	COL5A1	SDC3	0.0600170282751872	0.129963494040222
COL5A2->DDR1	COL5A2->DDR1	COL5A2	DDR1	0.010989391479235	0.418340544856383
COL5A3->SDC3	COL5A3->SDC3	COL5A3	SDC3	0.0528959902401879	0.160417230144935
COL8A1->ITGA1	COL8A1->ITGA1	COL8A1	ITGA1	0.504161242482503	0
COL8A1->ITGA2	COL8A1->ITGA2	COL8A1	ITGA2	0.465861554306875	0
COL9A1->MAG	COL9A1->MAG	COL9A1	MAG	0.159240130629149	0.00132928594204375
COL9A2->MAG	COL9A2->MAG	COL9A2	MAG	0.147118808288168	0.00277420783094693
COL9A3->MAG	COL9A3->MAG	COL9A3	MAG	0.239749750361037	2.53813548957416e-06
COLQ->MUSK	COLQ->MUSK	COLQ	MUSK	0.481484136678988	3.03086749139948e-22
COMP->CD47	COMP->CD47	COMP	CD47	-0.00513770054560966	0.538368377362595
COMP->ITGA5	COMP->ITGA5	COMP	ITGA5	0.308081741186343	1.60340760507836e-09
COMP->ITGB3	COMP->ITGB3	COMP	ITGB3	0.104388942839623	0.0248530595554583
CORT->GHSR	CORT->GHSR	CORT	GHSR	0.12277757396128	0.0104268027135381
CORT->MRGPRX2	CORT->MRGPRX2	CORT	MRGPRX2	0.0884820460159219	0.0482410266850305
CORT->SSTR1	CORT->SSTR1	CORT	SSTR1	0.0961944822625695	0.0353280622724454
CORT->SSTR2	CORT->SSTR2	CORT	SSTR2	0.0782664678454644	0.0708321162970438
CORT->SSTR3	CORT->SSTR3	CORT	SSTR3	-0.011006405591762	0.581744407255438
CORT->SSTR4	CORT->SSTR4	CORT	SSTR4	0.00627221825906301	0.453194341071959
CORT->SSTR5	CORT->SSTR5	CORT	SSTR5	0.0012396372512015	0.490728956060669
CP->SLC40A1	CP->SLC40A1	CP	SLC40A1	0.457970930205036	0
CPAMD8->SCTR	CPAMD8->SCTR	CPAMD8	SCTR	0.356417992615889	2.41468907326146e-12
CRH->CRHR1	CRH->CRHR1	CRH	CRHR1	0.0488191798049467	0.179879370972666
CRH->CRHR2	CRH->CRHR2	CRH	CRHR2	0.187497202827632	0.000194994751052274
CRLF1->CNTFR	CRLF1->CNTFR	CRLF1	CNTFR	0.339724753862447	2.59181671225046e-11
CRP->OLR1	CRP->OLR1	CRP	OLR1	0.119209374950024	0.0124489849567269
CRTAM->CADM1	CRTAM->CADM1	CRTAM	CADM1	0.0046049391749577	0.465599884978482
CSF1->CSF1R	CSF1->CSF1R	CSF1	CSF1R	0.795314181144871	0
CSF2->CSF2RA	CSF2->CSF2RA	CSF2	CSF2RA	0.396433828206362	4.50791228442827e-15
CSF2->CSF2RB	CSF2->CSF2RB	CSF2	CSF2RB	0.576986710841465	4.16657978993348e-33
CSF2->CSF3R	CSF2->CSF3R	CSF2	CSF3R	0.532608953272219	1.2518273103821e-27
CSF2->IL3RA	CSF2->IL3RA	CSF2	IL3RA	0.442024022853247	1.14936501320523e-18
CSF2->SDC2	CSF2->SDC2	CSF2	SDC2	-0.0159781010742837	0.617752008143868
CSF3->CSF3R	CSF3->CSF3R	CSF3	CSF3R	0.229311217400045	6.58067136487893e-06
CSH1->PRLR	CSH1->PRLR	CSH1	PRLR	0.0664693873624914	0.106094109151763
CTF1->IL6ST	CTF1->IL6ST	CTF1	IL6ST	0.00568587498486864	0.457531955362421
CTF1->LIFR	CTF1->LIFR	CTF1	LIFR	0.162511285120818	0.0010924565730169
CTHRC1->FZD3	CTHRC1->FZD3	CTHRC1	FZD3	0.0817190848553171	0.0624131513457378
CTHRC1->FZD5	CTHRC1->FZD5	CTHRC1	FZD5	0.180862058122007	0.000320031940158676
CTHRC1->FZD6	CTHRC1->FZD6	CTHRC1	FZD6	0.442829696284008	0
CTHRC1->ROR2	CTHRC1->ROR2	CTHRC1	ROR2	0.362751628607773	1.30641748511513e-12
CX3CL1->CX3CR1	CX3CL1->CX3CR1	CX3CL1	CX3CR1	0.160679978703158	0.00121385577324488
CX3CL1->ITGAV	CX3CL1->ITGAV	CX3CL1	ITGAV	0.124232155307608	0.00971398973040922
CX3CL1->ITGB3	CX3CL1->ITGB3	CX3CL1	ITGB3	0.191526708626465	0.000148344612528362
CXADR->CXADR	CXADR->CXADR	CXADR	CXADR	1	0
CXADR->JAML	CXADR->JAML	CXADR	JAML	-0.193877665570897	0.999875479629102
CXCL1->ACKR1	CXCL1->ACKR1	CXCL1	ACKR1	0.0280398859820858	0.299511922129807
CXCL1->CXCR1	CXCL1->CXCR1	CXCL1	CXCR1	0.342617038990738	1.73526061578701e-11
CXCL1->CXCR2	CXCL1->CXCR2	CXCL1	CXCR2	0.319256316754925	3.94487294934708e-10
CXCL10->CCR3	CXCL10->CCR3	CXCL10	CCR3	0.613065015584916	3.22720675052892e-38
CXCL10->CXCR3	CXCL10->CXCR3	CXCL10	CXCR3	0.752182736791421	0
CXCL10->SDC4	CXCL10->SDC4	CXCL10	SDC4	0.111127822294597	0.0183340175394658
CXCL11->ACKR3	CXCL11->ACKR3	CXCL11	ACKR3	0.113756587636444	0.0162133710594554
CXCL11->CCR3	CXCL11->CCR3	CXCL11	CCR3	0.588613056577599	1.10279621550888e-34
CXCL11->CXCR3	CXCL11->CXCR3	CXCL11	CXCR3	0.721054400537763	0
CXCL12->ACKR3	CXCL12->ACKR3	CXCL12	ACKR3	0.388463918383301	1.9348464686446e-14
CXCL12->CD4	CXCL12->CD4	CXCL12	CD4	0.696281573823795	0
CXCL12->CXCR3	CXCL12->CXCR3	CXCL12	CXCR3	0.649735277270769	0
CXCL12->CXCR4	CXCL12->CXCR4	CXCL12	CXCR4	0.552501797166057	0
CXCL12->ITGA4	CXCL12->ITGA4	CXCL12	ITGA4	0.38428867727902	4.13013199261883e-14
CXCL12->ITGA5	CXCL12->ITGA5	CXCL12	ITGA5	0.33121212510575	1.06190646528165e-10
CXCL12->ITGAV	CXCL12->ITGAV	CXCL12	ITGAV	0.201561083019942	6.92879762555471e-05
CXCL12->ITGB1	CXCL12->ITGB1	CXCL12	ITGB1	0.111907417037878	0.0176818382069173
CXCL12->ITGB3	CXCL12->ITGB3	CXCL12	ITGB3	0.126980754261972	0.00844155781256263
CXCL13->ACKR4	CXCL13->ACKR4	CXCL13	ACKR4	0.260108499536143	3.48361121385065e-07
CXCL13->CCR10	CXCL13->CCR10	CXCL13	CCR10	0.129687424977193	0.00733351089172912
CXCL13->CXCR3	CXCL13->CXCR3	CXCL13	CXCR3	0.856410929204168	0
CXCL13->CXCR5	CXCL13->CXCR5	CXCL13	CXCR5	0.705108171133603	8.44938661942519e-55
CXCL14->CXCR4	CXCL14->CXCR4	CXCL14	CXCR4	0.299914533995234	4.30814212214773e-09
CXCL16->CXCR6	CXCL16->CXCR6	CXCL16	CXCR6	0.58074844611917	0
CXCL17->GPR35	CXCL17->GPR35	CXCL17	GPR35	0.0426716284002613	0.211743321385192
CXCL2->CXCR1	CXCL2->CXCR1	CXCL2	CXCR1	0.372551864680627	2.12617208693234e-13
CXCL2->CXCR2	CXCL2->CXCR2	CXCL2	CXCR2	0.332291963270905	7.13131332963152e-11
CXCL2->XCR1	CXCL2->XCR1	CXCL2	XCR1	0.281878102621945	3.43527474056666e-08
CXCL3->CXCR1	CXCL3->CXCR1	CXCL3	CXCR1	0.341197885412995	2.11389631880961e-11
CXCL3->CXCR2	CXCL3->CXCR2	CXCL3	CXCR2	0.294684485555242	7.98450554561931e-09
CXCL5->ACKR1	CXCL5->ACKR1	CXCL5	ACKR1	0.197145882983503	9.46596671042989e-05
CXCL5->CXCR1	CXCL5->CXCR1	CXCL5	CXCR1	0.428404298611373	1.55466735924307e-17
CXCL5->CXCR2	CXCL5->CXCR2	CXCL5	CXCR2	0.351745837772545	4.75893231578113e-12
CXCL6->CXCR1	CXCL6->CXCR1	CXCL6	CXCR1	0.3474355369526	8.811815636767e-12
CXCL6->CXCR2	CXCL6->CXCR2	CXCL6	CXCR2	0.351003812181301	5.29493531823603e-12
CXCL8->ACKR1	CXCL8->ACKR1	CXCL8	ACKR1	-0.122068605465851	0.989195776942742
CXCL8->CXCR1	CXCL8->CXCR1	CXCL8	CXCR1	0.258398400392288	4.14333151459909e-07
CXCL8->CXCR2	CXCL8->CXCR2	CXCL8	CXCR2	0.306836365883577	1.86790911428893e-09
CXCL8->SDC1	CXCL8->SDC1	CXCL8	SDC1	0.110755066723383	0.0186529995468239
CXCL8->SDC2	CXCL8->SDC2	CXCL8	SDC2	0.231927677845051	5.50569534700644e-06
CXCL9->CCR3	CXCL9->CCR3	CXCL9	CCR3	0.657135424175076	1.9799975250954e-45
CXCL9->CXCR3	CXCL9->CXCR3	CXCL9	CXCR3	0.853455664606547	0
CYTL1->CCR2	CYTL1->CCR2	CYTL1	CCR2	-0.155659669835405	0.998323964115524
DAG1->LAMA4	DAG1->LAMA4	DAG1	LAMA4	0.35134877058964	6.85014278142024e-12
DCN->EGFR	DCN->EGFR	DCN	EGFR	0.531100812393447	0
DCN->ERBB4	DCN->ERBB4	DCN	ERBB4	0.0314063228833524	0.277943445070679
DCN->MET	DCN->MET	DCN	MET	-0.0601346978495547	0.870504797168882
DCN->TLR2	DCN->TLR2	DCN	TLR2	0.417235346587616	0
DCN->TLR4	DCN->TLR4	DCN	TLR4	0.431532064620884	0
DEFB1->CCR6	DEFB1->CCR6	DEFB1	CCR6	0.171240178741538	0.000609510200508122
DEFB103B->CCR2	DEFB103B->CCR2	DEFB103B	CCR2	0.0153406932717853	0.386815179331677
DEFB103B->CCR6	DEFB103B->CCR6	DEFB103B	CCR6	0.038414579765654	0.235616083189199
DEFB106A->CCR2	DEFB106A->CCR2	DEFB106A	CCR2	NA	NA
DEFB4A->CCR6	DEFB4A->CCR6	DEFB4A	CCR6	-0.10960363763477	0.980353242018597
DEFB4A->TLR4	DEFB4A->TLR4	DEFB4A	TLR4	-0.0256072950948743	0.684447841934571
DHH->BOC	DHH->BOC	DHH	BOC	0.0886695543090588	0.0478876326152895
DHH->CDON	DHH->CDON	DHH	CDON	-0.0270227866762943	0.69382611182013
DHH->HHIP	DHH->HHIP	DHH	HHIP	-0.0221586055295745	0.66110770668857
DHH->PTCH1	DHH->PTCH1	DHH	PTCH1	0.0828842609969549	0.059780132807065
DHH->PTCH2	DHH->PTCH2	DHH	PTCH2	0.221208414062412	1.33794223344375e-05
DKK1->KREMEN1	DKK1->KREMEN1	DKK1	KREMEN1	NA	NA
DKK1->KREMEN2	DKK1->KREMEN2	DKK1	KREMEN2	-0.081337187127229	0.936677820774833
DKK1->LRP4	DKK1->LRP4	DKK1	LRP4	-0.122067929203472	0.989195411353885
DKK1->LRP5	DKK1->LRP5	DKK1	LRP5	-0.0561811733963919	0.854089822548529
DKK1->LRP6	DKK1->LRP6	DKK1	LRP6	0.064570884470055	0.112782586644277
DKK2->KREMEN1	DKK2->KREMEN1	DKK2	KREMEN1	NA	NA
DKK2->KREMEN2	DKK2->KREMEN2	DKK2	KREMEN2	-0.202653530232867	0.999938314479542
DKK2->LRP5	DKK2->LRP5	DKK2	LRP5	0.030315877231132	0.284846685753487
DKK2->LRP6	DKK2->LRP6	DKK2	LRP6	0.240294136085143	2.41220116025853e-06
DKK4->KREMEN1	DKK4->KREMEN1	DKK4	KREMEN1	NA	NA
DKK4->KREMEN2	DKK4->KREMEN2	DKK4	KREMEN2	-0.112212316529923	0.98259082347816
DKK4->LRP6	DKK4->LRP6	DKK4	LRP6	0.0669759405911326	0.104358742452825
DLK1->NOTCH1	DLK1->NOTCH1	DLK1	NOTCH1	0.117722993593644	0.0133862887499323
DLK1->NOTCH2	DLK1->NOTCH2	DLK1	NOTCH2	0.0137329327658503	0.398403403182154
DLK1->NOTCH3	DLK1->NOTCH3	DLK1	NOTCH3	0.205297192579422	5.00187834155074e-05
DLK1->NOTCH4	DLK1->NOTCH4	DLK1	NOTCH4	0.203269412072965	5.87591037178666e-05
DLK2->NOTCH1	DLK2->NOTCH1	DLK2	NOTCH1	0.307466404998387	2.08720900125463e-09
DLL1->NOTCH1	DLL1->NOTCH1	DLL1	NOTCH1	0.238509870380877	3.03591785878979e-06
DLL1->NOTCH2	DLL1->NOTCH2	DLL1	NOTCH2	0.0382465339885861	0.236494909326971
DLL1->NOTCH3	DLL1->NOTCH3	DLL1	NOTCH3	0.359273748797099	2.18590115818322e-12
DLL1->NOTCH4	DLL1->NOTCH4	DLL1	NOTCH4	0.417426593459059	0
DLL3->NOTCH1	DLL3->NOTCH1	DLL3	NOTCH1	-0.0293016195324474	0.708660175195819
DLL3->NOTCH2	DLL3->NOTCH2	DLL3	NOTCH2	-0.0191645878937341	0.640328601224003
DLL3->NOTCH3	DLL3->NOTCH3	DLL3	NOTCH3	-0.0450816515318112	0.801122157139896
DLL3->NOTCH4	DLL3->NOTCH4	DLL3	NOTCH4	-0.143550127816893	0.996588398509834
DLL4->NOTCH1	DLL4->NOTCH1	DLL4	NOTCH1	0.403670343953576	3.82104932798861e-16
DLL4->NOTCH2	DLL4->NOTCH2	DLL4	NOTCH2	0.122578830161552	0.0105572725736017
DLL4->NOTCH3	DLL4->NOTCH3	DLL4	NOTCH3	0.601452069598172	0
DLL4->NOTCH4	DLL4->NOTCH4	DLL4	NOTCH4	0.673656825477762	0
DNAJB11->PRTG	DNAJB11->PRTG	DNAJB11	PRTG	0.00300814827989399	0.477501922183951
DSC1->DSG1	DSC1->DSG1	DSC1	DSG1	0.361013521172316	1.22544982978901e-12
DSC1->DSG2	DSC1->DSG2	DSC1	DSG2	0.0631632989084637	0.11793141543336
DSC1->DSG3	DSC1->DSG3	DSC1	DSG3	0.343364021242475	1.56340390927718e-11
DSC1->DSG4	DSC1->DSG4	DSC1	DSG4	0.18543169794433	0.000226595216686076
DSC2->DSG1	DSC2->DSG1	DSC2	DSG1	0.382113124644387	4.71939992374958e-14
DSC2->DSG2	DSC2->DSG2	DSC2	DSG2	0.236900367007345	3.51704659861907e-06
DSC2->DSG3	DSC2->DSG3	DSC2	DSG3	0.365756112210563	6.01601853048048e-13
DSC2->DSG4	DSC2->DSG4	DSC2	DSG4	0.185676910461457	0.000222609124889582
DSC3->DSG1	DSC3->DSG1	DSC3	DSG1	0.560678727003078	5.35588391547452e-31
DSC3->DSG2	DSC3->DSG2	DSC3	DSG2	0.140811396211249	0.00398648647071201
DSC3->DSG3	DSC3->DSG3	DSC3	DSG3	0.681597373872437	5.53814269301273e-50
DSC3->DSG4	DSC3->DSG4	DSC3	DSG4	0.220045148837227	1.47827797362786e-05
DSG1->DSC3	DSG1->DSC3	DSG1	DSC3	0.560678727003078	5.35588391547452e-31
DSG2->DSC1	DSG2->DSC1	DSG2	DSC1	0.0631632989084637	0.11793141543336
DSG2->DSC3	DSG2->DSC3	DSG2	DSC3	0.140811396211249	0.00398648647071201
DSPP->ITGB6	DSPP->ITGB6	DSPP	ITGB6	0.0727280190478654	0.0860733428900575
EBI3->IL27RA	EBI3->IL27RA	EBI3	IL27RA	0.282506659489273	3.6541525978634e-08
EBI3->IL6ST	EBI3->IL6ST	EBI3	IL6ST	0.192261399578148	0.000140477978441762
ECM1->ITGB4	ECM1->ITGB4	ECM1	ITGB4	-0.0316903099105508	0.723931475195562
EDA->EDA2R	EDA->EDA2R	EDA	EDA2R	0.293918444164773	1.02023603951184e-08
EDA->EDAR	EDA->EDAR	EDA	EDAR	0.156188307442445	0.00160761273167883
EDIL3->ITGB3	EDIL3->ITGB3	EDIL3	ITGB3	0.450161457533794	0
EDN1->EDNRA	EDN1->EDNRA	EDN1	EDNRA	0.548641964622034	0
EDN1->EDNRB	EDN1->EDNRB	EDN1	EDNRB	-0.0280533732959045	0.700661747201685
EDN1->KEL	EDN1->KEL	EDN1	KEL	0.28259024546279	3.62088333876192e-08
EDN2->EDNRA	EDN2->EDNRA	EDN2	EDNRA	0.111973388993285	0.0176046760310947
EDN2->EDNRB	EDN2->EDNRB	EDN2	EDNRB	0.00696827800521518	0.448027972297828
EDN2->KEL	EDN2->KEL	EDN2	KEL	-0.0161743894716436	0.619155217758196
EDN3->EDNRA	EDN3->EDNRA	EDN3	EDNRA	0.323099178351819	2.4027470519698e-10
EDN3->EDNRB	EDN3->EDNRB	EDN3	EDNRB	-0.150227363417463	0.997691488290998
EDN3->KEL	EDN3->KEL	EDN3	KEL	0.158808066985325	0.00136582298413561
EFEMP1->EGFR	EFEMP1->EGFR	EFEMP1	EGFR	0.519441245349854	0
EFNA1->EPHA1	EFNA1->EPHA1	EFNA1	EPHA1	-0.0851853329609384	0.94521303344015
EFNA1->EPHA2	EFNA1->EPHA2	EFNA1	EPHA2	-0.0976526272437525	0.966754123389645
EFNA1->EPHA3	EFNA1->EPHA3	EFNA1	EPHA3	0.092168143059152	0.041665310729582
EFNA1->EPHA4	EFNA1->EPHA4	EFNA1	EPHA4	-0.0861139758317514	0.947125987913284
EFNA1->EPHA5	EFNA1->EPHA5	EFNA1	EPHA5	-0.0117299026785286	0.587034750892956
EFNA1->EPHA6	EFNA1->EPHA6	EFNA1	EPHA6	0.215655378286138	2.14365827731178e-05
EFNA1->EPHA7	EFNA1->EPHA7	EFNA1	EPHA7	0.14782522416314	0.00266153069704436
EFNA1->EPHA8	EFNA1->EPHA8	EFNA1	EPHA8	0.0277386164157176	0.301478404297083
EFNA2->EPHA1	EFNA2->EPHA1	EFNA2	EPHA1	-0.135771494197457	0.994726238494641
EFNA2->EPHA2	EFNA2->EPHA2	EFNA2	EPHA2	-0.0115034803897054	0.585380753174745
EFNA2->EPHA3	EFNA2->EPHA3	EFNA2	EPHA3	-0.0226852991546459	0.664715242430439
EFNA2->EPHA4	EFNA2->EPHA4	EFNA2	EPHA4	-0.0686879824291764	0.90135466674656
EFNA2->EPHA5	EFNA2->EPHA5	EFNA2	EPHA5	0.0504066249943057	0.172165620396963
EFNA2->EPHA6	EFNA2->EPHA6	EFNA2	EPHA6	0.0827480890689232	0.0600855595091948
EFNA2->EPHA7	EFNA2->EPHA7	EFNA2	EPHA7	0.0320479993684018	0.273919567718787
EFNA2->EPHA8	EFNA2->EPHA8	EFNA2	EPHA8	0.196342020622372	0.000100668332524804
EFNA3->EPHA1	EFNA3->EPHA1	EFNA3	EPHA1	-0.175214189057135	0.999527038043049
EFNA3->EPHA2	EFNA3->EPHA2	EFNA3	EPHA2	0.00728104160566221	0.445682886357787
EFNA3->EPHA3	EFNA3->EPHA3	EFNA3	EPHA3	-0.121760553236353	0.989002485952952
EFNA3->EPHA4	EFNA3->EPHA4	EFNA3	EPHA4	0.0556924685386047	0.147944729164572
EFNA3->EPHA5	EFNA3->EPHA5	EFNA3	EPHA5	0.0672662582111631	0.103373444192067
EFNA3->EPHA6	EFNA3->EPHA6	EFNA3	EPHA6	0.160097094775703	0.00125943702331451
EFNA3->EPHA7	EFNA3->EPHA7	EFNA3	EPHA7	0.113922750702294	0.0160628295188571
EFNA3->EPHA8	EFNA3->EPHA8	EFNA3	EPHA8	0.0625071819823074	0.120387180945632
EFNA3->EPHB1	EFNA3->EPHB1	EFNA3	EPHB1	0.0346877732520827	0.257582212628731
EFNA4->EPHA1	EFNA4->EPHA1	EFNA4	EPHA1	-0.0645807142272659	0.887313436021498
EFNA4->EPHA2	EFNA4->EPHA2	EFNA4	EPHA2	0.0433458193826134	0.208004177006901
EFNA4->EPHA3	EFNA4->EPHA3	EFNA4	EPHA3	-0.107282055998545	0.978142463318155
EFNA4->EPHA4	EFNA4->EPHA4	EFNA4	EPHA4	-0.0217132825280294	0.658119211500317
EFNA4->EPHA5	EFNA4->EPHA5	EFNA4	EPHA5	0.121304402296591	0.0112242542341903
EFNA4->EPHA6	EFNA4->EPHA6	EFNA4	EPHA6	0.145773918018371	0.00300063839001703
EFNA4->EPHA7	EFNA4->EPHA7	EFNA4	EPHA7	0.0999040338618313	0.0302086975526203
EFNA4->EPHA8	EFNA4->EPHA8	EFNA4	EPHA8	0.0903199205319428	0.0448654949762576
EFNA5->EPHA1	EFNA5->EPHA1	EFNA5	EPHA1	-0.0392287368035939	0.769155296934477
EFNA5->EPHA2	EFNA5->EPHA2	EFNA5	EPHA2	0.112688093800234	0.0170486331570075
EFNA5->EPHA3	EFNA5->EPHA3	EFNA5	EPHA3	0.308734801858638	1.79172634364385e-09
EFNA5->EPHA4	EFNA5->EPHA4	EFNA5	EPHA4	-0.104397934155082	0.975139940561517
EFNA5->EPHA5	EFNA5->EPHA5	EFNA5	EPHA5	-0.0354015353312091	0.746631887158639
EFNA5->EPHA6	EFNA5->EPHA6	EFNA5	EPHA6	0.289578502504888	1.44112819644951e-08
EFNA5->EPHA7	EFNA5->EPHA7	EFNA5	EPHA7	0.248190103884973	1.13749972612072e-06
EFNA5->EPHA8	EFNA5->EPHA8	EFNA5	EPHA8	-0.180001740280304	0.999666220460296
EFNA5->EPHB1	EFNA5->EPHB1	EFNA5	EPHB1	0.119395259539182	0.0123613422116531
EFNA5->EPHB2	EFNA5->EPHB2	EFNA5	EPHB2	-0.0686269245568963	0.901206146437491
EFNA5->EPHB6	EFNA5->EPHB6	EFNA5	EPHB6	-0.052043900218906	0.835651325305272
EFNB1->EPHA4	EFNB1->EPHA4	EFNB1	EPHA4	0.00678168980271411	0.449387434144822
EFNB1->EPHB1	EFNB1->EPHB1	EFNB1	EPHB1	0.323528978161474	2.86380855447495e-10
EFNB1->EPHB2	EFNB1->EPHB2	EFNB1	EPHB2	0.316403882554945	7.01180808828858e-10
EFNB1->EPHB3	EFNB1->EPHB3	EFNB1	EPHB3	0.528757159077768	0
EFNB1->EPHB4	EFNB1->EPHB4	EFNB1	EPHB4	0.385147529919518	3.54680355807444e-14
EFNB1->EPHB6	EFNB1->EPHB6	EFNB1	EPHB6	0.24388696417232	1.84362111044038e-06
EFNB1->ERBB2	EFNB1->ERBB2	EFNB1	ERBB2	0.228665390335	7.34938118046385e-06
EFNB2->EPHA3	EFNB2->EPHA3	EFNB2	EPHA3	0.520559782568267	0
EFNB2->EPHA4	EFNB2->EPHA4	EFNB2	EPHA4	0.24807654202934	1.24017644407379e-06
EFNB2->EPHA6	EFNB2->EPHA6	EFNB2	EPHA6	0.22537866999487	9.31626125566614e-06
EFNB2->EPHB1	EFNB2->EPHB1	EFNB2	EPHB1	0.352470283360508	5.84176785484774e-12
EFNB2->EPHB2	EFNB2->EPHB2	EFNB2	EPHB2	0.311515590880473	1.27894018471915e-09
EFNB2->EPHB3	EFNB2->EPHB3	EFNB2	EPHB3	0.409498910203913	0
EFNB2->EPHB4	EFNB2->EPHB4	EFNB2	EPHB4	0.211292221567751	3.19603130431804e-05
EFNB2->EPHB6	EFNB2->EPHB6	EFNB2	EPHB6	0.191665207068019	0.000146830893589022
EFNB2->GRM1	EFNB2->GRM1	EFNB2	GRM1	0.148926906857064	0.00249400493593972
EFNB2->GRM5	EFNB2->GRM5	EFNB2	GRM5	0.10761403417243	0.0215126438749895
EFNB2->PECAM1	EFNB2->PECAM1	EFNB2	PECAM1	0.40030607614574	1.35572402179135e-15
EFNB2->RHBDL2	EFNB2->RHBDL2	EFNB2	RHBDL2	0.323008797491339	3.05969828185559e-10
EFNB3->EPHA4	EFNB3->EPHA4	EFNB3	EPHA4	-0.0975309000978551	0.966583709032202
EFNB3->EPHB1	EFNB3->EPHB1	EFNB3	EPHB1	0.0953235811855818	0.036633212065985
EFNB3->EPHB2	EFNB3->EPHB2	EFNB3	EPHB2	-0.0149409251398341	0.610366913306629
EFNB3->EPHB3	EFNB3->EPHB3	EFNB3	EPHB3	0.27345124185358	9.67536129818552e-08
EFNB3->EPHB4	EFNB3->EPHB4	EFNB3	EPHB4	0.500326837386735	0
EFNB3->EPHB6	EFNB3->EPHB6	EFNB3	EPHB6	-0.0258652602222061	0.68624809003677
EFNB3->RHBDL2	EFNB3->RHBDL2	EFNB3	RHBDL2	-0.0637175335104689	0.884177929018976
EGF->EGFR	EGF->EGFR	EGF	EGFR	-0.0396651123800429	0.771546015381255
EGF->ERBB2	EGF->ERBB2	EGF	ERBB2	-0.0403868249596549	0.775623362896918
EGF->ERBB3	EGF->ERBB3	EGF	ERBB3	0.0992740269389999	0.0310322293553833
EGF->ERBB4	EGF->ERBB4	EGF	ERBB4	0.0165222563399184	0.378361821488563
ENAM->CD63	ENAM->CD63	ENAM	CD63	-0.277713882522579	0.999999945641649
ENHO->GPR19	ENHO->GPR19	ENHO	GPR19	0.11411094888339	0.0159441897765298
EPCAM->EPCAM	EPCAM->EPCAM	EPCAM	EPCAM	1	0
EPGN->EGFR	EPGN->EGFR	EPGN	EGFR	0.253446617734915	6.79909561876532e-07
EPHA4->EFNB1	EPHA4->EFNB1	EPHA4	EFNB1	0.00678168980271411	0.449387434144822
EPO->CRLF3	EPO->CRLF3	EPO	CRLF3	0.0486412912568673	0.180757039076418
EPO->EPHB4	EPO->EPHB4	EPO	EPHB4	0.262771180070295	2.65271447339889e-07
EPO->EPOR	EPO->EPOR	EPO	EPOR	-0.0183944237409849	0.634913023692581
EREG->EGFR	EREG->EGFR	EREG	EGFR	0.295890092073044	6.93353590503964e-09
EREG->ERBB4	EREG->ERBB4	EREG	ERBB4	-0.027120033828435	0.694465892024314
F10->F3	F10->F3	F10	F3	0.200284300511863	7.64922859074746e-05
F11->GP1BA	F11->GP1BA	F11	GP1BA	-0.00535583531793747	0.539992075565387
F11R->JAM2	F11R->JAM2	F11R	JAM2	-0.0151768052981064	0.612063258340466
F12->GP1BA	F12->GP1BA	F12	GP1BA	-0.147129842965219	0.9972085586201
F13A1->ITGA4	F13A1->ITGA4	F13A1	ITGA4	0.388124975908169	2.06152777251846e-14
F13A1->ITGA9	F13A1->ITGA9	F13A1	ITGA9	0.272642432595284	1.05371684143352e-07
F13A1->ITGB1	F13A1->ITGB1	F13A1	ITGB1	0.339554221666485	3.50071432556232e-11
F2->F2R	F2->F2R	F2	F2R	-1.26470079840798e-05	0.500094593378902
F2->F2RL1	F2->F2RL1	F2	F2RL1	0.092257365422023	0.0415148614024935
F2->F2RL2	F2->F2RL2	F2	F2RL2	-0.0390117671473577	0.767819439396661
F2->F2RL3	F2->F2RL3	F2	F2RL3	0.0547045619845307	0.152354219733455
F2->GP1BA	F2->GP1BA	F2	GP1BA	0.121727167644342	0.0109901744424961
F2->GP9	F2->GP9	F2	GP9	0.0934596035116384	0.0395392472901597
F2->ITGA2B	F2->ITGA2B	F2	ITGA2B	0.0724103927496017	0.0870162876045805
F2->THBD	F2->THBD	F2	THBD	0.0943581897595133	0.038112910302951
F7->F3	F7->F3	F7	F3	-0.00909317637161309	0.567685836475037
F8->ASGR2	F8->ASGR2	F8	ASGR2	0.0677695161001895	0.101681418945033
F8->LDLR	F8->LDLR	F8	LDLR	0.0576574151781578	0.139578546051936
F8->LRP1	F8->LRP1	F8	LRP1	0.193141622095371	0.000131566325310906
F9->LRP1	F9->LRP1	F9	LRP1	0.0168954092261829	0.375703928441797
FAM3C->LIFR	FAM3C->LIFR	FAM3C	LIFR	0.411075411995669	0
FAM3D->FPR1	FAM3D->FPR1	FAM3D	FPR1	0.261442178572019	3.04031330784702e-07
FAM3D->FPR2	FAM3D->FPR2	FAM3D	FPR2	0.228629160938354	6.99271264144957e-06
FASLG->FAS	FASLG->FAS	FASLG	FAS	0.495406214179656	1.27076403609498e-23
FASLG->TNFRSF6B	FASLG->TNFRSF6B	FASLG	TNFRSF6B	NA	NA
FAT4->DCHS1	FAT4->DCHS1	FAT4	DCHS1	0.375621163481586	1.77695659234049e-13
FBLN1->ITGB1	FBLN1->ITGB1	FBLN1	ITGB1	0.0886253421039996	0.0479650875264725
FBN1->ITGA5	FBN1->ITGA5	FBN1	ITGA5	0.508320523805434	0
FBN1->ITGAV	FBN1->ITGAV	FBN1	ITGAV	0.476074191342901	0
FBN1->ITGB1	FBN1->ITGB1	FBN1	ITGB1	0.468453260495416	0
FBN1->ITGB3	FBN1->ITGB3	FBN1	ITGB3	0.355925170265845	3.55947217563805e-12
FCER2->CR2	FCER2->CR2	FCER2	CR2	0.847080844730454	5.83090148623665e-99
FCN2->LRP1	FCN2->LRP1	FCN2	LRP1	0.083770272867571	0.0578223365992081
FGA->ITGA2B	FGA->ITGA2B	FGA	ITGA2B	-0.00153715558906409	0.511495580894916
FGA->ITGA5	FGA->ITGA5	FGA	ITGA5	-0.0504163034640561	0.827880755243068
FGA->ITGAM	FGA->ITGAM	FGA	ITGAM	-0.0196102194714126	0.64344947094298
FGA->ITGAV	FGA->ITGAV	FGA	ITGAV	-0.080247558422025	0.93408697204439
FGA->ITGAX	FGA->ITGAX	FGA	ITGAX	-0.00207307643228676	0.515501702556227
FGA->ITGB1	FGA->ITGB1	FGA	ITGB1	-0.124781441497269	0.990578729446789
FGA->ITGB2	FGA->ITGB2	FGA	ITGB2	-0.0183236172663384	0.634413765749877
FGA->ITGB3	FGA->ITGB3	FGA	ITGB3	-0.0573163874699258	0.858918182112692
FGA->TLR4	FGA->TLR4	FGA	TLR4	-0.0971267309810855	0.966020826682156
FGB->ITGA2B	FGB->ITGA2B	FGB	ITGA2B	0.0449117283593653	0.199769276554984
FGB->ITGA5	FGB->ITGA5	FGB	ITGA5	-0.0139627618867621	0.60325886856508
FGB->ITGAM	FGB->ITGAM	FGB	ITGAM	0.0341640580037125	0.260856684609966
FGB->ITGAV	FGB->ITGAV	FGB	ITGAV	-0.0840164800723249	0.942712691683741
FGB->ITGB1	FGB->ITGB1	FGB	ITGB1	-0.119726798035367	0.987863744573872
FGB->ITGB2	FGB->ITGB2	FGB	ITGB2	0.0350509769038041	0.255478027456778
FGB->TLR4	FGB->TLR4	FGB	TLR4	-0.0717619120189022	0.911034733509989
FGF1->CD44	FGF1->CD44	FGF1	CD44	0.140090767875124	0.00417352086401154
FGF1->CSPG4	FGF1->CSPG4	FGF1	CSPG4	0.284594956303336	2.90514644983719e-08
FGF1->FGFR1	FGF1->FGFR1	FGF1	FGFR1	0.227783274284397	7.94080164472972e-06
FGF1->FGFR2	FGF1->FGFR2	FGF1	FGFR2	0.0237496986401344	0.328040532585826
FGF1->FGFR3	FGF1->FGFR3	FGF1	FGFR3	-0.0716127561933757	0.91062603581481
FGF1->FGFR4	FGF1->FGFR4	FGF1	FGFR4	-0.178260613761795	0.999616347115064
FGF1->NRP1	FGF1->NRP1	FGF1	NRP1	0.354451189781412	4.40128300415389e-12
FGF10->FGFR1	FGF10->FGFR1	FGF10	FGFR1	0.335235557450767	4.79175660809288e-11
FGF10->FGFR2	FGF10->FGFR2	FGF10	FGFR2	0.285952731894523	2.17646869548085e-08
FGF10->FGFRL1	FGF10->FGFRL1	FGF10	FGFRL1	0.217540594023362	1.82911832942441e-05
FGF13->SCN5A	FGF13->SCN5A	FGF13	SCN5A	-0.01044863914809	0.577655787700684
FGF13->SCN8A	FGF13->SCN8A	FGF13	SCN8A	0.100248661508592	0.029778502045427
FGF16->FGFR2	FGF16->FGFR2	FGF16	FGFR2	0.0323674155508887	0.271927292317269
FGF16->FGFR3	FGF16->FGFR3	FGF16	FGFR3	-0.0168032539293983	0.623640208293146
FGF16->FGFR4	FGF16->FGFR4	FGF16	FGFR4	-0.0278062395914188	0.698963497023329
FGF17->FGFR1	FGF17->FGFR1	FGF17	FGFR1	0.0421823881687169	0.214413034714629
FGF17->FGFR2	FGF17->FGFR2	FGF17	FGFR2	0.01094381318266	0.41871398727558
FGF17->FGFR3	FGF17->FGFR3	FGF17	FGFR3	0.077651798386384	0.0724140890463459
FGF17->FGFR4	FGF17->FGFR4	FGF17	FGFR4	-0.0721671853914857	0.912256519263307
FGF18->FGFR1	FGF18->FGFR1	FGF18	FGFR1	0.330929266635688	8.56025861301919e-11
FGF18->FGFR2	FGF18->FGFR2	FGF18	FGFR2	0.205573210922841	4.89282815219201e-05
FGF18->FGFR3	FGF18->FGFR3	FGF18	FGFR3	0.228333272244332	7.17898191430925e-06
FGF18->FGFR4	FGF18->FGFR4	FGF18	FGFR4	0.00423732309490556	0.468340077198402
FGF19->FGFR1	FGF19->FGFR1	FGF19	FGFR1	0.160628647377852	0.0012178086410733
FGF19->FGFR2	FGF19->FGFR2	FGF19	FGFR2	0.00344767030813961	0.474230996036361
FGF19->FGFR3	FGF19->FGFR3	FGF19	FGFR3	0.100967236687233	0.0288598495926938
FGF19->FGFR4	FGF19->FGFR4	FGF19	FGFR4	0.177700573375482	0.0003920347985718
FGF19->KLB	FGF19->KLB	FGF19	KLB	0.0408144331199708	0.221980380632861
FGF2->CD44	FGF2->CD44	FGF2	CD44	-0.0682052076225539	0.899819381755543
FGF2->FGFR1	FGF2->FGFR1	FGF2	FGFR1	0.336023322921154	5.62321432719154e-11
FGF2->FGFR2	FGF2->FGFR2	FGF2	FGFR2	0.0190510196870989	0.360468247348633
FGF2->FGFR3	FGF2->FGFR3	FGF2	FGFR3	0.0207010536837001	0.348882865738536
FGF2->FGFR4	FGF2->FGFR4	FGF2	FGFR4	-0.20051909865106	0.999924884782577
FGF2->FGFRL1	FGF2->FGFRL1	FGF2	FGFRL1	0.320919148153433	3.98622550514036e-10
FGF2->GPC4	FGF2->GPC4	FGF2	GPC4	0.354428737885613	4.41549048995517e-12
FGF2->NRP1	FGF2->NRP1	FGF2	NRP1	0.468568766031634	0
FGF2->SDC1	FGF2->SDC1	FGF2	SDC1	0.146748160736639	0.00285426808064777
FGF2->SDC2	FGF2->SDC2	FGF2	SDC2	0.552763375277352	0
FGF2->SDC3	FGF2->SDC3	FGF2	SDC3	0.190944582364306	0.000154867658733556
FGF2->SDC4	FGF2->SDC4	FGF2	SDC4	0.295330749561951	8.67888876839973e-09
FGF20->FGFR1	FGF20->FGFR1	FGF20	FGFR1	0.126896918856145	0.00845241164729825
FGF20->FGFR2	FGF20->FGFR2	FGF20	FGFR2	0.165342149159049	0.000899959931975691
FGF20->FGFR3	FGF20->FGFR3	FGF20	FGFR3	-0.0191569548517073	0.640275063162202
FGF20->FGFR4	FGF20->FGFR4	FGF20	FGFR4	-0.127031422217248	0.991606133040394
FGF21->FGFR4	FGF21->FGFR4	FGF21	FGFR4	0.045878523669776	0.194729323021849
FGF22->FGFR1	FGF22->FGFR1	FGF22	FGFR1	0.157195868536935	0.00151036377280358
FGF22->FGFR2	FGF22->FGFR2	FGF22	FGFR2	-0.0233937879609059	0.669544156324635
FGF22->FGFRL1	FGF22->FGFRL1	FGF22	FGFRL1	0.127883673225716	0.00803108436256913
FGF23->FGFR1	FGF23->FGFR1	FGF23	FGFR1	0.225325004315778	9.3601646075787e-06
FGF23->FGFR2	FGF23->FGFR2	FGF23	FGFR2	0.0503028551319664	0.172663345990592
FGF23->FGFR3	FGF23->FGFR3	FGF23	FGFR3	0.0542641745106736	0.154311974704267
FGF23->FGFR4	FGF23->FGFR4	FGF23	FGFR4	0.0658555086022479	0.108224857282482
FGF23->KL	FGF23->KL	FGF23	KL	0.172333437714983	0.000566253672050553
FGF3->FGFR1	FGF3->FGFR1	FGF3	FGFR1	0.0339893426421977	0.261923030326541
FGF3->FGFR2	FGF3->FGFR2	FGF3	FGFR2	0.0753451133270392	0.0785918100135089
FGF3->FGFR3	FGF3->FGFR3	FGF3	FGFR3	0.138376760318676	0.00456846770653088
FGF3->FGFR4	FGF3->FGFR4	FGF3	FGFR4	-0.0112314334754864	0.583391478178403
FGF3->FGFRL1	FGF3->FGFRL1	FGF3	FGFRL1	0.0527683220752423	0.161084986866811
FGF4->FGFR1	FGF4->FGFR1	FGF4	FGFR1	-0.0721197693703016	0.912114220434359
FGF4->FGFR2	FGF4->FGFR2	FGF4	FGFR2	-0.0012625837129019	0.509442625143319
FGF4->FGFR3	FGF4->FGFR3	FGF4	FGFR3	0.0747634977783205	0.0802105336154226
FGF4->FGFR4	FGF4->FGFR4	FGF4	FGFR4	0.0336409088668277	0.264056262315833
FGF4->FGFRL1	FGF4->FGFRL1	FGF4	FGFRL1	-0.0117267968858952	0.587012073644559
FGF4->NRP1	FGF4->NRP1	FGF4	NRP1	-0.0653696369705288	0.890067088674901
FGF5->FGFR1	FGF5->FGFR1	FGF5	FGFR1	0.135847083355863	0.00525201149728729
FGF5->FGFR2	FGF5->FGFR2	FGF5	FGFR2	0.052789837383339	0.160986219643344
FGF5->FGFR3	FGF5->FGFR3	FGF5	FGFR3	0.0180042803188219	0.367840693021945
FGF5->FGFR4	FGF5->FGFR4	FGF5	FGFR4	0.0769316300986479	0.0743017112037645
FGF6->FGFR1	FGF6->FGFR1	FGF6	FGFR1	0.123920556880962	0.00984241719923659
FGF6->FGFR2	FGF6->FGFR2	FGF6	FGFR2	0.108162656205213	0.0209838171817012
FGF6->FGFR3	FGF6->FGFR3	FGF6	FGFR3	0.0853781827783112	0.0543979546163301
FGF6->FGFR4	FGF6->FGFR4	FGF6	FGFR4	-0.0195224182674323	0.642835325381881
FGF7->FGFR1	FGF7->FGFR1	FGF7	FGFR1	0.201603822773391	6.90582067072211e-05
FGF7->FGFR2	FGF7->FGFR2	FGF7	FGFR2	0.271568359929848	1.05542919206103e-07
FGF7->FGFR3	FGF7->FGFR3	FGF7	FGFR3	0.0870739972557291	0.0509528696841498
FGF7->NRP1	FGF7->NRP1	FGF7	NRP1	0.661320726007749	0
FGF8->FGFR1	FGF8->FGFR1	FGF8	FGFR1	-0.0335710882913455	0.735515214306904
FGF8->FGFR2	FGF8->FGFR2	FGF8	FGFR2	-0.0195235373871963	0.64284315564332
FGF8->FGFR3	FGF8->FGFR3	FGF8	FGFR3	0.0299745685422008	0.287024010339303
FGF8->FGFR4	FGF8->FGFR4	FGF8	FGFR4	0.0818570826582659	0.0621141595862408
FGF8->FGFRL1	FGF8->FGFRL1	FGF8	FGFRL1	-0.00543107322544929	0.540551960466927
FGF9->FGFR1	FGF9->FGFR1	FGF9	FGFR1	0.15651906957971	0.00157507875944897
FGF9->FGFR2	FGF9->FGFR2	FGF9	FGFR2	0.243717970860764	1.74667316521107e-06
FGF9->FGFR3	FGF9->FGFR3	FGF9	FGFR3	0.222217588750324	1.22650649122262e-05
FGF9->FGFR4	FGF9->FGFR4	FGF9	FGFR4	0.0120898757144573	0.41033884890333
FGG->ITGA2B	FGG->ITGA2B	FGG	ITGA2B	0.149618705096657	0.00239372201939803
FGG->ITGA5	FGG->ITGA5	FGG	ITGA5	0.0613440428816517	0.124828357066155
FGG->ITGAV	FGG->ITGAV	FGG	ITGAV	0.0859695778581837	0.0531794015023145
FGG->ITGB1	FGG->ITGB1	FGG	ITGB1	0.0953420775068893	0.0365993973352049
FGG->ITGB2	FGG->ITGB2	FGG	ITGB2	-0.093716304879133	0.960872560552866
FGG->TLR4	FGG->TLR4	FGG	TLR4	-0.0102167641403395	0.575953582755856
FGL1->EGFR	FGL1->EGFR	FGL1	EGFR	0.176531553988602	0.000425103247931622
FGL1->LAG3	FGL1->LAG3	FGL1	LAG3	0.019581682181775	0.356750099111916
FLT3LG->FLT3	FLT3LG->FLT3	FLT3LG	FLT3	0.621574632274998	1.604478729548e-39
FN1->CD44	FN1->CD44	FN1	CD44	-0.0160407975292094	0.618258295749978
FN1->COL13A1	FN1->COL13A1	FN1	COL13A1	0.368935367619362	5.10930161700596e-13
FN1->ITGA2	FN1->ITGA2	FN1	ITGA2	0.301225859985379	4.37805868324188e-09
FN1->ITGA2B	FN1->ITGA2B	FN1	ITGA2B	0.134277927224194	0.00572019245139319
FN1->ITGA4	FN1->ITGA4	FN1	ITGA4	0.318072626472814	5.69710257240003e-10
FN1->ITGA5	FN1->ITGA5	FN1	ITGA5	0.392842308568847	8.19245131178415e-15
FN1->ITGA8	FN1->ITGA8	FN1	ITGA8	0.236589016018616	3.61814993772794e-06
FN1->ITGA9	FN1->ITGA9	FN1	ITGA9	0.250854896508257	9.49814162335535e-07
FN1->ITGAV	FN1->ITGAV	FN1	ITGAV	0.273130693702717	1.00084652918863e-07
FN1->ITGB1	FN1->ITGB1	FN1	ITGB1	0.333184916383595	8.1935420421128e-11
FN1->ITGB3	FN1->ITGB3	FN1	ITGB3	0.323398594862979	2.91173230047128e-10
FN1->ITGB6	FN1->ITGB6	FN1	ITGB6	0.200873346057613	7.09321069835767e-05
FN1->ITGB7	FN1->ITGB7	FN1	ITGB7	0.0438792547864128	0.205145168960272
FN1->ITGB8	FN1->ITGB8	FN1	ITGB8	0.327140487327866	1.80272956592959e-10
FN1->MAG	FN1->MAG	FN1	MAG	-0.0371352089069033	0.756930817540045
FN1->NT5E	FN1->NT5E	FN1	NT5E	0.40766732241531	0
FN1->PLAUR	FN1->PLAUR	FN1	PLAUR	0.426938082134715	0
FN1->SDC2	FN1->SDC2	FN1	SDC2	0.19078417303649	0.000156711619741733
FN1->TNFRSF11B	FN1->TNFRSF11B	FN1	TNFRSF11B	0.141380408920734	0.00386039050333536
FN1->TSHR	FN1->TSHR	FN1	TSHR	0.00399147765241673	0.470173438856037
FNDC5->ITGAV	FNDC5->ITGAV	FNDC5	ITGAV	0.221429538000141	1.31273436862102e-05
FNDC5->ITGB5	FNDC5->ITGB5	FNDC5	ITGB5	0.217198302122604	1.88277719814506e-05
FSHB->FSHR	FSHB->FSHR	FSHB	FSHR	-0.00420942573419215	0.531451914618776
FSTL1->DIP2A	FSTL1->DIP2A	FSTL1	DIP2A	0.316578899140268	6.86116949684662e-10
FZD8->CKAP4	FZD8->CKAP4	FZD8	CKAP4	0.280709155301522	4.44530459239077e-08
GAL->GALR1	GAL->GALR1	GAL	GALR1	0.0271911154238951	0.305066842203502
GAL->GALR2	GAL->GALR2	GAL	GALR2	0.0648146914671588	0.111907253276144
GAL->GALR3	GAL->GALR3	GAL	GALR3	0.0506345989821057	0.171075362929603
GAL->GPR151	GAL->GPR151	GAL	GPR151	0.00595459890147648	0.45555448650963
GALP->GALR1	GALP->GALR1	GALP	GALR1	0.132349377743053	0.00634586058290394
GALP->GALR2	GALP->GALR2	GALP	GALR2	-0.0335160470590071	0.735177150852613
GALP->GALR3	GALP->GALR3	GALP	GALR3	-0.0307190491172664	0.717715131242703
GAS6->AXL	GAS6->AXL	GAS6	AXL	0.258372494534113	4.54482377605802e-07
GAS6->MERTK	GAS6->MERTK	GAS6	MERTK	0.0358917899773926	0.250340636326512
GAS6->TYRO3	GAS6->TYRO3	GAS6	TYRO3	-0.242261771522205	0.999997853902389
GAST->CCKBR	GAST->CCKBR	GAST	CCKBR	0.0527594809256658	0.161125584069024
GCG->GCGR	GCG->GCGR	GCG	GCGR	0.0801281415268772	0.0662018724443413
GCG->GLP1R	GCG->GLP1R	GCG	GLP1R	0.0242358120194925	0.324753180119181
GCG->GLP2R	GCG->GLP2R	GCG	GLP2R	0.0551415860217698	0.150427715906963
GDF1->ACVR1	GDF1->ACVR1	GDF1	ACVR1	-0.0210367501016084	0.653446393713284
GDF1->BMPR1A	GDF1->BMPR1A	GDF1	BMPR1A	0.037981709820067	0.238030792189971
GDF1->BMPR2	GDF1->BMPR2	GDF1	BMPR2	-0.10187710021593	0.972240314560121
GDF11->ACVR1B	GDF11->ACVR1B	GDF11	ACVR1B	0.341657666747593	2.63157088788326e-11
GDF11->ACVR2A	GDF11->ACVR2A	GDF11	ACVR2A	0.375042012771883	1.95109131737101e-13
GDF11->ACVR2B	GDF11->ACVR2B	GDF11	ACVR2B	0.242795206926004	2.04197536381346e-06
GDF15->GFRAL	GDF15->GFRAL	GDF15	GFRAL	0.00247387599145259	0.481503231836555
GDF2->ACVR1	GDF2->ACVR1	GDF2	ACVR1	-0.005544758710128	0.541397801787668
GDF2->ACVR2A	GDF2->ACVR2A	GDF2	ACVR2A	0.0284939864887722	0.296558857189606
GDF2->ACVR2B	GDF2->ACVR2B	GDF2	ACVR2B	0.055599419133422	0.148426887813606
GDF2->ACVRL1	GDF2->ACVRL1	GDF2	ACVRL1	-0.059319041235725	0.867170295881512
GDF2->BMPR2	GDF2->BMPR2	GDF2	BMPR2	0.0274400935597864	0.303432643927319
GDF2->ENG	GDF2->ENG	GDF2	ENG	-0.0337576720598138	0.736659583130284
GDF3->TDGF1	GDF3->TDGF1	GDF3	TDGF1	0.33009594858061	9.56750098107299e-11
GDF5->ACVR1	GDF5->ACVR1	GDF5	ACVR1	0.132724612560801	0.00621959971398093
GDF5->ACVR2A	GDF5->ACVR2A	GDF5	ACVR2A	0.0842059937890656	0.0568781278807429
GDF5->ACVR2B	GDF5->ACVR2B	GDF5	ACVR2B	-0.0193420227540478	0.641572352420156
GDF5->BMPR1A	GDF5->BMPR1A	GDF5	BMPR1A	0.0335003189334409	0.264919491518936
GDF5->BMPR1B	GDF5->BMPR1B	GDF5	BMPR1B	0.0334204456980686	0.265410552501699
GDF5->BMPR2	GDF5->BMPR2	GDF5	BMPR2	0.0333859949315331	0.265622497840099
GDF5->ROR2	GDF5->ROR2	GDF5	ROR2	0.137107122937251	0.00490096838223092
GDF6->BMPR1A	GDF6->BMPR1A	GDF6	BMPR1A	0.0285922321747978	0.29592170670423
GDF6->BMPR1B	GDF6->BMPR1B	GDF6	BMPR1B	0.00290730554214291	0.47826550591156
GDF6->BMPR2	GDF6->BMPR2	GDF6	BMPR2	-0.0570143699524024	0.857644284471359
GDF7->ACVR2A	GDF7->ACVR2A	GDF7	ACVR2A	0.297454292458755	5.7677565039926e-09
GDF7->BMPR1A	GDF7->BMPR1A	GDF7	BMPR1A	0.149410238581218	0.00242355187753617
GDF7->BMPR2	GDF7->BMPR2	GDF7	BMPR2	-0.00310066174951993	0.523178420293944
GDF9->ACVR2A	GDF9->ACVR2A	GDF9	ACVR2A	0.39758950430395	3.71098694311072e-15
GDF9->BMPR1A	GDF9->BMPR1A	GDF9	BMPR1A	0.368964140931413	3.69314418140612e-13
GDF9->BMPR1B	GDF9->BMPR1B	GDF9	BMPR1B	0.0696438650163191	0.0955562948660381
GDF9->BMPR2	GDF9->BMPR2	GDF9	BMPR2	0.220814590165561	1.38397663302389e-05
GDF9->TGFBR1	GDF9->TGFBR1	GDF9	TGFBR1	0.248560271792454	1.09742382037403e-06
GDNF->GFRA1	GDNF->GFRA1	GDNF	GFRA1	0.288443805913742	1.64062317789997e-08
GDNF->GFRA2	GDNF->GFRA2	GDNF	GFRA2	0.255893621198231	5.32979518023968e-07
GDNF->RET	GDNF->RET	GDNF	RET	0.0875192779119617	0.0500883770403
GH1->GHR	GH1->GHR	GH1	GHR	0.00311715089417664	0.476698457469662
GH1->PRLR	GH1->PRLR	GH1	PRLR	0.00393070538742985	0.470626739000677
GH2->GHR	GH2->GHR	GH2	GHR	0.0217456515265158	0.341731127797894
GHRH->GHRHR	GHRH->GHRHR	GHRH	GHRHR	-0.0194071830104027	0.642028726805676
GHRH->VIPR1	GHRH->VIPR1	GHRH	VIPR1	-0.0239212100175409	0.673120848632559
GHRL->GHSR	GHRL->GHSR	GHRL	GHSR	-0.0113594032924185	0.584327493619343
GHRL->GPR39	GHRL->GPR39	GHRL	GPR39	0.185340353914369	0.000228096954325189
GHRL->MLNR	GHRL->MLNR	GHRL	MLNR	-0.134777554381461	0.994432731399115
GIP->DPP4	GIP->DPP4	GIP	DPP4	0.0163078623506629	0.379891512100967
GIP->GIPR	GIP->GIPR	GIP	GIPR	0.0149850988087148	0.38936994706161
GLG1->SELE	GLG1->SELE	GLG1	SELE	0.185249425075779	0.000229601046302608
GNAI2->ADCY1	GNAI2->ADCY1	GNAI2	ADCY1	0.0476809288051737	0.185452461465052
GNAI2->ADORA1	GNAI2->ADORA1	GNAI2	ADORA1	0.220693885307331	1.46326650212768e-05
GNAI2->ADRA2A	GNAI2->ADRA2A	GNAI2	ADRA2A	0.221390705591401	1.37911168248886e-05
GNAI2->ADRA2B	GNAI2->ADRA2B	GNAI2	ADRA2B	-0.15975579909853	0.9987131555367
GNAI2->AGTR2	GNAI2->AGTR2	GNAI2	AGTR2	-0.0313478131837197	0.721688223408597
GNAI2->C5AR1	GNAI2->C5AR1	GNAI2	C5AR1	0.539870576993434	0
GNAI2->CAV1	GNAI2->CAV1	GNAI2	CAV1	0.101182714474778	0.0286063766029255
GNAI2->CCR5	GNAI2->CCR5	GNAI2	CCR5	0.416232855914959	0
GNAI2->CNR1	GNAI2->CNR1	GNAI2	CNR1	0.109322346470825	0.0199019513167161
GNAI2->CXCR1	GNAI2->CXCR1	GNAI2	CXCR1	0.275563724788582	6.86899306611064e-08
GNAI2->CXCR2	GNAI2->CXCR2	GNAI2	CXCR2	0.404863883401418	1.07169386315897e-15
GNAI2->EDNRA	GNAI2->EDNRA	GNAI2	EDNRA	0.252195247636972	8.34214373517081e-07
GNAI2->EGFR	GNAI2->EGFR	GNAI2	EGFR	0.287154472424406	2.18771133810761e-08
GNAI2->F2R	GNAI2->F2R	GNAI2	F2R	0.0974854552967201	0.0334804759158678
GNAI2->FPR1	GNAI2->FPR1	GNAI2	FPR1	0.586889174872542	0
GNAI2->IGF1R	GNAI2->IGF1R	GNAI2	IGF1R	-0.0432565528089553	0.791516566610057
GNAI2->LHCGR	GNAI2->LHCGR	GNAI2	LHCGR	-0.118471826639344	0.987093243136673
GNAI2->LPAR3	GNAI2->LPAR3	GNAI2	LPAR3	-0.0511859283229488	0.831543080516094
GNAI2->MTNR1A	GNAI2->MTNR1A	GNAI2	MTNR1A	0.0447262969748522	0.200744793835197
GNAI2->MTNR1B	GNAI2->MTNR1B	GNAI2	MTNR1B	0.0236284058928094	0.328862862075501
GNAI2->OPRD1	GNAI2->OPRD1	GNAI2	OPRD1	0.18756734301204	0.000193997373195328
GNAI2->OPRM1	GNAI2->OPRM1	GNAI2	OPRM1	0.0907922218315787	0.0440293489121468
GNAI2->P2RY12	GNAI2->P2RY12	GNAI2	P2RY12	0.133465972326571	0.0059766395605551
GNAI2->TBXA2R	GNAI2->TBXA2R	GNAI2	TBXA2R	0.227195467422096	8.35971015607343e-06
GNAI2->TSHR	GNAI2->TSHR	GNAI2	TSHR	0.158368107682779	0.00140396429772183
GNAS->ADRB2	GNAS->ADRB2	GNAS	ADRB2	-0.0152612027859286	0.612669691931759
GNAS->AVPR2	GNAS->AVPR2	GNAS	AVPR2	0.0754122661739873	0.0783721990217223
GNAS->CRHR1	GNAS->CRHR1	GNAS	CRHR1	0.129784952351016	0.00727084405841548
GNAS->GCGR	GNAS->GCGR	GNAS	GCGR	0.0163679818433847	0.379462372479136
GNAS->LHCGR	GNAS->LHCGR	GNAS	LHCGR	0.0268306729564321	0.3074395169845
GNAS->PTGDR	GNAS->PTGDR	GNAS	PTGDR	-0.123855509682506	0.990125106462081
GNAS->TSHR	GNAS->TSHR	GNAS	TSHR	-0.229890096081771	0.999993750841178
GNAS->VIPR1	GNAS->VIPR1	GNAS	VIPR1	-0.100890231795716	0.971044161022841
GNRH1->GNRHR	GNRH1->GNRHR	GNRH1	GNRHR	0.445297327050572	6.03845803300097e-19
GNRH2->GNRHR	GNRH2->GNRHR	GNRH2	GNRHR	0.334656516952899	5.18330819493811e-11
GPC3->CD81	GPC3->CD81	GPC3	CD81	0.0729355245121277	0.0854212746332454
GPC3->IGF1R	GPC3->IGF1R	GPC3	IGF1R	0.0828922640369996	0.0597448761446042
GPHA2->TSHR	GPHA2->TSHR	GPHA2	TSHR	0.279757071201388	4.34397331667336e-08
GPHB5->TSHR	GPHB5->TSHR	GPHB5	TSHR	0.0623365985386083	0.121031486743438
GPI->AMFR	GPI->AMFR	GPI	AMFR	-0.0667653107389717	0.894977792071147
GREM1->KDR	GREM1->KDR	GREM1	KDR	0.198221431146054	8.96345456161978e-05
GRN->SORT1	GRN->SORT1	GRN	SORT1	0.218054299774737	1.82827912023792e-05
GRN->TNFRSF1A	GRN->TNFRSF1A	GRN	TNFRSF1A	0.187917363498222	0.000193323996761527
GRN->TNFRSF1B	GRN->TNFRSF1B	GRN	TNFRSF1B	0.272956759136468	1.01938079138893e-07
GRP->BRS3	GRP->BRS3	GRP	BRS3	-0.0214224236248538	0.656040610982081
GRP->GRPR	GRP->GRPR	GRP	GRPR	0.0647334480938996	0.112198400033965
GRP->NMBR	GRP->NMBR	GRP	NMBR	0.0210006543631332	0.346875096197717
GUCA2A->GUCY2C	GUCA2A->GUCY2C	GUCA2A	GUCY2C	-0.0177028925584878	0.630027398006457
GUCA2B->GUCY2C	GUCA2B->GUCY2C	GUCA2B	GUCY2C	0.00619109074185949	0.453797025027557
GUCA2B->GUCY2D	GUCA2B->GUCY2D	GUCA2B	GUCY2D	0.0783170493417221	0.0707031215423068
GZMB->CHRM3	GZMB->CHRM3	GZMB	CHRM3	-0.0557956698810977	0.852425318233385
GZMB->IGF2R	GZMB->IGF2R	GZMB	IGF2R	-0.0341259348475739	0.73900352372495
HAS2->CD44	HAS2->CD44	HAS2	CD44	-0.0708085455161468	0.908157002785845
HAS2->HMMR	HAS2->HMMR	HAS2	HMMR	0.0793307982528097	0.0681303224612263
HAVCR1->CD300LB	HAVCR1->CD300LB	HAVCR1	CD300LB	0.430770428151651	9.97149921852992e-18
HAVCR1->HAVCR1	HAVCR1->HAVCR1	HAVCR1	HAVCR1	1	0
HBEGF->CD44	HBEGF->CD44	HBEGF	CD44	0.0325356373126163	0.270791250351026
HBEGF->CD82	HBEGF->CD82	HBEGF	CD82	-0.111637723783523	0.982095040231147
HBEGF->CD9	HBEGF->CD9	HBEGF	CD9	0.118727653770126	0.0127717272297824
HBEGF->EGFR	HBEGF->EGFR	HBEGF	EGFR	0.331602463486928	1.00894990232741e-10
HBEGF->ERBB2	HBEGF->ERBB2	HBEGF	ERBB2	0.197300903418301	9.61574449653684e-05
HBEGF->ERBB4	HBEGF->ERBB4	HBEGF	ERBB4	0.128358689465254	0.00783489859543855
HCRT->HCRTR1	HCRT->HCRTR1	HCRT	HCRTR1	0.0986483504242517	0.0318683197242269
HCRT->HCRTR2	HCRT->HCRTR2	HCRT	HCRTR2	0.0342484967099895	0.26034212539808
HCRT->NPFFR2	HCRT->NPFFR2	HCRT	NPFFR2	0.0608845425455843	0.12661387952117
HEBP1->FPR3	HEBP1->FPR3	HEBP1	FPR3	-0.10108722629144	0.971275914780427
HGF->CD44	HGF->CD44	HGF	CD44	-0.111689931203875	0.982138461627591
HGF->MET	HGF->MET	HGF	MET	-0.0568072186902565	0.856842904503316
HGF->SDC1	HGF->SDC1	HGF	SDC1	0.265296334592758	2.25935903140748e-07
HGF->SDC2	HGF->SDC2	HGF	SDC2	0.482221141705952	0
HGF->ST14	HGF->ST14	HGF	ST14	0.397859360513202	2.64198332575604e-15
HHLA2->TMIGD2	HHLA2->TMIGD2	HHLA2	TMIGD2	0.306823061677157	1.87095123316613e-09
HLA-A->APLP2	HLA-A->APLP2	HLA-A	APLP2	-0.129673088224454	0.992661078071791
HLA-A->ERBB2	HLA-A->ERBB2	HLA-A	ERBB2	-0.0191962356556393	0.640617428913529
HLA-A->KIR3DL1	HLA-A->KIR3DL1	HLA-A	KIR3DL1	0.33608707067842	4.26777185053927e-11
HLA-A->KIR3DL2	HLA-A->KIR3DL2	HLA-A	KIR3DL2	0.367261601171796	4.78800349957186e-13
HLA-A->LILRB1	HLA-A->LILRB1	HLA-A	LILRB1	0.4275916216558	0
HLA-A->LILRB2	HLA-A->LILRB2	HLA-A	LILRB2	0.434740251177203	0
HLA-B->CANX	HLA-B->CANX	HLA-B	CANX	0.0178326211168195	0.368993234494661
HLA-B->KIR2DL3	HLA-B->KIR2DL3	HLA-B	KIR2DL3	0.511443900022083	2.73573581781894e-25
HLA-B->KIR3DL1	HLA-B->KIR3DL1	HLA-B	KIR3DL1	0.492923039553128	2.26150485833508e-23
HLA-B->KIR3DL2	HLA-B->KIR3DL2	HLA-B	KIR3DL2	0.557465738868559	1.35127254311579e-30
HLA-B->KLRD1	HLA-B->KLRD1	HLA-B	KLRD1	0.724155196700924	0
HLA-B->LILRB1	HLA-B->LILRB1	HLA-B	LILRB1	0.674766436038809	0
HLA-B->LILRB2	HLA-B->LILRB2	HLA-B	LILRB2	0.651098891809589	0
HLA-C->KIR2DL1	HLA-C->KIR2DL1	HLA-C	KIR2DL1	0.361482282819018	1.14283071396367e-12
HLA-C->KIR2DL3	HLA-C->KIR2DL3	HLA-C	KIR2DL3	0.460276732332471	2.90115255652527e-20
HLA-C->KIR2DS4	HLA-C->KIR2DS4	HLA-C	KIR2DS4	0.350549768148639	5.65149062017906e-12
HLA-C->LILRB1	HLA-C->LILRB1	HLA-C	LILRB1	0.605894569413891	0
HLA-C->LILRB2	HLA-C->LILRB2	HLA-C	LILRB2	0.588333399832422	0
HLA-E->KLRC1	HLA-E->KLRC1	HLA-E	KLRC1	0.541289876934663	1.22849963455333e-28
HLA-E->KLRC2	HLA-E->KLRC2	HLA-E	KLRC2	0.324152081641966	2.0949764383695e-10
HLA-E->KLRD1	HLA-E->KLRD1	HLA-E	KLRD1	0.682062490659132	0
HLA-E->KLRK1	HLA-E->KLRK1	HLA-E	KLRK1	0.447259677282718	4.09161223337156e-19
HLA-F->KIR3DL1	HLA-F->KIR3DL1	HLA-F	KIR3DL1	0.482688185201695	2.31689095195007e-22
HLA-F->KIR3DL2	HLA-F->KIR3DL2	HLA-F	KIR3DL2	0.53093535217414	1.943474862033e-27
HLA-F->LILRB1	HLA-F->LILRB1	HLA-F	LILRB1	0.623858250091126	0
HLA-F->LILRB2	HLA-F->LILRB2	HLA-F	LILRB2	0.599256382390951	0
HLA-G->KIR2DL4	HLA-G->KIR2DL4	HLA-G	KIR2DL4	0.40594921488111	8.88080702305562e-16
HLA-G->KLRC1	HLA-G->KLRC1	HLA-G	KLRC1	0.301951306094388	3.37661782351484e-09
HLA-G->KLRD1	HLA-G->KLRD1	HLA-G	KLRD1	0.398907295986994	2.01331787615444e-15
HLA-G->LILRB1	HLA-G->LILRB1	HLA-G	LILRB1	0.328942319591916	1.42771716308938e-10
HLA-G->LILRB2	HLA-G->LILRB2	HLA-G	LILRB2	0.30927175382443	1.67924649880451e-09
HMGB1->HAVCR2	HMGB1->HAVCR2	HMGB1	HAVCR2	0.013150724580836	0.402575570076435
HMGB1->SDC1	HMGB1->SDC1	HMGB1	SDC1	-0.0549347846815855	0.848742863590625
HMGB1->THBD	HMGB1->THBD	HMGB1	THBD	0.0693072440500785	0.0965871770962983
HP->CD163	HP->CD163	HP	CD163	0.172144178602497	0.000573533722342536
HP->ITGAM	HP->ITGAM	HP	ITGAM	0.20056859312422	7.26398369898446e-05
HP->ITGB2	HP->ITGB2	HP	ITGB2	0.284965172068125	2.43267008379826e-08
HRAS->AGTR1	HRAS->AGTR1	HRAS	AGTR1	-0.0205665206852092	0.650114263389064
HRAS->CAV1	HRAS->CAV1	HRAS	CAV1	0.00471584488445051	0.464756570585158
HRAS->INSR	HRAS->INSR	HRAS	INSR	0.0149544503782671	0.389537708622572
HRG->FCGR1A	HRG->FCGR1A	HRG	FCGR1A	-0.0480569122709305	0.816340975250063
HSP90AA1->CFTR	HSP90AA1->CFTR	HSP90AA1	CFTR	0.0246912401461883	0.32168561386132
HSP90AA1->EGFR	HSP90AA1->EGFR	HSP90AA1	EGFR	-0.0381586199387712	0.762997393039354
HSP90AA1->FGFR3	HSP90AA1->FGFR3	HSP90AA1	FGFR3	-0.0547922286685011	0.848113965107872
HSPG2->COL13A1	HSPG2->COL13A1	HSPG2	COL13A1	0.191241055590759	0.000151512778877732
HSPG2->ITGA2	HSPG2->ITGA2	HSPG2	ITGA2	0.208238222729569	4.0899968149567e-05
HSPG2->ITGB1	HSPG2->ITGB1	HSPG2	ITGB1	0.316867257223661	6.61980245333984e-10
HSPG2->PTPRS	HSPG2->PTPRS	HSPG2	PTPRS	0.363759529375803	1.12346935225159e-12
IAPP->CALCR	IAPP->CALCR	IAPP	CALCR	0.271920157544447	1.01653932417529e-07
IAPP->RAMP1	IAPP->RAMP1	IAPP	RAMP1	-0.0409895506634489	0.778996738547407
IAPP->RAMP2	IAPP->RAMP2	IAPP	RAMP2	0.0168633302260456	0.375932192139351
ICAM1->IL2RA	ICAM1->IL2RA	ICAM1	IL2RA	0.439309617729424	0
ICAM1->ITGAL	ICAM1->ITGAL	ICAM1	ITGAL	0.410613119346028	0
ICAM1->ITGAM	ICAM1->ITGAM	ICAM1	ITGAM	0.439733498701915	0
ICAM1->ITGAX	ICAM1->ITGAX	ICAM1	ITGAX	0.320954854782896	3.96831515958149e-10
ICAM1->ITGB2	ICAM1->ITGB2	ICAM1	ITGB2	0.464493882196526	0
ICAM1->SPN	ICAM1->SPN	ICAM1	SPN	0.378897246734838	1.03837375083113e-13
ICAM2->ITGAL	ICAM2->ITGAL	ICAM2	ITGAL	0.782574488560015	0
ICAM2->ITGAM	ICAM2->ITGAM	ICAM2	ITGAM	0.606286801328449	0
ICAM2->ITGB2	ICAM2->ITGB2	ICAM2	ITGB2	0.746775346465889	0
ICAM3->CD209	ICAM3->CD209	ICAM3	CD209	0.632171673146383	0
ICAM3->CLEC4M	ICAM3->CLEC4M	ICAM3	CLEC4M	0.356763482253413	2.29551594134842e-12
ICAM3->ITGAD	ICAM3->ITGAD	ICAM3	ITGAD	0.714456731380631	7.52859210073871e-57
ICAM3->ITGAL	ICAM3->ITGAL	ICAM3	ITGAL	0.950790313494739	0
ICAM3->ITGB2	ICAM3->ITGB2	ICAM3	ITGB2	0.843301456600553	0
ICAM4->ITGA2B	ICAM4->ITGA2B	ICAM4	ITGA2B	NA	NA
ICAM4->ITGA4	ICAM4->ITGA4	ICAM4	ITGA4	NA	NA
ICAM4->ITGAL	ICAM4->ITGAL	ICAM4	ITGAL	NA	NA
ICAM4->ITGAM	ICAM4->ITGAM	ICAM4	ITGAM	NA	NA
ICAM4->ITGAV	ICAM4->ITGAV	ICAM4	ITGAV	NA	NA
ICAM4->ITGB1	ICAM4->ITGB1	ICAM4	ITGB1	NA	NA
ICAM4->ITGB2	ICAM4->ITGB2	ICAM4	ITGB2	NA	NA
ICAM4->ITGB3	ICAM4->ITGB3	ICAM4	ITGB3	NA	NA
ICAM5->ITGAL	ICAM5->ITGAL	ICAM5	ITGAL	-0.0880164358697438	0.950879826395453
ICAM5->ITGB2	ICAM5->ITGB2	ICAM5	ITGB2	0.0148524700804819	0.390271706182207
ICOSLG->CD28	ICOSLG->CD28	ICOSLG	CD28	0.286809585070948	1.97545390916573e-08
ICOSLG->CTLA4	ICOSLG->CTLA4	ICOSLG	CTLA4	0.21710132747262	1.89824768509228e-05
ICOS->ICOSLG	ICOS->ICOSLG	ICOS	ICOSLG	0.177687071005227	0.000392402778568814
ICOSLG->ICOS	ICOSLG->ICOS	ICOSLG	ICOS	0.177687071005227	0.000392402778568814
IFNA1->IFNAR1	IFNA1->IFNAR1	IFNA1	IFNAR1	0.0732055124777638	0.0846701509313855
IFNA1->IFNAR2	IFNA1->IFNAR2	IFNA1	IFNAR2	0.103280622857	0.0260966799437992
IFNA10->IFNAR1	IFNA10->IFNAR1	IFNA10	IFNAR1	-0.0625549505095337	0.879792812249563
IFNA10->IFNAR2	IFNA10->IFNAR2	IFNA10	IFNAR2	-0.059217513029677	0.866760075809844
IFNA13->IFNAR1	IFNA13->IFNAR1	IFNA13	IFNAR1	0.0439181922762953	0.205029197252192
IFNA13->IFNAR2	IFNA13->IFNAR2	IFNA13	IFNAR2	0.112267928234308	0.0173639387093484
IFNA14->IFNAR1	IFNA14->IFNAR1	IFNA14	IFNAR1	0.0828045148177798	0.0599588521358064
IFNA14->IFNAR2	IFNA14->IFNAR2	IFNA14	IFNAR2	0.0225323906204344	0.336330550464606
IFNA16->IFNAR1	IFNA16->IFNAR1	IFNA16	IFNAR1	0.00637610914530629	0.452422708435248
IFNA16->IFNAR2	IFNA16->IFNAR2	IFNA16	IFNAR2	-0.0533204773438325	0.841437254061982
IFNA17->IFNAR1	IFNA17->IFNAR1	IFNA17	IFNAR1	0.0236144804279465	0.328957325577891
IFNA17->IFNAR2	IFNA17->IFNAR2	IFNA17	IFNAR2	-0.0395134178562134	0.770683768993089
IFNA2->IFNAR1	IFNA2->IFNAR1	IFNA2	IFNAR1	0.0804690862274206	0.0653797749845156
IFNA2->IFNAR2	IFNA2->IFNAR2	IFNA2	IFNAR2	0.0447931047904046	0.200393003691207
IFNA21->IFNAR1	IFNA21->IFNAR1	IFNA21	IFNAR1	0.183251807973674	0.000265061501806972
IFNA21->IFNAR2	IFNA21->IFNAR2	IFNA21	IFNAR2	0.244422772576153	1.63340303540944e-06
IFNA4->IFNAR1	IFNA4->IFNAR1	IFNA4	IFNAR1	0.0475179648353042	0.186360869676505
IFNA4->IFNAR2	IFNA4->IFNAR2	IFNA4	IFNAR2	0.0204709601194671	0.350549704088785
IFNA5->IFNAR1	IFNA5->IFNAR1	IFNA5	IFNAR1	0.0712525365966251	0.0905187187825799
IFNA5->IFNAR2	IFNA5->IFNAR2	IFNA5	IFNAR2	0.128791105567565	0.00765997040218787
IFNA6->IFNAR1	IFNA6->IFNAR1	IFNA6	IFNAR1	0.0714649431064612	0.0898685184355197
IFNA6->IFNAR2	IFNA6->IFNAR2	IFNA6	IFNAR2	0.0335225629426857	0.264782817154285
IFNA7->IFNAR1	IFNA7->IFNAR1	IFNA7	IFNAR1	-0.00540008100356903	0.540321340654304
IFNA7->IFNAR2	IFNA7->IFNAR2	IFNA7	IFNAR2	-0.045292892898629	0.802227015087752
IFNA8->IFNAR1	IFNA8->IFNAR1	IFNA8	IFNAR1	0.0562200438982949	0.145743044642823
IFNA8->IFNAR2	IFNA8->IFNAR2	IFNA8	IFNAR2	0.0955383817950129	0.0363033607265402
IFNB1->IFNAR1	IFNB1->IFNAR1	IFNB1	IFNAR1	0.161398885346868	0.00115971006814327
IFNB1->IFNAR2	IFNB1->IFNAR2	IFNB1	IFNAR2	0.153353609453873	0.00191245064276527
IFNE->IFNAR1	IFNE->IFNAR1	IFNE	IFNAR1	0.0763612950174714	0.0758229727171256
IFNE->IFNAR2	IFNE->IFNAR2	IFNE	IFNAR2	0.11589022709262	0.0146250135741199
IFNG->IFNGR1	IFNG->IFNGR1	IFNG	IFNGR1	0.341783838010562	1.94869523991293e-11
IFNG->IFNGR2	IFNG->IFNGR2	IFNG	IFNGR2	0.1285907716944	0.00774058258433778
IFNK->IFNAR1	IFNK->IFNAR1	IFNK	IFNAR1	0.0335965800471416	0.264328289357927
IFNK->IFNAR2	IFNK->IFNAR2	IFNK	IFNAR2	0.0104014967442966	0.422690170961701
IFNL1->IFNLR1	IFNL1->IFNLR1	IFNL1	IFNLR1	0.227765585406629	7.54962447169229e-06
IFNL1->IL10RB	IFNL1->IL10RB	IFNL1	IL10RB	0.28634997165675	2.08093713872033e-08
IFNL2->IFNLR1	IFNL2->IFNLR1	IFNL2	IFNLR1	0.129540135185614	0.00736505196210145
IFNL2->IL10RB	IFNL2->IL10RB	IFNL2	IL10RB	0.142323271884081	0.00365926720691675
IFNL3->IFNLR1	IFNL3->IFNLR1	IFNL3	IFNLR1	0.0597965794809303	0.13091185402924
IFNL3->IL10RB	IFNL3->IL10RB	IFNL3	IL10RB	0.0547355441976344	0.152217108257308
IFNL4->IFNLR1	IFNL4->IFNLR1	IFNL4	IFNLR1	-0.0565316512761033	0.855592152070014
IFNL4->IL10RB	IFNL4->IL10RB	IFNL4	IL10RB	0.0105042665809032	0.421936062241758
IFNW1->IFNAR1	IFNW1->IFNAR1	IFNW1	IFNAR1	0.0816468979514635	0.0626003671357367
IFNW1->IFNAR2	IFNW1->IFNAR2	IFNW1	IFNAR2	0.147004040177315	0.00279291337011728
IGF1->IGF1R	IGF1->IGF1R	IGF1	IGF1R	-0.124684709785578	0.990506486122212
IGF2->IGF1R	IGF2->IGF1R	IGF2	IGF1R	-0.0472462276419355	0.812358266658096
IGF2->IGF2R	IGF2->IGF2R	IGF2	IGF2R	0.00468176128359923	0.465010644108358
IGF2->INSR	IGF2->INSR	IGF2	INSR	0.129414485665614	0.00743913403534123
IGFBP4->FZD8	IGFBP4->FZD8	IGFBP4	FZD8	0.478761926724316	0
IGFBP4->LRP6	IGFBP4->LRP6	IGFBP4	LRP6	0.0714615440276943	0.0898352341016568
IGFL1->IGFLR1	IGFL1->IGFLR1	IGFL1	IGFLR1	-0.00975556921427388	0.57256376264809
IGFL2->IGFLR1	IGFL2->IGFLR1	IGFL2	IGFLR1	0.320004864454699	3.58367374086096e-10
IGFL3->IGFLR1	IGFL3->IGFLR1	IGFL3	IGFLR1	0.0219637524265093	0.340230679538507
IGSF11->VSIR	IGSF11->VSIR	IGSF11	VSIR	-0.303978672320578	0.999999997355479
IHH->BOC	IHH->BOC	IHH	BOC	0.00457270009261341	0.465840130451989
IHH->CDON	IHH->CDON	IHH	CDON	-0.0262674606161301	0.688836953495053
IHH->HHIP	IHH->HHIP	IHH	HHIP	0.0817548168351773	0.0623503572226793
IHH->PTCH1	IHH->PTCH1	IHH	PTCH1	-0.0330378631376628	0.732230968246833
IHH->PTCH2	IHH->PTCH2	IHH	PTCH2	0.0205043496614575	0.350317657322476
IL10->IL10RA	IL10->IL10RA	IL10	IL10RA	0.734252780286257	1.7812335079459e-61
IL10->IL10RB	IL10->IL10RB	IL10	IL10RB	0.40432307780779	1.17660068100257e-15
IL11->IL11RA	IL11->IL11RA	IL11	IL11RA	-0.00650177013015888	0.548510378752353
IL11->IL6ST	IL11->IL6ST	IL11	IL6ST	0.119490905897943	0.0122779770894641
IL12A->IL12RB1	IL12A->IL12RB1	IL12A	IL12RB1	0.253162582990148	6.99286094060462e-07
IL12A->IL12RB2	IL12A->IL12RB2	IL12A	IL12RB2	-0.136371708711873	0.994896766936702
IL12B->IL12RB1	IL12B->IL12RB1	IL12B	IL12RB1	0.661866173476553	2.81515137611174e-46
IL12B->IL12RB2	IL12B->IL12RB2	IL12B	IL12RB2	0.0335424915471661	0.264660399706731
IL12B->IL23R	IL12B->IL23R	IL12B	IL23R	0.369943162906072	3.17873724259236e-13
IL13->IL13RA1	IL13->IL13RA1	IL13	IL13RA1	0.143371551446804	0.00344669195361689
IL13->IL13RA2	IL13->IL13RA2	IL13	IL13RA2	0.0748382653980199	0.0800010496508753
IL13->IL2RG	IL13->IL2RG	IL13	IL2RG	0.224412364391913	1.01375069676226e-05
IL13->IL4R	IL13->IL4R	IL13	IL4R	0.220250144834495	1.45257647809284e-05
IL15->IL15RA	IL15->IL15RA	IL15	IL15RA	0.71868469211382	8.3601862260721e-58
IL15->IL2RA	IL15->IL2RA	IL15	IL2RA	0.673431134789899	2.05169367457384e-48
IL15->IL2RB	IL15->IL2RB	IL15	IL2RB	0.678414103470382	2.29574908390088e-49
IL15->IL2RG	IL15->IL2RG	IL15	IL2RG	0.648462460934883	6.46705130599243e-44
IL16->CD4	IL16->CD4	IL16	CD4	0.345695220924626	1.51164413303957e-11
IL16->GRIN2D	IL16->GRIN2D	IL16	GRIN2D	-0.120242750979396	0.988143339301261
IL16->KCNJ10	IL16->KCNJ10	IL16	KCNJ10	0.0778208406341443	0.071947664483649
IL16->KCNJ15	IL16->KCNJ15	IL16	KCNJ15	0.0243536795749288	0.323880866236855
IL17A->IL17RA	IL17A->IL17RA	IL17A	IL17RA	0.0190177773988794	0.360701605446648
IL17A->IL17RC	IL17A->IL17RC	IL17A	IL17RC	-0.0971841834223021	0.966102556747959
IL17B->IL17RB	IL17B->IL17RB	IL17B	IL17RB	0.0294767380927469	0.290213840620035
IL17C->IL17RA	IL17C->IL17RA	IL17C	IL17RA	0.133677138741619	0.00590898664007956
IL17C->IL17RE	IL17C->IL17RE	IL17C	IL17RE	-0.0806395096928763	0.935028189119066
IL17F->IL17RA	IL17F->IL17RA	IL17F	IL17RA	0.0302530147375007	0.285247116967184
IL18->IL18R1	IL18->IL18R1	IL18	IL18R1	0.670679108984342	0
IL18->IL18RAP	IL18->IL18RAP	IL18	IL18RAP	0.76254574106203	7.36154764551828e-69
IL18->IL1RAPL1	IL18->IL1RAPL1	IL18	IL1RAPL1	-0.0163240640983723	0.620224152297081
IL19->IL20RA	IL19->IL20RA	IL19	IL20RA	0.0347071402834737	0.257556330106229
IL19->IL20RB	IL19->IL20RB	IL19	IL20RB	0.114483350476903	0.015641351689918
IL1A->IL1R1	IL1A->IL1R1	IL1A	IL1R1	0.336485800435654	4.04201278657452e-11
IL1A->IL1R2	IL1A->IL1R2	IL1A	IL1R2	0.220671573365946	1.40106208636939e-05
IL1A->IL1RAP	IL1A->IL1RAP	IL1A	IL1RAP	0.279888869320111	4.28132785595458e-08
IL1B->IL1R1	IL1B->IL1R1	IL1B	IL1R1	0.451201277864527	0
IL1B->IL1R2	IL1B->IL1R2	IL1B	IL1R2	0.450321055347304	0
IL1B->IL1RAP	IL1B->IL1RAP	IL1B	IL1RAP	0.208065640687163	4.14696868731586e-05
IL1F10->IL1R1	IL1F10->IL1R1	IL1F10	IL1R1	0.083010046575586	0.0594990794833007
IL1RAPL1->PTPRD	IL1RAPL1->PTPRD	IL1RAPL1	PTPRD	0.256874936328737	4.8306009123202e-07
IL1RAPL1->PTPRF	IL1RAPL1->PTPRF	IL1RAPL1	PTPRF	0.212752805391304	2.72951337963676e-05
IL1RAPL1->PTPRS	IL1RAPL1->PTPRS	IL1RAPL1	PTPRS	0.161669221890753	0.00113992569001476
IL1RN->IL1R1	IL1RN->IL1R1	IL1RN	IL1R1	0.302191562009499	3.90821715086334e-09
IL1RN->IL1R2	IL1RN->IL1R2	IL1RN	IL1R2	0.474071915045272	0
IL2->CD53	IL2->CD53	IL2	CD53	0.503250138403193	1.99409721798585e-24
IL2->IL2RA	IL2->IL2RA	IL2	IL2RA	0.4778313083865	6.80275868073394e-22
IL2->IL2RB	IL2->IL2RB	IL2	IL2RB	0.492948233726824	2.24837064312815e-23
IL2->IL2RG	IL2->IL2RG	IL2	IL2RG	0.520079621878982	3.17881259003946e-26
IL20->IL20RA	IL20->IL20RA	IL20	IL20RA	0.00493690378411344	0.463126828125356
IL20->IL20RB	IL20->IL20RB	IL20	IL20RB	0.15887083215934	0.00136045920064889
IL20->IL22RA1	IL20->IL22RA1	IL20	IL22RA1	0.165933805895096	0.00086594647208032
IL21->IL21R	IL21->IL21R	IL21	IL21R	0.751700593261803	6.53137287730042e-66
IL21->IL2RG	IL21->IL2RG	IL21	IL2RG	0.717194656239167	1.82221295653744e-57
IL22->IL10RA	IL22->IL10RA	IL22	IL10RA	0.339939956715776	2.51594888768961e-11
IL22->IL10RB	IL22->IL10RB	IL22	IL10RB	0.150525569994993	0.00226777034406562
IL22->IL22RA1	IL22->IL22RA1	IL22	IL22RA1	0.0426754348151718	0.211722626557741
IL22->IL22RA2	IL22->IL22RA2	IL22	IL22RA2	0.181854510701878	0.000292816173009814
IL23A->IL12RB1	IL23A->IL12RB1	IL23A	IL12RB1	0.352769732139415	5.59787875073848e-12
IL23A->IL23R	IL23A->IL23R	IL23A	IL23R	0.197173118184492	9.44620933990268e-05
IL24->IL20RA	IL24->IL20RA	IL24	IL20RA	-0.234695119012515	0.999995951996087
IL24->IL20RB	IL24->IL20RB	IL24	IL20RB	-0.0178988947851414	0.631477627569262
IL24->IL22RA1	IL24->IL22RA1	IL24	IL22RA1	0.0101235427512452	0.424731159403925
IL25->IL17RB	IL25->IL17RB	IL25	IL17RB	0.0841346499172023	0.05703189714324
IL26->IL20RA	IL26->IL20RA	IL26	IL20RA	-0.0473700776439554	0.812893478425115
IL26->IL20RB	IL26->IL20RB	IL26	IL20RB	0.0764114729402801	0.0756881922313588
IL27->IL27RA	IL27->IL27RA	IL27	IL27RA	0.218313295604693	1.71325446078627e-05
IL3->CSF2RB	IL3->CSF2RB	IL3	CSF2RB	0.205964103079353	4.74221198347703e-05
IL3->IL3RA	IL3->IL3RA	IL3	IL3RA	0.204511926831176	5.32475160458395e-05
IL31->IL31RA	IL31->IL31RA	IL31	IL31RA	0.00297077919530683	0.477791471447799
IL31->OSMR	IL31->OSMR	IL31	OSMR	0.0399881682339761	0.226623762200148
IL32->ITGB3	IL32->ITGB3	IL32	ITGB3	-0.00638161324986458	0.547643330609556
IL33->IL1RL1	IL33->IL1RL1	IL33	IL1RL1	0.434163985051715	5.24179297341414e-18
IL34->CSF1R	IL34->CSF1R	IL34	CSF1R	0.58334826745077	0
IL34->PTPRZ1	IL34->PTPRZ1	IL34	PTPRZ1	0.00488977945069949	0.463460214259104
IL36A->IL1RL2	IL36A->IL1RL2	IL36A	IL1RL2	0.133243347000272	0.00604870322740603
IL36RN->IL1RL2	IL36RN->IL1RL2	IL36RN	IL1RL2	0.308139118111597	1.59214030909241e-09
IL4->CD53	IL4->CD53	IL4	CD53	0.105149523638915	0.0240285822002528
IL4->IL13RA1	IL4->IL13RA1	IL4	IL13RA1	0.0852415967001639	0.0546824890034684
IL4->IL13RA2	IL4->IL13RA2	IL4	IL13RA2	0.129857706289905	0.0072430523533355
IL4->IL2RG	IL4->IL2RG	IL4	IL2RG	0.0728448490939156	0.0857284284784896
IL4->IL4R	IL4->IL4R	IL4	IL4R	0.101594913436436	0.0280872106010881
IL5->CSF2RB	IL5->CSF2RB	IL5	CSF2RB	0.06379867114408	0.115587133861499
IL5->IL5RA	IL5->IL5RA	IL5	IL5RA	0.0889824909771567	0.0473024445149733
IL6->IL6R	IL6->IL6R	IL6	IL6R	-0.0685614624028803	0.900991805062098
IL6->IL6ST	IL6->IL6ST	IL6	IL6ST	0.198494099952865	8.77834921183985e-05
IL7->IL2RG	IL7->IL2RG	IL7	IL2RG	0.492135174758604	2.71267307844778e-23
IL7->IL7R	IL7->IL7R	IL7	IL7R	0.605973597786028	3.67453928551497e-37
IL9->IL2RG	IL9->IL2RG	IL9	IL2RG	-0.0357278245462494	0.748587505824353
IL9->IL9R	IL9->IL9R	IL9	IL9R	0.0524927092921688	0.162353684475306
INHA->ACVR2A	INHA->ACVR2A	INHA	ACVR2A	0.158306163945242	0.00140941146892061
INHA->TGFBR3	INHA->TGFBR3	INHA	TGFBR3	-0.100951033967354	0.971119975039836
INHBA->ACVR1	INHBA->ACVR1	INHBA	ACVR1	0.439939893840404	0
INHBA->ACVR1B	INHBA->ACVR1B	INHBA	ACVR1B	0.0927986896749006	0.0406174525594381
INHBA->ACVR1C	INHBA->ACVR1C	INHBA	ACVR1C	0.0990238226126991	0.0313643824936427
INHBA->ACVR2A	INHBA->ACVR2A	INHBA	ACVR2A	0.300386483688224	4.8305064383525e-09
INHBA->ACVR2B	INHBA->ACVR2B	INHBA	ACVR2B	0.00457734644289611	0.465789084396226
INHBA->BAMBI	INHBA->BAMBI	INHBA	BAMBI	-0.0467060296189196	0.809613894910152
INHBA->ENG	INHBA->ENG	INHBA	ENG	0.40877639196682	0
INHBA->TGFBR3	INHBA->TGFBR3	INHBA	TGFBR3	-0.0179254042524702	0.631665152012286
INHBB->ACVR1	INHBB->ACVR1	INHBB	ACVR1	0.226431832460167	8.93533583131856e-06
INHBB->ACVR1B	INHBB->ACVR1B	INHBB	ACVR1B	0.0639766770788461	0.114875298645662
INHBB->ACVR1C	INHBB->ACVR1C	INHBB	ACVR1C	0.0567395963351742	0.143521411252852
INHBB->ACVR2A	INHBB->ACVR2A	INHBB	ACVR2A	0.149583050712205	0.00241675770019847
INHBB->ACVR2B	INHBB->ACVR2B	INHBB	ACVR2B	-0.00381912157633949	0.52855643828329
INHBB->CFC1	INHBB->CFC1	INHBB	CFC1	0.142825368114732	0.00355603018022871
INHBB->CFC1B	INHBB->CFC1B	INHBB	CFC1B	0.0371376939897345	0.243054583344519
INHBC->ACVR2A	INHBC->ACVR2A	INHBC	ACVR2A	0.247175832905851	1.25460527556896e-06
INHBC->ACVR2B	INHBC->ACVR2B	INHBC	ACVR2B	0.224176519877219	1.03481232236845e-05
INS->IGF1R	INS->IGF1R	INS	IGF1R	-0.0132914665129945	0.59839849922634
INS->INSR	INS->INSR	INS	INSR	-0.0256130903518388	0.684486485861928
INS->LRP2	INS->LRP2	INS	LRP2	-0.0384641737732176	0.764670282063492
INSL3->RXFP2	INSL3->RXFP2	INSL3	RXFP2	-0.0382714038752274	0.763556119054421
INSL5->RXFP3	INSL5->RXFP3	INSL5	RXFP3	0.135846853347281	0.0052520775592058
INSL5->RXFP4	INSL5->RXFP4	INSL5	RXFP4	0.0123900417335234	0.408151858934761
ITGAV->THY1	ITGAV->THY1	ITGAV	THY1	0.142019737380445	0.00374426208570772
ITGB2->THY1	ITGB2->THY1	ITGB2	THY1	0.38559954338795	3.27135363974812e-14
JAG1->CD46	JAG1->CD46	JAG1	CD46	0.115692590265751	0.0147888144780283
JAG1->NOTCH1	JAG1->NOTCH1	JAG1	NOTCH1	0.26689393575647	1.91758683613474e-07
JAG1->NOTCH2	JAG1->NOTCH2	JAG1	NOTCH2	0.320973790116703	3.95884898263264e-10
JAG1->NOTCH3	JAG1->NOTCH3	JAG1	NOTCH3	0.429548723657062	0
JAG1->NOTCH4	JAG1->NOTCH4	JAG1	NOTCH4	0.422402528678577	0
JAG2->NOTCH1	JAG2->NOTCH1	JAG2	NOTCH1	0.452336315873828	0
JAG2->NOTCH2	JAG2->NOTCH2	JAG2	NOTCH2	0.125614164170697	0.00905472203503638
JAG2->NOTCH3	JAG2->NOTCH3	JAG2	NOTCH3	0.528906477710069	0
JAG2->NOTCH4	JAG2->NOTCH4	JAG2	NOTCH4	0.344892633276009	1.68894067811727e-11
JAM2->F11R	JAM2->F11R	JAM2	F11R	-0.0151768052981064	0.612063258340466
JAM2->JAM3	JAM2->JAM3	JAM2	JAM3	0.344634571726706	1.75012316434999e-11
JAM3->JAM2	JAM3->JAM2	JAM3	JAM2	0.344634571726706	1.75012316434999e-11
JAML->CXADR	JAML->CXADR	JAML	CXADR	-0.193877665570897	0.999875479629102
KISS1->KISS1R	KISS1->KISS1R	KISS1	KISS1R	0.139215223197586	0.00436002896425694
KISS1->MMP24	KISS1->MMP24	KISS1	MMP24	0.08125566877852	0.0635132343555149
KITLG->KIT	KITLG->KIT	KITLG	KIT	-0.058498143999156	0.863902247341105
KLRB1->CLEC2D	KLRB1->CLEC2D	KLRB1	CLEC2D	0.649011136005064	0
KLRF1->CLEC2B	KLRF1->CLEC2B	KLRF1	CLEC2B	0.347703191847145	8.48339503598689e-12
KMT2E->NCR2	KMT2E->NCR2	KMT2E	NCR2	0.124384211015438	0.00961360593983225
KNG1->BDKRB1	KNG1->BDKRB1	KNG1	BDKRB1	0.126028553519579	0.00883904074143546
KNG1->BDKRB2	KNG1->BDKRB2	KNG1	BDKRB2	0.100361355461234	0.0296222646297972
KNG1->GP1BA	KNG1->GP1BA	KNG1	GP1BA	0.148255534204119	0.00259492778591024
KNG1->GPR135	KNG1->GPR135	KNG1	GPR135	0.147817298217078	0.00266277175483338
KNG1->ITGB2	KNG1->ITGB2	KNG1	ITGB2	0.0444015087852241	0.202460284282037
KNG1->PLAUR	KNG1->PLAUR	KNG1	PLAUR	-0.00957755483493322	0.571253900050734
KNG1->RXFP4	KNG1->RXFP4	KNG1	RXFP4	0.0847202676862186	0.0557792986737654
L1CAM->ALCAM	L1CAM->ALCAM	L1CAM	ALCAM	-0.0990238159160948	0.968624911119402
L1CAM->CD9	L1CAM->CD9	L1CAM	CD9	0.110449396334796	0.0189180762368776
L1CAM->CNTN1	L1CAM->CNTN1	L1CAM	CNTN1	-0.051330582615239	0.832225818990222
L1CAM->EGFR	L1CAM->EGFR	L1CAM	EGFR	-0.0523200855877088	0.836932782464586
L1CAM->EPHB2	L1CAM->EPHB2	L1CAM	EPHB2	-0.0355374287304467	0.747540906421829
L1CAM->ERBB2	L1CAM->ERBB2	L1CAM	ERBB2	0.0312685929762084	0.278722494644572
L1CAM->ERBB3	L1CAM->ERBB3	L1CAM	ERBB3	0.00410423360250812	0.469317857531392
L1CAM->ITGA5	L1CAM->ITGA5	L1CAM	ITGA5	0.055743323435113	0.147724072046902
L1CAM->ITGAV	L1CAM->ITGAV	L1CAM	ITGAV	-0.108368132644718	0.979191076487351
L1CAM->PTPRZ1	L1CAM->PTPRZ1	L1CAM	PTPRZ1	-0.229546424366529	0.999993199533471
LACRT->SDC1	LACRT->SDC1	LACRT	SDC1	-0.00163019381193782	0.512191155451729
LAMA1->ITGA1	LAMA1->ITGA1	LAMA1	ITGA1	-0.22810788000679	0.999992282088325
LAMA1->ITGA2	LAMA1->ITGA2	LAMA1	ITGA2	-0.130630675105514	0.993021534838862
LAMA1->ITGA7	LAMA1->ITGA7	LAMA1	ITGA7	0.265347459994035	2.24756749812274e-07
LAMA1->ITGB1	LAMA1->ITGB1	LAMA1	ITGB1	0.0229167582438019	0.333629983019246
LAMA1->ITGB8	LAMA1->ITGB8	LAMA1	ITGB8	0.046862922384743	0.189587897958104
LAMA1->RPSA	LAMA1->RPSA	LAMA1	RPSA	-0.0357343562020319	0.748720246787217
LAMA2->DAG1	LAMA2->DAG1	LAMA2	DAG1	0.202238156455901	6.57310230662758e-05
LAMA2->ITGA7	LAMA2->ITGA7	LAMA2	ITGA7	0.088102456386178	0.0489561071455085
LAMA2->ITGB1	LAMA2->ITGB1	LAMA2	ITGB1	0.484104936914907	0
LAMA2->RPSA	LAMA2->RPSA	LAMA2	RPSA	-0.0758883545668306	0.922931660956732
LAMA3->SDC2	LAMA3->SDC2	LAMA3	SDC2	0.198689133891069	8.64815202384663e-05
LAMA5->BCAM	LAMA5->BCAM	LAMA5	BCAM	0.522505252864476	0
LAMB1->ITGA6	LAMB1->ITGA6	LAMB1	ITGA6	0.551421401120025	0
LAMB1->ITGB1	LAMB1->ITGB1	LAMB1	ITGB1	0.594912346311025	0
LAMB2->RPSA	LAMB2->RPSA	LAMB2	RPSA	0.0127441559135386	0.405529912149659
LAMC2->ITGA3	LAMC2->ITGA3	LAMC2	ITGA3	0.109285414315248	0.0199569042992721
LAMC2->ITGA6	LAMC2->ITGA6	LAMC2	ITGA6	0.209480651132029	3.70109468993101e-05
LAMC2->ITGB1	LAMC2->ITGB1	LAMC2	ITGB1	0.14090363470495	0.00398755095437929
LAMC2->ITGB4	LAMC2->ITGB4	LAMC2	ITGB4	0.305067298205133	2.780475151027e-09
LCN1->LMBR1L	LCN1->LMBR1L	LCN1	LMBR1L	0.025915671271038	0.313498643262227
LCN2->LRP2	LCN2->LRP2	LCN2	LRP2	0.136463957520012	0.00507746198897642
LEAP2->GHSR	LEAP2->GHSR	LEAP2	GHSR	0.142559802919965	0.0036103045833687
LEFTY2->ACVR2B	LEFTY2->ACVR2B	LEFTY2	ACVR2B	0.00809828601293991	0.439659748079626
LEP->LEPR	LEP->LEPR	LEP	LEPR	0.0276939533748737	0.301770425905045
LGALS1->CD69	LGALS1->CD69	LGALS1	CD69	-0.0804798224945761	0.934645984025661
LGALS1->ITGB1	LGALS1->ITGB1	LGALS1	ITGB1	0.0904087800437812	0.0447048363853472
LGALS1->PTPRC	LGALS1->PTPRC	LGALS1	PTPRC	-0.128426602250464	0.992167429850749
LGALS3->LAG3	LGALS3->LAG3	LGALS3	LAG3	0.0103748046448374	0.4228485654903
LGALS3BP->ITGB1	LGALS3BP->ITGB1	LGALS3BP	ITGB1	-0.0776528571728059	0.927618446617615
LGALS9->CD44	LGALS9->CD44	LGALS9	CD44	0.0108333102277177	0.419484419660125
LGALS9->HAVCR2	LGALS9->HAVCR2	LGALS9	HAVCR2	0.782042676184828	0
LGI1->ADAM11	LGI1->ADAM11	LGI1	ADAM11	-0.108922739944207	0.979730705789912
LGI1->ADAM22	LGI1->ADAM22	LGI1	ADAM22	0.167631351911711	0.000774785016770578
LGI1->ADAM23	LGI1->ADAM23	LGI1	ADAM23	0.113272080801436	0.0165641416390392
LGI1->RTN4R	LGI1->RTN4R	LGI1	RTN4R	-0.17462127315942	0.999515271136448
LGI2->ADAM11	LGI2->ADAM11	LGI2	ADAM11	-0.22732612122536	0.999991735373166
LGI2->ADAM22	LGI2->ADAM22	LGI2	ADAM22	0.269465895096898	1.46938870818113e-07
LGI2->ADAM23	LGI2->ADAM23	LGI2	ADAM23	0.0833042427996702	0.058829299917583
LGI3->ADAM22	LGI3->ADAM22	LGI3	ADAM22	-0.233405321585937	0.999995447444297
LGI3->ADAM23	LGI3->ADAM23	LGI3	ADAM23	0.0135179668002328	0.399959838827688
LGI3->FLOT1	LGI3->FLOT1	LGI3	FLOT1	-0.033869170735332	0.737342230993793
LGI3->STX1A	LGI3->STX1A	LGI3	STX1A	-0.330081925945335	0.999999999904146
LGI4->ADAM11	LGI4->ADAM11	LGI4	ADAM11	-0.181332465914708	0.999690377943399
LGI4->ADAM22	LGI4->ADAM22	LGI4	ADAM22	0.243354881292364	1.93787441129113e-06
LGI4->ADAM23	LGI4->ADAM23	LGI4	ADAM23	-0.0322878549445229	0.727668280357146
LHB->LHCGR	LHB->LHCGR	LHB	LHCGR	-0.0527338997936524	0.838756913858596
LIF->IL6ST	LIF->IL6ST	LIF	IL6ST	0.16594290861605	0.000876243077726424
LIF->LIFR	LIF->LIFR	LIF	LIFR	0.215217245761021	2.31591456220195e-05
LILRB4->LAIR1	LILRB4->LAIR1	LILRB4	LAIR1	0.948348737452805	0
LIN7C->HTR2C	LIN7C->HTR2C	LIN7C	HTR2C	0.113754983119512	0.0161908319600427
LIPC->LRP1	LIPC->LRP1	LIPC	LRP1	0.124833115238683	0.00939649858053069
LIPH->LPAR1	LIPH->LPAR1	LIPH	LPAR1	0.00573948150596601	0.457153859715347
LIPH->LPAR2	LIPH->LPAR2	LIPH	LPAR2	-0.0436753781194536	0.793672954686576
LIPH->LPAR4	LIPH->LPAR4	LIPH	LPAR4	-0.0332014282070634	0.733240571491104
LPA->LRP2	LPA->LRP2	LPA	LRP2	0.0972771405564713	0.0337655463719782
LPL->GPIHBP1	LPL->GPIHBP1	LPL	GPIHBP1	0.267230443688684	1.85222722747131e-07
LPL->LRP1	LPL->LRP1	LPL	LRP1	0.198277966642704	8.924776573792e-05
LPL->LRP2	LPL->LRP2	LPL	LRP2	0.121002631606358	0.0113939693134388
LPL->SDC1	LPL->SDC1	LPL	SDC1	0.0405141754642707	0.223568481926527
LPL->VLDLR	LPL->VLDLR	LPL	VLDLR	0.0766295376329615	0.0750731066318284
LRFN3->LRFN3	LRFN3->LRFN3	LRFN3	LRFN3	1	0
LRFN5->LRFN5	LRFN5->LRFN5	LRFN5	LRFN5	1	0
LRPAP1->LDLR	LRPAP1->LDLR	LRPAP1	LDLR	0.122433569100781	0.0106343142351724
LRPAP1->LRP1	LRPAP1->LRP1	LRPAP1	LRP1	0.0616111128769061	0.123732510840795
LRPAP1->LRP2	LRPAP1->LRP2	LRPAP1	LRP2	0.117788493075689	0.0133437419252173
LRPAP1->LRP8	LRPAP1->LRP8	LRPAP1	LRP8	0.178426703689753	0.000379271355360821
LRPAP1->SORL1	LRPAP1->SORL1	LRPAP1	SORL1	0.0100131397691377	0.425506147035213
LRPAP1->SORT1	LRPAP1->SORT1	LRPAP1	SORT1	0.241083993759455	2.39442981432272e-06
LRPAP1->VLDLR	LRPAP1->VLDLR	LRPAP1	VLDLR	0.21028026322819	3.46953096601322e-05
LRRC4B->PTPRD	LRRC4B->PTPRD	LRRC4B	PTPRD	-0.0121666315235797	0.590220656050681
LRRC4B->PTPRF	LRRC4B->PTPRF	LRRC4B	PTPRF	0.181314342095208	0.000310022912121465
LRRC4B->PTPRS	LRRC4B->PTPRS	LRRC4B	PTPRS	0.0988412251972487	0.0316194474709761
LTA->LTBR	LTA->LTBR	LTA	LTBR	-0.200472436898003	0.999926813385779
LTA->TNFRSF14	LTA->TNFRSF14	LTA	TNFRSF14	0.00409355143245991	0.469412157732687
LTA->TNFRSF1A	LTA->TNFRSF1A	LTA	TNFRSF1A	0.0984908528750844	0.032081677316958
LTA->TNFRSF1B	LTA->TNFRSF1B	LTA	TNFRSF1B	0.827064696669462	2.21534358935688e-90
LTB->CD40	LTB->CD40	LTB	CD40	0.679928208034397	0
LTB->LTBR	LTB->LTBR	LTB	LTBR	-0.158174552669645	0.998564911824924
LTB->TNFRSF1A	LTB->TNFRSF1A	LTB	TNFRSF1A	0.0805894569413891	0.065069021353124
LTBP1->ITGB5	LTBP1->ITGB5	LTBP1	ITGB5	0.237551201480743	3.31433445771748e-06
LTBP3->ITGB5	LTBP3->ITGB5	LTBP3	ITGB5	0.430276110979991	0
LTF->LRP1	LTF->LRP1	LTF	LRP1	0.117021309689413	0.0138744050407044
LTF->LRP11	LTF->LRP11	LTF	LRP11	-0.0100150333025183	0.57450976488666
LY86->CD180	LY86->CD180	LY86	CD180	0.900994172651021	0
LY9->LY9	LY9->LY9	LY9	LY9	1	0
MADCAM1->CD44	MADCAM1->CD44	MADCAM1	CD44	0.00437108685239211	0.467342828986649
MADCAM1->ITGA4	MADCAM1->ITGA4	MADCAM1	ITGA4	0.00563988955560055	0.45789455013
MADCAM1->ITGB7	MADCAM1->ITGB7	MADCAM1	ITGB7	0.0589805932426959	0.134200561162781
MATN1->ITGA1	MATN1->ITGA1	MATN1	ITGA1	0.306461479782812	2.35435209227641e-09
MATN1->ITGB1	MATN1->ITGB1	MATN1	ITGB1	0.213959669091516	2.5693084558722e-05
MBL2->CD93	MBL2->CD93	MBL2	CD93	0.137714284079192	0.00473937215267892
MCAM->MCAM	MCAM->MCAM	MCAM	MCAM	1	0
MDK->ALK	MDK->ALK	MDK	ALK	-0.0787053912276656	0.930308607995349
MDK->ITGA4	MDK->ITGA4	MDK	ITGA4	0.208927739384886	3.86965236243801e-05
MDK->ITGA6	MDK->ITGA6	MDK	ITGA6	-0.0582354838687862	0.862821547730613
MDK->ITGB1	MDK->ITGB1	MDK	ITGB1	0.0179873498444936	0.367898687658976
MDK->LRP1	MDK->LRP1	MDK	LRP1	0.181071428812951	0.000315361904520878
MDK->NOTCH2	MDK->NOTCH2	MDK	NOTCH2	-0.0836402097223471	0.941909784968109
MDK->PTPRZ1	MDK->PTPRZ1	MDK	PTPRZ1	0.155841449039945	0.00165748798577391
MDK->SDC1	MDK->SDC1	MDK	SDC1	0.352046672892785	6.20445968463339e-12
MDK->SDC3	MDK->SDC3	MDK	SDC3	-0.146975114237545	0.997183258995389
MDK->SDC4	MDK->SDC4	MDK	SDC4	0.139839468945038	0.00423255841099382
MDK->TSPAN1	MDK->TSPAN1	MDK	TSPAN1	-0.0654173854767342	0.890294524004507
MELTF->PLG	MELTF->PLG	MELTF	PLG	-0.0656457220503752	0.89103999784281
MEPE->PHEX	MEPE->PHEX	MEPE	PHEX	0.265222851456245	2.05863483779017e-07
MFGE8->ITGAV	MFGE8->ITGAV	MFGE8	ITGAV	0.182983086013078	0.000275551533988794
MFGE8->ITGB3	MFGE8->ITGB3	MFGE8	ITGB3	0.239956800388445	2.65755155103364e-06
MFGE8->PDGFRB	MFGE8->PDGFRB	MFGE8	PDGFRB	-0.0550286498363108	0.849156014038999
MFNG->NOTCH1	MFNG->NOTCH1	MFNG	NOTCH1	0.15379399844595	0.00187792902438867
MFNG->NOTCH2	MFNG->NOTCH2	MFNG	NOTCH2	0.00227832641404677	0.482956696733804
MIA->CDH7	MIA->CDH7	MIA	CDH7	-0.144531342526073	0.996775565449199
MICA->KLRK1	MICA->KLRK1	MICA	KLRK1	-0.225598681812783	0.999990861694766
MICB->KLRK1	MICB->KLRK1	MICB	KLRK1	0.210464472264642	3.29466091996617e-05
MIF->CD74	MIF->CD74	MIF	CD74	-0.169616363374466	0.999311199438848
MIF->CXCR2	MIF->CXCR2	MIF	CXCR2	-0.178239190657418	0.999622386630892
MIF->CXCR4	MIF->CXCR4	MIF	CXCR4	-0.185414382873802	0.9997683505108
MLN->MLNR	MLN->MLNR	MLN	MLNR	0.0389290092917949	0.232654989972136
MMP1->ITGA2	MMP1->ITGA2	MMP1	ITGA2	0.221869559048713	1.26390435057313e-05
MMP12->PLAUR	MMP12->PLAUR	MMP12	PLAUR	0.399150183309423	2.85017297441807e-15
MMP13->LRP1	MMP13->LRP1	MMP13	LRP1	0.31422465068116	7.47123318755702e-10
MMP2->SDC2	MMP2->SDC2	MMP2	SDC2	0.222328545624349	1.27306776715182e-05
MMP7->CD151	MMP7->CD151	MMP7	CD151	-0.00187316744175571	0.514007501176706
MMP7->CD44	MMP7->CD44	MMP7	CD44	-0.0332240324293033	0.733379944942974
MMP7->ERBB4	MMP7->ERBB4	MMP7	ERBB4	0.0418512404469187	0.216231067896818
MMP9->CD44	MMP9->CD44	MMP9	CD44	-0.183920114531719	0.99974221420187
MMP9->EPHB2	MMP9->EPHB2	MMP9	EPHB2	0.473674814044878	0
MMP9->LRP1	MMP9->LRP1	MMP9	LRP1	0.0936905438971757	0.0391718573306328
MMRN2->CD248	MMRN2->CD248	MMRN2	CD248	0.691447112598286	0
MMRN2->CD93	MMRN2->CD93	MMRN2	CD93	0.862207575891804	0
MMRN2->CLEC14A	MMRN2->CLEC14A	MMRN2	CLEC14A	0.892790574531841	0
MRC1->PTPRC	MRC1->PTPRC	MRC1	PTPRC	0.721826962157059	0
MSMP->CCR2	MSMP->CCR2	MSMP	CCR2	NA	NA
MST1->MST1R	MST1->MST1R	MST1	MST1R	0.198231439822495	8.9565958391626e-05
MSTN->ACVR2B	MSTN->ACVR2B	MSTN	ACVR2B	0.251673790890629	8.09811798952823e-07
MUC1->SIGLEC9	MUC1->SIGLEC9	MUC1	SIGLEC9	0.325559116450274	2.20940597105091e-10
MUC2->AGR2	MUC2->AGR2	MUC2	AGR2	0.162462131289923	0.0010836597878862
MUC7->SELL	MUC7->SELL	MUC7	SELL	0.00848466148199873	0.436804417485858
MYL9->CD69	MYL9->CD69	MYL9	CD69	0.114749205982413	0.0154447984233716
MYOC->FZD1	MYOC->FZD1	MYOC	FZD1	0.164094259546142	0.000975741980347093
MYOC->FZD10	MYOC->FZD10	MYOC	FZD10	0.121206922985679	0.0112788355117039
MYOC->FZD3	MYOC->FZD3	MYOC	FZD3	0.0946501615530797	0.0376585576310504
MYOC->FZD4	MYOC->FZD4	MYOC	FZD4	0.253383498240058	6.8417055229474e-07
MYOC->FZD7	MYOC->FZD7	MYOC	FZD7	0.0771108133550478	0.0738285964932515
NAMPT->INSR	NAMPT->INSR	NAMPT	INSR	0.229793665725085	6.65377696460061e-06
NCAM1->FGFR1	NCAM1->FGFR1	NCAM1	FGFR1	0.135875095496643	0.00524397149107585
NCAM1->GFRA1	NCAM1->GFRA1	NCAM1	GFRA1	0.287408495838521	1.84572451202229e-08
NCAM1->PTPRZ1	NCAM1->PTPRZ1	NCAM1	PTPRZ1	0.341045537519725	2.15903617263831e-11
NCAM1->ROBO1	NCAM1->ROBO1	NCAM1	ROBO1	0.178990853489265	0.000358306488065452
NCAM1->ROBO3	NCAM1->ROBO3	NCAM1	ROBO3	0.259376625776037	3.75257821645789e-07
NCR3LG1->NCR3	NCR3LG1->NCR3	NCR3LG1	NCR3	-0.23233587845175	0.999994984266854
NDP->FZD4	NDP->FZD4	NDP	FZD4	0.393217478067435	7.71573879780593e-15
NDP->LGR4	NDP->LGR4	NDP	LGR4	0.175590687166864	0.000453568521760411
NECTIN1->CADM3	NECTIN1->CADM3	NECTIN1	CADM3	0.0403562115959219	0.224548749090973
NECTIN1->CD96	NECTIN1->CD96	NECTIN1	CD96	-0.293104495315872	0.999999988805651
NECTIN1->NECTIN1	NECTIN1->NECTIN1	NECTIN1	NECTIN1	1	0
NECTIN1->NECTIN3	NECTIN1->NECTIN3	NECTIN1	NECTIN3	0.230884340952326	6.04119603134926e-06
NECTIN1->NECTIN4	NECTIN1->NECTIN4	NECTIN1	NECTIN4	0.244385504460962	1.75929656566994e-06
NECTIN2->CD226	NECTIN2->CD226	NECTIN2	CD226	0.0701477023663081	0.0939101293556862
NECTIN2->CD96	NECTIN2->CD96	NECTIN2	CD96	0.119996321135146	0.012001652591273
NECTIN2->NECTIN2	NECTIN2->NECTIN2	NECTIN2	NECTIN2	1	0
NECTIN2->NECTIN3	NECTIN2->NECTIN3	NECTIN2	NECTIN3	0.135329613441923	0.00542630509242534
NECTIN2->PVRIG	NECTIN2->PVRIG	NECTIN2	PVRIG	-0.0157390410410547	0.616040956016392
NECTIN2->TIGIT	NECTIN2->TIGIT	NECTIN2	TIGIT	0.0868224278208744	0.051451000254803
NECTIN3->CADM1	NECTIN3->CADM1	NECTIN3	CADM1	0.324464924661041	2.54158610229626e-10
NECTIN3->CADM3	NECTIN3->CADM3	NECTIN3	CADM3	0.0812413954100498	0.0635467328568158
NECTIN3->NECTIN2	NECTIN3->NECTIN2	NECTIN3	NECTIN2	0.135329613441923	0.00542630509242534
NECTIN3->NECTIN3	NECTIN3->NECTIN3	NECTIN3	NECTIN3	1	0
NECTIN3->PVR	NECTIN3->PVR	NECTIN3	PVR	0.275936369163268	7.4315214994218e-08
NECTIN4->NECTIN4	NECTIN4->NECTIN4	NECTIN4	NECTIN4	1	0
NECTIN4->TIGIT	NECTIN4->TIGIT	NECTIN4	TIGIT	-0.0307313705056478	0.717882702268056
NELL2->ROBO3	NELL2->ROBO3	NELL2	ROBO3	0.137753336169125	0.00475210465804608
NGF->NGFR	NGF->NGFR	NGF	NGFR	0.377786494214039	9.38341967088686e-14
NGF->NTRK1	NGF->NTRK1	NGF	NTRK1	0.153176280453419	0.00193315514044344
NGF->SORCS3	NGF->SORCS3	NGF	SORCS3	0.228748543054052	6.91886594731321e-06
NGF->SORT1	NGF->SORT1	NGF	SORT1	-0.249951883276069	0.99999904149341
NID1->COL13A1	NID1->COL13A1	NID1	COL13A1	0.434241981393329	0
NID1->ITGAV	NID1->ITGAV	NID1	ITGAV	0.383957038432641	4.37827288486574e-14
NID1->ITGB3	NID1->ITGB3	NID1	ITGB3	0.565367815477877	0
NID1->PTPRF	NID1->PTPRF	NID1	PTPRF	0.16412078849435	0.000985609858059074
NID2->COL13A1	NID2->COL13A1	NID2	COL13A1	0.635397442512665	0
NLGN1->NRXN1	NLGN1->NRXN1	NLGN1	NRXN1	0.0343347537038792	0.259817023889012
NLGN1->NRXN2	NLGN1->NRXN2	NLGN1	NRXN2	-0.0675622634772484	0.89762421591939
NLGN1->NRXN3	NLGN1->NRXN3	NLGN1	NRXN3	0.0870251006295556	0.0510581764115435
NLGN2->NRXN1	NLGN2->NRXN1	NLGN2	NRXN1	0.298703199405058	4.97541819463927e-09
NLGN2->NRXN2	NLGN2->NRXN2	NLGN2	NRXN2	0.263783671926407	2.63642110995257e-07
NLGN2->NRXN3	NLGN2->NRXN3	NLGN2	NRXN3	0.15226011145203	0.00204338983471031
NLGN3->NRXN1	NLGN3->NRXN1	NLGN3	NRXN1	0.366251485270237	5.5813595826789e-13
NLGN3->NRXN2	NLGN3->NRXN2	NLGN3	NRXN2	0.267793905121805	1.74755646135596e-07
NLGN3->NRXN3	NLGN3->NRXN3	NLGN3	NRXN3	0.0287305839271872	0.295025520178425
NLGN4X->NRXN1	NLGN4X->NRXN1	NLGN4X	NRXN1	0.297516792295017	5.72535643036772e-09
NMB->BRS3	NMB->BRS3	NMB	BRS3	-0.0257346684401345	0.685296729080549
NMB->GRPR	NMB->GRPR	NMB	GRPR	0.124014593854784	0.00979563124365633
NMB->NMBR	NMB->NMBR	NMB	NMBR	0.0178888575355545	0.368656677600824
NMS->NMUR1	NMS->NMUR1	NMS	NMUR1	0.0393952576077266	0.229989122034969
NMS->NMUR2	NMS->NMUR2	NMS	NMUR2	0.0373060473409768	0.242066658414697
NMU->NMUR1	NMU->NMUR1	NMU	NMUR1	0.141676589099776	0.00379617431401044
NMU->NMUR2	NMU->NMUR2	NMU	NMUR2	0.0681567069352178	0.10039336087743
NODAL->ACVR1B	NODAL->ACVR1B	NODAL	ACVR1B	0.102628636212156	0.026852170557494
NODAL->ACVR1C	NODAL->ACVR1C	NODAL	ACVR1C	0.0894519358307388	0.0464353043053012
NODAL->ACVR2A	NODAL->ACVR2A	NODAL	ACVR2A	0.342252563057382	1.82566487406042e-11
NODAL->ACVR2B	NODAL->ACVR2B	NODAL	ACVR2B	0.278492115899988	4.99192924748966e-08
NODAL->CFC1	NODAL->CFC1	NODAL	CFC1	0.0214799531986778	0.343562395267761
NODAL->TDGF1	NODAL->TDGF1	NODAL	TDGF1	0.161995100985281	0.00111648594377295
NPB->NPBWR1	NPB->NPBWR1	NPB	NPBWR1	-0.0173391424921813	0.627449057393368
NPB->NPBWR2	NPB->NPBWR2	NPB	NPBWR2	0.063536885673243	0.116548998171532
NPFF->NPFFR1	NPFF->NPFFR1	NPFF	NPFFR1	0.189890046662109	0.00016352983630811
NPFF->NPFFR2	NPFF->NPFFR2	NPFF	NPFFR2	0.0827477235542646	0.0600863809740924
NPNT->ITGA8	NPNT->ITGA8	NPNT	ITGA8	0.611117475487196	0
NPNT->ITGB1	NPNT->ITGB1	NPNT	ITGB1	0.320143069972145	4.39547704847312e-10
NPPA->NPR1	NPPA->NPR1	NPPA	NPR1	-0.0925772611350122	0.959018435009213
NPPA->NPR2	NPPA->NPR2	NPPA	NPR2	-0.0134575377576667	0.599602345578493
NPPA->NPR3	NPPA->NPR3	NPPA	NPR3	-0.00287269804845978	0.521476025176224
NPPB->NPR1	NPPB->NPR1	NPPB	NPR1	-0.0207059239390842	0.651082036007729
NPPB->NPR2	NPPB->NPR2	NPPB	NPR2	-0.0055135771589666	0.541165823612125
NPPB->NPR3	NPPB->NPR3	NPPB	NPR3	0.0414563689007864	0.218410524425891
NPPC->NPR2	NPPC->NPR2	NPPC	NPR2	-0.0237544948077218	0.671991967014141
NPPC->NPR3	NPPC->NPR3	NPPC	NPR3	-0.0566943684607503	0.856286101439907
NPS->NPSR1	NPS->NPSR1	NPS	NPSR1	0.13933064570333	0.00433200814147846
NPVF->NPFFR1	NPVF->NPFFR1	NPVF	NPFFR1	0.00916050423592531	0.431817872262633
NPVF->NPFFR2	NPVF->NPFFR2	NPVF	NPFFR2	0.0625712135839696	0.120145951118066
NPW->NPBWR1	NPW->NPBWR1	NPW	NPBWR1	0.0489144046194368	0.179410647011778
NPW->NPBWR2	NPW->NPBWR2	NPW	NPBWR2	0.00152481890852104	0.488596653547406
NPY->FAP	NPY->FAP	NPY	FAP	0.0336569958475096	0.263957578519783
NPY->NPFFR2	NPY->NPFFR2	NPY	NPFFR2	0.0809383805059775	0.0642611205748808
NPY->NPY1R	NPY->NPY1R	NPY	NPY1R	0.172033032644414	0.000577849117348792
NPY->NPY2R	NPY->NPY2R	NPY	NPY2R	0.116909234368528	0.0139246897657767
NPY->NPY4R	NPY->NPY4R	NPY	NPY4R	-0.0335692361951108	0.735503842281238
NPY->NPY5R	NPY->NPY5R	NPY	NPY5R	0.138570174658477	0.0045196150829921
NPY->PRLHR	NPY->PRLHR	NPY	PRLHR	0.119246798090457	0.0124261356394356
NRG1->ERBB2	NRG1->ERBB2	NRG1	ERBB2	-0.00731460712046805	0.554539377324078
NRG1->ERBB3	NRG1->ERBB3	NRG1	ERBB3	-0.125537281171279	0.990935461399332
NRG1->ERBB4	NRG1->ERBB4	NRG1	ERBB4	0.162305182407114	0.00109459164921124
NRG2->ERBB3	NRG2->ERBB3	NRG2	ERBB3	0.161879656485994	0.00113720329006302
NRG2->ERBB4	NRG2->ERBB4	NRG2	ERBB4	0.0395854811454242	0.228906389946983
NRG3->ERBB4	NRG3->ERBB4	NRG3	ERBB4	0.230906918772729	5.70491547722704e-06
NRG4->ERBB4	NRG4->ERBB4	NRG4	ERBB4	0.189673234948595	0.00016617281968404
NRTN->GFRA1	NRTN->GFRA1	NRTN	GFRA1	-0.148419484486855	0.997430051139741
NRTN->GFRA2	NRTN->GFRA2	NRTN	GFRA2	-0.100362557590473	0.970379264398346
NRTN->RET	NRTN->RET	NRTN	RET	-0.0756496392243845	0.922245836606327
NTF3->NGFR	NTF3->NGFR	NTF3	NGFR	0.288473810907832	1.63502019668067e-08
NTF3->NTRK1	NTF3->NTRK1	NTF3	NTRK1	0.112356620627376	0.0172919979896726
NTF3->NTRK2	NTF3->NTRK2	NTF3	NTRK2	0.275640055936519	6.81240083934348e-08
NTF3->NTRK3	NTF3->NTRK3	NTF3	NTRK3	0.349587166222512	6.48658075277674e-12
NTF4->BEX3	NTF4->BEX3	NTF4	BEX3	0.0647889589899061	0.111999410865084
NTF4->NGFR	NTF4->NGFR	NTF4	NGFR	-0.117147470914423	0.986234824620207
NTF4->NTRK1	NTF4->NTRK1	NTF4	NTRK1	0.140267983147284	0.0041103246420604
NTF4->NTRK2	NTF4->NTRK2	NTF4	NTRK2	0.0405345973149021	0.223546892634369
NTN1->ADORA2B	NTN1->ADORA2B	NTN1	ADORA2B	0.185651886060686	0.00022773417295783
NTN1->DCC	NTN1->DCC	NTN1	DCC	-0.0504997639260112	0.828280337389731
NTN1->MCAM	NTN1->MCAM	NTN1	MCAM	-0.043935790283063	0.795157911829402
NTN1->NEO1	NTN1->NEO1	NTN1	NEO1	0.13181927305901	0.00655287767155171
NTN1->UNC5A	NTN1->UNC5A	NTN1	UNC5A	0.240578043009005	2.34891116370781e-06
NTN1->UNC5B	NTN1->UNC5B	NTN1	UNC5B	0.320525022705494	4.1892069556013e-10
NTN1->UNC5C	NTN1->UNC5C	NTN1	UNC5C	0.108613480469894	0.0205782632914498
NTN1->UNC5D	NTN1->UNC5D	NTN1	UNC5D	-0.0316925808532286	0.723855189906246
NTN3->CDON	NTN3->CDON	NTN3	CDON	0.22661113332387	8.36014290228354e-06
NTN3->NEO1	NTN3->NEO1	NTN3	NEO1	0.152684822113667	0.00199160052017646
NTN4->DCC	NTN4->DCC	NTN4	DCC	0.400596089847442	2.22916589889539e-15
NTN4->UNC5A	NTN4->UNC5A	NTN4	UNC5A	0.134781754545798	0.00556599850816319
NTNG1->LRRC4C	NTNG1->LRRC4C	NTNG1	LRRC4C	0.161114195882587	0.00118088293415508
NTNG2->LRRC4	NTNG2->LRRC4	NTNG2	LRRC4	0.250329846752286	9.99153963505073e-07
NTRK3->PTPRD	NTRK3->PTPRD	NTRK3	PTPRD	0.20888808819434	3.74627105738774e-05
NTRK3->PTPRF	NTRK3->PTPRF	NTRK3	PTPRF	0.12973263436686	0.007290887139371
NTRK3->PTPRS	NTRK3->PTPRS	NTRK3	PTPRS	0.085119623327421	0.0549375715411531
NTS->NTSR1	NTS->NTSR1	NTS	NTSR1	0.143610433449333	0.00339982376643733
NTS->NTSR2	NTS->NTSR2	NTS	NTSR2	0.0421940588559958	0.214349123390448
NTS->SORT1	NTS->SORT1	NTS	SORT1	-0.17748687777609	0.999602103768849
NXPH1->NRXN1	NXPH1->NRXN1	NXPH1	NRXN1	0.345212823990586	1.20628169423321e-11
NXPH1->NRXN2	NXPH1->NRXN2	NXPH1	NRXN2	0.197143491266816	9.46770359160728e-05
NXPH1->NRXN3	NXPH1->NRXN3	NXPH1	NRXN3	0.0208226232911453	0.348108559129116
NXPH2->NRXN1	NXPH2->NRXN1	NXPH2	NRXN1	0.224749335269124	9.84362285764254e-06
NXPH3->NRXN1	NXPH3->NRXN1	NXPH3	NRXN1	0.353277382866874	3.81466301913238e-12
NXPH3->NRXN2	NXPH3->NRXN2	NXPH3	NRXN2	0.337357993449727	4.70441590202356e-11
NXPH3->NRXN3	NXPH3->NRXN3	NXPH3	NRXN3	0.150637353235092	0.00225266627295051
OMG->LINGO1	OMG->LINGO1	OMG	LINGO1	-0.00326079973382331	0.524387518348148
OMG->RTN4R	OMG->RTN4R	OMG	RTN4R	0.025240664711368	0.317921947596462
OMG->RTN4RL1	OMG->RTN4RL1	OMG	RTN4RL1	0.0861897229956595	0.0527313409069055
OMG->TNFRSF1B	OMG->TNFRSF1B	OMG	TNFRSF1B	0.0917705010492204	0.0423372702663567
ORM1->CCR5	ORM1->CCR5	ORM1	CCR5	0.180047480590143	0.000332707399231053
OSM->IL6ST	OSM->IL6ST	OSM	IL6ST	0.112462222318402	0.0172298194757068
OSM->LIFR	OSM->LIFR	OSM	LIFR	0.219614571280373	1.60328168473453e-05
OSM->OSMR	OSM->OSMR	OSM	OSMR	0.362538200345299	1.348691633088e-12
OSTN->NPR3	OSTN->NPR3	OSTN	NPR3	0.18639521207664	0.000211304559192136
OXT->AVPR1A	OXT->AVPR1A	OXT	AVPR1A	0.0937591803550058	0.0390589973799984
OXT->AVPR1B	OXT->AVPR1B	OXT	AVPR1B	0.140198101119961	0.00412649627318058
OXT->AVPR2	OXT->AVPR2	OXT	AVPR2	0.184524492801479	0.000241926206574074
OXT->OXTR	OXT->OXTR	OXT	OXTR	0.0850222591940293	0.0551418601019148
PCNA->NCR2	PCNA->NCR2	PCNA	NCR2	0.0536456836367328	0.157089339552187
PCSK9->VLDLR	PCSK9->VLDLR	PCSK9	VLDLR	-0.114564429320448	0.984418817061833
PDCD1LG2->PDCD1	PDCD1LG2->PDCD1	PDCD1LG2	PDCD1	0.793639486122091	0
PDCD1LG2->RGMB	PDCD1LG2->RGMB	PDCD1LG2	RGMB	-0.0372183453629058	0.757513223189141
PDGFA->PDGFRA	PDGFA->PDGFRA	PDGFA	PDGFRA	0.345430126251338	1.56810596292372e-11
PDGFB->ART1	PDGFB->ART1	PDGFB	ART1	0.153865184226125	0.00185383982145234
PDGFB->LRP1	PDGFB->LRP1	PDGFB	LRP1	0.404977152490977	1.63653891958998e-16
PDGFB->PDGFRA	PDGFB->PDGFRA	PDGFB	PDGFRA	0.524668479499458	0
PDGFB->PDGFRB	PDGFB->PDGFRB	PDGFB	PDGFRB	0.686613462887084	0
PDGFC->PDGFRA	PDGFC->PDGFRA	PDGFC	PDGFRA	0.563614674072186	0
PDGFC->PDGFRB	PDGFC->PDGFRB	PDGFC	PDGFRB	0.493726250526639	0
PDGFD->PDGFRB	PDGFD->PDGFRB	PDGFD	PDGFRB	0.3115283046046	1.276960242761e-09
PDPN->CLEC1B	PDPN->CLEC1B	PDPN	CLEC1B	0.308371735660543	1.54724175334774e-09
PDYN->OPRD1	PDYN->OPRD1	PDYN	OPRD1	0.203822645350192	5.624199345953e-05
PDYN->OPRK1	PDYN->OPRK1	PDYN	OPRK1	0.115144973381972	0.0151561109921396
PDYN->OPRM1	PDYN->OPRM1	PDYN	OPRM1	-0.00184248502285817	0.513778150398525
PECAM1->CD38	PECAM1->CD38	PECAM1	CD38	0.621190261557823	0
PENK->MRGPRX1	PENK->MRGPRX1	PENK	MRGPRX1	-0.0147914050837743	0.609236447247701
PENK->OGFR	PENK->OGFR	PENK	OGFR	0.0580542425850129	0.138002032036853
PENK->OPRD1	PENK->OPRD1	PENK	OPRD1	0.0529364074288604	0.160314429185186
PENK->OPRM1	PENK->OPRM1	PENK	OPRM1	0.020595968181129	0.349681223485273
PF4->CXCR3	PF4->CXCR3	PF4	CXCR3	-0.0152518035408371	0.612546645443752
PF4->FGFR2	PF4->FGFR2	PF4	FGFR2	0.0786913472279881	0.0697541536347366
PF4->LDLR	PF4->LDLR	PF4	LDLR	0.0695039591670074	0.0960039339414031
PF4->PROCR	PF4->PROCR	PF4	PROCR	0.185360801604013	0.000227759983811811
PF4->SDC2	PF4->SDC2	PF4	SDC2	-0.0503348095379499	0.827490018539675
PF4->THBD	PF4->THBD	PF4	THBD	0.13542463689543	0.00537459238495065
PF4V1->CXCR3	PF4V1->CXCR3	PF4V1	CXCR3	0.0168278484304253	0.376184719373467
PGF->FLT1	PGF->FLT1	PGF	FLT1	0.36717816864214	6.6937138917838e-13
PGF->NRP1	PGF->NRP1	PGF	NRP1	0.266830096631066	1.93023406460883e-07
PGF->NRP2	PGF->NRP2	PGF	NRP2	0.131209825815217	0.00676819860215977
PGLYRP1->TREM1	PGLYRP1->TREM1	PGLYRP1	TREM1	-0.0649510325861047	0.888580134153562
PIP->CD4	PIP->CD4	PIP	CD4	0.0913103247872848	0.0431265565919283
PLA2G10->PLA2R1	PLA2G10->PLA2R1	PLA2G10	PLA2R1	0.103236558575597	0.0261471756731219
PLA2G2A->ITGA4	PLA2G2A->ITGA4	PLA2G2A	ITGA4	0.112644324907053	0.0170603760664547
PLA2G2A->ITGA5	PLA2G2A->ITGA5	PLA2G2A	ITGA5	0.202838448789775	6.07927972098348e-05
PLA2G2A->ITGAV	PLA2G2A->ITGAV	PLA2G2A	ITGAV	0.157197664173969	0.00151019533587513
PLA2G2A->ITGB1	PLA2G2A->ITGB1	PLA2G2A	ITGB1	0.0172664410191593	0.373066953514922
PLA2G2A->ITGB3	PLA2G2A->ITGB3	PLA2G2A	ITGB3	0.157101633552363	0.00151922731977158
PLAT->LRP1	PLAT->LRP1	PLAT	LRP1	0.23598633139404	3.82178028624559e-06
PLAU->IGF2R	PLAU->IGF2R	PLAU	IGF2R	0.0375434920948363	0.240584219824801
PLAU->LRP1	PLAU->LRP1	PLAU	LRP1	0.350993868333156	7.20303416620297e-12
PLAU->LRP2	PLAU->LRP2	PLAU	LRP2	-0.00762999482118508	0.556875380343766
PLAU->PLAUR	PLAU->PLAUR	PLAU	PLAUR	0.629109018155604	0
PLAU->ST14	PLAU->ST14	PLAU	ST14	0.590120354334197	0
PLG->F2R	PLG->F2R	PLG	F2R	0.0274717882028834	0.303224891996354
PLG->F2RL1	PLG->F2RL1	PLG	F2RL1	0.026613986955277	0.308869769755167
PLG->F3	PLG->F3	PLG	F3	0.0236160475780414	0.328946694259319
PLG->ITGA9	PLG->ITGA9	PLG	ITGA9	-0.0578420910247517	0.861117167827987
PLG->ITGB1	PLG->ITGB1	PLG	ITGB1	-0.123149445564528	0.989766549265828
PLG->PLGRKT	PLG->PLGRKT	PLG	PLGRKT	0.0307759235022762	0.281924370465133
PLTP->ABCA1	PLTP->ABCA1	PLTP	ABCA1	0.015793826675422	0.383511481675709
PMCH->MCHR1	PMCH->MCHR1	PMCH	MCHR1	0.210763733186533	3.21493985971805e-05
PMCH->MCHR2	PMCH->MCHR2	PMCH	MCHR2	0.0835071258950925	0.0583984925803637
PNOC->OPRL1	PNOC->OPRL1	PNOC	OPRL1	0.0634804958670257	0.116756926001662
PODXL->SELL	PODXL->SELL	PODXL	SELL	0.140469745056018	0.00408587610757
PODXL2->SELL	PODXL2->SELL	PODXL2	SELL	-0.198871995114684	0.999914724499387
POMC->MC1R	POMC->MC1R	POMC	MC1R	-0.0569043337504293	0.857178236347645
POMC->MC2R	POMC->MC2R	POMC	MC2R	0.0888009103113849	0.047641299393748
POMC->MC3R	POMC->MC3R	POMC	MC3R	0.0130618597062677	0.403267445257111
POMC->MC4R	POMC->MC4R	POMC	MC4R	0.103990781997533	0.0252940070086815
POMC->MC5R	POMC->MC5R	POMC	MC5R	-0.0483045610591949	0.817574293867997
POMC->OPRD1	POMC->OPRD1	POMC	OPRD1	0.133473427771971	0.00597423940989798
POMC->OPRK1	POMC->OPRK1	POMC	OPRK1	-0.0189928433475745	0.63912332567722
POMC->OPRM1	POMC->OPRM1	POMC	OPRM1	-0.00991507078747558	0.573736728891793
POSTN->PTK7	POSTN->PTK7	POSTN	PTK7	0.195298627120673	0.000111911462295454
PPBP->CXCR1	PPBP->CXCR1	PPBP	CXCR1	0.242813240294736	1.90309632535232e-06
PPBP->CXCR2	PPBP->CXCR2	PPBP	CXCR2	0.14800470555187	0.00263356610267832
PPY->NPY4R	PPY->NPY4R	PPY	NPY4R	-0.0355775500087193	0.747687821410685
PPY->NPY5R	PPY->NPY5R	PPY	NPY5R	-0.0277963918136442	0.698899162232891
PRG4->TLR2	PRG4->TLR2	PRG4	TLR2	0.255825709437689	5.36611228775532e-07
PRG4->TLR4	PRG4->TLR4	PRG4	TLR4	0.226024738068525	8.80281875613807e-06
PRL->PRLR	PRL->PRLR	PRL	PRLR	0.112524522683507	0.0171565023485202
PRLH->PRLHR	PRLH->PRLHR	PRLH	PRLHR	-0.103968941920035	0.974681618336948
PRND->RPSA	PRND->RPSA	PRND	RPSA	-0.0969748859485599	0.965804039521434
PROC->PROCR	PROC->PROCR	PROC	PROCR	0.0838037079492082	0.0577494507543896
PROC->TEK	PROC->TEK	PROC	TEK	0.312310485793694	9.49628652396411e-10
PROC->THBD	PROC->THBD	PROC	THBD	0.283964523251867	2.72185039133727e-08
PROK1->PROKR1	PROK1->PROKR1	PROK1	PROKR1	0.07067849726244	0.0922933065618123
PROK1->PROKR2	PROK1->PROKR2	PROK1	PROKR2	-0.0260437664520212	0.687352673975821
PROK2->PROKR1	PROK2->PROKR1	PROK2	PROKR1	0.0652192747557154	0.110465383229687
PROK2->PROKR2	PROK2->PROKR2	PROK2	PROKR2	0.0635697787067028	0.116427831522996
PROS1->AXL	PROS1->AXL	PROS1	AXL	0.104190456997519	0.0250890418443448
PROS1->MERTK	PROS1->MERTK	PROS1	MERTK	0.144629026378949	0.00322649430191317
PROS1->TYRO3	PROS1->TYRO3	PROS1	TYRO3	0.203592573832586	5.91242079180314e-05
PSAP->CD1B	PSAP->CD1B	PSAP	CD1B	0.143671500893509	0.00338793434844588
PSAP->GPR37	PSAP->GPR37	PSAP	GPR37	0.0442858234537102	0.202981832179566
PSAP->GPR37L1	PSAP->GPR37L1	PSAP	GPR37L1	0.0292327198470098	0.291783394479316
PSAP->LRP1	PSAP->LRP1	PSAP	LRP1	0.28737790936332	2.13393087415365e-08
PSEN1->NCSTN	PSEN1->NCSTN	PSEN1	NCSTN	0.270018536339272	1.38720592176613e-07
PSEN1->NOTCH1	PSEN1->NOTCH1	PSEN1	NOTCH1	0.158815107961834	0.00137900210471591
PSEN1->NOTCH2	PSEN1->NOTCH2	PSEN1	NOTCH2	0.489059231752932	0
PSEN1->NOTCH3	PSEN1->NOTCH3	PSEN1	NOTCH3	0.101502451111335	0.0282140387648295
PSEN1->NOTCH4	PSEN1->NOTCH4	PSEN1	NOTCH4	0.0851125671781686	0.0549397010018379
PSPN->GFRA1	PSPN->GFRA1	PSPN	GFRA1	0.248605108347304	1.17908917774341e-06
PSPN->GFRA4	PSPN->GFRA4	PSPN	GFRA4	-0.0303515140516778	0.715380200495513
PSPN->RET	PSPN->RET	PSPN	RET	0.031840981066695	0.275125621235057
PTDSS1->JMJD6	PTDSS1->JMJD6	PTDSS1	JMJD6	0.150298535825313	0.00231635900484561
PTDSS1->SCARB1	PTDSS1->SCARB1	PTDSS1	SCARB1	0.061851321111477	0.122811967022062
PTGS2->CAV1	PTGS2->CAV1	PTGS2	CAV1	0.0420468554835036	0.215063420320046
PTGS2->PTGDR2	PTGS2->PTGDR2	PTGS2	PTGDR2	-0.170921278378486	0.999368365921011
PTH->PTH1R	PTH->PTH1R	PTH	PTH1R	-0.0366129866526105	0.753852468368205
PTH->PTH2R	PTH->PTH2R	PTH	PTH2R	-0.0365017426509712	0.753194037749312
PTH2->PTH1R	PTH2->PTH1R	PTH2	PTH1R	0.117147278325728	0.0137653036935143
PTH2->PTH2R	PTH2->PTH2R	PTH2	PTH2R	-0.0957742462845522	0.964049750231397
PTHLH->PTH1R	PTHLH->PTH1R	PTHLH	PTH1R	0.112502798033701	0.0171971507286365
PTHLH->PTH2R	PTHLH->PTH2R	PTHLH	PTH2R	0.175740066122276	0.000448934735108724
PTMA->VIPR1	PTMA->VIPR1	PTMA	VIPR1	-0.0182680108959436	0.634021524999715
PTN->ALK	PTN->ALK	PTN	ALK	0.121783816646458	0.0109849253990938
PTN->PLXNB2	PTN->PLXNB2	PTN	PLXNB2	0.154413724870952	0.00180855463444741
PTN->PTPRB	PTN->PTPRB	PTN	PTPRB	0.473434605810307	0
PTN->PTPRS	PTN->PTPRS	PTN	PTPRS	0.0373314163562061	0.241825269639564
PTN->PTPRZ1	PTN->PTPRZ1	PTN	PTPRZ1	0.317867854362938	5.84452333635508e-10
PTN->SDC3	PTN->SDC3	PTN	SDC3	0.0503167272710059	0.172510887206353
PTPRC->CD22	PTPRC->CD22	PTPRC	CD22	0.373662438451712	2.43376607571264e-13
PTPRC->MRC1	PTPRC->MRC1	PTPRC	MRC1	0.721826962157059	0
PTPRK->PTPRK	PTPRK->PTPRK	PTPRK	PTPRK	1	0
PTPRM->PTPRM	PTPRM->PTPRM	PTPRM	PTPRM	1	0
PTPRZ1->L1CAM	PTPRZ1->L1CAM	PTPRZ1	L1CAM	-0.229546424366529	0.999993199533471
PTPRZ1->NCAM1	PTPRZ1->NCAM1	PTPRZ1	NCAM1	0.341045537519725	2.15903617263831e-11
PVR->CD226	PVR->CD226	PVR	CD226	-0.246508425885413	0.999998560301143
PVR->CD96	PVR->CD96	PVR	CD96	-0.172576497057922	0.999434595201612
PVR->NECTIN3	PVR->NECTIN3	PVR	NECTIN3	0.275936369163268	7.4315214994218e-08
PVR->PVRIG	PVR->PVRIG	PVR	PVRIG	-0.145686296017597	0.996984049464895
PVR->TIGIT	PVR->TIGIT	PVR	TIGIT	-0.251648557499508	0.999999120387007
PYY->FAP	PYY->FAP	PYY	FAP	-0.00106329524898549	0.507952399364614
PYY->NPY1R	PYY->NPY1R	PYY	NPY1R	0.072109865599354	0.0879155231059411
PYY->NPY2R	PYY->NPY2R	PYY	NPY2R	0.106267499573849	0.0228583147191565
PYY->NPY4R	PYY->NPY4R	PYY	NPY4R	0.0328769479165063	0.268764146031737
PYY->NPY5R	PYY->NPY5R	PYY	NPY5R	0.0541208558306337	0.154952658688235
QRFP->P2RY14	QRFP->P2RY14	QRFP	P2RY14	-0.0618118357754507	0.876971315111509
QRFP->QRFPR	QRFP->QRFPR	QRFP	QRFPR	-0.032983987697744	0.731898003597781
RAET1E->KLRK1	RAET1E->KLRK1	RAET1E	KLRK1	0.215305982433167	2.20730143258117e-05
RAET1G->KLRK1	RAET1G->KLRK1	RAET1G	KLRK1	0.0296147382021747	0.289327954833765
RAET1L->KLRK1	RAET1L->KLRK1	RAET1L	KLRK1	-0.0715648754734656	0.910436187484303
RARRES2->CCRL2	RARRES2->CCRL2	RARRES2	CCRL2	0.527417889968128	0
RARRES2->CMKLR1	RARRES2->CMKLR1	RARRES2	CMKLR1	0.514680902430959	0
RARRES2->GPR1	RARRES2->GPR1	RARRES2	GPR1	0.376484487585321	1.15164178672351e-13
RBP3->NOTCH1	RBP3->NOTCH1	RBP3	NOTCH1	0.145639988897352	0.0030240710878605
RBP4->STRA6	RBP4->STRA6	RBP4	STRA6	0.204650669553866	5.26631702365329e-05
RELN->ITGA3	RELN->ITGA3	RELN	ITGA3	-0.0368066619959563	0.754996551456485
RELN->ITGB1	RELN->ITGB1	RELN	ITGB1	0.202009851790383	6.48898745293883e-05
RELN->LRP8	RELN->LRP8	RELN	LRP8	0.0595004044049162	0.132099071568342
RELN->VLDLR	RELN->VLDLR	RELN	VLDLR	-0.0334603804922726	0.734835024260941
REN->ATP6AP2	REN->ATP6AP2	REN	ATP6AP2	-0.0253170816704985	0.682510079602113
RGMA->NEO1	RGMA->NEO1	RGMA	NEO1	0.128721181943536	0.00771346019879019
RGMB->NEO1	RGMB->NEO1	RGMB	NEO1	0.15760189407439	0.00148702537347003
RLN1->RXFP1	RLN1->RXFP1	RLN1	RXFP1	0.170354085698372	0.000646777563387511
RLN1->RXFP2	RLN1->RXFP2	RLN1	RXFP2	0.0450931207087081	0.198817760563263
RLN3->RXFP1	RLN3->RXFP1	RLN3	RXFP1	0.185490334326595	0.000225636054944528
RLN3->RXFP2	RLN3->RXFP2	RLN3	RXFP2	0.0288797753066984	0.294060516400782
RLN3->RXFP3	RLN3->RXFP3	RLN3	RXFP3	0.0457458114346684	0.195416561848083
RLN3->RXFP4	RLN3->RXFP4	RLN3	RXFP4	0.162491678501254	0.00108161293604529
RNASE2->TLR2	RNASE2->TLR2	RNASE2	TLR2	0.617143687206119	7.74515720853055e-39
ROBO1->ROBO1	ROBO1->ROBO1	ROBO1	ROBO1	1	0
ROBO2->ROBO2	ROBO2->ROBO2	ROBO2	ROBO2	1	0
RPH3A->NRXN1	RPH3A->NRXN1	RPH3A	NRXN1	-0.126274313871758	0.991271916764899
RPS19->C5AR1	RPS19->C5AR1	RPS19	C5AR1	-0.243051915951463	0.999998006469971
RSPO1->LGR4	RSPO1->LGR4	RSPO1	LGR4	-0.0650203186509852	0.888827235002012
RSPO1->LGR5	RSPO1->LGR5	RSPO1	LGR5	0.148308760317189	0.00258679458686007
RSPO1->LGR6	RSPO1->LGR6	RSPO1	LGR6	0.37790621053892	9.20792666986724e-14
RSPO1->LRP6	RSPO1->LRP6	RSPO1	LRP6	-0.143799866495707	0.996636936334757
RSPO1->ZNRF3	RSPO1->ZNRF3	RSPO1	ZNRF3	-0.09947761819956	0.969235900272518
RSPO2->LGR4	RSPO2->LGR4	RSPO2	LGR4	0.214926901743702	2.27836832418368e-05
RSPO2->LGR5	RSPO2->LGR5	RSPO2	LGR5	0.311011250200608	1.11642865725653e-09
RSPO2->LGR6	RSPO2->LGR6	RSPO2	LGR6	0.162303283603978	0.00109472451936983
RSPO2->RNF43	RSPO2->RNF43	RSPO2	RNF43	-0.0820461157700266	0.938320609011822
RSPO2->ZNRF3	RSPO2->ZNRF3	RSPO2	ZNRF3	0.0322960289224952	0.27237192438598
RSPO3->FZD8	RSPO3->FZD8	RSPO3	FZD8	0.322225758345957	2.69100991581111e-10
RSPO3->LGR4	RSPO3->LGR4	RSPO3	LGR4	0.0325392034649534	0.270858785924647
RSPO3->LGR5	RSPO3->LGR5	RSPO3	LGR5	0.233603495338088	4.4713216007405e-06
RSPO3->LGR6	RSPO3->LGR6	RSPO3	LGR6	0.469619255055046	4.04432063347688e-21
RSPO3->LRP6	RSPO3->LRP6	RSPO3	LRP6	-0.0720999390966687	0.91205465758445
RSPO3->SDC4	RSPO3->SDC4	RSPO3	SDC4	0.0831510684403837	0.0591852098157412
RSPO4->LGR4	RSPO4->LGR4	RSPO4	LGR4	0.0147864676960491	0.390799095080169
RSPO4->LGR5	RSPO4->LGR5	RSPO4	LGR5	0.270402352721071	1.19482861399856e-07
RSPO4->LGR6	RSPO4->LGR6	RSPO4	LGR6	0.189740409742197	0.000165349718620277
RTN4->CNTNAP1	RTN4->CNTNAP1	RTN4	CNTNAP1	0.19174987506061	0.000145912630011829
RTN4->LINGO1	RTN4->LINGO1	RTN4	LINGO1	0.00380776037605573	0.471530383999715
RTN4->RTN4R	RTN4->RTN4R	RTN4	RTN4R	0.0574832101071402	0.140307037907078
RTN4->RTN4RL1	RTN4->RTN4RL1	RTN4	RTN4RL1	-0.159515590847714	0.998693541406957
RTN4->S1PR2	RTN4->S1PR2	RTN4	S1PR2	0.0881092190053945	0.048943186738213
RTN4->TNFRSF19	RTN4->TNFRSF19	RTN4	TNFRSF19	0.266736231476341	1.94897556837666e-07
S100A8->TLR4	S100A8->TLR4	S100A8	TLR4	0.291083013179669	1.40798902388342e-08
S100A9->TLR4	S100A9->TLR4	S100A9	TLR4	0.323057488349698	3.04082376020725e-10
SAA1->CD36	SAA1->CD36	SAA1	CD36	0.181232039745594	0.000306027808243939
SAA1->FPR2	SAA1->FPR2	SAA1	FPR2	0.208957957614745	3.72507746986475e-05
SCGB1A1->LRP2	SCGB1A1->LRP2	SCGB1A1	LRP2	-0.106519441734282	0.97739870360063
SCGB3A1->MARCO	SCGB3A1->MARCO	SCGB3A1	MARCO	0.0819859054003131	0.0618176149032401
SCGB3A2->MARCO	SCGB3A2->MARCO	SCGB3A2	MARCO	0.0238048503250253	0.32766689424595
SCT->SCTR	SCT->SCTR	SCT	SCTR	0.199061284472108	8.16680181842213e-05
SCT->VIPR1	SCT->VIPR1	SCT	VIPR1	0.335996825808661	4.32054667394238e-11
SCT->VIPR2	SCT->VIPR2	SCT	VIPR2	0.283948913577774	2.7266142300348e-08
SDC2->PTPRJ	SDC2->PTPRJ	SDC2	PTPRJ	0.166140377097173	0.000865084282591269
SECTM1->CD7	SECTM1->CD7	SECTM1	CD7	0.83918707906922	0
SELE->CD44	SELE->CD44	SELE	CD44	-0.0315688618089509	0.72307852863102
SELPLG->SELE	SELPLG->SELE	SELPLG	SELE	0.413233340316882	2.47129922681078e-16
SELPLG->SELL	SELPLG->SELL	SELPLG	SELL	0.80854402837054	0
SELPLG->SELP	SELPLG->SELP	SELPLG	SELP	0.574248722709093	9.59687304010603e-33
SELPLG->SIGLEC5	SELPLG->SIGLEC5	SELPLG	SIGLEC5	0.780338744722683	4.69177426323508e-74
SEMA3A->NRP1	SEMA3A->NRP1	SEMA3A	NRP1	0.60432104317459	0
SEMA3A->NRP2	SEMA3A->NRP2	SEMA3A	NRP2	0.0939004555976566	0.0388377545369284
SEMA3A->PLXNA1	SEMA3A->PLXNA1	SEMA3A	PLXNA1	-0.207305251782457	0.999955930915365
SEMA3A->PLXNA2	SEMA3A->PLXNA2	SEMA3A	PLXNA2	-0.0190239241180023	0.639407966046711
SEMA3A->PLXNA4	SEMA3A->PLXNA4	SEMA3A	PLXNA4	0.430021024983144	0
SEMA3B->NRP1	SEMA3B->NRP1	SEMA3B	NRP1	0.196394982948056	0.000103008810728202
SEMA3B->NRP2	SEMA3B->NRP2	SEMA3B	NRP2	0.200443627820604	7.5556361235707e-05
SEMA3C->NRP1	SEMA3C->NRP1	SEMA3C	NRP1	0.317522690278126	6.10143814226391e-10
SEMA3C->NRP2	SEMA3C->NRP2	SEMA3C	NRP2	0.189375384201304	0.000173809112163078
SEMA3C->PLXND1	SEMA3C->PLXND1	SEMA3C	PLXND1	-0.0643323908496352	0.886417656379296
SEMA3D->NRP1	SEMA3D->NRP1	SEMA3D	NRP1	0.318088401793837	4.58007539214206e-10
SEMA3E->PLXND1	SEMA3E->PLXND1	SEMA3E	PLXND1	0.116850009341732	0.0139645900635487
SEMA3F->NRP1	SEMA3F->NRP1	SEMA3F	NRP1	0.566769300684309	0
SEMA3F->NRP2	SEMA3F->NRP2	SEMA3F	NRP2	0.00552573616182136	0.45872374229722
SEMA3F->PLXNA3	SEMA3F->PLXNA3	SEMA3F	PLXNA3	0.271870952995063	1.14277802955002e-07
SEMA3G->NRP2	SEMA3G->NRP2	SEMA3G	NRP2	-0.0107935460267245	0.580226034399041
SEMA4A->LILRB2	SEMA4A->LILRB2	SEMA4A	LILRB2	0.696498789153029	0
SEMA4A->PLXNB1	SEMA4A->PLXNB1	SEMA4A	PLXNB1	-0.119318977194419	0.987592514149189
SEMA4A->PLXNB2	SEMA4A->PLXNB2	SEMA4A	PLXNB2	-0.130902532398018	0.9931209868857
SEMA4A->PLXND1	SEMA4A->PLXND1	SEMA4A	PLXND1	0.33346056074286	7.90079840722748e-11
SEMA4B->DCBLD2	SEMA4B->DCBLD2	SEMA4B	DCBLD2	0.130294978687606	0.00710311627540305
SEMA4C->PLXNB2	SEMA4C->PLXNB2	SEMA4C	PLXNB2	0.302231596715261	3.88983310046163e-09
SEMA4D->CD72	SEMA4D->CD72	SEMA4D	CD72	0.769557528587282	0
SEMA4D->ERBB2	SEMA4D->ERBB2	SEMA4D	ERBB2	-0.0959197736957105	0.964259898421748
SEMA4D->MET	SEMA4D->MET	SEMA4D	MET	-0.176822339906825	0.999576330110066
SEMA4D->PLXNB1	SEMA4D->PLXNB1	SEMA4D	PLXNB1	-0.176390343791273	0.999563577574138
SEMA4D->PLXNB2	SEMA4D->PLXNB2	SEMA4D	PLXNB2	-0.0328648416160766	0.731252591622893
SEMA4G->PLXNB2	SEMA4G->PLXNB2	SEMA4G	PLXNB2	0.254841595788782	6.44303732802801e-07
SEMA5A->MET	SEMA5A->MET	SEMA5A	MET	0.0417014208939236	0.216963768768178
SEMA5A->PLXNB3	SEMA5A->PLXNB3	SEMA5A	PLXNB3	0.183868989130442	0.000258731710318173
SEMA6A->PLXNA2	SEMA6A->PLXNA2	SEMA6A	PLXNA2	0.0937148893263552	0.0391329891599187
SEMA6A->PLXNA4	SEMA6A->PLXNA4	SEMA6A	PLXNA4	-0.165163313872769	0.999078418374619
SEMA6B->PLXNA2	SEMA6B->PLXNA2	SEMA6B	PLXNA2	0.108187705964022	0.0209803849729259
SEMA6D->KDR	SEMA6D->KDR	SEMA6D	KDR	0.247839309347225	1.26856775386142e-06
SEMA6D->PLXNA1	SEMA6D->PLXNA1	SEMA6D	PLXNA1	0.0946751812551016	0.037624646895393
SEMA6D->TREM2	SEMA6D->TREM2	SEMA6D	TREM2	-0.103972971163515	0.974669658617606
SEMA6D->TYROBP	SEMA6D->TYROBP	SEMA6D	TYROBP	-0.184448951354451	0.999751762274969
SEMA7A->ITGA1	SEMA7A->ITGA1	SEMA7A	ITGA1	0.0732108983666246	0.0846149084170723
SEMA7A->ITGB1	SEMA7A->ITGB1	SEMA7A	ITGB1	0.143785322005495	0.00338641938051295
SEMA7A->PLXNC1	SEMA7A->PLXNC1	SEMA7A	PLXNC1	-0.128330302552821	0.992128107706875
SERPINA1->LRP1	SERPINA1->LRP1	SERPINA1	LRP1	0.0906608904881732	0.0442586612638906
SERPINC1->LRP1	SERPINC1->LRP1	SERPINC1	LRP1	0.0171412543362859	0.373956018095822
SERPINC1->SDC2	SERPINC1->SDC2	SERPINC1	SDC2	0.170751672139909	0.000629804157262202
SERPINE1->LRP1	SERPINE1->LRP1	SERPINE1	LRP1	0.224618638995832	1.04566066064223e-05
SERPINE1->LRP2	SERPINE1->LRP2	SERPINE1	LRP2	0.00492224135442874	0.463236030474116
SERPINE2->LRP1	SERPINE2->LRP1	SERPINE2	LRP1	0.274646061416755	8.52533711078511e-08
SERPINF1->PLXDC1	SERPINF1->PLXDC1	SERPINF1	PLXDC1	0.0776517751537312	0.0723850605912144
SERPINF1->PLXDC2	SERPINF1->PLXDC2	SERPINF1	PLXDC2	0.0498793210600811	0.174617844047431
SERPING1->LRP1	SERPING1->LRP1	SERPING1	LRP1	0.21084588869946	3.3140538766909e-05
SERPING1->SELE	SERPING1->SELE	SERPING1	SELE	0.295619187611755	7.15735122720355e-09
SERPING1->SELP	SERPING1->SELP	SERPING1	SELP	0.328054425633367	1.25470018755546e-10
SERTAD1->AR	SERTAD1->AR	SERTAD1	AR	0.101788381535371	0.0278525476630977
SFRP1->FZD2	SFRP1->FZD2	SFRP1	FZD2	0.0965029819769435	0.0348845072993705
SFRP1->FZD6	SFRP1->FZD6	SFRP1	FZD6	0.325110349039066	2.34020163398836e-10
SFRP2->FZD5	SFRP2->FZD5	SFRP2	FZD5	0.0620068613534571	0.12221845389075
SFTPA1->TLR2	SFTPA1->TLR2	SFTPA1	TLR2	0.069130253456002	0.097207157513764
SFTPA2->CD93	SFTPA2->CD93	SFTPA2	CD93	0.0211947918844027	0.345531881743571
SFTPD->LAIR1	SFTPD->LAIR1	SFTPD	LAIR1	0.0162943915416899	0.379987688453607
SFTPD->SIRPA	SFTPD->SIRPA	SFTPD	SIRPA	-0.124374148099049	0.990381477629838
SHANK1->ADGRL1	SHANK1->ADGRL1	SHANK1	ADGRL1	0.220181969922708	1.46107663999711e-05
SHANK1->SSTR2	SHANK1->SSTR2	SHANK1	SSTR2	0.0291896305506484	0.292060958455955
SHH->BOC	SHH->BOC	SHH	BOC	0.128201451023937	0.00789936947029698
SHH->CDON	SHH->CDON	SHH	CDON	-0.0195327260891289	0.642907444922762
SHH->GAS1	SHH->GAS1	SHH	GAS1	-0.00344496185619713	0.525748788141802
SHH->GPC5	SHH->GPC5	SHH	GPC5	0.181095011666798	0.000309009378864593
SHH->HHIP	SHH->HHIP	SHH	HHIP	0.154962249327924	0.00173359668861307
SHH->LRP2	SHH->LRP2	SHH	LRP2	-0.0565655656934073	0.855736974011405
SHH->PTCH1	SHH->PTCH1	SHH	PTCH1	-0.01267937922796	0.593953542644886
SHH->PTCH2	SHH->PTCH2	SHH	PTCH2	0.0285743587036815	0.296037574529477
SHH->SMO	SHH->SMO	SHH	SMO	0.0444616377896713	0.202142033768462
SIGLEC1->SPN	SIGLEC1->SPN	SIGLEC1	SPN	0.768437638845026	0
SIRPA->CD47	SIRPA->CD47	SIRPA	CD47	-0.105327929549738	0.976143688084297
SIRPB2->CD47	SIRPB2->CD47	SIRPB2	CD47	0.39471447207275	5.50427239727946e-15
SIRPG->CD47	SIRPG->CD47	SIRPG	CD47	0.307436670264606	1.73552320295163e-09
SLAMF1->SLAMF1	SLAMF1->SLAMF1	SLAMF1	SLAMF1	1	0
SLAMF6->SLAMF6	SLAMF6->SLAMF6	SLAMF6	SLAMF6	1	0
SLAMF7->SLAMF7	SLAMF7->SLAMF7	SLAMF7	SLAMF7	1	0
SLIT1->GPC1	SLIT1->GPC1	SLIT1	GPC1	0.070103069079479	0.0940509096095284
SLIT1->ROBO1	SLIT1->ROBO1	SLIT1	ROBO1	-0.0444278384572572	0.797772044096748
SLIT1->ROBO2	SLIT1->ROBO2	SLIT1	ROBO2	0.0396926788641552	0.228297489031921
SLIT1->SDC1	SLIT1->SDC1	SLIT1	SDC1	-0.00589768021873016	0.544045769637233
SLIT2->APP	SLIT2->APP	SLIT2	APP	0.297535904436075	6.73065827045778e-09
SLIT2->GPC1	SLIT2->GPC1	SLIT2	GPC1	0.280591756231923	4.50236057835731e-08
SLIT2->ROBO1	SLIT2->ROBO1	SLIT2	ROBO1	0.344887223180636	1.69020174455569e-11
SLIT2->ROBO2	SLIT2->ROBO2	SLIT2	ROBO2	-0.00222948808409422	0.516670637013901
SLIT2->ROBO4	SLIT2->ROBO4	SLIT2	ROBO4	0.403483154653663	4.19305266950056e-16
SLIT2->SDC1	SLIT2->SDC1	SLIT2	SDC1	0.199601005466225	8.06308316442554e-05
SLIT3->ROBO1	SLIT3->ROBO1	SLIT3	ROBO1	0.162309759068165	0.00110655549596164
SLIT3->ROBO2	SLIT3->ROBO2	SLIT3	ROBO2	0.145517549713503	0.00304563695046346
SLIT3->ROBO4	SLIT3->ROBO4	SLIT3	ROBO4	0.620905420036423	0
SLITRK1->PTPRD	SLITRK1->PTPRD	SLITRK1	PTPRD	0.223750112104526	1.07394894758134e-05
SLITRK1->PTPRS	SLITRK1->PTPRS	SLITRK1	PTPRS	-0.0579584916689716	0.861600904973994
SLITRK2->PTPRD	SLITRK2->PTPRD	SLITRK2	PTPRD	0.126101918379767	0.00880578931072752
SLITRK2->PTPRS	SLITRK2->PTPRS	SLITRK2	PTPRS	0.171336232693612	0.000614402667943788
SLITRK3->PTPRD	SLITRK3->PTPRD	SLITRK3	PTPRD	0.225718907406648	9.04242835503501e-06
SLITRK3->PTPRS	SLITRK3->PTPRS	SLITRK3	PTPRS	0.0756790177837474	0.0776737112782379
SLITRK5->PTPRD	SLITRK5->PTPRD	SLITRK5	PTPRD	0.243530070400216	1.77811450546653e-06
SLITRK6->PTPRS	SLITRK6->PTPRS	SLITRK6	PTPRS	0.0318491227447493	0.275163627759243
SLPI->PLSCR1	SLPI->PLSCR1	SLPI	PLSCR1	-0.0898091579588946	0.954215991747686
SLPI->PLSCR4	SLPI->PLSCR4	SLPI	PLSCR4	-0.0347746307698965	0.742852301191357
SLURP1->CHRNA7	SLURP1->CHRNA7	SLURP1	CHRNA7	-0.0805832188120236	0.9348936567377
SNCA->LAG3	SNCA->LAG3	SNCA	LAG3	-0.229947853443221	0.999993436429787
SOST->LRP4	SOST->LRP4	SOST	LRP4	0.102237722624417	0.0273137992882153
SOST->LRP5	SOST->LRP5	SOST	LRP5	0.0820702674954549	0.0616240138542032
SOST->LRP6	SOST->LRP6	SOST	LRP6	0.167291739644757	0.000792286236406135
SOSTDC1->LRP4	SOSTDC1->LRP4	SOSTDC1	LRP4	0.252515852028111	7.4539739814082e-07
SOSTDC1->LRP5	SOSTDC1->LRP5	SOSTDC1	LRP5	0.228379826191028	7.14936595825523e-06
SOSTDC1->LRP6	SOSTDC1->LRP6	SOSTDC1	LRP6	0.289721590506439	1.41770093223978e-08
SPINK1->EGFR	SPINK1->EGFR	SPINK1	EGFR	-0.0443650768646828	0.797346743978917
SPN->SIGLEC1	SPN->SIGLEC1	SPN	SIGLEC1	0.768437638845026	0
SPON1->APP	SPON1->APP	SPON1	APP	0.215021129803742	2.35381207413712e-05
SPON1->LRP8	SPON1->LRP8	SPON1	LRP8	0.00454975495649269	0.465994808152781
SPON2->ITGA4	SPON2->ITGA4	SPON2	ITGA4	-0.0744795657316444	0.919027458965669
SPON2->ITGA5	SPON2->ITGA5	SPON2	ITGA5	0.158731521988318	0.00138620882260032
SPON2->ITGAM	SPON2->ITGAM	SPON2	ITGAM	0.100544864230275	0.0294025770112203
SPON2->ITGB1	SPON2->ITGB1	SPON2	ITGB1	0.104175308730474	0.025105807183232
SPON2->ITGB2	SPON2->ITGB2	SPON2	ITGB2	0.105792927247066	0.0233675923592188
SPP1->CD44	SPP1->CD44	SPP1	CD44	0.0302252560834832	0.285336915315509
SPP1->ITGA4	SPP1->ITGA4	SPP1	ITGA4	0.188197606438554	0.000189421480808496
SPP1->ITGA9	SPP1->ITGA9	SPP1	ITGA9	0.145369397930774	0.00309177100509035
SPP1->ITGAV	SPP1->ITGAV	SPP1	ITGAV	0.299305546632655	5.48025521141752e-09
SPP1->ITGB1	SPP1->ITGB1	SPP1	ITGB1	0.12336112995252	0.0101506463274795
[truncated: 282 more rows]
