# Supplementary material for: Melanoma molecular subtyping and scoring model construction based on ligand-receptor pairs
Source: Front Genet. 2023 Jan 26;14:1098202. doi: 10.3389/fgene.2023.1098202 (PMC9909287; doi:10.3389/fgene.2023.1098202)
Supplement: Supplementary file 8 [file Table3.XLS]

Tag	LR	ligand	receptor	rho	p.value
A2M->LRP1	A2M->LRP1	A2M	LRP1	0.0464340703153092	0.342240523099036
AANAT->MTNR1A	AANAT->MTNR1A	AANAT	MTNR1A	-0.0213729308666018	0.574366511450285
AANAT->MTNR1B	AANAT->MTNR1B	AANAT	MTNR1B	-0.00834956183057449	0.529220035108232
ACE->BDKRB2	ACE->BDKRB2	ACE	BDKRB2	0.142161635832522	0.105462524390973
ADAM10->EPHA3	ADAM10->EPHA3	ADAM10	EPHA3	0.398563777994158	0.00015342890067224
ADAM11->ITGA4	ADAM11->ITGA4	ADAM11	ITGA4	-0.33889970788705	0.99881741198525
ADAM12->ITGA9	ADAM12->ITGA9	ADAM12	ITGA9	0.41039435248296	9.78190485156707e-05
ADAM12->ITGB1	ADAM12->ITGB1	ADAM12	ITGB1	0.264654333008763	0.00933711791782137
ADAM12->SDC4	ADAM12->SDC4	ADAM12	SDC4	-0.0150682513893454	0.552429654884443
ADAM15->ITGA5	ADAM15->ITGA5	ADAM15	ITGA5	0.367200384624525	0.000436062579051095
ADAM15->ITGA9	ADAM15->ITGA9	ADAM15	ITGA9	0.0726630963972736	0.261875810797594
ADAM15->ITGAV	ADAM15->ITGAV	ADAM15	ITGAV	-0.509396299902629	0.999998844783785
ADAM15->ITGB1	ADAM15->ITGB1	ADAM15	ITGB1	-0.478164556962025	0.999994621790761
ADAM15->ITGB3	ADAM15->ITGB3	ADAM15	ITGB3	0.158641674780915	0.0811478490605701
ADAM17->ITGA5	ADAM17->ITGA5	ADAM17	ITGA5	0.0389973161966581	0.366468688626858
ADAM17->ITGB1	ADAM17->ITGB1	ADAM17	ITGB1	0.483471275559883	4.18577299525102e-06
ADAM17->NOTCH1	ADAM17->NOTCH1	ADAM17	NOTCH1	0.271242347176216	0.0078042463956966
ADAM2->ITGA6	ADAM2->ITGA6	ADAM2	ITGA6	-0.0785053554040896	0.754642733672912
ADAM2->ITGA9	ADAM2->ITGA9	ADAM2	ITGA9	0.162390457643622	0.0762513379649414
ADAM2->ITGB1	ADAM2->ITGB1	ADAM2	ITGB1	-0.0756572541382668	0.746692947043284
ADAM2->ITGB7	ADAM2->ITGB7	ADAM2	ITGB7	0.0918208373904577	0.21007005921969
ADAM23->ITGA4	ADAM23->ITGA4	ADAM23	ITGA4	0.155233690360273	0.0857986536519797
ADAM23->ITGA5	ADAM23->ITGA5	ADAM23	ITGA5	-0.0508279626832847	0.671787982273183
ADAM23->ITGB3	ADAM23->ITGB3	ADAM23	ITGB3	0.292940603700097	0.00450431819698534
ADAM28->ITGA4	ADAM28->ITGA4	ADAM28	ITGA4	0.645618305744888	0
ADAM29->ITGA4	ADAM29->ITGA4	ADAM29	ITGA4	-0.0787731256085687	0.755383293158491
ADAM7->ITGA4	ADAM7->ITGA4	ADAM7	ITGA4	0.303140214216164	0.00340444188456602
ADAM7->ITGB7	ADAM7->ITGB7	ADAM7	ITGB7	0.683763388510224	0
ADAM9->ITGA3	ADAM9->ITGA3	ADAM9	ITGA3	-0.0440847127555988	0.650527288097793
ADAM9->ITGA6	ADAM9->ITGA6	ADAM9	ITGA6	0.172224926971762	0.064461245032084
ADAM9->ITGAV	ADAM9->ITGAV	ADAM9	ITGAV	0.292210321324245	0.00459389065197315
ADAM9->ITGB1	ADAM9->ITGB1	ADAM9	ITGB1	0.518524829600779	7.18764371496141e-07
ADAM9->ITGB5	ADAM9->ITGB5	ADAM9	ITGB5	0.0480282375851996	0.336824399509037
ADCYAP1->ADCYAP1R1	ADCYAP1->ADCYAP1R1	ADCYAP1	ADCYAP1R1	0.234712755598832	0.0187793094069996
ADCYAP1->SCTR	ADCYAP1->SCTR	ADCYAP1	SCTR	0.124488802336904	0.136866673146686
ADCYAP1->VIPR1	ADCYAP1->VIPR1	ADCYAP1	VIPR1	0.158933787731256	0.0807581045986282
ADCYAP1->VIPR2	ADCYAP1->VIPR2	ADCYAP1	VIPR2	0.13524829600779	0.117073016057224
ADGRB1->RTN4R	ADGRB1->RTN4R	ADGRB1	RTN4R	0.0893865628042843	0.216303844816633
ADGRB1->RTN4RL1	ADGRB1->RTN4RL1	ADGRB1	RTN4RL1	0.33539435248296	0.00131963530413851
ADGRB1->RTN4RL2	ADGRB1->RTN4RL2	ADGRB1	RTN4RL2	0.133641674780915	0.119894336405354
ADGRE5->CD55	ADGRE5->CD55	ADGRE5	CD55	-0.134396299902629	0.881479418719427
ADIPOQ->ADIPOR1	ADIPOQ->ADIPOR1	ADIPOQ	ADIPOR1	-0.135419519352066	0.882965121775487
ADIPOQ->ADIPOR2	ADIPOQ->ADIPOR2	ADIPOQ	ADIPOR2	0.122956705899536	0.140172137143832
ADM->CALCR	ADM->CALCR	ADM	CALCR	-0.137000973709834	0.885993179368701
ADM->CALCRL	ADM->CALCRL	ADM	CALCRL	-0.120399221032132	0.855099813513568
ADM->MRGPRX2	ADM->MRGPRX2	ADM	MRGPRX2	-0.0443037974683544	0.651238857727083
ADM->RAMP2	ADM->RAMP2	ADM	RAMP2	-0.00771665043816943	0.527011799337802
ADM->RAMP3	ADM->RAMP3	ADM	RAMP3	0.0943524829600779	0.203698613267554
ADM2->CALCR	ADM2->CALCR	ADM2	CALCR	0.0670403300908842	0.278591495238519
ADM2->CALCRL	ADM2->CALCRL	ADM2	CALCRL	-0.437161861996058	0.999971911109086
ADM2->RAMP1	ADM2->RAMP1	ADM2	RAMP1	0.0279334708712017	0.403472745737523
ADM2->RAMP2	ADM2->RAMP2	ADM2	RAMP2	0.34871195662742	0.000817735123288668
ADM2->RAMP3	ADM2->RAMP3	ADM2	RAMP3	0.213268094381349	0.0295715851468115
AFDN->EPHA7	AFDN->EPHA7	AFDN	EPHA7	-0.174707887049659	0.938308775652273
AFDN->EPHB2	AFDN->EPHB2	AFDN	EPHB2	0.150292112950341	0.0928872012714977
AFDN->EPHB3	AFDN->EPHB3	AFDN	EPHB3	0.0660175267770204	0.281243316421882
AFDN->EPHB6	AFDN->EPHB6	AFDN	EPHB6	0.0280428432327167	0.402924396078825
AFDN->F11R	AFDN->F11R	AFDN	F11R	-0.243987341772152	0.984765947836963
AFDN->NECTIN1	AFDN->NECTIN1	AFDN	NECTIN1	0.126095423563778	0.133776068016333
AFDN->NECTIN2	AFDN->NECTIN2	AFDN	NECTIN2	0.0787487828627069	0.244751265738147
AFDN->NECTIN3	AFDN->NECTIN3	AFDN	NECTIN3	-0.0764849074975657	0.7490168085234
AFDN->NECTIN4	AFDN->NECTIN4	AFDN	NECTIN4	-0.0423076923076923	0.644736589806601
AGRN->ATP1A3	AGRN->ATP1A3	AGRN	ATP1A3	-0.11840311587147	0.851042974284453
AGRN->DAG1	AGRN->DAG1	AGRN	DAG1	0.511991918168671	7.0756744276327e-07
AGRN->LRP4	AGRN->LRP4	AGRN	LRP4	0.325876338851022	0.00176315630045999
AGRN->MUSK	AGRN->MUSK	AGRN	MUSK	0.128627069133398	0.129002598036786
AGRP->MC3R	AGRP->MC3R	AGRP	MC3R	0.0618062317429406	0.293859051748814
AGRP->MC4R	AGRP->MC4R	AGRP	MC4R	-0.0633398247322298	0.710838036369019
AGRP->MC5R	AGRP->MC5R	AGRP	MC5R	0.22809152872444	0.0217050180254204
AGRP->SDC3	AGRP->SDC3	AGRP	SDC3	0.474756572541383	6.31683646915939e-06
AGT->AGTR1	AGT->AGTR1	AGT	AGTR1	-0.0676484907497566	0.72364391697376
AGT->AGTR2	AGT->AGTR2	AGT	AGTR2	0.0646056475170399	0.285444060331098
AGT->LRP2	AGT->LRP2	AGT	LRP2	-0.0555501460564752	0.68701428003197
AGT->MAS1	AGT->MAS1	AGT	MAS1	0.21404576436222	0.0291761364778819
AHSG->INSR	AHSG->INSR	AHSG	INSR	0.236868530119589	0.0177859787453782
ALB->LRP2	ALB->LRP2	ALB	LRP2	0.0723953261927946	0.262642952782322
ALCAM->CD6	ALCAM->CD6	ALCAM	CD6	0.102994157740993	0.182821495284117
ALCAM->CHL1	ALCAM->CHL1	ALCAM	CHL1	0.44690847127556	2.2010363800833e-05
ALCAM->L1CAM	ALCAM->L1CAM	ALCAM	L1CAM	-0.44437682570594	0.999975490256485
ALCAM->NRP1	ALCAM->NRP1	ALCAM	NRP1	0.645934761441091	0
ALKAL1->ALK	ALKAL1->ALK	ALKAL1	ALK	0.0267283349561831	0.407393312195769
ALKAL1->LTK	ALKAL1->LTK	ALKAL1	LTK	0.0060856864654333	0.478767285285705
ALKAL2->ALK	ALKAL2->ALK	ALKAL2	ALK	0.105744888023369	0.176462607578744
ALKAL2->LTK	ALKAL2->LTK	ALKAL2	LTK	-0.0283349561830575	0.598149613878356
AMBN->CD63	AMBN->CD63	AMBN	CD63	0.146154735608449	0.0993507300544892
AMELX->CD63	AMELX->CD63	AMELX	CD63	-0.00619530422716927	0.521607261790921
AMELX->LAMP1	AMELX->LAMP1	AMELX	LAMP1	0.0490034385256491	0.334009811547267
AMELX->LAMP2	AMELX->LAMP2	AMELX	LAMP2	0.0218112330288425	0.42434305112997
AMELY->CD63	AMELY->CD63	AMELY	CD63	0.116517262156869	0.153246340514311
AMELY->LAMP1	AMELY->LAMP1	AMELY	LAMP1	0.102704544931719	0.183875891220206
AMELY->LAMP2	AMELY->LAMP2	AMELY	LAMP2	-0.154576436222006	0.913316408269694
AMH->ACVR1	AMH->ACVR1	AMH	ACVR1	0.166955738536067	0.0706961610821039
AMH->AMHR2	AMH->AMHR2	AMH	AMHR2	0.0749152563016325	0.255857035887221
AMH->EGFR	AMH->EGFR	AMH	EGFR	0.0396910886758121	0.364184499125119
ANG->PLXNB2	ANG->PLXNB2	ANG	PLXNB2	0.321713729308666	0.00199598735052397
ANGPT1->ITGA5	ANGPT1->ITGA5	ANGPT1	ITGA5	0.100645695265345	0.188741419895016
ANGPT1->ITGB1	ANGPT1->ITGB1	ANGPT1	ITGB1	0.480379746835443	4.84937959899679e-06
ANGPT1->TEK	ANGPT1->TEK	ANGPT1	TEK	0.363120740019474	0.000539649907066364
ANGPT1->TIE1	ANGPT1->TIE1	ANGPT1	TIE1	-0.113120740019474	0.839949795369089
ANGPT2->TEK	ANGPT2->TEK	ANGPT2	TEK	0.505674937174269	9.99425923958258e-07
ANGPT2->TIE1	ANGPT2->TIE1	ANGPT2	TIE1	-0.181366731787267	0.945159141920701
ANGPT4->TEK	ANGPT4->TEK	ANGPT4	TEK	-0.0117088607594937	0.540924258168619
ANGPTL1->TEK	ANGPTL1->TEK	ANGPTL1	TEK	0.341966893865628	0.00107488544539725
ANGPTL2->ITGA5	ANGPTL2->ITGA5	ANGPTL2	ITGA5	0.537153568081403	1.66509143483059e-07
ANGPTL2->ITGB1	ANGPTL2->ITGB1	ANGPTL2	ITGB1	0.0581430023319088	0.305383098924944
ANGPTL2->LILRB2	ANGPTL2->LILRB2	ANGPTL2	LILRB2	0.161162129762781	0.0779637587244905
ANGPTL3->ITGA5	ANGPTL3->ITGA5	ANGPTL3	ITGA5	0.0863077306961619	0.224733042583998
ANGPTL3->ITGAV	ANGPTL3->ITGAV	ANGPTL3	ITGAV	-0.0848344693281402	0.771825110054567
ANGPTL3->ITGB3	ANGPTL3->ITGB3	ANGPTL3	ITGB3	0.0153359298928919	0.446562383453839
ANOS1->FGFR1	ANOS1->FGFR1	ANOS1	FGFR1	-0.0532132424537488	0.679708098861623
ANOS1->SDC2	ANOS1->SDC2	ANOS1	SDC2	0.187501141076629	0.0489932837077091
ANPEP->SELE	ANPEP->SELE	ANPEP	SELE	0.374539767167155	0.000336193662581263
ANXA1->DYSF	ANXA1->DYSF	ANXA1	DYSF	-0.211102861524605	0.969085631326076
ANXA1->EGFR	ANXA1->EGFR	ANXA1	EGFR	0.03053816052978	0.394671045019176
ANXA1->FPR1	ANXA1->FPR1	ANXA1	FPR1	-0.154674748510341	0.913254706976034
ANXA1->FPR2	ANXA1->FPR2	ANXA1	FPR2	0.0951685441141291	0.20205884321937
ANXA1->FPR3	ANXA1->FPR3	ANXA1	FPR3	0.0721766807260245	0.26365414322713
ANXA2->ROBO4	ANXA2->ROBO4	ANXA2	ROBO4	0.0516796494644596	0.32520133527851
ANXA2->TLR2	ANXA2->TLR2	ANXA2	TLR2	0.201192794547225	0.0377428253672742
APLN->APLNR	APLN->APLNR	APLN	APLNR	0.335832521908471	0.00130187921181678
APOB->ENO1	APOB->ENO1	APOB	ENO1	0.0264735416852626	0.408427451160859
APOB->LDLR	APOB->LDLR	APOB	LDLR	-0.0819863680623174	0.764176755289316
APOB->LRP2	APOB->LRP2	APOB	LRP2	-0.0667964946445959	0.721133559897133
APOB->LSR	APOB->LSR	APOB	LSR	0.130793573515093	0.125011094484846
APOB->OLR1	APOB->OLR1	APOB	OLR1	0.23722005842259	0.0177613072148166
APOD->LEPR	APOD->LEPR	APOD	LEPR	-0.0226148237895004	0.578409539900159
APOE->LDLR	APOE->LDLR	APOE	LDLR	-0.0204358595175371	0.570937458877857
APOE->LRP1	APOE->LRP1	APOE	LRP1	0.220875248758038	0.0252253449423971
APOE->LRP2	APOE->LRP2	APOE	LRP2	0.0370133703352176	0.373026060109764
APOE->LRP5	APOE->LRP5	APOE	LRP5	0.0314997048429935	0.391434840177338
APOE->LRP8	APOE->LRP8	APOE	LRP8	0.035893597210969	0.376743275411577
APOE->SCARB1	APOE->SCARB1	APOE	SCARB1	0.375574340162384	0.000323931533067835
APOE->SORL1	APOE->SORL1	APOE	SORL1	0.158606125892213	0.0813411593398762
APOE->VLDLR	APOE->VLDLR	APOE	VLDLR	-0.137561694024541	0.886657763120185
APP->CAV1	APP->CAV1	APP	CAV1	0.174415774099318	0.0620357035273974
APP->CD74	APP->CD74	APP	CD74	-0.196056475170399	0.958331981259237
APP->FPR2	APP->FPR2	APP	FPR2	-0.118451801363194	0.851142802417252
APP->GPC1	APP->GPC1	APP	GPC1	-0.0930141979946508	0.79255556681665
APP->LRP1	APP->LRP1	APP	LRP1	-0.160004868549172	0.920691039736089
APP->NCSTN	APP->NCSTN	APP	NCSTN	0.197346479581602	0.0406420004383269
AREG->EGFR	AREG->EGFR	AREG	EGFR	0.0871957156767283	0.222003364993494
AREG->ERBB3	AREG->ERBB3	AREG	ERBB3	0.0510710808179163	0.327127293241365
ARF1->CHRM3	ARF1->CHRM3	ARF1	CHRM3	0.0265946117009045	0.408016006286893
ARF1->INSR	ARF1->INSR	ARF1	INSR	0.256951417674048	0.0111283475915493
ARF1->PLD2	ARF1->PLD2	ARF1	PLD2	0.652555988315482	0
ARTN->GFRA1	ARTN->GFRA1	ARTN	GFRA1	-0.00416260954235638	0.514598416296961
ARTN->GFRA3	ARTN->GFRA3	ARTN	GFRA3	0.258787731256086	0.0107692066938219
ARTN->RET	ARTN->RET	ARTN	RET	0.0409931840311587	0.359648207272667
ASIP->ATRN	ASIP->ATRN	ASIP	ATRN	-0.277288218111003	0.993204464868194
ASIP->F11R	ASIP->F11R	ASIP	F11R	0.374269717624148	0.000368549560511978
ASIP->MC1R	ASIP->MC1R	ASIP	MC1R	0.231158714703018	0.0203057173690748
ASIP->MC2R	ASIP->MC2R	ASIP	MC2R	-0.0994888023369036	0.808932267401584
ASIP->MC3R	ASIP->MC3R	ASIP	MC3R	0.0196445959104187	0.431666680644201
ASIP->MC4R	ASIP->MC4R	ASIP	MC4R	-0.155696202531646	0.914877521532077
ASIP->MC5R	ASIP->MC5R	ASIP	MC5R	-0.0370740019474197	0.627493981436741
AVP->AVPR1A	AVP->AVPR1A	AVP	AVPR1A	-0.148247322297955	0.904094885932667
AVP->AVPR1B	AVP->AVPR1B	AVP	AVPR1B	-0.111708860759494	0.836896923829805
AVP->AVPR2	AVP->AVPR2	AVP	AVPR2	-0.170911458811945	0.933964577653347
AVP->OXTR	AVP->OXTR	AVP	OXTR	0.237536514118793	0.0176361801116383
AZGP1->ITGAV	AZGP1->ITGAV	AZGP1	ITGAV	-0.0509493670886076	0.672564130426055
B2M->CD1A	B2M->CD1A	B2M	CD1A	0.0454479065238559	0.345132458403249
B2M->CD1B	B2M->CD1B	B2M	CD1B	0.412268743914314	9.09542800514072e-05
B2M->HLA-F	B2M->HLA-F	B2M	HLA-F	0.623953261927946	1.73091823664152e-10
B2M->LILRB1	B2M->LILRB1	B2M	LILRB1	0.258106134371957	0.0109472035433302
BAG6->NCR3	BAG6->NCR3	BAG6	NCR3	-0.100657254138267	0.811724952526829
BDNF->NGFR	BDNF->NGFR	BDNF	NGFR	0.34072541382668	0.00111771097934077
BDNF->NTRK2	BDNF->NTRK2	BDNF	NTRK2	-0.0329113924050633	0.613596037591266
BDNF->SORT1	BDNF->SORT1	BDNF	SORT1	0.0745131450827653	0.256606672331426
BGN->FGFR3	BGN->FGFR3	BGN	FGFR3	0.128678887060694	0.129196176824895
BGN->TLR2	BGN->TLR2	BGN	TLR2	0.375069987209164	0.000329857437135951
BGN->TLR4	BGN->TLR4	BGN	TLR4	0.208598067200735	0.0325290077676957
BMP10->ACVR2A	BMP10->ACVR2A	BMP10	ACVR2A	-0.089326249552832	0.783145611639645
BMP10->ACVRL1	BMP10->ACVRL1	BMP10	ACVRL1	0.136904435886395	0.114466435492364
BMP10->BMPR1A	BMP10->BMPR1A	BMP10	BMPR1A	-0.099014721366983	0.80734954642997
BMP10->BMPR1B	BMP10->BMPR1B	BMP10	BMPR1B	-0.175451408543953	0.939021779316252
BMP10->BMPR2	BMP10->BMPR2	BMP10	BMPR2	-0.0952659156901507	0.798182619289657
BMP10->ENG	BMP10->ENG	BMP10	ENG	0.172128603512216	0.0646493686211908
BMP15->ACVR2A	BMP15->ACVR2A	BMP15	ACVR2A	-0.270399221032132	0.99190808185522
BMP15->BMPR1A	BMP15->BMPR1A	BMP15	BMPR1A	-0.187950340798442	0.951447225779036
BMP15->BMPR1B	BMP15->BMPR1B	BMP15	BMPR1B	0.100462512171373	0.188796777139812
BMP15->BMPR2	BMP15->BMPR2	BMP15	BMPR2	-0.0226144109055501	0.578629751373868
BMP2->ACVR2A	BMP2->ACVR2A	BMP2	ACVR2A	0.178529698149951	0.0576713589977361
BMP2->ACVR2B	BMP2->ACVR2B	BMP2	ACVR2B	-0.250949367088608	0.987033971510309
BMP2->BMPR1A	BMP2->BMPR1A	BMP2	BMPR1A	0.139922103213242	0.109130143741602
BMP2->BMPR1B	BMP2->BMPR1B	BMP2	BMPR1B	-0.174902629016553	0.938520030448212
BMP2->BMPR2	BMP2->BMPR2	BMP2	BMPR2	-0.00569620253164557	0.519957282163645
BMP2->ENG	BMP2->ENG	BMP2	ENG	0.0882181110029211	0.219333140395847
BMP2->HJV	BMP2->HJV	BMP2	HJV	-0.17261441090555	0.936002387730632
BMP2->RGMB	BMP2->RGMB	BMP2	RGMB	-0.227799415774099	0.978169102735689
BMP3->ACVR2B	BMP3->ACVR2B	BMP3	ACVR2B	0.181621226874391	0.0545511410129959
BMP4->BMPR1A	BMP4->BMPR1A	BMP4	BMPR1A	-0.134031158714703	0.880836841727721
BMP4->BMPR1B	BMP4->BMPR1B	BMP4	BMPR1B	-0.17935735150925	0.943202025776971
BMP4->BMPR2	BMP4->BMPR2	BMP4	BMPR2	-0.146616358325219	0.901607406306578
BMP4->CFC1	BMP4->CFC1	BMP4	CFC1	0.128213242453749	0.129774814465744
BMP4->RGMB	BMP4->RGMB	BMP4	RGMB	-0.182497565725414	0.946332708755102
BMP5->HJV	BMP5->HJV	BMP5	HJV	0.117867575462512	0.150108216074395
BMP6->ACVR1	BMP6->ACVR1	BMP6	ACVR1	0.256523855890945	0.0113701527834407
BMP6->ACVR2A	BMP6->ACVR2A	BMP6	ACVR2A	0.309347614410906	0.00285804691769104
BMP6->BMPR1A	BMP6->BMPR1A	BMP6	BMPR1A	0.269863680623174	0.00820611005557034
BMP6->BMPR1B	BMP6->BMPR1B	BMP6	BMPR1B	-0.286197663096397	0.994610636386218
BMP6->BMPR2	BMP6->BMPR2	BMP6	BMPR2	0.0139483933787731	0.451376195061274
BMP6->HJV	BMP6->HJV	BMP6	HJV	-0.130014605647517	0.873608367292148
BMP7->ACVR1	BMP7->ACVR1	BMP7	ACVR1	0.04817429406037	0.33635642373771
BMP7->ACVR2A	BMP7->ACVR2A	BMP7	ACVR2A	0.0121226874391431	0.457720796683237
BMP7->ACVR2B	BMP7->ACVR2B	BMP7	ACVR2B	0.0389727361246349	0.366299706772429
BMP7->BMPR1A	BMP7->BMPR1A	BMP7	BMPR1A	-0.029649464459591	0.602602987320001
BMP7->BMPR1B	BMP7->BMPR1B	BMP7	BMPR1B	-0.0923563777994158	0.791348857459785
BMP7->BMPR2	BMP7->BMPR2	BMP7	BMPR2	0.060856864654333	0.296738282436826
BMP7->ENG	BMP7->ENG	BMP7	ENG	0.00114410905550146	0.496041022028489
BMP7->HJV	BMP7->HJV	BMP7	HJV	0.255063291139241	0.0117729003003914
BMP8A->ACVR2A	BMP8A->ACVR2A	BMP8A	ACVR2A	0.130574488802337	0.125410822477434
BMP8A->ACVR2B	BMP8A->ACVR2B	BMP8A	ACVR2B	-0.0323271665043817	0.611633449483537
BMP8A->BMPR1A	BMP8A->BMPR1A	BMP8A	BMPR1A	0.142161635832522	0.105462524390973
BMP8A->BMPR2	BMP8A->BMPR2	BMP8A	BMPR2	-0.00567185978578384	0.519872246025202
BMP8A->TGFBR1	BMP8A->TGFBR1	BMP8A	TGFBR1	0.0726630963972736	0.261875810797594
BMP8A->TGFBR2	BMP8A->TGFBR2	BMP8A	TGFBR2	-0.0885832521908471	0.781679284288705
BSG->SELE	BSG->SELE	BSG	SELE	-0.382935735150925	0.999728666170932
BSG->SLC16A1	BSG->SLC16A1	BSG	SLC16A1	0.184712755598832	0.0515640267790464
BSG->SLC16A7	BSG->SLC16A7	BSG	SLC16A7	-0.298393378773126	0.996119929200915
BST2->LILRA4	BST2->LILRA4	BST2	LILRA4	0.165787279623808	0.0721191953541066
BTC->EGFR	BTC->EGFR	BTC	EGFR	0.218573515092502	0.0265668069104979
BTC->ERBB2	BTC->ERBB2	BTC	ERBB2	0.0546007789678676	0.316021387481165
BTC->ERBB3	BTC->ERBB3	BTC	ERBB3	0.0324001947419669	0.388202893438997
BTC->ERBB4	BTC->ERBB4	BTC	ERBB4	0.282596656508742	0.00581129896992327
BTLA->CD79A	BTLA->CD79A	BTLA	CD79A	0.750365141187926	0
BTLA->TNFRSF14	BTLA->TNFRSF14	BTLA	TNFRSF14	0.0912504488427795	0.211914857002383
BTLA->VTCN1	BTLA->VTCN1	BTLA	VTCN1	0.0450340798442064	0.346471881079457
C1QA->CD33	C1QA->CD33	C1QA	CD33	0.713047711781889	0
C1QA->CD93	C1QA->CD93	C1QA	CD93	0.0990506329113924	0.192180048761739
C1QA->CSPG4	C1QA->CSPG4	C1QA	CSPG4	-0.120277507302824	0.854854564023391
C1QB->CD33	C1QB->CD33	C1QB	CD33	0.780323638790246	1.1571351334175e-17
C1QB->LRP1	C1QB->LRP1	C1QB	LRP1	0.246532659039735	0.0142537966698673
C1QTNF1->AVPR2	C1QTNF1->AVPR2	C1QTNF1	AVPR2	0.120959840312855	0.14414441469157
C3->C3AR1	C3->C3AR1	C3	C3AR1	0.311051606621227	0.00272237280519094
C3->C5AR2	C3->C5AR2	C3	C5AR2	-0.10650080941404	0.824892475197683
C3->CD19	C3->CD19	C3	CD19	0.58062317429406	1.92207068323264e-08
C3->CD46	C3->CD46	C3	CD46	-0.0444011684518014	0.651554942892586
C3->CR1	C3->CR1	C3	CR1	0.332521908471276	0.00144153171252869
C3->CR2	C3->CR2	C3	CR2	0.465116845180136	9.84197913700516e-06
C3->ITGAM	C3->ITGAM	C3	ITGAM	0.40238558909445	0.000132892382151576
C3->ITGAX	C3->ITGAX	C3	ITGAX	0.35842259006816	0.000631320329239094
C3->ITGB2	C3->ITGB2	C3	ITGB2	0.410345666991237	9.80035726942602e-05
C3->LRP1	C3->LRP1	C3	LRP1	0.299756572541383	0.00373960959105849
C3->NRP1	C3->NRP1	C3	NRP1	0.0429406037000974	0.353276504744596
C4A->C3AR1	C4A->C3AR1	C4A	C3AR1	-0.164873417721519	0.926897753931541
C4A->C5AR2	C4A->C5AR2	C4A	C5AR2	-0.0581676992216798	0.694692796256541
C4A->CR1	C4A->CR1	C4A	CR1	-0.0817429406037001	0.763516653217312
C4A->NRP1	C4A->NRP1	C4A	NRP1	-0.196007789678676	0.958293090282546
C4B->CD46	C4B->CD46	C4B	CD46	-0.0498782862706913	0.669162160174951
C4B->CR1	C4B->CR1	C4B	CR1	0.163826679649464	0.0744352780572639
C4BPA->BMPR2	C4BPA->BMPR2	C4BPA	BMPR2	-0.195277507302824	0.957706243428975
C4BPA->CD40	C4BPA->CD40	C4BPA	CD40	0.0269961051606621	0.406481993570787
C4BPA->LRP1	C4BPA->LRP1	C4BPA	LRP1	0.0378042843232717	0.370164646805329
C5->C5AR1	C5->C5AR1	C5	C5AR1	-0.114483933787731	0.842862230969985
C5->C5AR2	C5->C5AR2	C5	C5AR2	0.0300027994520696	0.39647598214056
CADM1->CADM1	CADM1->CADM1	CADM1	CADM1	1	0
CADM1->CADM3	CADM1->CADM3	CADM1	CADM3	-0.134177215189873	0.881094162652747
CADM1->CRTAM	CADM1->CRTAM	CADM1	CRTAM	-0.101874391431353	0.814607461532527
CADM1->NECTIN3	CADM1->NECTIN3	CADM1	NECTIN3	0.324026290165531	0.00186345391153219
CADM3->CADM1	CADM3->CADM1	CADM3	CADM1	-0.134177215189873	0.881094162652747
CADM3->CADM3	CADM3->CADM3	CADM3	CADM3	1	0
CADM3->NECTIN1	CADM3->NECTIN1	CADM3	NECTIN1	0.108519961051607	0.170188987861078
CADM3->NECTIN3	CADM3->NECTIN3	CADM3	NECTIN3	-0.0226387536514119	0.578713255274627
CALCA->CALCR	CALCA->CALCR	CALCA	CALCR	0.113461538461538	0.159371023792956
CALCA->CALCRL	CALCA->CALCRL	CALCA	CALCRL	-0.222492697176242	0.975546467826587
CALCA->RAMP1	CALCA->RAMP1	CALCA	RAMP1	0.0911879259980526	0.211680757969
CALCA->RAMP2	CALCA->RAMP2	CALCA	RAMP2	0.194741966893866	0.0427481136050752
CALCB->CALCR	CALCB->CALCR	CALCB	CALCR	-0.199050632911392	0.960668698348087
CALCB->CALCRL	CALCB->CALCRL	CALCB	CALCRL	0.159444985394353	0.0800794050250831
CALCB->RAMP1	CALCB->RAMP1	CALCB	RAMP1	0.0482473222979552	0.336122529443683
CALR->ITGA3	CALR->ITGA3	CALR	ITGA3	0.412943195541731	7.77625249988433e-05
CALR->ITGAV	CALR->ITGAV	CALR	ITGAV	-0.552720943577255	0.999999935968197
CALR->LRP1	CALR->LRP1	CALR	LRP1	0.441132438353493	2.35930112918383e-05
CALR->MTNR1A	CALR->MTNR1A	CALR	MTNR1A	-0.122676760923899	0.859275418346674
CALR->SCARF1	CALR->SCARF1	CALR	SCARF1	0.320756094912938	0.00197536601220696
CALR->TSHR	CALR->TSHR	CALR	TSHR	0.00210567314612903	0.492652961594211
CAMP->FPR2	CAMP->FPR2	CAMP	FPR2	0.0546251217137293	0.315945345515167
CCK->CCKAR	CCK->CCKAR	CCK	CCKAR	0.0678188899707887	0.275926835391857
CCK->CCKBR	CCK->CCKBR	CCK	CCKBR	-0.115847127555988	0.845740106775461
CCL1->CCR8	CCL1->CCR8	CCL1	CCR8	-0.0410662122687439	0.640671309793233
CCL11->ACKR2	CCL11->ACKR2	CCL11	ACKR2	0.0724683544303797	0.262433619934752
CCL11->ACKR4	CCL11->ACKR4	CCL11	ACKR4	0.21881694255112	0.0264321445349417
CCL11->CCR2	CCL11->CCR2	CCL11	CCR2	0.102896786757546	0.183049140454715
CCL11->CCR3	CCL11->CCR3	CCL11	CCR3	0.0758276533592989	0.252896151488432
CCL11->CCR5	CCL11->CCR5	CCL11	CCR5	0.0314995131450828	0.391233686839922
CCL11->CXCR3	CCL11->CXCR3	CCL11	CXCR3	0.0351022395326193	0.379151359091619
CCL13->ACKR2	CCL13->ACKR2	CCL13	ACKR2	0.247249269717624	0.0141407165603969
CCL13->ACKR4	CCL13->ACKR4	CCL13	ACKR4	0.0483933787731256	0.33565492843032
CCL13->CCR2	CCL13->CCR2	CCL13	CCR2	0.385686465433301	0.000246073608520276
CCL13->CCR3	CCL13->CCR3	CCL13	CCR3	0.369814995131451	0.000429870468940821
CCL13->CCR5	CCL13->CCR5	CCL13	CCR5	0.297638753651412	0.00396391763066888
CCL13->CXCR3	CCL13->CXCR3	CCL13	CXCR3	0.474951314508277	6.25970862638777e-06
CCL14->ACKR2	CCL14->ACKR2	CCL14	ACKR2	0.638753651411879	0
CCL14->CCR1	CCL14->CCR1	CCL14	CCR1	0.262891083811367	0.00962337805906178
CCL14->CCR3	CCL14->CCR3	CCL14	CCR3	0.262731256085686	0.00978732541002306
CCL14->CCR5	CCL14->CCR5	CCL14	CCR5	0.159639727361246	0.0798219732415066
CCL15->CCR1	CCL15->CCR1	CCL15	CCR1	0.083277040392489	0.232801036175327
CCL15->CCR3	CCL15->CCR3	CCL15	CCR3	0.0376338851022395	0.370729375328391
CCL16->CCR1	CCL16->CCR1	CCL16	CCR1	0.0141188785231346	0.450856682814677
CCL16->CCR2	CCL16->CCR2	CCL16	CCR2	0.13483446932814	0.117795248486073
CCL16->CCR5	CCL16->CCR5	CCL16	CCR5	0.178481012658228	0.0577215791659791
CCL16->CCR8	CCL16->CCR8	CCL16	CCR8	-0.0367818889970789	0.626523772686938
CCL16->HRH4	CCL16->HRH4	CCL16	HRH4	0.250535540408958	0.0130997660539808
CCL17->ACKR1	CCL17->ACKR1	CCL17	ACKR1	0.407229795520935	0.000110504928605224
CCL17->ACKR2	CCL17->ACKR2	CCL17	ACKR2	0.39746835443038	0.000159832521056488
CCL17->CCR4	CCL17->CCR4	CCL17	CCR4	0.363437195715677	0.000533934006609863
CCL17->CCR8	CCL17->CCR8	CCL17	CCR8	0.200511197663096	0.0382483302540928
CCL18->CCR3	CCL18->CCR3	CCL18	CCR3	0.206840311587147	0.0337579464891607
CCL18->CCR8	CCL18->CCR8	CCL18	CCR8	0.202458617332035	0.036818288711781
CCL18->PITPNM3	CCL18->PITPNM3	CCL18	PITPNM3	-0.010759624631087	0.537489910839088
CCL19->ACKR2	CCL19->ACKR2	CCL19	ACKR2	0.56351365333111	3.20638760394191e-08
CCL19->ACKR4	CCL19->ACKR4	CCL19	ACKR4	0.100840438417388	0.188277894683289
CCL19->CCR10	CCL19->CCR10	CCL19	CCR10	0.0699127915835219	0.270188255486776
CCL19->CCR7	CCL19->CCR7	CCL19	CCR7	0.937469191042135	2.46435835354966e-37
CCL19->CCRL2	CCL19->CCRL2	CCL19	CCRL2	-0.132425343389401	0.877665046812478
CCL19->CXCR3	CCL19->CXCR3	CCL19	CXCR3	0.777962378071722	1.66425987063985e-17
CCL2->ACKR1	CCL2->ACKR1	CCL2	ACKR1	0.356236078849158	0.000635973832515699
CCL2->ACKR2	CCL2->ACKR2	CCL2	ACKR2	0.185810440744542	0.050553865192954
CCL2->ACKR4	CCL2->ACKR4	CCL2	ACKR4	0.168770311238295	0.0685283209666756
CCL2->CCR1	CCL2->CCR1	CCL2	CCR1	0.626161626623571	3.38492751936967e-10
CCL2->CCR10	CCL2->CCR10	CCL2	CCR10	-0.0975547414232609	0.803809529588438
CCL2->CCR2	CCL2->CCR2	CCL2	CCR2	0.538395063270932	1.54561691011637e-07
CCL2->CCR3	CCL2->CCR3	CCL2	CCR3	0.353886975281511	0.000688349310623942
CCL2->CCR4	CCL2->CCR4	CCL2	CCR4	0.29050986503935	0.0046990306331166
CCL2->CCR5	CCL2->CCR5	CCL2	CCR5	0.198091505510115	0.0400592633833103
CCL20->ACKR4	CCL20->ACKR4	CCL20	ACKR4	0.184883154819864	0.051403184673613
CCL20->CCR6	CCL20->CCR6	CCL20	CCR6	0.0761441090555015	0.252007052234466
CCL20->CXCR3	CCL20->CXCR3	CCL20	CXCR3	0.02134858812074	0.425800852479882
CCL21->ACKR2	CCL21->ACKR2	CCL21	ACKR2	0.565774099318403	4.93479897907221e-08
CCL21->ACKR4	CCL21->ACKR4	CCL21	ACKR4	0.0607594936708861	0.297034306306187
CCL21->CCR10	CCL21->CCR10	CCL21	CCR10	0.0754381694255112	0.253992656447679
CCL21->CCR7	CCL21->CCR7	CCL21	CCR7	0.859006815968841	0
CCL21->CXCR3	CCL21->CXCR3	CCL21	CXCR3	0.596153846153846	6.43879713727095e-09
CCL22->ACKR2	CCL22->ACKR2	CCL22	ACKR2	0.478943524829601	5.19022356857253e-06
CCL22->CCR4	CCL22->CCR4	CCL22	CCR4	0.527896786757546	4.35337548724687e-07
CCL23->CCR1	CCL23->CCR1	CCL23	CCR1	0.265301030317902	0.00906447566440348
CCL24->CCR2	CCL24->CCR2	CCL24	CCR2	0.23230282375852	0.0198034195612602
CCL24->CCR3	CCL24->CCR3	CCL24	CCR3	0.132521908471276	0.121888421672705
CCL25->ACKR2	CCL25->ACKR2	CCL25	ACKR2	0.21419182083739	0.0290888075747332
CCL25->ACKR4	CCL25->ACKR4	CCL25	ACKR4	-0.0180379746835443	0.562873124119093
CCL25->CCR10	CCL25->CCR10	CCL25	CCR10	0.0205452775073028	0.428564237355745
CCL25->CCR9	CCL25->CCR9	CCL25	CCR9	-0.136635832521909	0.885367786379076
CCL26->CCR1	CCL26->CCR1	CCL26	CCR1	0.268343892068577	0.00839878293798609
CCL26->CCR2	CCL26->CCR2	CCL26	CCR2	0.26516553067186	0.00922048728032576
CCL26->CCR3	CCL26->CCR3	CCL26	CCR3	0.245886075949367	0.0145926719246317
CCL27->ACKR2	CCL27->ACKR2	CCL27	ACKR2	-0.107984420642648	0.828666053280615
CCL27->CCR10	CCL27->CCR10	CCL27	CCR10	-0.118281402142162	0.850793211200498
CCL28->ACKR2	CCL28->ACKR2	CCL28	ACKR2	-0.0690116845180136	0.727637626069303
CCL28->CCR10	CCL28->CCR10	CCL28	CCR10	0.0907497565725414	0.212800016714356
CCL28->CCR3	CCL28->CCR3	CCL28	CCR3	-0.207473222979552	0.966682790590479
CCL3->ACKR2	CCL3->ACKR2	CCL3	ACKR2	0.0743914313534567	0.256951646531101
CCL3->CCR1	CCL3->CCR1	CCL3	CCR1	0.418527376634921	6.19091003735037e-05
CCL3->CCR3	CCL3->CCR3	CCL3	CCR3	0.127677702044791	0.13077882616273
CCL3->CCR4	CCL3->CCR4	CCL3	CCR4	0.182181110029211	0.0540003975851109
CCL3->CCR5	CCL3->CCR5	CCL3	CCR5	0.32667964946446	0.0017211320787476
CCL3L1->ACKR2	CCL3L1->ACKR2	CCL3L1	ACKR2	0.155574488802337	0.0853249166290313
CCL3L1->CCR1	CCL3L1->CCR1	CCL3L1	CCR1	0.458912237789887	1.05151380550898e-05
CCL3L1->CCR3	CCL3L1->CCR3	CCL3L1	CCR3	0.19929406037001	0.0391645318985582
CCL3L1->CCR5	CCL3L1->CCR5	CCL3L1	CCR5	0.400681596884129	0.000141713695124992
CCL3L3->ACKR2	CCL3L3->ACKR2	CCL3L3	ACKR2	0.158544303797468	0.0812780740922362
CCL3L3->CCR5	CCL3L3->CCR5	CCL3L3	CCR5	0.364678675754625	0.000512038284926929
CCL4->ACKR2	CCL4->ACKR2	CCL4	ACKR2	0.136976630963973	0.114090067717982
CCL4->CCR1	CCL4->CCR1	CCL4	CCR1	0.0103579013992996	0.463905995760563
CCL4->CCR3	CCL4->CCR3	CCL4	CCR3	0.119109055501461	0.147563440601353
CCL4->CCR5	CCL4->CCR5	CCL4	CCR5	0.037682570593963	0.370567996258373
CCL4->CCR8	CCL4->CCR8	CCL4	CCR8	-0.0352482960077897	0.621417333012284
CCL5->ACKR1	CCL5->ACKR1	CCL5	ACKR1	0.30167964946446	0.00354571300608892
CCL5->ACKR2	CCL5->ACKR2	CCL5	ACKR2	0.240433300876339	0.0165248370822039
CCL5->CCR1	CCL5->CCR1	CCL5	CCR1	0.434313743397425	3.17903740900388e-05
CCL5->CCR3	CCL5->CCR3	CCL5	CCR3	0.17794547224927	0.0582762390403383
CCL5->CCR4	CCL5->CCR4	CCL5	CCR4	0.465944498539435	9.47884251935774e-06
CCL5->CCR5	CCL5->CCR5	CCL5	CCR5	0.344571567672834	0.000989811406712554
CCL5->CXCR3	CCL5->CXCR3	CCL5	CXCR3	0.867989289191821	0
CCL5->GPR75	CCL5->GPR75	CCL5	GPR75	-0.12809152872444	0.870043030197267
CCL5->SDC1	CCL5->SDC1	CCL5	SDC1	0.224610516066212	0.0233893818078514
CCL5->SDC4	CCL5->SDC4	CCL5	SDC4	-0.00278726136361882	0.509724805921078
CCL7->ACKR1	CCL7->ACKR1	CCL7	ACKR1	0.0809639727361246	0.23866877519707
CCL7->ACKR2	CCL7->ACKR2	CCL7	ACKR2	0.0584469328140214	0.304103617053114
CCL7->ACKR4	CCL7->ACKR4	CCL7	ACKR4	0.0954722492697176	0.200917083453902
CCL7->CCR1	CCL7->CCR1	CCL7	CCR1	0.542676136062484	1.19287554429077e-07
CCL7->CCR10	CCL7->CCR10	CCL7	CCR10	0.0153115871470302	0.446646771541085
CCL7->CCR2	CCL7->CCR2	CCL7	CCR2	0.219449853943525	0.0260846497646908
CCL7->CCR3	CCL7->CCR3	CCL7	CCR3	0.278554040895813	0.00658220860809801
CCL7->CCR5	CCL7->CCR5	CCL7	CCR5	0.184225900681597	0.0520257481768268
CCL7->CXCR3	CCL7->CXCR3	CCL7	CXCR3	0.228359298928919	0.0215797432802109
CCL8->ACKR1	CCL8->ACKR1	CCL8	ACKR1	0.161222005842259	0.0777531540863697
CCL8->ACKR2	CCL8->ACKR2	CCL8	ACKR2	0.0319133398247322	0.389840339871227
CCL8->ACKR4	CCL8->ACKR4	CCL8	ACKR4	0.136222005842259	0.115385855093162
CCL8->CCR1	CCL8->CCR1	CCL8	CCR1	0.757575204342195	3.22283915723776e-16
CCL8->CCR2	CCL8->CCR2	CCL8	CCR2	0.530817916260954	3.71324375944025e-07
CCL8->CCR3	CCL8->CCR3	CCL8	CCR3	0.274245374878286	0.00734853860070434
CCL8->CCR5	CCL8->CCR5	CCL8	CCR5	0.292624148003895	0.00454294266826351
CCN1->ITGA5	CCN1->ITGA5	CCN1	ITGA5	0.443576214566482	2.11685686181891e-05
CCN1->ITGAM	CCN1->ITGAM	CCN1	ITGAM	0.311708860759494	0.00267159059336571
CCN1->ITGAV	CCN1->ITGAV	CCN1	ITGAV	0.345813047711782	0.000951443602665778
CCN1->ITGB2	CCN1->ITGB2	CCN1	ITGB2	0.435296981499513	3.59857208942434e-05
CCN1->ITGB3	CCN1->ITGB3	CCN1	ITGB3	0.11292599805258	0.160521497422972
CCN1->ITGB5	CCN1->ITGB5	CCN1	ITGB5	0.241480038948393	0.0161380553788252
CCN1->SDC4	CCN1->SDC4	CCN1	SDC4	-0.172128603512216	0.935350631378809
CCN2->FGFR2	CCN2->FGFR2	CCN2	FGFR2	-0.0977604673807206	0.804755819874849
CCN2->ITGA5	CCN2->ITGA5	CCN2	ITGA5	0.297251078699995	0.00390315364246731
CCN2->ITGAM	CCN2->ITGAM	CCN2	ITGAM	0.165701071080818	0.0721143410521299
CCN2->ITGB2	CCN2->ITGB2	CCN2	ITGB2	0.274902629016553	0.00722685702923741
CCN2->LRP1	CCN2->LRP1	CCN2	LRP1	0.151533592989289	0.0910674691689272
CCN2->LRP6	CCN2->LRP6	CCN2	LRP6	-0.137208722061463	0.886054990404644
CCN2->NTRK1	CCN2->NTRK1	CCN2	NTRK1	0.00355404089581305	0.487613991235072
CCN3->NOTCH1	CCN3->NOTCH1	CCN3	NOTCH1	-0.0351878674303989	0.62090818094244
CCN4->ITGA5	CCN4->ITGA5	CCN4	ITGA5	0.673178390825458	5.35872769531397e-12
CCN4->ITGB1	CCN4->ITGB1	CCN4	ITGB1	0.070253164556962	0.268820599985647
CD14->ITGA4	CD14->ITGA4	CD14	ITGA4	0.119741966893866	0.14627712675322
CD14->ITGB1	CD14->ITGB1	CD14	ITGB1	-0.0533836416747809	0.680243212439794
CD160->TNFRSF14	CD160->TNFRSF14	CD160	TNFRSF14	-0.0368555901155044	0.626450862342374
CD177->PECAM1	CD177->PECAM1	CD177	PECAM1	0.0148247322297955	0.448335028290048
CD1D->LILRB2	CD1D->LILRB2	CD1D	LILRB2	0.386927945472249	0.000235302078886603
CD2->CD48	CD2->CD48	CD2	CD48	0.902653359298929	0
CD200->CD200R1	CD200->CD200R1	CD200	CD200R1	0.130209347614411	0.126078987247121
CD200->CD200R1L	CD200->CD200R1L	CD200	CD200R1L	-0.0389970788704966	0.633861045844681
CD200R1->CD200	CD200R1->CD200	CD200R1	CD200	0.130209347614411	0.126078987247121
CD209->ICAM3	CD209->ICAM3	CD209	ICAM3	0.498846755405753	1.44055500861702e-06
CD22->PTPRC	CD22->PTPRC	CD22	PTPRC	0.265335929892892	0.00918189042183401
CD226->NECTIN2	CD226->NECTIN2	CD226	NECTIN2	-0.212000973709835	0.969593656234583
CD226->PVR	CD226->PVR	CD226	PVR	-0.276777020447907	0.993114891682028
CD24->SELP	CD24->SELP	CD24	SELP	0.454600778967868	1.57467253915469e-05
CD244->CD48	CD244->CD48	CD244	CD48	0.544011684518014	1.77964530076177e-07
CD274->CD80	CD274->CD80	CD274	CD80	0.64564264849075	0
CD274->PDCD1	CD274->PDCD1	CD274	PDCD1	0.346470301850049	0.000931680118773256
CD28->CD80	CD28->CD80	CD28	CD80	0.577361246348588	2.37948772265543e-08
CD28->CD86	CD28->CD86	CD28	CD86	0.693987341772152	0
CD34->SELE	CD34->SELE	CD34	SELE	0.412122687439143	9.14727521990544e-05
CD34->SELL	CD34->SELL	CD34	SELL	0.336783938564772	0.00120317774394914
CD34->SELP	CD34->SELP	CD34	SELP	0.540993184031159	2.11115050406816e-07
CD38->PECAM1	CD38->PECAM1	CD38	PECAM1	0.650097370983447	0
CD40LG->CD40	CD40LG->CD40	CD40LG	CD40	0.356158714703019	0.0006803584290847
CD44->SELE	CD44->SELE	CD44	SELE	0.0326436222005842	0.387384901971791
CD47->SIRPA	CD47->SIRPA	CD47	SIRPA	-0.377263875365141	0.999668339411393
CD47->SIRPG	CD47->SIRPG	CD47	SIRPG	0.487098344693281	3.51620574833547e-06
CD48->CD2	CD48->CD2	CD48	CD2	0.902653359298929	0
CD48->CD244	CD48->CD244	CD48	CD244	0.544011684518014	1.77964530076177e-07
CD52->SIGLEC10	CD52->SIGLEC10	CD52	SIGLEC10	0.818541982378731	1.5950580812451e-20
CD55->ADGRE5	CD55->ADGRE5	CD55	ADGRE5	-0.134396299902629	0.881479418719427
CD58->CD2	CD58->CD2	CD58	CD2	0.157740993184031	0.0823583622226878
CD59->CD2	CD59->CD2	CD59	CD2	-0.209566699123661	0.968055599022606
CD5L->CD5	CD5L->CD5	CD5L	CD5	0.3134858812074	0.00253848127722965
CD6->ALCAM	CD6->ALCAM	CD6	ALCAM	0.102994157740993	0.182821495284117
CD70->CD27	CD70->CD27	CD70	CD27	0.55618305744888	8.7892351456299e-08
CD80->CD274	CD80->CD274	CD80	CD274	0.64564264849075	0
CD80->CD28	CD80->CD28	CD80	CD28	0.577361246348588	2.37948772265543e-08
CD80->CTLA4	CD80->CTLA4	CD80	CTLA4	0.560905550146056	6.63202045337874e-08
CD84->CD84	CD84->CD84	CD84	CD84	1	0
CD86->CD28	CD86->CD28	CD86	CD28	0.693987341772152	0
CD86->CTLA4	CD86->CTLA4	CD86	CTLA4	0.462682570593963	1.09870079270953e-05
CD9->L1CAM	CD9->L1CAM	CD9	L1CAM	0.415262901655307	8.0906458698733e-05
CD96->NECTIN1	CD96->NECTIN1	CD96	NECTIN1	-0.287195715676728	0.99475104891954
CD96->PVR	CD96->PVR	CD96	PVR	-0.205209347614411	0.965144785652222
CD99->PILRA	CD99->PILRA	CD99	PILRA	0.343149605347185	0.000980916535036635
CD99->PILRB	CD99->PILRB	CD99	PILRB	0.0724079382190759	0.262991157404554
CDH1->EGFR	CDH1->EGFR	CDH1	EGFR	-0.291528724440117	0.995324159812274
CDH1->IGF1R	CDH1->IGF1R	CDH1	IGF1R	0.0853456669912366	0.226881374231625
CDH1->ITGAE	CDH1->ITGAE	CDH1	ITGAE	0.188412852969815	0.0481590530830598
CDH1->ITGB7	CDH1->ITGB7	CDH1	ITGB7	0.20898247322298	0.0323386439674515
CDH1->KLRG1	CDH1->KLRG1	CDH1	KLRG1	0.151387536514119	0.0912801930868059
CDH1->PTPRM	CDH1->PTPRM	CDH1	PTPRM	0.0975413826679649	0.195836771453853
CEACAM1->CD209	CEACAM1->CD209	CEACAM1	CD209	-0.331379816095572	0.998573742840337
CEACAM1->HAVCR2	CEACAM1->HAVCR2	CEACAM1	HAVCR2	-0.182132424537488	0.945975747552477
CEACAM1->SELE	CEACAM1->SELE	CEACAM1	SELE	-0.148928919182084	0.905120815839414
CEACAM5->CD1D	CEACAM5->CD1D	CEACAM5	CD1D	0.0455209347614411	0.344896287437384
CEACAM5->CD8A	CEACAM5->CD8A	CEACAM5	CD8A	0.0481256085686465	0.336512387949975
CEACAM6->CEACAM8	CEACAM6->CEACAM8	CEACAM6	CEACAM8	0.146459021783517	0.0988790709299394
CEACAM8->CEACAM1	CEACAM8->CEACAM1	CEACAM8	CEACAM1	-0.0749513145082765	0.744702058832962
CEL->CXCR4	CEL->CXCR4	CEL	CXCR4	-0.187828627069133	0.951337410105484
CFH->ITGAM	CFH->ITGAM	CFH	ITGAM	0.190360272638754	0.046439539344073
CFH->SELL	CFH->SELL	CFH	SELL	0.44586444660299	1.91104072459876e-05
CFP->NCR1	CFP->NCR1	CFP	NCR1	0.174513145082765	0.0619295528293389
CGA->LHCGR	CGA->LHCGR	CGA	LHCGR	0.481621226874391	4.57181737794433e-06
CGB3->LHCGR	CGB3->LHCGR	CGB3	LHCGR	-0.0303310613437196	0.604907005235072
CGN->F11R	CGN->F11R	CGN	F11R	-0.0427215189873418	0.646088111094506
CHAD->ITGA2	CHAD->ITGA2	CHAD	ITGA2	-0.00806966936279161	0.528135054235582
CHAD->ITGB1	CHAD->ITGB1	CHAD	ITGB1	-0.162828627069133	0.924337085087102
CIRBP->TREM1	CIRBP->TREM1	CIRBP	TREM1	-0.239740991612227	0.98333312238282
CLCF1->CNTFR	CLCF1->CNTFR	CLCF1	CNTFR	0.0948155721510508	0.20293556452578
CLCF1->CRLF1	CLCF1->CRLF1	CLCF1	CRLF1	0.248102775703083	0.0137400250026295
CLCF1->IL6ST	CLCF1->IL6ST	CLCF1	IL6ST	-0.243903626487151	0.984849628645799
CLCF1->LIFR	CLCF1->LIFR	CLCF1	LIFR	0.0955215160772075	0.201184348068621
CLEC11A->ITGA10	CLEC11A->ITGA10	CLEC11A	ITGA10	0.35126582278481	0.000798350230401174
CLEC11A->ITGA11	CLEC11A->ITGA11	CLEC11A	ITGA11	0.248539435248296	0.0137239685640732
CLEC11A->ITGB1	CLEC11A->ITGB1	CLEC11A	ITGB1	-0.378529698149951	0.999682778184478
CLEC2B->KLRF1	CLEC2B->KLRF1	CLEC2B	KLRF1	0.226630963972736	0.0223990319921649
CLEC2D->KLRB1	CLEC2D->KLRB1	CLEC2D	KLRB1	0.243670886075949	0.0153531921903151
CLEC4G->LAG3	CLEC4G->LAG3	CLEC4G	LAG3	0.084761441090555	0.228434082428336
CNTF->CNTFR	CNTF->CNTFR	CNTF	CNTFR	0.0796007789678676	0.242402163592665
CNTF->IL6R	CNTF->IL6R	CNTF	IL6R	0.182521908471276	0.0536672912448977
CNTF->IL6ST	CNTF->IL6ST	CNTF	IL6ST	-0.0338607594936709	0.616779124300278
CNTF->LIFR	CNTF->LIFR	CNTF	LIFR	-0.0781402142161636	0.753630969597711
CNTN1->NOTCH1	CNTN1->NOTCH1	CNTN1	NOTCH1	-0.204079893879453	0.964386464010715
CNTN1->NOTCH2	CNTN1->NOTCH2	CNTN1	NOTCH2	-0.0588851022395326	0.697316146331806
CNTN1->PTPRZ1	CNTN1->PTPRZ1	CNTN1	PTPRZ1	0.187731256085686	0.0487726010507821
CNTN2->CNTN1	CNTN2->CNTN1	CNTN2	CNTN1	-0.112901655306719	0.839478502577028
CNTN2->CNTNAP2	CNTN2->CNTNAP2	CNTN2	CNTNAP2	0.16769717624148	0.0697032264298267
CNTN2->NRCAM	CNTN2->NRCAM	CNTN2	NRCAM	-0.041966893865628	0.643622222892576
CNTN4->PTPRG	CNTN4->PTPRG	CNTN4	PTPRG	0.244852999353362	0.0148212782700256
CNTN6->NOTCH1	CNTN6->NOTCH1	CNTN6	NOTCH1	0.0809649581968224	0.23906057332061
COL11A1->DDR1	COL11A1->DDR1	COL11A1	DDR1	-0.00457643622200584	0.516044755274891
COL14A1->CD44	COL14A1->CD44	COL14A1	CD44	-0.203821811100292	0.964174098320459
COL18A1->GPC1	COL18A1->GPC1	COL18A1	GPC1	0.33920605651831	0.00111377365484913
COL18A1->GPC4	COL18A1->GPC4	COL18A1	GPC4	0.0584956183057449	0.303954030634751
COL18A1->ITGA5	COL18A1->ITGA5	COL18A1	ITGA5	0.512612661965809	6.83701683935728e-07
COL18A1->ITGB1	COL18A1->ITGB1	COL18A1	ITGB1	0.0754625121713729	0.253924052954761
COL18A1->KDR	COL18A1->KDR	COL18A1	KDR	0.339849074975657	0.00114886074192367
COL18A1->PTPRS	COL18A1->PTPRS	COL18A1	PTPRS	-0.0929406037000974	0.792823514674023
COL1A1->CD36	COL1A1->CD36	COL1A1	CD36	0.373563777994158	0.00037770088903138
COL1A1->CD44	COL1A1->CD44	COL1A1	CD44	-0.229576436222006	0.978993239379428
COL1A1->CD93	COL1A1->CD93	COL1A1	CD93	0.74832035053554	0
COL1A1->DDR1	COL1A1->DDR1	COL1A1	DDR1	-0.197663096397274	0.959599231812063
COL1A1->DDR2	COL1A1->DDR2	COL1A1	DDR2	0.0840555014605648	0.230318094568651
COL1A1->GP6	COL1A1->GP6	COL1A1	GP6	-0.164167478091529	0.926021203093971
COL1A1->ITGA11	COL1A1->ITGA11	COL1A1	ITGA11	0.734469328140214	0
COL1A1->ITGA2	COL1A1->ITGA2	COL1A1	ITGA2	0.0665534722107761	0.280028040528858
COL1A1->ITGA5	COL1A1->ITGA5	COL1A1	ITGA5	0.624687345966692	3.81202769788311e-10
COL1A1->ITGB1	COL1A1->ITGB1	COL1A1	ITGB1	0.251314508276534	0.0128628157058784
COL1A2->CD44	COL1A2->CD44	COL1A2	CD44	-0.120253164556962	0.854805481119015
COL1A2->CD93	COL1A2->CD93	COL1A2	CD93	0.697346640701071	0
COL1A2->GP6	COL1A2->GP6	COL1A2	GP6	-0.192015579357352	0.955004223822961
COL1A2->ITGA11	COL1A2->ITGA11	COL1A2	ITGA11	0.789824732229796	0
COL1A2->ITGA2	COL1A2->ITGA2	COL1A2	ITGA2	0.181001588377186	0.0552052791943707
COL1A2->ITGB1	COL1A2->ITGB1	COL1A2	ITGB1	0.369328140214216	0.00043710785468713
COL1A2->ITGB3	COL1A2->ITGB3	COL1A2	ITGB3	0.294863680623174	0.00427574865374109
COL2A1->DDR1	COL2A1->DDR1	COL2A1	DDR1	0.23412852969815	0.019023411388274
COL2A1->ITGA10	COL2A1->ITGA10	COL2A1	ITGA10	0.264216163583252	0.00943809634324615
COL2A1->ITGA2	COL2A1->ITGA2	COL2A1	ITGA2	-0.205953054732725	0.965692629466825
COL2A1->ITGB1	COL2A1->ITGB1	COL2A1	ITGB1	-0.250365141187926	0.986855394660841
COL2A1->MAG	COL2A1->MAG	COL2A1	MAG	0.229625121713729	0.0209956536673403
COL2A1->TNFRSF10A	COL2A1->TNFRSF10A	COL2A1	TNFRSF10A	-0.260126582278481	0.989579354072005
COL3A1->DDR1	COL3A1->DDR1	COL3A1	DDR1	-0.407814021421616	0.999892046788159
COL3A1->DDR2	COL3A1->DDR2	COL3A1	DDR2	0.00625608568646543	0.478172155954785
COL3A1->MAG	COL3A1->MAG	COL3A1	MAG	-0.252215189873418	0.987413812540294
COL4A1->CD93	COL4A1->CD93	COL4A1	CD93	0.880188903303401	6.1515948828832e-27
COL4A1->ITGA1	COL4A1->ITGA1	COL4A1	ITGA1	0.64563009315945	6.6338324236046e-11
COL4A1->ITGAV	COL4A1->ITGAV	COL4A1	ITGAV	0.438712975602127	2.62454480659093e-05
COL4A1->ITGB1	COL4A1->ITGB1	COL4A1	ITGB1	0.45434130377528	1.29991170493191e-05
COL4A1->ITGB8	COL4A1->ITGB8	COL4A1	ITGB8	0.18480132916899	0.0515036498217109
COL4A2->CD93	COL4A2->CD93	COL4A2	CD93	0.505991394796339	9.82445154832331e-07
COL4A3->CD47	COL4A3->CD47	COL4A3	CD47	0.341893865628043	0.00107736300814949
COL4A3->CD93	COL4A3->CD93	COL4A3	CD93	0.30055988315482	0.00365750466589003
COL4A3->ITGAV	COL4A3->ITGAV	COL4A3	ITGAV	0.265895813047712	0.00905605104304386
COL4A5->CD93	COL4A5->CD93	COL4A5	CD93	0.256694255111977	0.0113239426398689
COL4A6->CD93	COL4A6->CD93	COL4A6	CD93	-0.0745374878286271	0.743531250773345
COL5A1->SDC3	COL5A1->SDC3	COL5A1	SDC3	-0.070715676728335	0.732589699808315
COL5A2->DDR1	COL5A2->DDR1	COL5A2	DDR1	-0.364800389483934	0.999490483190279
COL5A3->SDC3	COL5A3->SDC3	COL5A3	SDC3	0.267283349561831	0.00875057988452785
COL8A1->ITGA1	COL8A1->ITGA1	COL8A1	ITGA1	0.37078870496592	0.000415722674130425
COL8A1->ITGA2	COL8A1->ITGA2	COL8A1	ITGA2	0.418722119786964	6.14143783523118e-05
COL9A1->MAG	COL9A1->MAG	COL9A1	MAG	0.131402142161636	0.123905342542541
COL9A2->MAG	COL9A2->MAG	COL9A2	MAG	-0.0134615384615385	0.547017598859046
COL9A3->MAG	COL9A3->MAG	COL9A3	MAG	0.0761684518013632	0.251938727360287
COLQ->MUSK	COLQ->MUSK	COLQ	MUSK	-0.267745861733204	0.99135447422484
COMP->CD47	COMP->CD47	COMP	CD47	0.066966893865628	0.278435317797684
COMP->ITGA5	COMP->ITGA5	COMP	ITGA5	0.359191572496747	0.000575211003087501
COMP->ITGB3	COMP->ITGB3	COMP	ITGB3	0.0405550146056475	0.361087227804979
CORT->GHSR	CORT->GHSR	CORT	GHSR	0.191212268743914	0.0457026841547621
CORT->MRGPRX2	CORT->MRGPRX2	CORT	MRGPRX2	-0.110759493670886	0.834823304990006
CORT->SSTR1	CORT->SSTR1	CORT	SSTR1	0.0581548198636806	0.305001813494942
CORT->SSTR2	CORT->SSTR2	CORT	SSTR2	-0.388561274114268	0.999798940349458
CORT->SSTR3	CORT->SSTR3	CORT	SSTR3	0.125608568646543	0.134707581784992
CORT->SSTR4	CORT->SSTR4	CORT	SSTR4	-0.150827653359299	0.907936714127242
CORT->SSTR5	CORT->SSTR5	CORT	SSTR5	0.126595220275106	0.13312326380743
CP->SLC40A1	CP->SLC40A1	CP	SLC40A1	0.2047711781889	0.0351763856128447
CPAMD8->SCTR	CPAMD8->SCTR	CPAMD8	SCTR	0.103092156112888	0.182968521019491
CRH->CRHR1	CRH->CRHR1	CRH	CRHR1	0.407570593962999	0.000109069187730527
CRH->CRHR2	CRH->CRHR2	CRH	CRHR2	0.00764362220058423	0.473328003541543
CRLF1->CNTFR	CRLF1->CNTFR	CRLF1	CNTFR	0.232789678675755	0.0195928482201104
CRP->OLR1	CRP->OLR1	CRP	OLR1	-0.123490749756573	0.861237013852795
CRTAM->CADM1	CRTAM->CADM1	CRTAM	CADM1	-0.101874391431353	0.814607461532527
CSF1->CSF1R	CSF1->CSF1R	CSF1	CSF1R	0.492837059883875	1.97455930551512e-06
CSF3->CSF3R	CSF3->CSF3R	CSF3	CSF3R	0.127775073028238	0.130595886257033
CSH1->PRLR	CSH1->PRLR	CSH1	PRLR	0.391090555014606	0.000202265222186506
CTF1->IL6ST	CTF1->IL6ST	CTF1	IL6ST	-0.470180136319377	0.999992199840177
CTF1->LIFR	CTF1->LIFR	CTF1	LIFR	-0.221713729308666	0.975140423137024
CTHRC1->FZD3	CTHRC1->FZD3	CTHRC1	FZD3	-0.049269717624148	0.66722304941798
CTHRC1->FZD5	CTHRC1->FZD5	CTHRC1	FZD5	-0.0901411879259981	0.785702356486554
CTHRC1->FZD6	CTHRC1->FZD6	CTHRC1	FZD6	0.499586173320351	1.90283698794878e-06
CTHRC1->ROR2	CTHRC1->ROR2	CTHRC1	ROR2	0.357935735150925	0.000641586645486602
CX3CL1->CX3CR1	CX3CL1->CX3CR1	CX3CL1	CX3CR1	0.273078584952628	0.00744668067264957
CX3CL1->ITGAV	CX3CL1->ITGAV	CX3CL1	ITGAV	-0.199222244540231	0.960812430031173
CX3CL1->ITGB3	CX3CL1->ITGB3	CX3CL1	ITGB3	0.358875114874677	0.000581455833266205
CXADR->CXADR	CXADR->CXADR	CXADR	CXADR	1	0
CXADR->JAML	CXADR->JAML	CXADR	JAML	-0.0705209347614411	0.732026021418491
CXCL1->ACKR1	CXCL1->ACKR1	CXCL1	ACKR1	0.0345666991236612	0.380940350349387
CXCL1->CXCR1	CXCL1->CXCR1	CXCL1	CXCR1	0.135418695228822	0.116776526554227
CXCL1->CXCR2	CXCL1->CXCR2	CXCL1	CXCR2	0.108592989289192	0.17002581752928
CXCL10->CCR3	CXCL10->CCR3	CXCL10	CCR3	0.0620740019474197	0.293049269309908
CXCL10->CXCR3	CXCL10->CXCR3	CXCL10	CXCR3	0.564021421616358	5.49248067636235e-08
CXCL10->SDC4	CXCL10->SDC4	CXCL10	SDC4	-0.249417291979375	0.986677982184677
CXCL11->ACKR3	CXCL11->ACKR3	CXCL11	ACKR3	0.0437682570593963	0.350580633915267
CXCL11->CCR3	CXCL11->CCR3	CXCL11	CCR3	0.0898490749756573	0.215111373589394
CXCL11->CXCR3	CXCL11->CXCR3	CXCL11	CXCR3	0.377507302823759	0.000329119325365303
CXCL12->ACKR3	CXCL12->ACKR3	CXCL12	ACKR3	0.453529698149951	1.65057307586224e-05
CXCL12->CD4	CXCL12->CD4	CXCL12	CD4	0.57193629465698	1.83678048661503e-08
CXCL12->CXCR3	CXCL12->CXCR3	CXCL12	CXCR3	0.513875365141188	9.17256232002744e-07
CXCL12->CXCR4	CXCL12->CXCR4	CXCL12	CXCR4	0.636489776046738	0
CXCL12->ITGA4	CXCL12->ITGA4	CXCL12	ITGA4	0.313753651411879	0.00251894381412526
CXCL12->ITGA5	CXCL12->ITGA5	CXCL12	ITGA5	0.324563805774059	0.00176002107288489
CXCL12->ITGAV	CXCL12->ITGAV	CXCL12	ITGAV	0.190433300876339	0.0463760145469655
CXCL12->ITGB1	CXCL12->ITGB1	CXCL12	ITGB1	0.204746835443038	0.035193355386708
CXCL12->ITGB3	CXCL12->ITGB3	CXCL12	ITGB3	0.0764118792599805	0.251256008771902
CXCL13->ACKR4	CXCL13->ACKR4	CXCL13	ACKR4	0.179673807205453	0.0565009019314846
CXCL13->CCR10	CXCL13->CCR10	CXCL13	CCR10	-0.104065238558909	0.819727502220037
CXCL13->CXCR3	CXCL13->CXCR3	CXCL13	CXCR3	0.685150925024343	0
CXCL13->CXCR5	CXCL13->CXCR5	CXCL13	CXCR5	0.619814995131451	5.27011942652583e-10
CXCL14->CXCR4	CXCL14->CXCR4	CXCL14	CXCR4	0.343232716650438	0.00103274995010527
CXCL16->CXCR6	CXCL16->CXCR6	CXCL16	CXCR6	0.539478328646687	1.44804060447648e-07
CXCL17->GPR35	CXCL17->GPR35	CXCL17	GPR35	-0.035491723466407	0.622229300798075
CXCL2->CXCR1	CXCL2->CXCR1	CXCL2	CXCR1	-0.0670399221032132	0.721851919182517
CXCL2->CXCR2	CXCL2->CXCR2	CXCL2	CXCR2	-0.0444741966893866	0.651791938749471
CXCL2->XCR1	CXCL2->XCR1	CXCL2	XCR1	-0.0791869522882181	0.756525457145132
CXCL3->CXCR1	CXCL3->CXCR1	CXCL3	CXCR1	0.0717380720545278	0.264530728898294
CXCL3->CXCR2	CXCL3->CXCR2	CXCL3	CXCR2	0.194425511197663	0.0430066380923358
CXCL5->ACKR1	CXCL5->ACKR1	CXCL5	ACKR1	0.187293086660175	0.0491702631173589
CXCL5->CXCR1	CXCL5->CXCR1	CXCL5	CXCR1	0.145131450827653	0.10073559993871
CXCL5->CXCR2	CXCL5->CXCR2	CXCL5	CXCR2	0.167648490749757	0.0697612974665659
CXCL6->CXCR1	CXCL6->CXCR1	CXCL6	CXCR1	0.0450097370983447	0.346550729782015
CXCL6->CXCR2	CXCL6->CXCR2	CXCL6	CXCR2	0.379406037000974	0.00030782979945694
CXCL8->ACKR1	CXCL8->ACKR1	CXCL8	ACKR1	-0.0719814995131451	0.73623918544012
CXCL8->CXCR1	CXCL8->CXCR1	CXCL8	CXCR1	0.265895813047712	0.00905605104304386
CXCL8->CXCR2	CXCL8->CXCR2	CXCL8	CXCR2	0.121884128529698	0.141978637817054
CXCL8->SDC1	CXCL8->SDC1	CXCL8	SDC1	0.0503407984420643	0.329444440436987
CXCL8->SDC2	CXCL8->SDC2	CXCL8	SDC2	0.120363439409723	0.145345097958955
CXCL9->CCR3	CXCL9->CCR3	CXCL9	CCR3	0.0392405063291139	0.365415854189096
CXCL9->CXCR3	CXCL9->CXCR3	CXCL9	CXCR3	0.611368062317429	1.68249651813279e-09
CYTL1->CCR2	CYTL1->CCR2	CYTL1	CCR2	-0.366820837390458	0.999524222614386
DAG1->LAMA4	DAG1->LAMA4	DAG1	LAMA4	-0.200098588724425	0.96147754361351
DCN->EGFR	DCN->EGFR	DCN	EGFR	0.464021421616358	1.0342663462845e-05
DCN->ERBB4	DCN->ERBB4	DCN	ERBB4	-0.163426018905283	0.924939548271228
DCN->MET	DCN->MET	DCN	MET	-0.140287244401168	0.891514105366233
DCN->TLR2	DCN->TLR2	DCN	TLR2	0.436148977604674	3.47302057384206e-05
DCN->TLR4	DCN->TLR4	DCN	TLR4	0.41207400194742	9.16461826264032e-05
DEFB1->CCR6	DEFB1->CCR6	DEFB1	CCR6	-0.0756820574628028	0.746304810872045
DEFB103B->CCR2	DEFB103B->CCR2	DEFB103B	CCR2	0.0413583252190847	0.358450518516349
DEFB103B->CCR6	DEFB103B->CCR6	DEFB103B	CCR6	0.0273369036027264	0.40532285557708
DEFB106A->CCR2	DEFB106A->CCR2	DEFB106A	CCR2	0.0861246348588121	0.224820251690507
DEFB4A->CCR6	DEFB4A->CCR6	DEFB4A	CCR6	0.0335443037974684	0.38436264093567
DEFB4A->TLR4	DEFB4A->TLR4	DEFB4A	TLR4	-0.000511197663096397	0.501830518467262
DHH->BOC	DHH->BOC	DHH	BOC	0.111587147030185	0.163421004757939
DHH->CDON	DHH->CDON	DHH	CDON	-0.00705939629990263	0.524717766225588
DHH->HHIP	DHH->HHIP	DHH	HHIP	0.13244888023369	0.122019263245093
DHH->PTCH1	DHH->PTCH1	DHH	PTCH1	0.0200097370983447	0.430408421661865
DHH->PTCH2	DHH->PTCH2	DHH	PTCH2	-0.0171859785783836	0.559928056036647
DKK1->KREMEN1	DKK1->KREMEN1	DKK1	KREMEN1	0.113242453748783	0.159841027599919
DKK1->KREMEN2	DKK1->KREMEN2	DKK1	KREMEN2	0.11333982473223	0.159632026843524
DKK1->LRP4	DKK1->LRP4	DKK1	LRP4	-0.241041869522882	0.983709953846138
DKK1->LRP5	DKK1->LRP5	DKK1	LRP5	-0.257887049659202	0.989001479555627
DKK1->LRP6	DKK1->LRP6	DKK1	LRP6	-0.096154431321348	0.800378128954216
DKK2->KREMEN1	DKK2->KREMEN1	DKK2	KREMEN1	-0.53427458617332	0.999999693325181
DKK2->KREMEN2	DKK2->KREMEN2	DKK2	KREMEN2	-0.237536514118793	0.982373414285748
DKK2->LRP5	DKK2->LRP5	DKK2	LRP5	-0.0394595910418695	0.635387037646392
DKK2->LRP6	DKK2->LRP6	DKK2	LRP6	0.050815791236282	0.328250562775187
DKK4->KREMEN1	DKK4->KREMEN1	DKK4	KREMEN1	-0.0386075949367089	0.632574378952809
DKK4->KREMEN2	DKK4->KREMEN2	DKK4	KREMEN2	-0.1162852969815	0.846657798107542
DKK4->LRP6	DKK4->LRP6	DKK4	LRP6	-0.013778078007059	0.547962788381924
DLK1->NOTCH1	DLK1->NOTCH1	DLK1	NOTCH1	0.19440353462412	0.0430101087733869
DLK1->NOTCH2	DLK1->NOTCH2	DLK1	NOTCH2	0.219863680623174	0.0258594827717102
DLK1->NOTCH3	DLK1->NOTCH3	DLK1	NOTCH3	0.0556231742940604	0.312834261785133
DLK1->NOTCH4	DLK1->NOTCH4	DLK1	NOTCH4	0.00849561830574489	0.470355403566543
DLK2->NOTCH1	DLK2->NOTCH1	DLK2	NOTCH1	0.0768388125520956	0.250451827918397
DLL1->NOTCH1	DLL1->NOTCH1	DLL1	NOTCH1	0.315670320179656	0.00229945833897035
DLL1->NOTCH2	DLL1->NOTCH2	DLL1	NOTCH2	-0.0897035644099158	0.784119310950443
DLL1->NOTCH3	DLL1->NOTCH3	DLL1	NOTCH3	0.571632008481913	1.87463526029459e-08
DLL1->NOTCH4	DLL1->NOTCH4	DLL1	NOTCH4	0.406575015678267	0.000100367340331645
DLL3->NOTCH1	DLL3->NOTCH1	DLL3	NOTCH1	-0.295926191918121	0.995950502450987
DLL3->NOTCH2	DLL3->NOTCH2	DLL3	NOTCH2	0.0210321324245375	0.426889037795831
DLL3->NOTCH3	DLL3->NOTCH3	DLL3	NOTCH3	-0.255501460564752	0.988355935203616
DLL3->NOTCH4	DLL3->NOTCH4	DLL3	NOTCH4	-0.067064264849075	0.721923706171588
DLL4->NOTCH1	DLL4->NOTCH1	DLL4	NOTCH1	0.24778933403576	0.0138413188162813
DLL4->NOTCH2	DLL4->NOTCH2	DLL4	NOTCH2	0.0357353683999339	0.377269447504474
DLL4->NOTCH3	DLL4->NOTCH3	DLL4	NOTCH3	0.588233862193598	5.97192959295943e-09
DLL4->NOTCH4	DLL4->NOTCH4	DLL4	NOTCH4	0.534083094478576	1.99920796337318e-07
DNAJB11->PRTG	DNAJB11->PRTG	DNAJB11	PRTG	0.102690498361799	0.183908824741782
DSC1->DSG1	DSC1->DSG1	DSC1	DSG1	-0.047176241480039	0.660519051903735
DSC1->DSG2	DSC1->DSG2	DSC1	DSG2	-0.201338851022395	0.962382707928811
DSC1->DSG3	DSC1->DSG3	DSC1	DSG3	-0.0856621226874391	0.774021656422287
DSC1->DSG4	DSC1->DSG4	DSC1	DSG4	0.006377838229416	0.477756755220608
DSC2->DSG1	DSC2->DSG1	DSC2	DSG1	-0.0575949367088608	0.693348485931898
DSC2->DSG2	DSC2->DSG2	DSC2	DSG2	0.0520204479065239	0.324124800997943
DSC2->DSG3	DSC2->DSG3	DSC2	DSG3	-0.195472249269718	0.95786337555222
DSC2->DSG4	DSC2->DSG4	DSC2	DSG4	0.242990767961948	0.0154725898263603
DSC3->DSG1	DSC3->DSG1	DSC3	DSG1	-0.0296251217137293	0.602520635174485
DSC3->DSG2	DSC3->DSG2	DSC3	DSG2	0.0382911392405063	0.368552659448922
DSC3->DSG3	DSC3->DSG3	DSC3	DSG3	0.0112463485881207	0.460770080428123
DSC3->DSG4	DSC3->DSG4	DSC3	DSG4	-0.102702669808802	0.816119712583723
DSG1->DSC3	DSG1->DSC3	DSG1	DSC3	-0.0296251217137293	0.602520635174485
DSG2->DSC1	DSG2->DSC1	DSG2	DSC1	-0.201338851022395	0.962382707928811
DSG2->DSC3	DSG2->DSC3	DSG2	DSC3	0.0382911392405063	0.368552659448922
DSPP->ITGB6	DSPP->ITGB6	DSPP	ITGB6	-0.0651898734177215	0.716370212044918
EBI3->IL27RA	EBI3->IL27RA	EBI3	IL27RA	0.461516927448465	9.30555018100833e-06
EBI3->IL6ST	EBI3->IL6ST	EBI3	IL6ST	0.000754625121713729	0.497403227078487
ECM1->ITGB4	ECM1->ITGB4	ECM1	ITGB4	0.17176241480039	0.0649824600321445
EDA->EDA2R	EDA->EDA2R	EDA	EDA2R	0.00328627069133398	0.48855012677376
EDA->EDAR	EDA->EDAR	EDA	EDAR	-0.247565725413827	0.985970398072198
EDIL3->ITGB3	EDIL3->ITGB3	EDIL3	ITGB3	0.158860759493671	0.0808554099226376
EDN1->EDNRA	EDN1->EDNRA	EDN1	EDNRA	0.495423563777994	2.34067999266992e-06
EDN1->EDNRB	EDN1->EDNRB	EDN1	EDNRB	-0.376095423563778	0.999654480288515
EDN1->KEL	EDN1->KEL	EDN1	KEL	0.216626095423564	0.0276645509905651
EDN2->EDNRA	EDN2->EDNRA	EDN2	EDNRA	-0.116309639727361	0.846708676259642
EDN2->EDNRB	EDN2->EDNRB	EDN2	EDNRB	0.112950340798442	0.160469087492296
EDN2->KEL	EDN2->KEL	EDN2	KEL	-0.0941820837390458	0.795936918328927
EDN3->EDNRA	EDN3->EDNRA	EDN3	EDNRA	0.11475170399221	0.156621327766663
EDN3->EDNRB	EDN3->EDNRB	EDN3	EDNRB	-0.21643135345667	0.972237650475167
EDN3->KEL	EDN3->KEL	EDN3	KEL	0.0813534566699124	0.237607816039417
EFEMP1->EGFR	EFEMP1->EGFR	EFEMP1	EGFR	0.363583252190847	0.000531314530596635
EFNA1->EPHA1	EFNA1->EPHA1	EFNA1	EPHA1	-0.0709104186952288	0.733152788302793
EFNA1->EPHA2	EFNA1->EPHA2	EFNA1	EPHA2	0.124586173320351	0.136678006303784
EFNA1->EPHA3	EFNA1->EPHA3	EFNA1	EPHA3	-0.0573758519961052	0.692672491856166
EFNA1->EPHA4	EFNA1->EPHA4	EFNA1	EPHA4	-0.31542304907503	0.997683645110986
EFNA1->EPHA5	EFNA1->EPHA5	EFNA1	EPHA5	0.131402142161636	0.123905342542541
EFNA1->EPHA6	EFNA1->EPHA6	EFNA1	EPHA6	0.275365141187926	0.00714228149524096
EFNA1->EPHA7	EFNA1->EPHA7	EFNA1	EPHA7	0.205574488802337	0.0346200824169919
EFNA1->EPHA8	EFNA1->EPHA8	EFNA1	EPHA8	0.198515092502434	0.0397600775724893
EFNA2->EPHA1	EFNA2->EPHA1	EFNA2	EPHA1	-0.15856864654333	0.918787057824344
EFNA2->EPHA2	EFNA2->EPHA2	EFNA2	EPHA2	-0.0493184031158715	0.66737834143645
EFNA2->EPHA3	EFNA2->EPHA3	EFNA2	EPHA3	-0.111002921129503	0.835356597953444
EFNA2->EPHA4	EFNA2->EPHA4	EFNA2	EPHA4	-0.236868530119589	0.982214021254622
EFNA2->EPHA5	EFNA2->EPHA5	EFNA2	EPHA5	0.000949367088607595	0.496722119846116
EFNA2->EPHA6	EFNA2->EPHA6	EFNA2	EPHA6	0.0556231742940604	0.312834261785133
EFNA2->EPHA7	EFNA2->EPHA7	EFNA2	EPHA7	0.0914313534566699	0.211060417334978
EFNA2->EPHA8	EFNA2->EPHA8	EFNA2	EPHA8	0.134858812074002	0.117752678436504
EFNA3->EPHA1	EFNA3->EPHA1	EFNA3	EPHA1	-0.0269961051606621	0.593600828911552
EFNA3->EPHA2	EFNA3->EPHA2	EFNA3	EPHA2	0.310150925024343	0.00279335585924332
EFNA3->EPHA3	EFNA3->EPHA3	EFNA3	EPHA3	-0.336635832521908	0.998731074609084
EFNA3->EPHA4	EFNA3->EPHA4	EFNA3	EPHA4	-0.0576318015577953	0.693044109129977
EFNA3->EPHA5	EFNA3->EPHA5	EFNA3	EPHA5	0.283495618305745	0.00578981597828281
EFNA3->EPHA6	EFNA3->EPHA6	EFNA3	EPHA6	0.248247322297955	0.0138174013353727
EFNA3->EPHA7	EFNA3->EPHA7	EFNA3	EPHA7	0.317185978578384	0.00228009932208515
EFNA3->EPHA8	EFNA3->EPHA8	EFNA3	EPHA8	0.292429406037001	0.00456685599591224
EFNA3->EPHB1	EFNA3->EPHB1	EFNA3	EPHB1	-0.153481946704076	0.911564191957746
EFNA4->EPHA1	EFNA4->EPHA1	EFNA4	EPHA1	-0.0945959104186952	0.796968584755948
EFNA4->EPHA2	EFNA4->EPHA2	EFNA4	EPHA2	0.399367088607595	0.0001488840253323
EFNA4->EPHA3	EFNA4->EPHA3	EFNA4	EPHA3	-0.40309152872444	0.99987073083612
EFNA4->EPHA4	EFNA4->EPHA4	EFNA4	EPHA4	-0.315861221167127	0.997713511385548
EFNA4->EPHA5	EFNA4->EPHA5	EFNA4	EPHA5	0.143476144109056	0.103351143864595
EFNA4->EPHA6	EFNA4->EPHA6	EFNA4	EPHA6	0.475413826679649	6.12596799751256e-06
EFNA4->EPHA7	EFNA4->EPHA7	EFNA4	EPHA7	0.317770204479065	0.00224151982556849
EFNA4->EPHA8	EFNA4->EPHA8	EFNA4	EPHA8	0.425413826679649	5.39849597600211e-05
EFNA5->EPHA1	EFNA5->EPHA1	EFNA5	EPHA1	0.0397760467380721	0.363650264287883
EFNA5->EPHA2	EFNA5->EPHA2	EFNA5	EPHA2	0.0958373904576436	0.200014940719173
EFNA5->EPHA3	EFNA5->EPHA3	EFNA5	EPHA3	0.102823758519961	0.183219988624962
EFNA5->EPHA4	EFNA5->EPHA4	EFNA5	EPHA4	-0.109141365273231	0.830835379603871
EFNA5->EPHA5	EFNA5->EPHA5	EFNA5	EPHA5	-0.147736124634859	0.903320180754668
EFNA5->EPHA6	EFNA5->EPHA6	EFNA5	EPHA6	0.0358081791626095	0.376797040134567
EFNA5->EPHA7	EFNA5->EPHA7	EFNA5	EPHA7	0.0444011684518014	0.348524068688102
EFNA5->EPHA8	EFNA5->EPHA8	EFNA5	EPHA8	-0.0273125608568647	0.59467714442292
EFNA5->EPHB1	EFNA5->EPHB1	EFNA5	EPHB1	0.0124392188367617	0.456678933722943
EFNA5->EPHB2	EFNA5->EPHB2	EFNA5	EPHB2	-0.0261197663096397	0.59061664744221
EFNA5->EPHB6	EFNA5->EPHB6	EFNA5	EPHB6	0.0672103213242454	0.277717492526388
EFNB1->EPHA4	EFNB1->EPHA4	EFNB1	EPHA4	-0.136587978264325	0.884989517566267
EFNB1->EPHB1	EFNB1->EPHB1	EFNB1	EPHB1	-0.0425270358274418	0.645102769554622
EFNB1->EPHB2	EFNB1->EPHB2	EFNB1	EPHB2	0.294109055501461	0.00436419407947027
EFNB1->EPHB3	EFNB1->EPHB3	EFNB1	EPHB3	0.534347614410906	3.058512515338e-07
EFNB1->EPHB4	EFNB1->EPHB4	EFNB1	EPHB4	0.703533979650197	2.40750182282817e-13
EFNB1->EPHB6	EFNB1->EPHB6	EFNB1	EPHB6	0.211757546251217	0.0305725143009847
EFNB1->ERBB2	EFNB1->ERBB2	EFNB1	ERBB2	0.646470301850049	0
EFNB2->EPHA3	EFNB2->EPHA3	EFNB2	EPHA3	0.629851872635172	2.50713446390973e-10
EFNB2->EPHA4	EFNB2->EPHA4	EFNB2	EPHA4	0.412933537012339	7.7792927954569e-05
EFNB2->EPHA6	EFNB2->EPHA6	EFNB2	EPHA6	-0.295816648228438	0.995938189743969
EFNB2->EPHB1	EFNB2->EPHB1	EFNB2	EPHB1	0.37753853832013	0.000301766574291959
EFNB2->EPHB2	EFNB2->EPHB2	EFNB2	EPHB2	0.218284058975017	0.0266426839417087
EFNB2->EPHB3	EFNB2->EPHB3	EFNB2	EPHB3	0.0444625664902273	0.3486064864959
EFNB2->EPHB4	EFNB2->EPHB4	EFNB2	EPHB4	-0.118107073524708	0.850052821504321
EFNB2->EPHB6	EFNB2->EPHB6	EFNB2	EPHB6	0.342835234144603	0.000990958930450081
EFNB2->GRM1	EFNB2->GRM1	EFNB2	GRM1	-0.0283231295435968	0.597847147898863
EFNB2->GRM5	EFNB2->GRM5	EFNB2	GRM5	-0.198675738521758	0.960393034159222
EFNB2->PECAM1	EFNB2->PECAM1	EFNB2	PECAM1	0.519164059971026	4.74012189799291e-07
EFNB2->RHBDL2	EFNB2->RHBDL2	EFNB2	RHBDL2	0.171277644579929	0.065616066299983
EFNB3->EPHA4	EFNB3->EPHA4	EFNB3	EPHA4	-0.331355473201567	0.998572659363476
EFNB3->EPHB1	EFNB3->EPHB1	EFNB3	EPHB1	0.0518016784435009	0.325134252894995
EFNB3->EPHB2	EFNB3->EPHB2	EFNB3	EPHB2	-0.0697176241480039	0.729694634787898
EFNB3->EPHB3	EFNB3->EPHB3	EFNB3	EPHB3	0.472127555988316	7.13756170239751e-06
EFNB3->EPHB4	EFNB3->EPHB4	EFNB3	EPHB4	0.604580115518228	1.81504605310062e-09
EFNB3->EPHB6	EFNB3->EPHB6	EFNB3	EPHB6	-0.0672833495618306	0.722569388014503
EFNB3->RHBDL2	EFNB3->RHBDL2	EFNB3	RHBDL2	-0.126363193768257	0.866780741378883
EGF->EGFR	EGF->EGFR	EGF	EGFR	0.0305988315481986	0.394271001832004
EGF->ERBB2	EGF->ERBB2	EGF	ERBB2	-0.17991723466407	0.943770353477367
EGF->ERBB3	EGF->ERBB3	EGF	ERBB3	-0.0700584225900682	0.730684927028287
EGF->ERBB4	EGF->ERBB4	EGF	ERBB4	-0.0338609655615177	0.616480681098413
ENAM->CD63	ENAM->CD63	ENAM	CD63	-0.0835691551205539	0.767983406623397
ENHO->GPR19	ENHO->GPR19	ENHO	GPR19	0.14199123661149	0.105738455906573
EPCAM->EPCAM	EPCAM->EPCAM	EPCAM	EPCAM	1	0
EPGN->EGFR	EPGN->EGFR	EPGN	EGFR	-0.123563777994158	0.861379845846945
EPHA4->EFNB1	EPHA4->EFNB1	EPHA4	EFNB1	-0.136587978264325	0.884989517566267
EPO->CRLF3	EPO->CRLF3	EPO	CRLF3	-0.0433787731256086	0.648230915719894
EPO->EPHB4	EPO->EPHB4	EPO	EPHB4	0.107230448093807	0.173452547360405
EPO->EPOR	EPO->EPOR	EPO	EPOR	0.140530671859786	0.108124691392624
EREG->EGFR	EREG->EGFR	EREG	EGFR	0.243197682560994	0.0153990526733827
EREG->ERBB4	EREG->ERBB4	EREG	ERBB4	0.273822709624022	0.00730585995429866
F10->F3	F10->F3	F10	F3	0.472471229750897	5.5048260963545e-06
F11->GP1BA	F11->GP1BA	F11	GP1BA	-0.178383641674781	0.942203027079369
F11R->JAM2	F11R->JAM2	F11R	JAM2	0.0913583252190847	0.211246409198692
F12->GP1BA	F12->GP1BA	F12	GP1BA	0.071080817916261	0.266425283056813
F13A1->ITGA4	F13A1->ITGA4	F13A1	ITGA4	0.199806473996361	0.0387431513559586
F13A1->ITGA9	F13A1->ITGA9	F13A1	ITGA9	0.235675728313324	0.0182688122757318
F13A1->ITGB1	F13A1->ITGB1	F13A1	ITGB1	0.336698738435753	0.001206436653818
F7->F3	F7->F3	F7	F3	-0.281280428432327	0.993869792479992
F8->ASGR2	F8->ASGR2	F8	ASGR2	-0.197419668938656	0.959409230084636
F8->LDLR	F8->LDLR	F8	LDLR	-0.232132424537488	0.980133041387153
F8->LRP1	F8->LRP1	F8	LRP1	-0.0921616358325219	0.790855953714812
F9->LRP1	F9->LRP1	F9	LRP1	0.0822541382667965	0.235164144796162
FAM3C->LIFR	FAM3C->LIFR	FAM3C	LIFR	0.406718597857838	0.000112691288086825
FAM3D->FPR1	FAM3D->FPR1	FAM3D	FPR1	0.202775073028238	0.0365900278982867
FAM3D->FPR2	FAM3D->FPR2	FAM3D	FPR2	0.0547955209347614	0.315413266745639
FASLG->FAS	FASLG->FAS	FASLG	FAS	0.476706893307837	4.47163284573805e-06
FASLG->TNFRSF6B	FASLG->TNFRSF6B	FASLG	TNFRSF6B	0.0848836713968457	0.228504517662344
FAT4->DCHS1	FAT4->DCHS1	FAT4	DCHS1	0.176851124949264	0.0594804723182704
FBLN1->ITGB1	FBLN1->ITGB1	FBLN1	ITGB1	0.0392891918208374	0.365255229195938
FBN1->ITGA5	FBN1->ITGA5	FBN1	ITGA5	0.314242418715767	0.0023985585027201
FBN1->ITGAV	FBN1->ITGAV	FBN1	ITGAV	0.449001947419669	2.0107836927673e-05
FBN1->ITGB1	FBN1->ITGB1	FBN1	ITGB1	0.454065238558909	1.61220546352016e-05
FBN1->ITGB3	FBN1->ITGB3	FBN1	ITGB3	0.19888023369036	0.0394800187894448
FCER2->CR2	FCER2->CR2	FCER2	CR2	0.784444985394352	0
FCN2->LRP1	FCN2->LRP1	FCN2	LRP1	0.0233690360272639	0.418866663677606
FGA->ITGA2B	FGA->ITGA2B	FGA	ITGA2B	0.0781888997078871	0.246301510987544
FGA->ITGA5	FGA->ITGA5	FGA	ITGA5	0.0458011550711687	0.344279516954219
FGA->ITGAM	FGA->ITGAM	FGA	ITGAM	0.14508276533593	0.100811842444929
FGA->ITGAV	FGA->ITGAV	FGA	ITGAV	-0.610296981499513	0.999999998120925
FGA->ITGAX	FGA->ITGAX	FGA	ITGAX	0.06952288218111	0.270942927437647
FGA->ITGB1	FGA->ITGB1	FGA	ITGB1	-0.480550146056475	0.999995195182486
FGA->ITGB2	FGA->ITGB2	FGA	ITGB2	-0.0584469328140214	0.695971180196818
FGA->ITGB3	FGA->ITGB3	FGA	ITGB3	-0.0538461538461538	0.68169379883625
FGA->TLR4	FGA->TLR4	FGA	TLR4	-0.353334956183057	0.999254233492066
FGB->ITGA2B	FGB->ITGA2B	FGB	ITGA2B	0.142210321324245	0.105383781137826
FGB->ITGA5	FGB->ITGA5	FGB	ITGA5	-0.00877561328894834	0.530591796327514
FGB->ITGAM	FGB->ITGAM	FGB	ITGAM	0.188753651411879	0.0478545687378793
FGB->ITGAV	FGB->ITGAV	FGB	ITGAV	-0.265530671859786	0.990867529429233
FGB->ITGB1	FGB->ITGB1	FGB	ITGB1	-0.256207400194742	0.988550254429669
FGB->ITGB2	FGB->ITGB2	FGB	ITGB2	0.0559396299902629	0.311850543208361
FGB->TLR4	FGB->TLR4	FGB	TLR4	-0.0472979552093476	0.660910217943194
FGF1->CD44	FGF1->CD44	FGF1	CD44	0.140579357351509	0.108044539968797
FGF1->CSPG4	FGF1->CSPG4	FGF1	CSPG4	0.179381694255112	0.0567979742230284
FGF1->FGFR1	FGF1->FGFR1	FGF1	FGFR1	0.308300876338851	0.00294433527816788
FGF1->FGFR2	FGF1->FGFR2	FGF1	FGFR2	0.040238558909445	0.362127727843011
FGF1->FGFR3	FGF1->FGFR3	FGF1	FGFR3	-0.154503407984421	0.913213869196295
FGF1->FGFR4	FGF1->FGFR4	FGF1	FGFR4	-0.253213242453749	0.98770657652618
FGF1->NRP1	FGF1->NRP1	FGF1	NRP1	0.181402142161636	0.0547678365789682
FGF10->FGFR1	FGF10->FGFR1	FGF10	FGFR1	0.234518013631938	0.0188603834208006
FGF10->FGFR2	FGF10->FGFR2	FGF10	FGFR2	0.0127312560856865	0.455604669619788
FGF10->FGFRL1	FGF10->FGFRL1	FGF10	FGFRL1	0.103481012658228	0.181685882968314
FGF13->SCN5A	FGF13->SCN5A	FGF13	SCN5A	-0.126217137293087	0.86650253338605
FGF13->SCN8A	FGF13->SCN8A	FGF13	SCN8A	0.157181110029211	0.0831175645789718
FGF16->FGFR2	FGF16->FGFR2	FGF16	FGFR2	-0.242575462512171	0.984267225976107
FGF16->FGFR3	FGF16->FGFR3	FGF16	FGFR3	0.0125121713729309	0.456366335539251
FGF16->FGFR4	FGF16->FGFR4	FGF16	FGFR4	0.0492210321324245	0.333009941613525
FGF17->FGFR1	FGF17->FGFR1	FGF17	FGFR1	-0.0246592015579357	0.585631575845223
FGF17->FGFR2	FGF17->FGFR2	FGF17	FGFR2	0.136562804284323	0.114799390522726
FGF17->FGFR3	FGF17->FGFR3	FGF17	FGFR3	0.153286270691334	0.0885429792231345
FGF17->FGFR4	FGF17->FGFR4	FGF17	FGFR4	0.0824975657254138	0.234506048515938
FGF18->FGFR1	FGF18->FGFR1	FGF18	FGFR1	0.0394109055501461	0.364853768651682
FGF18->FGFR2	FGF18->FGFR2	FGF18	FGFR2	-0.0713729308666018	0.734487753354995
FGF18->FGFR3	FGF18->FGFR3	FGF18	FGFR3	0.19381694255112	0.043507296604419
FGF18->FGFR4	FGF18->FGFR4	FGF18	FGFR4	0.0766796494644596	0.250506133120038
FGF19->FGFR1	FGF19->FGFR1	FGF19	FGFR1	0.0266309639727361	0.407724823550203
FGF19->FGFR2	FGF19->FGFR2	FGF19	FGFR2	0.162122687439143	0.0765935683292191
FGF19->FGFR3	FGF19->FGFR3	FGF19	FGFR3	0.168037974683544	0.0692977550897083
FGF19->FGFR4	FGF19->FGFR4	FGF19	FGFR4	0.00766796494644596	0.473243051019251
FGF19->KLB	FGF19->KLB	FGF19	KLB	0.212974683544304	0.0298231229127573
FGF3->FGFR1	FGF3->FGFR1	FGF3	FGFR1	0.0861489776046738	0.224756010616382
FGF3->FGFR2	FGF3->FGFR2	FGF3	FGFR2	0.237244401168452	0.0177516556440725
FGF3->FGFR3	FGF3->FGFR3	FGF3	FGFR3	0.0493184031158715	0.332699301037292
FGF3->FGFR4	FGF3->FGFR4	FGF3	FGFR4	0.24873417721519	0.0136619786793353
FGF3->FGFRL1	FGF3->FGFRL1	FGF3	FGFRL1	-0.00462512171372931	0.516214899489513
FGF4->FGFR1	FGF4->FGFR1	FGF4	FGFR1	-0.0213972736124635	0.574450188466786
FGF4->FGFR2	FGF4->FGFR2	FGF4	FGFR2	0.305063291139241	0.00322603952464588
FGF4->FGFR3	FGF4->FGFR3	FGF4	FGFR3	0.0127312560856865	0.455604669619788
FGF4->FGFR4	FGF4->FGFR4	FGF4	FGFR4	-0.0825462512171373	0.765691184440028
FGF4->FGFRL1	FGF4->FGFRL1	FGF4	FGFRL1	0.0571080817916261	0.308229837495014
FGF4->NRP1	FGF4->NRP1	FGF4	NRP1	0.0272151898734177	0.405736740066386
FGF5->FGFR1	FGF5->FGFR1	FGF5	FGFR1	-0.118889970788705	0.852039273203707
FGF5->FGFR2	FGF5->FGFR2	FGF5	FGFR2	-0.0983203505355404	0.806114699615753
FGF5->FGFR3	FGF5->FGFR3	FGF5	FGFR3	-0.160004868549172	0.920691039736089
FGF5->FGFR4	FGF5->FGFR4	FGF5	FGFR4	-0.106864654333009	0.82614114183657
FGF6->FGFR1	FGF6->FGFR1	FGF6	FGFR1	0.00628042843232717	0.478087141363224
FGF6->FGFR2	FGF6->FGFR2	FGF6	FGFR2	-0.109518013631938	0.832086400645651
FGF6->FGFR3	FGF6->FGFR3	FGF6	FGFR3	0.0873417721518987	0.221620788501802
FGF6->FGFR4	FGF6->FGFR4	FGF6	FGFR4	0.0509006815968841	0.327667378098813
FGF7->FGFR1	FGF7->FGFR1	FGF7	FGFR1	-0.00910418695228822	0.531851769418458
FGF7->FGFR2	FGF7->FGFR2	FGF7	FGFR2	-0.035126582278481	0.621011150725344
FGF7->FGFR3	FGF7->FGFR3	FGF7	FGFR3	-0.16024829600779	0.921010421860573
FGF7->NRP1	FGF7->NRP1	FGF7	NRP1	0.51460564751704	8.82975094246218e-07
FGF8->FGFR1	FGF8->FGFR1	FGF8	FGFR1	-0.212706913339825	0.97002821174512
FGF8->FGFR2	FGF8->FGFR2	FGF8	FGFR2	-0.0723222979552093	0.737217445233133
FGF8->FGFR3	FGF8->FGFR3	FGF8	FGFR3	0.169961051606621	0.0670432110547183
FGF8->FGFR4	FGF8->FGFR4	FGF8	FGFR4	-0.00165530671859786	0.505831932455518
FGF8->FGFRL1	FGF8->FGFRL1	FGF8	FGFRL1	-0.0511197663096397	0.673104062634729
FGF9->FGFR1	FGF9->FGFR1	FGF9	FGFR1	0.0233203505355404	0.419033469817431
FGF9->FGFR2	FGF9->FGFR2	FGF9	FGFR2	-0.126484907497566	0.867012280916853
FGF9->FGFR3	FGF9->FGFR3	FGF9	FGFR3	0.0456669912366115	0.3444241241744
FGF9->FGFR4	FGF9->FGFR4	FGF9	FGFR4	0.0651655306718598	0.283774729231047
FGG->ITGA2B	FGG->ITGA2B	FGG	ITGA2B	0.129698149951315	0.127018519146141
FGG->ITGA5	FGG->ITGA5	FGG	ITGA5	-0.198199842992004	0.960024917884405
FGG->ITGAV	FGG->ITGAV	FGG	ITGAV	-0.242575462512171	0.984267225976107
FGG->ITGB1	FGG->ITGB1	FGG	ITGB1	-0.171080817916261	0.934271330660341
FGG->ITGB2	FGG->ITGB2	FGG	ITGB2	-0.145983446932814	0.90062968753153
FGG->TLR4	FGG->TLR4	FGG	TLR4	-0.106353456669912	0.824980753720883
FGL1->EGFR	FGL1->EGFR	FGL1	EGFR	0.11769717624148	0.15045973505765
FGL1->LAG3	FGL1->LAG3	FGL1	LAG3	-0.145618305744888	0.900062446226885
FLT3LG->FLT3	FLT3LG->FLT3	FLT3LG	FLT3	0.448539435248296	2.05144519988185e-05
FN1->CD44	FN1->CD44	FN1	CD44	0.0716650438169426	0.26474090089844
FN1->COL13A1	FN1->COL13A1	FN1	COL13A1	0.250194741966894	0.0132045941670758
FN1->ITGA2	FN1->ITGA2	FN1	ITGA2	0.0384130867405284	0.368395823734403
FN1->ITGA2B	FN1->ITGA2B	FN1	ITGA2B	0.182911392405063	0.0532885638023298
FN1->ITGA4	FN1->ITGA4	FN1	ITGA4	0.0483933787731256	0.33565492843032
FN1->ITGA5	FN1->ITGA5	FN1	ITGA5	0.301158113187863	0.00349828610014005
FN1->ITGA8	FN1->ITGA8	FN1	ITGA8	-0.0381694255111977	0.6311251243424
FN1->ITGA9	FN1->ITGA9	FN1	ITGA9	0.190603700097371	0.0462280572388771
FN1->ITGAV	FN1->ITGAV	FN1	ITGAV	0.0736854917234664	0.258957174840053
FN1->ITGB1	FN1->ITGB1	FN1	ITGB1	0.174488802336904	0.0619560774038305
FN1->ITGB3	FN1->ITGB3	FN1	ITGB3	0.328432327166504	0.00163254248001953
FN1->ITGB6	FN1->ITGB6	FN1	ITGB6	0.0999513145082765	0.19001755569623
FN1->ITGB7	FN1->ITGB7	FN1	ITGB7	0.0354186952288218	0.378095422684526
FN1->ITGB8	FN1->ITGB8	FN1	ITGB8	-0.0249026290165531	0.586463388391833
FN1->MAG	FN1->MAG	FN1	MAG	-0.0937439143135346	0.794841219031645
FN1->NT5E	FN1->NT5E	FN1	NT5E	0.242599805258033	0.0157327740238925
FN1->PLAUR	FN1->PLAUR	FN1	PLAUR	0.484396299902629	4.00445427195565e-06
FN1->SDC2	FN1->SDC2	FN1	SDC2	0.150317370483373	0.0930372276648582
FN1->TNFRSF11B	FN1->TNFRSF11B	FN1	TNFRSF11B	0.139849926061049	0.109488667841149
FN1->TSHR	FN1->TSHR	FN1	TSHR	-0.0576923076923077	0.693648720033476
FNDC5->ITGAV	FNDC5->ITGAV	FNDC5	ITGAV	0.0806718597857838	0.23946616764973
FNDC5->ITGB5	FNDC5->ITGB5	FNDC5	ITGB5	0.256621226874391	0.0113437272706776
FSHB->FSHR	FSHB->FSHR	FSHB	FSHR	-0.129625121713729	0.872891751919707
FSTL1->DIP2A	FSTL1->DIP2A	FSTL1	DIP2A	-0.139460439756963	0.889862005352504
FZD8->CKAP4	FZD8->CKAP4	FZD8	CKAP4	0.3801508042354	0.000274431656671981
GAL->GALR1	GAL->GALR1	GAL	GALR1	-0.0911635832521908	0.788319242031
GAL->GALR2	GAL->GALR2	GAL	GALR2	0.158860759493671	0.0808554099226376
GAL->GALR3	GAL->GALR3	GAL	GALR3	-0.130671859785784	0.87481135700542
GAL->GPR151	GAL->GPR151	GAL	GPR151	-0.0574370584057521	0.692444030833592
GALP->GALR1	GALP->GALR1	GALP	GALR1	0.0233570067981857	0.419051542143613
GALP->GALR2	GALP->GALR2	GALP	GALR2	0.00228823203650803	0.492016063782436
GALP->GALR3	GALP->GALR3	GALP	GALR3	0.121677955686015	0.142707418083137
GAS6->AXL	GAS6->AXL	GAS6	AXL	0.489703018500487	3.09904957491865e-06
GAS6->MERTK	GAS6->MERTK	GAS6	MERTK	0.266942551119766	0.00882477179255197
GAS6->TYRO3	GAS6->TYRO3	GAS6	TYRO3	-0.33062317429406	0.998473565329757
GAST->CCKBR	GAST->CCKBR	GAST	CCKBR	0.188876514587934	0.0477518061853012
GCG->GCGR	GCG->GCGR	GCG	GCGR	-0.0226387536514119	0.578713255274627
GCG->GLP1R	GCG->GLP1R	GCG	GLP1R	0.0379990262901655	0.369519580382427
GCG->GLP2R	GCG->GLP2R	GCG	GLP2R	-0.0839824732229796	0.769551658766813
GDF1->ACVR1	GDF1->ACVR1	GDF1	ACVR1	-0.0248052580331061	0.586130709034281
GDF1->BMPR1A	GDF1->BMPR1A	GDF1	BMPR1A	-0.162244401168452	0.923593245165632
GDF1->BMPR2	GDF1->BMPR2	GDF1	BMPR2	-0.306231742940604	0.996880408369266
GDF11->ACVR1B	GDF11->ACVR1B	GDF11	ACVR1B	0.10968841285297	0.16759012616838
GDF11->ACVR2A	GDF11->ACVR2A	GDF11	ACVR2A	-0.173490749756573	0.936975762132375
GDF11->ACVR2B	GDF11->ACVR2B	GDF11	ACVR2B	0.0900925024342746	0.214485270630943
GDF15->GFRAL	GDF15->GFRAL	GDF15	GFRAL	0.273807205452775	0.00743064397308019
GDF3->TDGF1	GDF3->TDGF1	GDF3	TDGF1	0.0990993184031159	0.1920627793916
GDF5->ACVR1	GDF5->ACVR1	GDF5	ACVR1	-0.0288461538461538	0.599883007920885
GDF5->ACVR2A	GDF5->ACVR2A	GDF5	ACVR2A	-0.167989289191821	0.930673342162511
GDF5->ACVR2B	GDF5->ACVR2B	GDF5	ACVR2B	-0.0963729308666018	0.801363674929912
GDF5->BMPR1A	GDF5->BMPR1A	GDF5	BMPR1A	-0.196811100292113	0.958931099372639
GDF5->BMPR1B	GDF5->BMPR1B	GDF5	BMPR1B	0.252093476144109	0.0126295254996419
GDF5->BMPR2	GDF5->BMPR2	GDF5	BMPR2	0.0387536514118793	0.367023379303111
GDF5->ROR2	GDF5->ROR2	GDF5	ROR2	0.17008276533593	0.0669024214456843
GDF6->BMPR1A	GDF6->BMPR1A	GDF6	BMPR1A	-0.178310613437196	0.942127557082573
GDF6->BMPR1B	GDF6->BMPR1B	GDF6	BMPR1B	0.218914313534567	0.0263784371247709
GDF6->BMPR2	GDF6->BMPR2	GDF6	BMPR2	-0.215335929892892	0.971602149983579
GDF7->ACVR2A	GDF7->ACVR2A	GDF7	ACVR2A	-0.128700097370983	0.871178642765688
GDF7->BMPR1A	GDF7->BMPR1A	GDF7	BMPR1A	-0.0999756572541383	0.810098914455019
GDF7->BMPR2	GDF7->BMPR2	GDF7	BMPR2	-0.0604186952288218	0.702002698334808
GDF9->ACVR2A	GDF9->ACVR2A	GDF9	ACVR2A	0.275073028237585	0.00719559699297601
GDF9->BMPR1A	GDF9->BMPR1A	GDF9	BMPR1A	0.131158714703019	0.124346831270936
GDF9->BMPR1B	GDF9->BMPR1B	GDF9	BMPR1B	-0.226606621226874	0.977600968007835
GDF9->BMPR2	GDF9->BMPR2	GDF9	BMPR2	0.223758519961052	0.0238177411135186
GDF9->TGFBR1	GDF9->TGFBR1	GDF9	TGFBR1	0.171324245374878	0.0654792093394524
GDNF->GFRA1	GDNF->GFRA1	GDNF	GFRA1	-0.0559152872444012	0.688149456791639
GDNF->GFRA2	GDNF->GFRA2	GDNF	GFRA2	0.0465433300876339	0.341596181157078
GDNF->RET	GDNF->RET	GDNF	RET	-0.079649464459591	0.757798626438617
GH1->GHR	GH1->GHR	GH1	GHR	-0.236246348588121	0.981858827786539
GH1->PRLR	GH1->PRLR	GH1	PRLR	-0.101874391431353	0.814607461532527
GH2->GHR	GH2->GHR	GH2	GHR	-0.158300876338851	0.91842835182667
GHRH->GHRHR	GHRH->GHRHR	GHRH	GHRHR	-0.0293573515092502	0.601614465149212
GHRH->VIPR1	GHRH->VIPR1	GHRH	VIPR1	-0.153894839337877	0.91235590251582
GHRL->GHSR	GHRL->GHSR	GHRL	GHSR	-0.200267770204479	0.961588036083218
GHRL->GPR39	GHRL->GPR39	GHRL	GPR39	-0.150365141187926	0.907256472823589
GHRL->MLNR	GHRL->MLNR	GHRL	MLNR	-0.0151898734177215	0.553015652339703
GIP->DPP4	GIP->DPP4	GIP	DPP4	-0.0142161635832522	0.549637848547238
GIP->GIPR	GIP->GIPR	GIP	GIPR	-0.0101509250243427	0.535499945857879
GLG1->SELE	GLG1->SELE	GLG1	SELE	0.262162392453602	0.00979808084409108
GNAI2->ADCY1	GNAI2->ADCY1	GNAI2	ADCY1	-0.0585085018118048	0.695739266329421
GNAI2->ADORA1	GNAI2->ADORA1	GNAI2	ADORA1	0.176523570163637	0.0598284086823028
GNAI2->ADRA2A	GNAI2->ADRA2A	GNAI2	ADRA2A	0.515247965831702	5.90577030382666e-07
GNAI2->ADRA2B	GNAI2->ADRA2B	GNAI2	ADRA2B	0.314244331137336	0.00239842328087104
GNAI2->AGTR2	GNAI2->AGTR2	GNAI2	AGTR2	0.0709599678724406	0.267156016055457
GNAI2->C5AR1	GNAI2->C5AR1	GNAI2	C5AR1	0.524933360960998	3.41132023950966e-07
GNAI2->CAV1	GNAI2->CAV1	GNAI2	CAV1	-0.371340936504338	0.999623168517475
GNAI2->CCR5	GNAI2->CCR5	GNAI2	CCR5	0.346997894352557	0.000865196396653484
GNAI2->CNR1	GNAI2->CNR1	GNAI2	CNR1	-0.131781058688665	0.876503324461194
GNAI2->CXCR1	GNAI2->CXCR1	GNAI2	CXCR1	0.0352487250357784	0.378889121882106
GNAI2->CXCR2	GNAI2->CXCR2	GNAI2	CXCR2	0.293686632040158	0.00430784090712419
GNAI2->EDNRA	GNAI2->EDNRA	GNAI2	EDNRA	-0.126547304626032	0.866785492414525
GNAI2->EGFR	GNAI2->EGFR	GNAI2	EGFR	0.192821236884254	0.0443277853713429
GNAI2->FPR1	GNAI2->FPR1	GNAI2	FPR1	0.679949853383537	2.76949777899731e-12
GNAI2->IGF1R	GNAI2->IGF1R	GNAI2	IGF1R	0.0964106184421272	0.198991463182009
GNAI2->LHCGR	GNAI2->LHCGR	GNAI2	LHCGR	0.133740673581883	0.119986658760732
GNAI2->LPAR3	GNAI2->LPAR3	GNAI2	LPAR3	0.0886451879957092	0.218618223042043
GNAI2->MTNR1A	GNAI2->MTNR1A	GNAI2	MTNR1A	-0.121508294900613	0.856953939133736
GNAI2->MTNR1B	GNAI2->MTNR1B	GNAI2	MTNR1B	-0.133497243160365	0.879581104353269
GNAI2->OPRD1	GNAI2->OPRD1	GNAI2	OPRD1	0.188609890591996	0.047990523899809
GNAI2->OPRM1	GNAI2->OPRM1	GNAI2	OPRM1	0.285568227482539	0.00536932257012517
GNAI2->P2RY12	GNAI2->P2RY12	GNAI2	P2RY12	-0.205406589676725	0.965315627777236
GNAI2->TBXA2R	GNAI2->TBXA2R	GNAI2	TBXA2R	0.362370525471407	0.000515767140443309
GNAI2->TSHR	GNAI2->TSHR	GNAI2	TSHR	0.0310982363488998	0.392785153780958
GNAS->ADRB2	GNAS->ADRB2	GNAS	ADRB2	-0.279965920155794	0.993657286203482
GNAS->AVPR2	GNAS->AVPR2	GNAS	AVPR2	-0.183886221316826	0.947623067846675
GNAS->CRHR1	GNAS->CRHR1	GNAS	CRHR1	-0.192502434274586	0.955415985221501
GNAS->GCGR	GNAS->GCGR	GNAS	GCGR	0.0102969814995131	0.464076032536268
GNAS->LHCGR	GNAS->LHCGR	GNAS	LHCGR	-0.238145082765336	0.982611852278198
GNAS->PTGDR	GNAS->PTGDR	GNAS	PTGDR	-0.243743914313535	0.984680927944946
GNAS->TSHR	GNAS->TSHR	GNAS	TSHR	-0.232960077896787	0.980490854399514
GNAS->VIPR1	GNAS->VIPR1	GNAS	VIPR1	0.00060856864654333	0.497914062504403
GNRH1->GNRHR	GNRH1->GNRHR	GNRH1	GNRHR	0.0259250243427459	0.410130214194315
GNRH2->GNRHR	GNRH2->GNRHR	GNRH2	GNRHR	0.0535783836416748	0.319222043381214
GPC3->CD81	GPC3->CD81	GPC3	CD81	-0.0769731878899626	0.749923537841217
GPC3->IGF1R	GPC3->IGF1R	GPC3	IGF1R	-0.111148977604674	0.835676045523996
GPHA2->TSHR	GPHA2->TSHR	GPHA2	TSHR	-0.119036027263875	0.852337303916403
GPHB5->TSHR	GPHB5->TSHR	GPHB5	TSHR	0.141139240506329	0.107125826535911
GPI->AMFR	GPI->AMFR	GPI	AMFR	0.328067185978578	0.00165065404162124
GREM1->KDR	GREM1->KDR	GREM1	KDR	0.318792599805258	0.00217540451485776
GRN->SORT1	GRN->SORT1	GRN	SORT1	-0.0518743914313535	0.675490888195216
GRN->TNFRSF1A	GRN->TNFRSF1A	GRN	TNFRSF1A	0.344279454722493	0.000999039828641971
GRN->TNFRSF1B	GRN->TNFRSF1B	GRN	TNFRSF1B	0.537052927547235	1.67515004383549e-07
GRP->BRS3	GRP->BRS3	GRP	BRS3	-0.0069620253164557	0.524377838969348
GRP->GRPR	GRP->GRPR	GRP	GRPR	-0.0383885102239533	0.631849982756422
GRP->NMBR	GRP->NMBR	GRP	NMBR	-0.0566699123661149	0.690489906571258
GUCA2A->GUCY2C	GUCA2A->GUCY2C	GUCA2A	GUCY2C	0.0435491723466407	0.351293532082413
GUCA2B->GUCY2C	GUCA2B->GUCY2C	GUCA2B	GUCY2C	-0.138997078870497	0.889369668168741
GUCA2B->GUCY2D	GUCA2B->GUCY2D	GUCA2B	GUCY2D	0.25800876338851	0.0109728362932951
GZMB->CHRM3	GZMB->CHRM3	GZMB	CHRM3	-0.273869729007804	0.992702960329697
HAS2->CD44	HAS2->CD44	HAS2	CD44	0.1452288218111	0.100583239227091
HAS2->HMMR	HAS2->HMMR	HAS2	HMMR	0.401095423563778	0.000139523108477988
HAVCR1->CD300LB	HAVCR1->CD300LB	HAVCR1	CD300LB	-0.188266796494645	0.951731833207808
HAVCR1->HAVCR1	HAVCR1->HAVCR1	HAVCR1	HAVCR1	1	0
HBEGF->CD44	HBEGF->CD44	HBEGF	CD44	-0.108592989289192	0.830028550619777
HBEGF->CD82	HBEGF->CD82	HBEGF	CD82	0.0624634858812074	0.291873228259825
HBEGF->CD9	HBEGF->CD9	HBEGF	CD9	0.183033106134372	0.0531706404052943
HBEGF->EGFR	HBEGF->EGFR	HBEGF	EGFR	0.353846153846154	0.000733996881672891
HBEGF->ERBB2	HBEGF->ERBB2	HBEGF	ERBB2	0.260929892891918	0.0102258497197562
HBEGF->ERBB4	HBEGF->ERBB4	HBEGF	ERBB4	0.0820720671392215	0.236052083058982
HCRT->HCRTR1	HCRT->HCRTR1	HCRT	HCRTR1	0.0462755598831548	0.342459354586388
HCRT->HCRTR2	HCRT->HCRTR2	HCRT	HCRTR2	0.20983446932814	0.0317878024485713
HCRT->NPFFR2	HCRT->NPFFR2	HCRT	NPFFR2	-0.0625121713729309	0.708347038057455
HEBP1->FPR3	HEBP1->FPR3	HEBP1	FPR3	0.0558909444985394	0.312001798703302
HGF->CD44	HGF->CD44	HGF	CD44	-0.0817429406037001	0.763516653217312
HGF->MET	HGF->MET	HGF	MET	-0.00199610516066212	0.507023749196828
HGF->SDC1	HGF->SDC1	HGF	SDC1	0.231475170399221	0.0201657312522284
HGF->SDC2	HGF->SDC2	HGF	SDC2	-0.057972602073871	0.694093026392835
HGF->ST14	HGF->ST14	HGF	ST14	0.171786757546251	0.0649549475724855
HHLA2->TMIGD2	HHLA2->TMIGD2	HHLA2	TMIGD2	0.103286270691334	0.182139605053178
HLA-A->APLP2	HLA-A->APLP2	HLA-A	APLP2	-0.0556962025316456	0.687468561184216
HLA-A->ERBB2	HLA-A->ERBB2	HLA-A	ERBB2	-0.0601022395326193	0.701038303404493
HLA-A->KIR3DL1	HLA-A->KIR3DL1	HLA-A	KIR3DL1	0.379113924050633	0.000311020853145477
HLA-A->KIR3DL2	HLA-A->KIR3DL2	HLA-A	KIR3DL2	0.46110029211295	1.17969279378405e-05
HLA-A->LILRB1	HLA-A->LILRB1	HLA-A	LILRB1	-0.0190847127555988	0.566486639910094
HLA-A->LILRB2	HLA-A->LILRB2	HLA-A	LILRB2	0.0129990262901655	0.454673963181463
HLA-B->CANX	HLA-B->CANX	HLA-B	CANX	0.105782045900486	0.176747402109641
HLA-B->KIR2DL3	HLA-B->KIR2DL3	HLA-B	KIR2DL3	0.652462588026858	3.6407948582146e-11
HLA-B->KIR3DL1	HLA-B->KIR3DL1	HLA-B	KIR3DL1	0.508912542076988	8.38024027207771e-07
HLA-B->KIR3DL2	HLA-B->KIR3DL2	HLA-B	KIR3DL2	0.641374399807397	9.56710094635817e-11
HLA-B->KLRD1	HLA-B->KLRD1	HLA-B	KLRD1	0.667810782697266	8.93323809383643e-12
HLA-B->LILRB1	HLA-B->LILRB1	HLA-B	LILRB1	0.113656972111234	0.159299813693035
HLA-B->LILRB2	HLA-B->LILRB2	HLA-B	LILRB2	0.321447915341367	0.00193457851373638
HLA-C->KIR2DL1	HLA-C->KIR2DL1	HLA-C	KIR2DL1	0.100024342745862	0.189842866689229
HLA-C->KIR2DL3	HLA-C->KIR2DL3	HLA-C	KIR2DL3	0.411124634858812	9.50894389580868e-05
HLA-C->KIR2DS4	HLA-C->KIR2DS4	HLA-C	KIR2DS4	0.218670886075949	0.0265128743758895
HLA-C->LILRA3	HLA-C->LILRA3	HLA-C	LILRA3	0.00175267770204479	0.493912673567336
HLA-C->LILRB1	HLA-C->LILRB1	HLA-C	LILRB1	-0.217672833495618	0.972943726640535
HLA-C->LILRB2	HLA-C->LILRB2	HLA-C	LILRB2	-0.0745131450827653	0.743462293978146
HLA-E->KLRC1	HLA-E->KLRC1	HLA-E	KLRC1	0.337625823124122	0.00117139772904892
HLA-E->KLRC2	HLA-E->KLRC2	HLA-E	KLRC2	0.0257549385965839	0.41087157789137
HLA-E->KLRD1	HLA-E->KLRD1	HLA-E	KLRD1	0.565221095722195	2.86754206539133e-08
HLA-E->KLRK1	HLA-E->KLRK1	HLA-E	KLRK1	0.155711216736393	0.0852956713845482
HLA-F->KIR3DL1	HLA-F->KIR3DL1	HLA-F	KIR3DL1	0.479503407984421	5.05475910069943e-06
HLA-F->KIR3DL2	HLA-F->KIR3DL2	HLA-F	KIR3DL2	0.632351509250244	0
HLA-F->LILRB1	HLA-F->LILRB1	HLA-F	LILRB1	0.0535053554040896	0.319451174165822
HLA-F->LILRB2	HLA-F->LILRB2	HLA-F	LILRB2	0.114118792599805	0.157966367316823
HLA-G->KIR2DL4	HLA-G->KIR2DL4	HLA-G	KIR2DL4	0.261295034079844	0.0101356208429708
HLA-G->KLRC1	HLA-G->KLRC1	HLA-G	KLRC1	0.0142648490749757	0.450277662138065
HLA-G->KLRD1	HLA-G->KLRD1	HLA-G	KLRD1	0.14873417721519	0.0952080748737746
HLA-G->LILRB1	HLA-G->LILRB1	HLA-G	LILRB1	-0.199196689386563	0.960779941289993
HLA-G->LILRB2	HLA-G->LILRB2	HLA-G	LILRB2	-0.229089581304771	0.978770069932085
HMGB1->HAVCR2	HMGB1->HAVCR2	HMGB1	HAVCR2	0.0770691333982473	0.249417494317098
HMGB1->SDC1	HMGB1->SDC1	HMGB1	SDC1	-0.0606864654333009	0.702817631871519
HMGB1->THBD	HMGB1->THBD	HMGB1	THBD	-0.203578383641675	0.964001574008609
HP->CD163	HP->CD163	HP	CD163	0.294449853943525	0.00432405361955177
HP->ITGAM	HP->ITGAM	HP	ITGAM	0.376703992210321	0.000338525292169814
HP->ITGB2	HP->ITGB2	HP	ITGB2	0.34466893865628	0.000986752420546726
HRAS->AGTR1	HRAS->AGTR1	HRAS	AGTR1	-0.146445959104187	0.90134485968255
HRAS->CAV1	HRAS->CAV1	HRAS	CAV1	-0.362195715676728	0.999443775634316
HRAS->INSR	HRAS->INSR	HRAS	INSR	0.413756169409861	7.52423988007589e-05
HRG->FCGR1A	HRG->FCGR1A	HRG	FCGR1A	0.0947663096397274	0.202668031614975
HSP90AA1->CFTR	HSP90AA1->CFTR	HSP90AA1	CFTR	-0.343062317429406	0.998962465554056
HSP90AA1->EGFR	HSP90AA1->EGFR	HSP90AA1	EGFR	-0.056572541382668	0.690188337791102
HSP90AA1->FGFR3	HSP90AA1->FGFR3	HSP90AA1	FGFR3	-0.286368062317429	0.994634839480483
HSPG2->COL13A1	HSPG2->COL13A1	HSPG2	COL13A1	0.290019474196689	0.00487206704966379
HSPG2->ITGA2	HSPG2->ITGA2	HSPG2	ITGA2	-0.464438074729114	0.99999189590472
HSPG2->ITGB1	HSPG2->ITGB1	HSPG2	ITGB1	-0.408033106134372	0.999892952005461
HSPG2->PTPRS	HSPG2->PTPRS	HSPG2	PTPRS	0.362804284323272	0.000545421441382182
IAPP->CALCR	IAPP->CALCR	IAPP	CALCR	0.247103213242454	0.0141885652018936
IAPP->RAMP1	IAPP->RAMP1	IAPP	RAMP1	0.108057448880234	0.17122469447247
IAPP->RAMP2	IAPP->RAMP2	IAPP	RAMP2	0.000925024342745862	0.496807257775411
ICAM1->IL2RA	ICAM1->IL2RA	ICAM1	IL2RA	0.227263875365141	0.0220960621204883
ICAM1->ITGAL	ICAM1->ITGAL	ICAM1	ITGAL	0.268427458617332	0.00850543153341038
ICAM1->ITGAM	ICAM1->ITGAM	ICAM1	ITGAM	0.344985394352483	0.000976869601718402
ICAM1->ITGAX	ICAM1->ITGAX	ICAM1	ITGAX	0.273539435248296	0.00748121029887561
ICAM1->ITGB2	ICAM1->ITGB2	ICAM1	ITGB2	0.264289191820837	0.00942120158566616
ICAM1->SPN	ICAM1->SPN	ICAM1	SPN	0.0172103213242454	0.440071943963353
ICAM2->ITGAL	ICAM2->ITGAL	ICAM2	ITGAL	0.685118580335109	1.65352531512724e-12
ICAM2->ITGAM	ICAM2->ITGAM	ICAM2	ITGAM	0.660520085942647	1.75901418062857e-11
ICAM2->ITGB2	ICAM2->ITGB2	ICAM2	ITGB2	0.659388141371396	1.95088163981607e-11
ICAM3->CD209	ICAM3->CD209	ICAM3	CD209	0.498846755405753	1.44055500861702e-06
ICAM3->CLEC4M	ICAM3->CLEC4M	ICAM3	CLEC4M	0.200121713729309	0.0385396227452714
ICAM3->ITGAD	ICAM3->ITGAD	ICAM3	ITGAD	0.376046738072055	0.000346403243314177
ICAM3->ITGAL	ICAM3->ITGAL	ICAM3	ITGAL	0.668670886075949	0
ICAM3->ITGB2	ICAM3->ITGB2	ICAM3	ITGB2	0.569206426484907	3.99224417998198e-08
ICAM4->ITGA2B	ICAM4->ITGA2B	ICAM4	ITGA2B	0.0855404089581305	0.226365111340463
ICAM4->ITGA4	ICAM4->ITGA4	ICAM4	ITGA4	-0.050365141187926	0.670710238212464
ICAM4->ITGAL	ICAM4->ITGAL	ICAM4	ITGAL	0.277896786757546	0.00669440847525045
ICAM4->ITGAM	ICAM4->ITGAM	ICAM4	ITGAM	0.224829600778968	0.0232802702345877
ICAM4->ITGAV	ICAM4->ITGAV	ICAM4	ITGAV	-0.247103213242454	0.985819419097487
ICAM4->ITGB1	ICAM4->ITGB1	ICAM4	ITGB1	-0.227702044790652	0.978123178173989
ICAM4->ITGB2	ICAM4->ITGB2	ICAM4	ITGB2	0.260199610516066	0.0104083785353323
ICAM4->ITGB3	ICAM4->ITGB3	ICAM4	ITGB3	-0.156426484907498	0.915884395968701
ICAM5->ITGAL	ICAM5->ITGAL	ICAM5	ITGAL	-0.0553067185978578	0.686256522975117
ICAM5->ITGB2	ICAM5->ITGB2	ICAM5	ITGB2	-0.05547711781889	0.686787034443862
ICOSLG->CD28	ICOSLG->CD28	ICOSLG	CD28	-0.0850048685491723	0.772278304632587
ICOSLG->CTLA4	ICOSLG->CTLA4	ICOSLG	CTLA4	0.16601752677702	0.0717279464605569
ICOS->ICOSLG	ICOS->ICOSLG	ICOS	ICOSLG	0.130696202531646	0.12518864299458
ICOSLG->ICOS	ICOSLG->ICOS	ICOSLG	ICOS	0.130696202531646	0.12518864299458
IFNA1->IFNAR1	IFNA1->IFNAR1	IFNA1	IFNAR1	-0.238510223953262	0.982753608712572
IFNA1->IFNAR2	IFNA1->IFNAR2	IFNA1	IFNAR2	-0.101582278481013	0.813918133099538
IFNA10->IFNAR1	IFNA10->IFNAR1	IFNA10	IFNAR1	-0.266114897760467	0.990998196158652
IFNA10->IFNAR2	IFNA10->IFNAR2	IFNA10	IFNAR2	0.0562317429406037	0.310943667453627
IFNA13->IFNAR1	IFNA13->IFNAR1	IFNA13	IFNAR1	-0.0608325219084713	0.703261717563174
IFNA13->IFNAR2	IFNA13->IFNAR2	IFNA13	IFNAR2	-0.0966163583252191	0.801961307595322
IFNA14->IFNAR1	IFNA14->IFNAR1	IFNA14	IFNAR1	-0.108958130477118	0.830842754947029
IFNA14->IFNAR2	IFNA14->IFNAR2	IFNA14	IFNAR2	-0.0211538461538462	0.57361327022546
IFNA16->IFNAR1	IFNA16->IFNAR1	IFNA16	IFNAR1	-0.00978578383641675	0.53422764455232
IFNA16->IFNAR2	IFNA16->IFNAR2	IFNA16	IFNAR2	-0.095715676728335	0.799744722813428
IFNA17->IFNAR1	IFNA17->IFNAR1	IFNA17	IFNAR1	0.00738806833064028	0.47423796987095
IFNA17->IFNAR2	IFNA17->IFNAR2	IFNA17	IFNAR2	-0.0503167619091712	0.670167550744814
IFNA2->IFNAR1	IFNA2->IFNAR1	IFNA2	IFNAR1	-0.116066212268744	0.84619939879639
IFNA2->IFNAR2	IFNA2->IFNAR2	IFNA2	IFNAR2	-0.0717867575462512	0.735679359421732
IFNA21->IFNAR1	IFNA21->IFNAR1	IFNA21	IFNAR1	-0.0629016553067186	0.709520500235396
IFNA21->IFNAR2	IFNA21->IFNAR2	IFNA21	IFNAR2	-0.137950340798442	0.887607982204391
IFNA4->IFNAR1	IFNA4->IFNAR1	IFNA4	IFNAR1	0.174902629016553	0.061506345922341
IFNA4->IFNAR2	IFNA4->IFNAR2	IFNA4	IFNAR2	0.177896786757546	0.0583268664629702
IFNA5->IFNAR1	IFNA5->IFNAR1	IFNA5	IFNAR1	-0.0599318403115872	0.70051843599665
IFNA5->IFNAR2	IFNA5->IFNAR2	IFNA5	IFNAR2	-0.179503407984421	0.943350713043532
IFNA6->IFNAR1	IFNA6->IFNAR1	IFNA6	IFNAR1	-0.0244157740993184	0.58479938469137
IFNA6->IFNAR2	IFNA6->IFNAR2	IFNA6	IFNAR2	-0.038777994157741	0.633137477157092
IFNA7->IFNAR1	IFNA7->IFNAR1	IFNA7	IFNAR1	0.0913826679649465	0.211184401400687
IFNA7->IFNAR2	IFNA7->IFNAR2	IFNA7	IFNAR2	0.144985394352483	0.100964451799056
IFNA8->IFNAR1	IFNA8->IFNAR1	IFNA8	IFNAR1	-0.364727361246349	0.999489223869546
IFNA8->IFNAR2	IFNA8->IFNAR2	IFNA8	IFNAR2	-0.219839337877313	0.97414051722829
IFNB1->IFNAR1	IFNB1->IFNAR1	IFNB1	IFNAR1	-0.0512658227848101	0.673566577671459
IFNB1->IFNAR2	IFNB1->IFNAR2	IFNB1	IFNAR2	-0.081110029211295	0.761795708442384
IFNE->IFNAR1	IFNE->IFNAR1	IFNE	IFNAR1	0.344109055501461	0.00100445889190367
IFNE->IFNAR2	IFNE->IFNAR2	IFNE	IFNAR2	0.191139240506329	0.0457654781909845
IFNG->IFNGR1	IFNG->IFNGR1	IFNG	IFNGR1	0.553042843232717	1.05722237589244e-07
IFNG->IFNGR2	IFNG->IFNGR2	IFNG	IFNGR2	0.0883049228163752	0.219502476596553
IFNK->IFNAR1	IFNK->IFNAR1	IFNK	IFNAR1	-0.0866601752677702	0.776654695586906
IFNK->IFNAR2	IFNK->IFNAR2	IFNK	IFNAR2	-0.0753894839337877	0.745938730478406
IFNL1->IFNLR1	IFNL1->IFNLR1	IFNL1	IFNLR1	0.0715433300876339	0.26509137337834
IFNL1->IL10RB	IFNL1->IL10RB	IFNL1	IL10RB	0.225194741966894	0.0230993554152018
IFNL2->IFNLR1	IFNL2->IFNLR1	IFNL2	IFNLR1	-0.00869036027263875	0.530408722831418
IFNL2->IL10RB	IFNL2->IL10RB	IFNL2	IL10RB	-0.163680623174294	0.92541209177206
IFNL3->IFNLR1	IFNL3->IFNLR1	IFNL3	IFNLR1	0.0150194741966894	0.447659613221383
IFNL3->IL10RB	IFNL3->IL10RB	IFNL3	IL10RB	0.129746835443038	0.126928833652832
IFNW1->IFNAR1	IFNW1->IFNAR1	IFNW1	IFNAR1	0.152969814995131	0.0889949489352947
IFNW1->IFNAR2	IFNW1->IFNAR2	IFNW1	IFNAR2	0.117259006815969	0.151366119993851
IGF1->IGF1R	IGF1->IGF1R	IGF1	IGF1R	-0.295764362220058	0.995830513293627
IGFBP4->FZD8	IGFBP4->FZD8	IGFBP4	FZD8	0.441762668963079	2.29442107368816e-05
IGFBP4->LRP6	IGFBP4->LRP6	IGFBP4	LRP6	-0.150695602429436	0.907521688234018
IGFL1->IGFLR1	IGFL1->IGFLR1	IGFL1	IGFLR1	0.144693281402142	0.101423275181284
IGFL2->IGFLR1	IGFL2->IGFLR1	IGFL2	IGFLR1	0.183446932814021	0.0527712246766763
IGFL3->IGFLR1	IGFL3->IGFLR1	IGFL3	IGFLR1	-0.0356621226874391	0.622797362019645
IGSF11->VSIR	IGSF11->VSIR	IGSF11	VSIR	-0.445204479065239	0.999976343154702
IHH->BOC	IHH->BOC	IHH	BOC	0.0456916120481444	0.344632872652742
IHH->CDON	IHH->CDON	IHH	CDON	0.141286156807368	0.107117582681992
IHH->HHIP	IHH->HHIP	IHH	HHIP	0.00396789172288094	0.48615733305868
IHH->PTCH1	IHH->PTCH1	IHH	PTCH1	-0.0676854167820274	0.723306490038747
IHH->PTCH2	IHH->PTCH2	IHH	PTCH2	0.412685082073623	7.85787895642137e-05
IL10->IL10RA	IL10->IL10RA	IL10	IL10RA	0.165116845180136	0.0728318112819892
IL10->IL10RB	IL10->IL10RB	IL10	IL10RB	-0.0456669912366115	0.655654546507104
IL11->IL11RA	IL11->IL11RA	IL11	IL11RA	-0.0304284323271665	0.605235857834603
IL11->IL6ST	IL11->IL6ST	IL11	IL6ST	-0.167916260954236	0.930586579034778
IL12A->IL12RB1	IL12A->IL12RB1	IL12A	IL12RB1	0.0832765335929893	0.232406901842915
IL12A->IL12RB2	IL12A->IL12RB2	IL12A	IL12RB2	-0.151011142962527	0.907986097968673
IL12B->IL12RB1	IL12B->IL12RB1	IL12B	IL12RB1	0.184250243427459	0.0520025855269075
IL12B->IL12RB2	IL12B->IL12RB2	IL12B	IL12RB2	0.0689390758233057	0.273022836769662
IL12B->IL23R	IL12B->IL23R	IL12B	IL23R	-0.111587147030185	0.83663201086233
IL13->IL13RA1	IL13->IL13RA1	IL13	IL13RA1	-0.0485150925024343	0.664812421962386
IL13->IL13RA2	IL13->IL13RA2	IL13	IL13RA2	-0.0105890944498539	0.537026234317575
IL13->IL2RG	IL13->IL2RG	IL13	IL2RG	0.00713242453748783	0.47511227677882
IL13->IL4R	IL13->IL4R	IL13	IL4R	0.057667964946446	0.306501381020975
IL15->IL15RA	IL15->IL15RA	IL15	IL15RA	0.468159688412853	8.56771947987848e-06
IL15->IL2RA	IL15->IL2RA	IL15	IL2RA	0.61881694255112	6.30057411650278e-10
IL15->IL2RB	IL15->IL2RB	IL15	IL2RB	0.613218111002921	1.36777147180639e-09
IL15->IL2RG	IL15->IL2RG	IL15	IL2RG	0.554625121713729	9.63506625367271e-08
IL16->CD4	IL16->CD4	IL16	CD4	0.470146483373381	6.16290622979164e-06
IL16->GRIN2D	IL16->GRIN2D	IL16	GRIN2D	0.0679288457220814	0.275978906985529
IL16->KCNJ10	IL16->KCNJ10	IL16	KCNJ10	0.179795520934761	0.0563774783654413
IL16->KCNJ15	IL16->KCNJ15	IL16	KCNJ15	-0.0342015579357352	0.617919890888417
IL17A->IL17RA	IL17A->IL17RA	IL17A	IL17RA	0.133033106134372	0.120975249285944
IL17A->IL17RC	IL17A->IL17RC	IL17A	IL17RC	0.17246835443038	0.0641882095839371
IL17B->IL17RB	IL17B->IL17RB	IL17B	IL17RB	0.247638753651412	0.0140137890665835
IL17C->IL17RA	IL17C->IL17RA	IL17C	IL17RA	0.20533106134372	0.0347879024107474
IL17C->IL17RE	IL17C->IL17RE	IL17C	IL17RE	0.482546251217137	4.37479270898457e-06
IL17F->IL17RA	IL17F->IL17RA	IL17F	IL17RA	0.0762658227848101	0.251665524220221
IL18->IL18R1	IL18->IL18R1	IL18	IL18R1	0.436927534417632	2.83776113060394e-05
IL18->IL18RAP	IL18->IL18RAP	IL18	IL18RAP	0.333270444961967	0.00134432252038354
IL18->IL1RAPL1	IL18->IL1RAPL1	IL18	IL1RAPL1	0.0503922440519556	0.32959298389787
IL1A->IL1R1	IL1A->IL1R1	IL1A	IL1R1	0.188072054527751	0.0484650622858018
IL1A->IL1R2	IL1A->IL1R2	IL1A	IL1R2	0.193427458617332	0.0438301424105904
IL1A->IL1RAP	IL1A->IL1RAP	IL1A	IL1RAP	0.124269717624148	0.137291814482123
IL1B->IL1R1	IL1B->IL1R1	IL1B	IL1R1	0.318938656280428	0.00216610290789056
IL1B->IL1R2	IL1B->IL1R2	IL1B	IL1R2	0.596080817916261	6.47469841133757e-09
IL1B->IL1RAP	IL1B->IL1RAP	IL1B	IL1RAP	-0.0405306718597858	0.638912772195021
IL1F10->IL1R1	IL1F10->IL1R1	IL1F10	IL1R1	-0.079649464459591	0.757798626438617
IL1RAPL1->PTPRD	IL1RAPL1->PTPRD	IL1RAPL1	PTPRD	0.104819863680623	0.178585436703014
IL1RAPL1->PTPRF	IL1RAPL1->PTPRF	IL1RAPL1	PTPRF	0.0582035053554041	0.30485203348242
IL1RAPL1->PTPRS	IL1RAPL1->PTPRS	IL1RAPL1	PTPRS	-0.177555988315482	0.941343225393312
IL1RN->IL1R1	IL1RN->IL1R1	IL1RN	IL1R1	0.102799415774099	0.183276959782147
IL1RN->IL1R2	IL1RN->IL1R2	IL1RN	IL1R2	0.492161635832522	2.74843331001842e-06
IL2->CD53	IL2->CD53	IL2	CD53	-0.17794547224927	0.941749061916423
IL2->IL2RA	IL2->IL2RA	IL2	IL2RA	-0.1412852969815	0.89315267705283
IL2->IL2RB	IL2->IL2RB	IL2	IL2RB	-0.108057448880234	0.828829915189575
IL2->IL2RG	IL2->IL2RG	IL2	IL2RG	-0.0604673807205453	0.702150942696883
IL21->IL21R	IL21->IL21R	IL21	IL21R	0.155647517039922	0.0852236531817368
IL21->IL2RG	IL21->IL2RG	IL21	IL2RG	0.145326192794547	0.100431044195287
IL22->IL10RA	IL22->IL10RA	IL22	IL10RA	-0.0371226874391431	0.627655605607384
IL22->IL10RB	IL22->IL10RB	IL22	IL10RB	0.109201557935735	0.168669908823606
IL22->IL22RA1	IL22->IL22RA1	IL22	IL22RA1	0.0938169425511198	0.205036866779074
IL22->IL22RA2	IL22->IL22RA2	IL22	IL22RA2	-0.160077896786758	0.920786955323408
IL23A->IL12RB1	IL23A->IL12RB1	IL23A	IL12RB1	0.34269717624148	0.00105039107655876
IL23A->IL23R	IL23A->IL23R	IL23A	IL23R	0.177604673807205	0.058631345940837
IL24->IL22RA1	IL24->IL22RA1	IL24	IL22RA1	0.133252190847128	0.120585345136012
IL25->IL17RB	IL25->IL17RB	IL25	IL17RB	-0.110905550146056	0.835143412812479
IL27->IL27RA	IL27->IL27RA	IL27	IL27RA	0.161685501983897	0.0772852532095865
IL3->IL3RA	IL3->IL3RA	IL3	IL3RA	-0.112429024387873	0.838054920904906
IL31->IL31RA	IL31->IL31RA	IL31	IL31RA	-0.0934031158714703	0.793986632073064
IL31->OSMR	IL31->OSMR	IL31	OSMR	0.177239532619279	0.0590136720076363
IL32->ITGB3	IL32->ITGB3	IL32	ITGB3	-0.097809152872444	0.804874209182526
IL33->IL1RL1	IL33->IL1RL1	IL33	IL1RL1	-0.380111976630964	0.99970001715449
IL34->CSF1R	IL34->CSF1R	IL34	CSF1R	0.488029309058898	2.53028733400739e-06
IL34->PTPRZ1	IL34->PTPRZ1	IL34	PTPRZ1	-0.20842259006816	0.967311159451816
IL36A->IL1RL2	IL36A->IL1RL2	IL36A	IL1RL2	0.148710739479016	0.095438644005919
IL36RN->IL1RL2	IL36RN->IL1RL2	IL36RN	IL1RL2	-0.0249026290165531	0.586463388391833
IL4->CD53	IL4->CD53	IL4	CD53	0.0938656280428432	0.20491499502801
IL4->IL13RA1	IL4->IL13RA1	IL4	IL13RA1	-0.118476144109056	0.851192699962527
IL4->IL13RA2	IL4->IL13RA2	IL4	IL13RA2	-0.0163096397273612	0.556895432407601
IL4->IL2RG	IL4->IL2RG	IL4	IL2RG	0.107181110029211	0.173197948754682
IL4->IL4R	IL4->IL4R	IL4	IL4R	0.145934761441091	0.0994835748233944
IL5->IL5RA	IL5->IL5RA	IL5	IL5RA	0.151606621226874	0.0909612431445899
IL6->IL6R	IL6->IL6R	IL6	IL6R	0.0473591002875146	0.339268562294318
IL6->IL6ST	IL6->IL6ST	IL6	IL6ST	0.0600660909583357	0.299498070557787
IL7->IL2RG	IL7->IL2RG	IL7	IL2RG	0.264532619279455	0.00936507369158996
IL7->IL7R	IL7->IL7R	IL7	IL7R	0.66445959104187	0
IL9->IL2RG	IL9->IL2RG	IL9	IL2RG	0.0339337877312561	0.38305784768823
IL9->IL9R	IL9->IL9R	IL9	IL9R	-0.0714216163583252	0.734628081546573
INHA->ACVR2A	INHA->ACVR2A	INHA	ACVR2A	-0.0434761441090555	0.648547975962639
INHA->TGFBR3	INHA->TGFBR3	INHA	TGFBR3	-0.255393472457702	0.988445201197524
INHBA->ACVR1	INHBA->ACVR1	INHBA	ACVR1	-0.0026655468935918	0.50930021905662
INHBA->ACVR1B	INHBA->ACVR1B	INHBA	ACVR1B	-0.0233204924571776	0.58082362310321
INHBA->ACVR1C	INHBA->ACVR1C	INHBA	ACVR1C	0.112391141622953	0.16202713030069
INHBA->ACVR2A	INHBA->ACVR2A	INHBA	ACVR2A	-0.0118063035926212	0.541124740065647
INHBA->ACVR2B	INHBA->ACVR2B	INHBA	ACVR2B	-0.0689390758233057	0.726977163230337
INHBA->BAMBI	INHBA->BAMBI	INHBA	BAMBI	-0.0961185019291861	0.800289622241103
INHBA->ENG	INHBA->ENG	INHBA	ENG	0.158216639588127	0.0818651673100765
INHBA->TGFBR3	INHBA->TGFBR3	INHBA	TGFBR3	0.0125610097493884	0.456256444781046
INHBB->ACVR1	INHBB->ACVR1	INHBB	ACVR1	0.0219694618398776	0.423800769344452
INHBB->ACVR1B	INHBB->ACVR1B	INHBB	ACVR1B	0.322032144797497	0.00190072012277852
INHBB->ACVR1C	INHBB->ACVR1C	INHBB	ACVR1C	-0.150390399165389	0.907070877544032
INHBB->ACVR2A	INHBB->ACVR2A	INHBB	ACVR2A	-0.253531241066288	0.98791727908925
INHBB->ACVR2B	INHBB->ACVR2B	INHBB	ACVR2B	0.200244646088458	0.0384124861728725
INHBB->CFC1	INHBB->CFC1	INHBB	CFC1	0.158666983127227	0.0812595076641253
INHBB->CFC1B	INHBB->CFC1B	INHBB	CFC1B	0.0541142533740143	0.317871582715062
INHBC->ACVR2A	INHBC->ACVR2A	INHBC	ACVR2A	-0.129065238558909	0.87185674548528
INHBC->ACVR2B	INHBC->ACVR2B	INHBC	ACVR2B	0.00141187925998053	0.495104531495007
INS->IGF1R	INS->IGF1R	INS	IGF1R	0.147882181110029	0.0964949562179039
INS->INSR	INS->INSR	INS	INSR	0.154796462980368	0.0865741319041166
INS->LRP2	INS->LRP2	INS	LRP2	-0.095350535540409	0.798841939528205
INSL3->RXFP2	INSL3->RXFP2	INSL3	RXFP2	-0.138378865265247	0.888044686103262
INSL5->RXFP3	INSL5->RXFP3	INSL5	RXFP3	-0.0959231738282967	0.799808055723661
INSL5->RXFP4	INSL5->RXFP4	INSL5	RXFP4	0.057193629465698	0.308306777449638
ITGAV->THY1	ITGAV->THY1	ITGAV	THY1	-0.139022267664865	0.889128281197952
ITGB2->THY1	ITGB2->THY1	ITGB2	THY1	0.401037007292037	0.00012479080082414
JAG1->CD46	JAG1->CD46	JAG1	CD46	0.0639491717327278	0.287771596780572
JAG1->NOTCH1	JAG1->NOTCH1	JAG1	NOTCH1	0.106143041456705	0.175922595311767
JAG1->NOTCH2	JAG1->NOTCH2	JAG1	NOTCH2	-0.127959201070835	0.869456431112538
JAG1->NOTCH3	JAG1->NOTCH3	JAG1	NOTCH3	0.350734551322856	0.00076475986472622
JAG1->NOTCH4	JAG1->NOTCH4	JAG1	NOTCH4	0.261200842288606	0.0100327618220861
JAG2->NOTCH1	JAG2->NOTCH1	JAG2	NOTCH1	0.222264146366833	0.0244915111638843
JAG2->NOTCH2	JAG2->NOTCH2	JAG2	NOTCH2	0.289264849074976	0.0049712486533842
JAG2->NOTCH3	JAG2->NOTCH3	JAG2	NOTCH3	0.593184031158715	8.04009880634205e-09
JAG2->NOTCH4	JAG2->NOTCH4	JAG2	NOTCH4	0.564313534566699	5.39562128809753e-08
JAM2->F11R	JAM2->F11R	JAM2	F11R	0.0913583252190847	0.211246409198692
JAM2->JAM3	JAM2->JAM3	JAM2	JAM3	0.313364167478092	0.0025474064300509
JAM3->JAM2	JAM3->JAM2	JAM3	JAM2	0.313364167478092	0.0025474064300509
JAML->CXADR	JAML->CXADR	JAML	CXADR	-0.0705209347614411	0.732026021418491
KISS1->KISS1R	KISS1->KISS1R	KISS1	KISS1R	0.0111733203505355	0.461024292507274
KISS1->MMP24	KISS1->MMP24	KISS1	MMP24	-0.0444985394352483	0.65187092439661
KITLG->KIT	KITLG->KIT	KITLG	KIT	-0.0612706913339825	0.704592174866763
KLRB1->CLEC2D	KLRB1->CLEC2D	KLRB1	CLEC2D	0.243670886075949	0.0153531921903151
KLRF1->CLEC2B	KLRF1->CLEC2B	KLRF1	CLEC2B	0.226630963972736	0.0223990319921649
KMT2E->NCR2	KMT2E->NCR2	KMT2E	NCR2	-0.100900681596884	0.812303623132168
KNG1->BDKRB1	KNG1->BDKRB1	KNG1	BDKRB1	-0.0903846153846154	0.786327100424517
KNG1->BDKRB2	KNG1->BDKRB2	KNG1	BDKRB2	-0.0298198636806232	0.603179325969629
KNG1->GP1BA	KNG1->GP1BA	KNG1	GP1BA	0.259712755598832	0.0105316119729138
KNG1->GPR135	KNG1->GPR135	KNG1	GPR135	-0.129235637779942	0.872172356062299
KNG1->ITGB2	KNG1->ITGB2	KNG1	ITGB2	0.100827653359299	0.187927715090061
KNG1->PLAUR	KNG1->PLAUR	KNG1	PLAUR	0.10856864654333	0.1700801966593
KNG1->RXFP4	KNG1->RXFP4	KNG1	RXFP4	0.0846884128529698	0.22862858370613
L1CAM->ALCAM	L1CAM->ALCAM	L1CAM	ALCAM	-0.44437682570594	0.999975490256485
L1CAM->CD9	L1CAM->CD9	L1CAM	CD9	0.415262901655307	8.0906458698733e-05
L1CAM->CNTN1	L1CAM->CNTN1	L1CAM	CNTN1	-0.102799415774099	0.816780011375038
L1CAM->EGFR	L1CAM->EGFR	L1CAM	EGFR	-0.0910662122687439	0.788070811682116
L1CAM->EPHB2	L1CAM->EPHB2	L1CAM	EPHB2	-0.173831548198637	0.937351213957121
L1CAM->ERBB2	L1CAM->ERBB2	L1CAM	ERBB2	0.197322297955209	0.0406860383200535
L1CAM->ERBB3	L1CAM->ERBB3	L1CAM	ERBB3	0.204186952288218	0.0355854893042303
L1CAM->ITGA5	L1CAM->ITGA5	L1CAM	ITGA5	-0.0193526007342966	0.567213292109033
L1CAM->ITGAV	L1CAM->ITGAV	L1CAM	ITGAV	-0.540238558909445	0.99999978002866
L1CAM->PTPRZ1	L1CAM->PTPRZ1	L1CAM	PTPRZ1	-0.300535540408958	0.99634249533411
LACRT->SDC1	LACRT->SDC1	LACRT	SDC1	0.195180136319377	0.0423922010342935
LAMA1->ITGA1	LAMA1->ITGA1	LAMA1	ITGA1	-0.269084712755599	0.991637775360998
LAMA1->ITGA2	LAMA1->ITGA2	LAMA1	ITGA2	-0.290349868249463	0.995280470875078
LAMA1->ITGA7	LAMA1->ITGA7	LAMA1	ITGA7	0.0895569620253165	0.215864075273317
LAMA1->ITGB1	LAMA1->ITGB1	LAMA1	ITGB1	-0.0861976630963973	0.775436651055804
LAMA1->ITGB8	LAMA1->ITGB8	LAMA1	ITGB8	-0.0309152872444012	0.606879008458623
LAMA1->RPSA	LAMA1->RPSA	LAMA1	RPSA	0.147370983446933	0.0972731027376207
LAMA2->DAG1	LAMA2->DAG1	LAMA2	DAG1	-0.025961696456764	0.589832003018777
LAMA2->ITGA7	LAMA2->ITGA7	LAMA2	ITGA7	0.115360272638754	0.155335046324916
LAMA2->ITGB1	LAMA2->ITGB1	LAMA2	ITGB1	0.444109055501461	2.48175499025635e-05
LAMA2->RPSA	LAMA2->RPSA	LAMA2	RPSA	-0.134615384615385	0.881863804852228
LAMA3->SDC2	LAMA3->SDC2	LAMA3	SDC2	0.0141067070761319	0.450898837281823
LAMA5->BCAM	LAMA5->BCAM	LAMA5	BCAM	0.381426484907498	0.000286566046789277
LAMB1->ITGA6	LAMB1->ITGA6	LAMB1	ITGA6	0.552823758519961	1.07085618550742e-07
LAMB1->ITGB1	LAMB1->ITGB1	LAMB1	ITGB1	0.700803310613437	0
LAMB2->RPSA	LAMB2->RPSA	LAMB2	RPSA	0.365408958130477	0.000499543581072134
LAMC2->ITGA3	LAMC2->ITGA3	LAMC2	ITGA3	0.0209591041869523	0.427140235673579
LAMC2->ITGA6	LAMC2->ITGA6	LAMC2	ITGA6	0.16601752677702	0.0717279464605569
LAMC2->ITGB1	LAMC2->ITGB1	LAMC2	ITGB1	0.146372930866602	0.0988053935772022
LAMC2->ITGB4	LAMC2->ITGB4	LAMC2	ITGB4	-0.0759737098344693	0.747582796306158
LCN1->LMBR1L	LCN1->LMBR1L	LCN1	LMBR1L	0.20547836829962	0.0346346632996745
LCN2->LRP2	LCN2->LRP2	LCN2	LRP2	0.0559152872444012	0.311926167049488
LEAP2->GHSR	LEAP2->GHSR	LEAP2	GHSR	-0.173831548198637	0.937351213957121
LEFTY2->ACVR2B	LEFTY2->ACVR2B	LEFTY2	ACVR2B	-0.218987341772152	0.973675180423791
LEP->LEPR	LEP->LEPR	LEP	LEPR	0.215043816942551	0.0285836426175931
LGALS1->CD69	LGALS1->CD69	LGALS1	CD69	-0.193800855859833	0.956491709987035
LGALS1->ITGB1	LGALS1->ITGB1	LGALS1	ITGB1	0.153146738376361	0.0889151897270717
LGALS1->PTPRC	LGALS1->PTPRC	LGALS1	PTPRC	-0.0657038701125098	0.717456685664592
LGALS3->LAG3	LGALS3->LAG3	LGALS3	LAG3	-0.0209470602916506	0.572692803679078
LGALS3BP->ITGB1	LGALS3BP->ITGB1	LGALS3BP	ITGB1	-0.40786270691334	0.999892248556339
LGALS9->CD44	LGALS9->CD44	LGALS9	CD44	-0.0627069133398247	0.708934041318354
LGALS9->HAVCR2	LGALS9->HAVCR2	LGALS9	HAVCR2	0.487852969814995	3.3902059160354e-06
LGI1->ADAM11	LGI1->ADAM11	LGI1	ADAM11	0.00727848101265823	0.474602432686918
LGI1->ADAM22	LGI1->ADAM22	LGI1	ADAM22	-0.0328870496592016	0.613514319849381
LGI1->ADAM23	LGI1->ADAM23	LGI1	ADAM23	-0.0244644595910419	0.584965853039469
LGI1->RTN4R	LGI1->RTN4R	LGI1	RTN4R	-0.0809152872444012	0.761264830157809
LGI2->ADAM11	LGI2->ADAM11	LGI2	ADAM11	-0.119863680623174	0.85401865817378
LGI2->ADAM22	LGI2->ADAM22	LGI2	ADAM22	0.355160662122687	0.000703055400521963
LGI2->ADAM23	LGI2->ADAM23	LGI2	ADAM23	-0.0614897760467381	0.705256387936716
LGI3->ADAM22	LGI3->ADAM22	LGI3	ADAM22	-0.183057448880234	0.946876471853203
LGI3->ADAM23	LGI3->ADAM23	LGI3	ADAM23	0.0597127555988316	0.300224931301604
LGI3->FLOT1	LGI3->FLOT1	LGI3	FLOT1	0.2717048649771	0.0077128141528371
LGI3->STX1A	LGI3->STX1A	LGI3	STX1A	-0.0372687439143135	0.628140345104598
LGI4->ADAM11	LGI4->ADAM11	LGI4	ADAM11	0.131913339824732	0.122981737533266
LGI4->ADAM22	LGI4->ADAM22	LGI4	ADAM22	0.0884615384615385	0.218700063756355
LGI4->ADAM23	LGI4->ADAM23	LGI4	ADAM23	-0.11024829600779	0.83369980863689
LHB->LHCGR	LHB->LHCGR	LHB	LHCGR	-0.0538461538461538	0.68169379883625
LIF->IL6ST	LIF->IL6ST	LIF	IL6ST	0.00825219084712756	0.471204558945143
LIF->LIFR	LIF->LIFR	LIF	LIFR	-0.109055501460565	0.831059458692753
LILRB4->LAIR1	LILRB4->LAIR1	LILRB4	LAIR1	0.552775073028238	1.0739083584768e-07
LIN7C->HTR2C	LIN7C->HTR2C	LIN7C	HTR2C	0.284079844206427	0.00570188171792333
LIPC->LRP1	LIPC->LRP1	LIPC	LRP1	0.0680379746835443	0.275283569604072
LIPH->LPAR1	LIPH->LPAR1	LIPH	LPAR1	-0.262000973709834	0.990042786658781
LIPH->LPAR2	LIPH->LPAR2	LIPH	LPAR2	0.101193410380467	0.187439512125708
LIPH->LPAR4	LIPH->LPAR4	LIPH	LPAR4	0.0149466278811933	0.447991163319919
LPA->LRP2	LPA->LRP2	LPA	LRP2	-0.062317429406037	0.707759491649851
LPL->GPIHBP1	LPL->GPIHBP1	LPL	GPIHBP1	0.0414556962025316	0.358131365857481
LPL->LRP1	LPL->LRP1	LPL	LRP1	-0.183885102239533	0.947672402125848
LPL->LRP2	LPL->LRP2	LPL	LRP2	0.135467380720545	0.116691911673954
LPL->SDC1	LPL->SDC1	LPL	SDC1	-0.274707887049659	0.992741765087279
LPL->VLDLR	LPL->VLDLR	LPL	VLDLR	-0.201192794547225	0.962275128553247
LRFN3->LRFN3	LRFN3->LRFN3	LRFN3	LRFN3	1	0
LRFN5->LRFN5	LRFN5->LRFN5	LRFN5	LRFN5	1	0
LRPAP1->LDLR	LRPAP1->LDLR	LRPAP1	LDLR	-0.169659864801854	0.932515874338122
LRPAP1->LRP1	LRPAP1->LRP1	LRPAP1	LRP1	0.324032206094768	0.00178876976509237
LRPAP1->LRP2	LRPAP1->LRP2	LRPAP1	LRP2	0.111735243480954	0.163451963384439
LRPAP1->LRP8	LRPAP1->LRP8	LRPAP1	LRP8	0.0520092260777907	0.324479727528867
LRPAP1->SORL1	LRPAP1->SORL1	LRPAP1	SORL1	-0.0760846412853427	0.747436040904266
LRPAP1->SORT1	LRPAP1->SORT1	LRPAP1	SORT1	0.243322358652261	0.0153548851602221
LRPAP1->VLDLR	LRPAP1->VLDLR	LRPAP1	VLDLR	0.215948441158943	0.0279754923413094
LRRC4B->PTPRD	LRRC4B->PTPRD	LRRC4B	PTPRD	-0.109639727361246	0.83235598911471
LRRC4B->PTPRF	LRRC4B->PTPRF	LRRC4B	PTPRF	0.0489532619279455	0.333864785058622
LRRC4B->PTPRS	LRRC4B->PTPRS	LRRC4B	PTPRS	0.153334956183057	0.0884735952046189
LTA->LTBR	LTA->LTBR	LTA	LTBR	-0.158960065251128	0.919132869511589
LTA->TNFRSF14	LTA->TNFRSF14	LTA	TNFRSF14	0.185473024377351	0.0508699101303271
LTA->TNFRSF1A	LTA->TNFRSF1A	LTA	TNFRSF1A	0.123784369341805	0.138547279671393
LTA->TNFRSF1B	LTA->TNFRSF1B	LTA	TNFRSF1B	0.752204580185184	6.70504421257418e-16
LTB->CD40	LTB->CD40	LTB	CD40	0.529576436222006	3.97356381761907e-07
LTB->LTBR	LTB->LTBR	LTB	LTBR	-0.142307692307692	0.89481289366639
LTB->TNFRSF1A	LTB->TNFRSF1A	LTB	TNFRSF1A	0.152142161635833	0.0901850179545915
LTBP1->ITGB5	LTBP1->ITGB5	LTBP1	ITGB5	0.0450827653359299	0.346314203340374
LTBP3->ITGB5	LTBP3->ITGB5	LTBP3	ITGB5	0.505866601752678	1.38574866653368e-06
LTF->LRP1	LTF->LRP1	LTF	LRP1	-0.0116114897760467	0.540585448060796
LTF->LRP11	LTF->LRP11	LTF	LRP11	-0.244595910418695	0.984976752995786
LY86->CD180	LY86->CD180	LY86	CD180	0.367478091528724	0.000465635060657779
LY9->LY9	LY9->LY9	LY9	LY9	1	0
MADCAM1->CD44	MADCAM1->CD44	MADCAM1	CD44	-0.282473222979552	0.994057220491826
MADCAM1->ITGA4	MADCAM1->ITGA4	MADCAM1	ITGA4	-0.311222005842259	0.99729276246011
MADCAM1->ITGB7	MADCAM1->ITGB7	MADCAM1	ITGB7	-0.00102239532619279	0.503618430361801
MATN1->ITGA1	MATN1->ITGA1	MATN1	ITGA1	-0.195277507302824	0.957706243428975
MATN1->ITGB1	MATN1->ITGB1	MATN1	ITGB1	-0.396713729308666	0.99983576265579
MBL2->CD93	MBL2->CD93	MBL2	CD93	0.0521421616358325	0.323740674764119
MCAM->MCAM	MCAM->MCAM	MCAM	MCAM	1	0
MDK->ALK	MDK->ALK	MDK	ALK	-0.123588120740019	0.861427434575242
MDK->ITGA4	MDK->ITGA4	MDK	ITGA4	-0.238972736124635	0.98293176992986
MDK->ITGA6	MDK->ITGA6	MDK	ITGA6	-0.0715189873417722	0.73490862662166
MDK->ITGB1	MDK->ITGB1	MDK	ITGB1	-0.194961051606621	0.957449908173423
MDK->LRP1	MDK->LRP1	MDK	LRP1	0.424172346640701	5.67600821073202e-05
MDK->NOTCH2	MDK->NOTCH2	MDK	NOTCH2	0.015968841285297	0.44436914101384
MDK->PTPRZ1	MDK->PTPRZ1	MDK	PTPRZ1	0.025	0.413287142205582
MDK->SDC1	MDK->SDC1	MDK	SDC1	0.320009737098345	0.00209896857705574
MDK->SDC3	MDK->SDC3	MDK	SDC3	0.108398247322298	0.170461158012079
MDK->SDC4	MDK->SDC4	MDK	SDC4	0.354298650801661	0.000678897857667805
MDK->TSPAN1	MDK->TSPAN1	MDK	TSPAN1	0.273382871127696	0.00738881568508914
MELTF->PLG	MELTF->PLG	MELTF	PLG	-0.127312560856865	0.868579510321082
MEPE->PHEX	MEPE->PHEX	MEPE	PHEX	-0.108203505355404	0.829157342682583
MFGE8->ITGAV	MFGE8->ITGAV	MFGE8	ITGAV	-0.0248177314737404	0.58593568427563
MFGE8->ITGB3	MFGE8->ITGB3	MFGE8	ITGB3	0.195012110677915	0.0425116482142967
MFGE8->PDGFRB	MFGE8->PDGFRB	MFGE8	PDGFRB	-0.135933201879306	0.883858122869635
MFNG->NOTCH1	MFNG->NOTCH1	MFNG	NOTCH1	0.299143114486721	0.00370222136538942
MFNG->NOTCH2	MFNG->NOTCH2	MFNG	NOTCH2	0.0702783626921907	0.269127780913711
MIA->CDH7	MIA->CDH7	MIA	CDH7	-0.0423076923076923	0.644736589806601
MICA->KLRK1	MICA->KLRK1	MICA	KLRK1	0.122773385916258	0.140533738055879
MICB->KLRK1	MICB->KLRK1	MICB	KLRK1	0.204139509129323	0.0355713590275904
MIF->CD74	MIF->CD74	MIF	CD74	-0.0939287714195397	0.794851972052845
MIF->CXCR2	MIF->CXCR2	MIF	CXCR2	0.41706224603998	6.57508339509442e-05
MIF->CXCR4	MIF->CXCR4	MIF	CXCR4	-0.124881326262081	0.863586790291195
MLN->MLNR	MLN->MLNR	MLN	MLNR	0.0509737098344693	0.327435869573945
MMP1->ITGA2	MMP1->ITGA2	MMP1	ITGA2	-0.0768383449280595	0.749546865303813
MMP12->PLAUR	MMP12->PLAUR	MMP12	PLAUR	0.467429406037001	8.8586037273426e-06
MMP13->LRP1	MMP13->LRP1	MMP13	LRP1	0.169036027263875	0.0681205987764045
MMP2->SDC2	MMP2->SDC2	MMP2	SDC2	0.0707652235299845	0.267718647150269
MMP7->CD151	MMP7->CD151	MMP7	CD151	-0.107278481012658	0.827076964293771
MMP7->CD44	MMP7->CD44	MMP7	CD44	-0.155866601752678	0.91511325098427
MMP7->ERBB4	MMP7->ERBB4	MMP7	ERBB4	-0.0991242643900074	0.807613602939137
MMP9->CD44	MMP9->CD44	MMP9	CD44	-0.235978578383642	0.981750461578818
MMP9->EPHB2	MMP9->EPHB2	MMP9	EPHB2	0.555209347614411	9.30927397800884e-08
MMP9->LRP1	MMP9->LRP1	MMP9	LRP1	0.332765335929893	0.00143082247024715
MMRN2->CD248	MMRN2->CD248	MMRN2	CD248	0.460153725384162	9.92138809105571e-06
MMRN2->CD93	MMRN2->CD93	MMRN2	CD93	0.277253391274555	0.00668599130346548
MMRN2->CLEC14A	MMRN2->CLEC14A	MMRN2	CLEC14A	0.59360147032179	4.06862956416797e-09
MRC1->PTPRC	MRC1->PTPRC	MRC1	PTPRC	0.317332035053554	0.0022703993530421
MSMP->CCR2	MSMP->CCR2	MSMP	CCR2	-0.0510223953261928	0.672795573580375
MST1->MST1R	MST1->MST1R	MST1	MST1R	0.0599318403115872	0.299555863726369
MSTN->ACVR2B	MSTN->ACVR2B	MSTN	ACVR2B	-0.020715676728335	0.57210599640298
MUC1->SIGLEC9	MUC1->SIGLEC9	MUC1	SIGLEC9	0.289776046738072	0.00490386970839076
MUC2->AGR2	MUC2->AGR2	MUC2	AGR2	0.071080817916261	0.266425283056813
MUC7->SELL	MUC7->SELL	MUC7	SELL	-0.179261071455799	0.943031817525668
MYL9->CD69	MYL9->CD69	MYL9	CD69	-0.0650194741966894	0.715862764778955
MYOC->FZD1	MYOC->FZD1	MYOC	FZD1	0.164970788704966	0.0730120171622527
MYOC->FZD10	MYOC->FZD10	MYOC	FZD10	0.127069133398247	0.131926153718341
MYOC->FZD3	MYOC->FZD3	MYOC	FZD3	-0.310491723466407	0.997235616803023
MYOC->FZD4	MYOC->FZD4	MYOC	FZD4	-0.0849561830574489	0.77214887143146
MYOC->FZD7	MYOC->FZD7	MYOC	FZD7	0.16419182083739	0.0739787969060295
NAMPT->INSR	NAMPT->INSR	NAMPT	INSR	-0.480346155961645	0.99999626804254
NCAM1->FGFR1	NCAM1->FGFR1	NCAM1	FGFR1	0.0223222979552094	0.422456115137484
NCAM1->GFRA1	NCAM1->GFRA1	NCAM1	GFRA1	0.127896786757546	0.130367456624001
NCAM1->PTPRZ1	NCAM1->PTPRZ1	NCAM1	PTPRZ1	0.374561830574489	0.000364822425966795
NCAM1->ROBO1	NCAM1->ROBO1	NCAM1	ROBO1	-0.000413826679649464	0.501489958630524
NCAM1->ROBO3	NCAM1->ROBO3	NCAM1	ROBO3	0.088047711781889	0.219776910735726
NCR3LG1->NCR3	NCR3LG1->NCR3	NCR3LG1	NCR3	-0.140652385589094	0.892115636427089
NDP->FZD4	NDP->FZD4	NDP	FZD4	0.070983446932814	0.266706531863951
NDP->LGR4	NDP->LGR4	NDP	LGR4	-0.0774099318403116	0.751600849953231
NECTIN1->CADM3	NECTIN1->CADM3	NECTIN1	CADM3	0.108519961051607	0.170188987861078
NECTIN1->CD96	NECTIN1->CD96	NECTIN1	CD96	-0.287195715676728	0.99475104891954
NECTIN1->NECTIN1	NECTIN1->NECTIN1	NECTIN1	NECTIN1	1	0
NECTIN1->NECTIN3	NECTIN1->NECTIN3	NECTIN1	NECTIN3	-0.431256085686466	0.999957506128457
NECTIN1->NECTIN4	NECTIN1->NECTIN4	NECTIN1	NECTIN4	0.217818889970789	0.0269878519037632
NECTIN2->CD226	NECTIN2->CD226	NECTIN2	CD226	-0.212000973709835	0.969593656234583
NECTIN2->CD96	NECTIN2->CD96	NECTIN2	CD96	-0.270910418695229	0.992011140523031
NECTIN2->NECTIN2	NECTIN2->NECTIN2	NECTIN2	NECTIN2	1	0
NECTIN2->NECTIN3	NECTIN2->NECTIN3	NECTIN2	NECTIN3	-0.196713729308666	0.958854182674624
NECTIN2->PVRIG	NECTIN2->PVRIG	NECTIN2	PVRIG	0.0055744888023369	0.480552947958032
NECTIN2->TIGIT	NECTIN2->TIGIT	NECTIN2	TIGIT	-0.234737098344693	0.98124091340041
NECTIN3->CADM1	NECTIN3->CADM1	NECTIN3	CADM1	0.324026290165531	0.00186345391153219
NECTIN3->CADM3	NECTIN3->CADM3	NECTIN3	CADM3	-0.0226387536514119	0.578713255274627
NECTIN3->NECTIN2	NECTIN3->NECTIN2	NECTIN3	NECTIN2	-0.196713729308666	0.958854182674624
NECTIN3->NECTIN3	NECTIN3->NECTIN3	NECTIN3	NECTIN3	1	0
NECTIN3->PVR	NECTIN3->PVR	NECTIN3	PVR	-0.00294547224926972	0.510343451481736
NECTIN4->NECTIN4	NECTIN4->NECTIN4	NECTIN4	NECTIN4	1	0
NECTIN4->TIGIT	NECTIN4->TIGIT	NECTIN4	TIGIT	-0.0693281402142162	0.728560680242515
NELL2->ROBO3	NELL2->ROBO3	NELL2	ROBO3	-0.132547057859428	0.877883665250247
NGF->NGFR	NGF->NGFR	NGF	NGFR	0.458814866213865	1.05630818821385e-05
NGF->NTRK1	NGF->NTRK1	NGF	NTRK1	0.0357231969529312	0.377309931548455
NGF->SORCS3	NGF->SORCS3	NGF	SORCS3	0.231744350931451	0.0199383465447069
NGF->SORT1	NGF->SORT1	NGF	SORT1	-0.240020934893289	0.983438956553361
NID1->COL13A1	NID1->COL13A1	NID1	COL13A1	0.197297955209348	0.0407051134321502
NID1->ITGAV	NID1->ITGAV	NID1	ITGAV	0.223149951314508	0.0241276720522941
NID1->ITGB3	NID1->ITGB3	NID1	ITGB3	0.479016553067186	5.17236283214714e-06
NID1->PTPRF	NID1->PTPRF	NID1	PTPRF	0.143768257059396	0.10288608265724
NID2->COL13A1	NID2->COL13A1	NID2	COL13A1	0.3058319488369	0.00306288655476839
NLGN1->NRXN1	NLGN1->NRXN1	NLGN1	NRXN1	-0.0864410905550146	0.776078189445092
NLGN1->NRXN2	NLGN1->NRXN2	NLGN1	NRXN2	-0.0985150925024343	0.806586018940346
NLGN1->NRXN3	NLGN1->NRXN3	NLGN1	NRXN3	-0.0832035053554041	0.767462203917564
NLGN2->NRXN1	NLGN2->NRXN1	NLGN2	NRXN1	0.108933787731256	0.169265662839532
NLGN2->NRXN2	NLGN2->NRXN2	NLGN2	NRXN2	0.397249269717624	0.000161142410016657
NLGN2->NRXN3	NLGN2->NRXN3	NLGN2	NRXN3	0.100632911392405	0.188390911593995
NLGN3->NRXN1	NLGN3->NRXN1	NLGN3	NRXN1	0.136952288218111	0.11413170725418
NLGN3->NRXN2	NLGN3->NRXN2	NLGN3	NRXN2	0.493938656280428	2.51866652408731e-06
NLGN3->NRXN3	NLGN3->NRXN3	NLGN3	NRXN3	-0.146056475170399	0.900742856989813
NLGN4X->NRXN1	NLGN4X->NRXN1	NLGN4X	NRXN1	-0.251460564751704	0.987188527739591
NMB->BRS3	NMB->BRS3	NMB	BRS3	0.143792599805258	0.102847395279344
NMB->GRPR	NMB->GRPR	NMB	GRPR	-0.106645569620253	0.825644424191635
NMB->NMBR	NMB->NMBR	NMB	NMBR	-0.0165774099318403	0.557822424196361
NMS->NMUR1	NMS->NMUR1	NMS	NMUR1	-0.0995137506940938	0.808550711942291
NMS->NMUR2	NMS->NMUR2	NMS	NMUR2	0.0995746079291074	0.191303112874386
NMU->NMUR1	NMU->NMUR1	NMU	NMUR1	0.243476144109056	0.0154216252764843
NMU->NMUR2	NMU->NMUR2	NMU	NMUR2	0.0191333982473223	0.433429388768482
NODAL->ACVR1B	NODAL->ACVR1B	NODAL	ACVR1B	0.0484664070107108	0.33542122186734
NODAL->ACVR1C	NODAL->ACVR1C	NODAL	ACVR1C	-0.175194741966894	0.938835868484077
NODAL->ACVR2A	NODAL->ACVR2A	NODAL	ACVR2A	-0.234639727361246	0.981200449519548
NODAL->ACVR2B	NODAL->ACVR2B	NODAL	ACVR2B	-0.0697906523855891	0.729906991179415
NODAL->CFC1	NODAL->CFC1	NODAL	CFC1	-0.0824488802336904	0.765428187061443
NODAL->TDGF1	NODAL->TDGF1	NODAL	TDGF1	0.0120983446932814	0.457805466734942
NPB->NPBWR1	NPB->NPBWR1	NPB	NPBWR1	-0.066333982473223	0.719766231783007
NPB->NPBWR2	NPB->NPBWR2	NPB	NPBWR2	-0.154649464459591	0.91341885811802
NPFF->NPFFR1	NPFF->NPFFR1	NPFF	NPFFR1	-0.138730152936801	0.888637228618282
NPFF->NPFFR2	NPFF->NPFFR2	NPFF	NPFFR2	0.0492456745729334	0.333237780457622
NPNT->ITGA8	NPNT->ITGA8	NPNT	ITGA8	0.449148003894839	1.99810032343933e-05
NPNT->ITGB1	NPNT->ITGB1	NPNT	ITGB1	0.355671859785784	0.000691345698667451
NPPA->NPR1	NPPA->NPR1	NPPA	NPR1	0.112658227848101	0.161098733684639
NPPA->NPR2	NPPA->NPR2	NPPA	NPR2	-0.0240019474196689	0.583383800931185
NPPA->NPR3	NPPA->NPR3	NPPA	NPR3	0.157278481012658	0.0829851582930422
NPPB->NPR1	NPPB->NPR1	NPPB	NPR1	0.298052580331061	0.00391917719887798
NPPB->NPR2	NPPB->NPR2	NPPB	NPR2	0.235856864654333	0.0183088758621248
NPPB->NPR3	NPPB->NPR3	NPPB	NPR3	0.288607594936709	0.00505907086117706
NPPC->NPR2	NPPC->NPR2	NPPC	NPR2	0.0481499513145083	0.336434402377485
NPPC->NPR3	NPPC->NPR3	NPPC	NPR3	0.109956183057449	0.166998119864014
NPVF->NPFFR1	NPVF->NPFFR1	NPVF	NPFFR1	0.117721518987342	0.150409485008626
NPVF->NPFFR2	NPVF->NPFFR2	NPVF	NPFFR2	0.0123904576436222	0.456789551723955
NPY->FAP	NPY->FAP	NPY	FAP	0.0327657347338697	0.387185092448999
NPY->NPFFR2	NPY->NPFFR2	NPY	NPFFR2	0.0350172530267745	0.379660254578506
NPY->NPY1R	NPY->NPY1R	NPY	NPY1R	-0.34100743067471	0.998948798703882
NPY->NPY2R	NPY->NPY2R	NPY	NPY2R	-0.0294062159585287	0.601510109329259
NPY->NPY4R	NPY->NPY4R	NPY	NPY4R	0.165677736600783	0.0722537004498851
NPY->NPY5R	NPY->NPY5R	NPY	NPY5R	0.0488683597158497	0.334440621079621
NPY->PRLHR	NPY->PRLHR	NPY	PRLHR	0.0495502622962792	0.332268010765285
NRG1->ERBB2	NRG1->ERBB2	NRG1	ERBB2	-0.274586173320351	0.992719279961668
NRG1->ERBB3	NRG1->ERBB3	NRG1	ERBB3	-0.314070107108082	0.997505728451295
NRG1->ERBB4	NRG1->ERBB4	NRG1	ERBB4	-0.219426846564717	0.973990239658255
NRG2->ERBB3	NRG2->ERBB3	NRG2	ERBB3	0.340335929892892	0.00113146005251216
NRG2->ERBB4	NRG2->ERBB4	NRG2	ERBB4	-0.00462514986102687	0.516134485136942
NRG3->ERBB4	NRG3->ERBB4	NRG3	ERBB4	0.0507792768952739	0.328366208675008
NRG4->ERBB4	NRG4->ERBB4	NRG4	ERBB4	-0.0450952111450119	0.653440976562399
NRTN->GFRA1	NRTN->GFRA1	NRTN	GFRA1	-0.168938656280428	0.931793786815994
NRTN->GFRA2	NRTN->GFRA2	NRTN	GFRA2	-0.0692307692307692	0.728276827199844
NRTN->RET	NRTN->RET	NRTN	RET	-0.162000973709834	0.923281699350103
NTF3->NGFR	NTF3->NGFR	NTF3	NGFR	0.208714703018501	0.0325133591916015
NTF3->NTRK1	NTF3->NTRK1	NTF3	NTRK1	0.0530428432327167	0.320903910646024
NTF3->NTRK2	NTF3->NTRK2	NTF3	NTRK2	0.173977604673807	0.062515113085312
NTF3->NTRK3	NTF3->NTRK3	NTF3	NTRK3	0.144766309639727	0.101308429309469
NTF4->BEX3	NTF4->BEX3	NTF4	BEX3	0.0829113924050633	0.233389592323424
NTF4->NGFR	NTF4->NGFR	NTF4	NGFR	-0.106523855890944	0.8253680865036
NTF4->NTRK1	NTF4->NTRK1	NTF4	NTRK1	0.203334956183057	0.0361889762228656
NTF4->NTRK2	NTF4->NTRK2	NTF4	NTRK2	-0.0574001947419669	0.692747634223645
NTN1->ADORA2B	NTN1->ADORA2B	NTN1	ADORA2B	0.0891918208373905	0.216807063734286
NTN1->DCC	NTN1->DCC	NTN1	DCC	-0.0110272638753651	0.53855198586709
NTN1->MCAM	NTN1->MCAM	NTN1	MCAM	0.112195715676728	0.162098917219391
NTN1->NEO1	NTN1->NEO1	NTN1	NEO1	0.135443862246071	0.116992452450138
NTN1->UNC5A	NTN1->UNC5A	NTN1	UNC5A	0.0744644595910419	0.256744633486404
NTN1->UNC5B	NTN1->UNC5B	NTN1	UNC5B	-0.0828383641674781	0.766479210886913
NTN1->UNC5C	NTN1->UNC5C	NTN1	UNC5C	0.240799907501462	0.0162695117368046
NTN1->UNC5D	NTN1->UNC5D	NTN1	UNC5D	0.0754030319569186	0.254480757321549
NTN3->CDON	NTN3->CDON	NTN3	CDON	0.125949367088608	0.13405506291743
NTN3->NEO1	NTN3->NEO1	NTN3	NEO1	0.0901295650550104	0.214784342301679
NTN4->DCC	NTN4->DCC	NTN4	DCC	0.0794547224926972	0.242804010085675
NTN4->UNC5A	NTN4->UNC5A	NTN4	UNC5A	0.176582278481013	0.0597067103821672
NTNG1->LRRC4C	NTNG1->LRRC4C	NTNG1	LRRC4C	0.221056475170399	0.0252194191351019
NTNG2->LRRC4	NTNG2->LRRC4	NTNG2	LRRC4	0.223782862706913	0.0238054127583452
NTRK3->PTPRD	NTRK3->PTPRD	NTRK3	PTPRD	0.313412852969815	0.00254383302401659
NTRK3->PTPRF	NTRK3->PTPRF	NTRK3	PTPRF	-0.054649464459591	0.684206715395218
NTRK3->PTPRS	NTRK3->PTPRS	NTRK3	PTPRS	0.31952288218111	0.00212925038938165
NTS->NTSR1	NTS->NTSR1	NTS	NTSR1	-0.0237341772151899	0.582467265669591
NTS->NTSR2	NTS->NTSR2	NTS	NTSR2	-0.0989776046738072	0.807702638721116
NTS->SORT1	NTS->SORT1	NTS	SORT1	-0.210978578383642	0.968955197832742
NXPH1->NRXN1	NXPH1->NRXN1	NXPH1	NRXN1	-0.1202288218111	0.854756387212078
NXPH1->NRXN2	NXPH1->NRXN2	NXPH1	NRXN2	-0.0557935735150925	0.687771259485249
NXPH1->NRXN3	NXPH1->NRXN3	NXPH1	NRXN3	-0.0754138266796495	0.746007343552321
NXPH2->NRXN1	NXPH2->NRXN1	NXPH2	NRXN1	0.239483933787731	0.0168823680925792
NXPH3->NRXN1	NXPH3->NRXN1	NXPH3	NRXN1	0.108349561830574	0.170570102924937
NXPH3->NRXN2	NXPH3->NRXN2	NXPH3	NRXN2	0.349951314508277	0.00083306158608491
NXPH3->NRXN3	NXPH3->NRXN3	NXPH3	NRXN3	-0.270301850048686	0.991888321734852
OMG->LINGO1	OMG->LINGO1	OMG	LINGO1	0.0701071080817916	0.269244406468539
OMG->RTN4R	OMG->RTN4R	OMG	RTN4R	0.0543573515092502	0.316782228569248
OMG->RTN4RL1	OMG->RTN4RL1	OMG	RTN4RL1	0.0571080817916261	0.308229837495014
OMG->TNFRSF1B	OMG->TNFRSF1B	OMG	TNFRSF1B	-0.0179407128819832	0.562350570814351
ORM1->CCR5	ORM1->CCR5	ORM1	CCR5	-0.00551366549222413	0.519231839431009
OSM->IL6ST	OSM->IL6ST	OSM	IL6ST	-0.265214216163583	0.990796071317871
OSM->LIFR	OSM->LIFR	OSM	LIFR	-0.170618305744888	0.933742310381478
OSM->OSMR	OSM->OSMR	OSM	OSMR	0.0629503407984421	0.290406230733612
OSTN->NPR3	OSTN->NPR3	OSTN	NPR3	0.145423563777994	0.100279014777611
OXT->AVPR1A	OXT->AVPR1A	OXT	AVPR1A	0.181304771178189	0.0548643606084339
OXT->AVPR1B	OXT->AVPR1B	OXT	AVPR1B	-0.0126095423563778	0.544056831876546
OXT->AVPR2	OXT->AVPR2	OXT	AVPR2	0.00501463616511334	0.48250764216989
OXT->OXTR	OXT->OXTR	OXT	OXTR	-0.0958617332035054	0.800105163414016
PCNA->NCR2	PCNA->NCR2	PCNA	NCR2	0.142259006815969	0.105305079792134
PCSK9->VLDLR	PCSK9->VLDLR	PCSK9	VLDLR	0.0375121713729309	0.371132920998415
PDCD1LG2->PDCD1	PDCD1LG2->PDCD1	PDCD1LG2	PDCD1	0.4087147030185	0.000104374235126804
PDCD1LG2->RGMB	PDCD1LG2->RGMB	PDCD1LG2	RGMB	-0.0706913339824732	0.732519272248595
PDGFA->PDGFRA	PDGFA->PDGFRA	PDGFA	PDGFRA	0.0310126582278481	0.392874679917042
PDGFB->ART1	PDGFB->ART1	PDGFB	ART1	0.234469328140214	0.0188806976821775
PDGFB->LRP1	PDGFB->LRP1	PDGFB	LRP1	0.531426484907498	3.5916176635591e-07
PDGFB->PDGFRA	PDGFB->PDGFRA	PDGFB	PDGFRA	0.0515092502434275	0.325740142691548
PDGFB->PDGFRB	PDGFB->PDGFRB	PDGFB	PDGFRB	0.41750751594519	6.45606133128537e-05
PDGFC->PDGFRA	PDGFC->PDGFRA	PDGFC	PDGFRA	0.620707282796808	5.23763607331354e-10
PDGFC->PDGFRB	PDGFC->PDGFRB	PDGFC	PDGFRB	0.418629843541897	6.16483381043661e-05
PDGFD->PDGFRB	PDGFD->PDGFRB	PDGFD	PDGFRB	0.305931182242503	0.00305418584301889
PDPN->CLEC1B	PDPN->CLEC1B	PDPN	CLEC1B	-0.0637049659201558	0.711933863708244
PDYN->OPRD1	PDYN->OPRD1	PDYN	OPRD1	0.561368062317429	6.44991127149176e-08
PDYN->OPRK1	PDYN->OPRK1	PDYN	OPRK1	0.569498539435248	3.92029813981039e-08
PDYN->OPRM1	PDYN->OPRM1	PDYN	OPRM1	0.684177215189873	0
PECAM1->CD38	PECAM1->CD38	PECAM1	CD38	0.650097370983447	0
PENK->MRGPRX1	PENK->MRGPRX1	PENK	MRGPRX1	0.178724440116845	0.0574708167189196
PENK->OGFR	PENK->OGFR	PENK	OGFR	-0.0363437195715677	0.625066978422342
PENK->OPRD1	PENK->OPRD1	PENK	OPRD1	0.0353943524829601	0.378176616825566
PENK->OPRM1	PENK->OPRM1	PENK	OPRM1	0.126095423563778	0.133776068016333
PF4->CXCR3	PF4->CXCR3	PF4	CXCR3	0.053286270691334	0.320138973904998
PF4->FGFR2	PF4->FGFR2	PF4	FGFR2	0.0256329113924051	0.411126529146361
PF4->LDLR	PF4->LDLR	PF4	LDLR	-0.00878773125608569	0.530748299311163
PF4->PROCR	PF4->PROCR	PF4	PROCR	0.0890457643622201	0.217184915192434
PF4->SDC2	PF4->SDC2	PF4	SDC2	-0.106743590213699	0.825444241018984
PF4->THBD	PF4->THBD	PF4	THBD	-0.117307692307692	0.848785192073714
PF4V1->CXCR3	PF4V1->CXCR3	PF4V1	CXCR3	-0.224770111798903	0.976788071860301
PGF->FLT1	PGF->FLT1	PGF	FLT1	-0.112671084904015	0.838578579047425
PGF->NRP1	PGF->NRP1	PGF	NRP1	-0.223709834469328	0.976169925245832
PGF->NRP2	PGF->NRP2	PGF	NRP2	0.114216163583252	0.157758953260809
PGLYRP1->TREM1	PGLYRP1->TREM1	PGLYRP1	TREM1	0.237999026290166	0.0174546353256896
PIP->CD4	PIP->CD4	PIP	CD4	0.253020040292175	0.0122311769424791
PLA2G10->PLA2R1	PLA2G10->PLA2R1	PLA2G10	PLA2R1	-0.178115871470302	0.941925930681536
PLA2G2A->ITGA4	PLA2G2A->ITGA4	PLA2G2A	ITGA4	0.0173076923076923	0.439735196232109
PLA2G2A->ITGA5	PLA2G2A->ITGA5	PLA2G2A	ITGA5	0.138657124254784	0.111485772620173
PLA2G2A->ITGAV	PLA2G2A->ITGAV	PLA2G2A	ITGAV	0.0934518013631938	0.20595225710709
PLA2G2A->ITGB1	PLA2G2A->ITGB1	PLA2G2A	ITGB1	0.0827653359298929	0.233783303554286
PLA2G2A->ITGB3	PLA2G2A->ITGB3	PLA2G2A	ITGB3	0.18033106134372	0.0558368999800859
PLAT->LRP1	PLAT->LRP1	PLAT	LRP1	-0.0326073065202394	0.612283817135251
PLAU->LRP1	PLAU->LRP1	PLAU	LRP1	0.472179115022832	5.58374501654014e-06
PLAU->LRP2	PLAU->LRP2	PLAU	LRP2	-0.0839464699776376	0.7689945062489
PLAU->PLAUR	PLAU->PLAUR	PLAU	PLAUR	0.668930555821515	8.03682297196099e-12
PLAU->ST14	PLAU->ST14	PLAU	ST14	0.614877159682514	8.27529290705562e-10
PLG->F3	PLG->F3	PLG	F3	0.119474196689387	0.14682042825483
PLG->ITGA9	PLG->ITGA9	PLG	ITGA9	0.412755598831548	8.9245600758251e-05
PLG->ITGB1	PLG->ITGB1	PLG	ITGB1	-0.0618549172346641	0.706361899131338
PLG->PLGRKT	PLG->PLGRKT	PLG	PLGRKT	0.130733512256025	0.125401655020003
PLTP->ABCA1	PLTP->ABCA1	PLTP	ABCA1	-0.129381694255112	0.87244245548607
PMCH->MCHR1	PMCH->MCHR1	PMCH	MCHR1	-0.307229795520935	0.996967072800523
PMCH->MCHR2	PMCH->MCHR2	PMCH	MCHR2	-0.124926971762415	0.864027933566482
PNOC->OPRL1	PNOC->OPRL1	PNOC	OPRL1	0.255904673231815	0.0114133614868808
PODXL->SELL	PODXL->SELL	PODXL	SELL	0.200634132392544	0.0381204584292822
PODXL2->SELL	PODXL2->SELL	PODXL2	SELL	-0.359473703428717	0.999430305136703
POMC->MC1R	POMC->MC1R	POMC	MC1R	0.00460077896786758	0.483955244725109
POMC->MC2R	POMC->MC2R	POMC	MC2R	0.111830574488802	0.162891343966273
POMC->MC3R	POMC->MC3R	POMC	MC3R	0.0534079844206427	0.319756787560206
POMC->MC4R	POMC->MC4R	POMC	MC4R	-0.0397030185004869	0.636189344742131
POMC->MC5R	POMC->MC5R	POMC	MC5R	0.115579357351509	0.154873671269482
POMC->OPRD1	POMC->OPRD1	POMC	OPRD1	0.0494888023369036	0.332155952371889
POMC->OPRK1	POMC->OPRK1	POMC	OPRK1	0.0760467380720545	0.252280448035379
POMC->OPRM1	POMC->OPRM1	POMC	OPRM1	0.280038948393379	0.00633473017622427
POSTN->PTK7	POSTN->PTK7	POSTN	PTK7	-0.169474196689387	0.932419729245197
PPBP->CXCR1	PPBP->CXCR1	PPBP	CXCR1	0.151728334956183	0.090784401044407
PPBP->CXCR2	PPBP->CXCR2	PPBP	CXCR2	0.26643135345667	0.0089370773394354
PPY->NPY4R	PPY->NPY4R	PPY	NPY4R	-0.0247565725413827	0.585964346496445
PPY->NPY5R	PPY->NPY5R	PPY	NPY5R	0.0663096397273612	0.280377883427853
PRG4->TLR2	PRG4->TLR2	PRG4	TLR2	0.249732229795521	0.0133480018376412
PRG4->TLR4	PRG4->TLR4	PRG4	TLR4	0.240968841285297	0.0163259836304376
PRL->PRLR	PRL->PRLR	PRL	PRLR	0.0915530671859786	0.210750641146512
PRLH->PRLHR	PRLH->PRLHR	PRLH	PRLHR	0.00925029972205373	0.467756892526552
PRND->RPSA	PRND->RPSA	PRND	RPSA	-0.14508276533593	0.899226283988233
PROC->PROCR	PROC->PROCR	PROC	PROCR	0.140068159688413	0.108888233656913
PROC->TEK	PROC->TEK	PROC	TEK	0.377142161635833	0.000333364722276936
PROC->THBD	PROC->THBD	PROC	THBD	0.0782619279454723	0.246099011401024
PROK1->PROKR1	PROK1->PROKR1	PROK1	PROKR1	-0.16769717624148	0.930325795338784
PROK1->PROKR2	PROK1->PROKR2	PROK1	PROKR2	0.454089581304771	1.6104814418597e-05
PROK2->PROKR1	PROK2->PROKR1	PROK2	PROKR1	0.020983446932814	0.427056499807942
PROK2->PROKR2	PROK2->PROKR2	PROK2	PROKR2	0.0238072054527751	0.417366058564103
PROS1->AXL	PROS1->AXL	PROS1	AXL	-0.180306718597858	0.944163100019914
PROS1->MERTK	PROS1->MERTK	PROS1	MERTK	0.16080817916261	0.0782903170050912
PROS1->TYRO3	PROS1->TYRO3	PROS1	TYRO3	0.0142648490749757	0.450277662138065
PSAP->CD1B	PSAP->CD1B	PSAP	CD1B	0.177799415774099	0.058428223390485
PSAP->GPR37	PSAP->GPR37	PSAP	GPR37	-0.229381694255112	0.978904207346502
PSAP->GPR37L1	PSAP->GPR37L1	PSAP	GPR37L1	0.0200584225900682	0.430240706104602
PSAP->LRP1	PSAP->LRP1	PSAP	LRP1	0.0763875365141188	0.251324237228414
PSEN1->NCSTN	PSEN1->NCSTN	PSEN1	NCSTN	-0.197796847788876	0.959711064839994
PSEN1->NOTCH1	PSEN1->NOTCH1	PSEN1	NOTCH1	-0.126705534400018	0.867086642470207
PSEN1->NOTCH2	PSEN1->NOTCH2	PSEN1	NOTCH2	0.0233690360272639	0.418866663677606
PSEN1->NOTCH3	PSEN1->NOTCH3	PSEN1	NOTCH3	-0.236027263875365	0.981770204830137
PSEN1->NOTCH4	PSEN1->NOTCH4	PSEN1	NOTCH4	-0.306475170399221	0.99690174596931
PSPN->GFRA1	PSPN->GFRA1	PSPN	GFRA1	-0.170569620253165	0.933686435618018
PSPN->GFRA4	PSPN->GFRA4	PSPN	GFRA4	0.0505355404089581	0.328825898632356
PSPN->RET	PSPN->RET	PSPN	RET	-0.128894839337877	0.871540602110801
PTDSS1->JMJD6	PTDSS1->JMJD6	PTDSS1	JMJD6	0.0523253691052525	0.323483755308054
PTDSS1->SCARB1	PTDSS1->SCARB1	PTDSS1	SCARB1	0.184727175368787	0.051573988989752
PTGS2->CAV1	PTGS2->CAV1	PTGS2	CAV1	0.13889970788705	0.110834171349934
PTGS2->PTGDR2	PTGS2->PTGDR2	PTGS2	PTGDR2	-0.199805258033106	0.961240741424959
PTH->PTH1R	PTH->PTH1R	PTH	PTH1R	-0.0416260954235638	0.64250664630666
PTH->PTH2R	PTH->PTH2R	PTH	PTH2R	-0.118160407502234	0.850162688532062
PTH2->PTH1R	PTH2->PTH1R	PTH2	PTH1R	0.243086660175268	0.0155592653111336
PTH2->PTH2R	PTH2->PTH2R	PTH2	PTH2R	-0.0447057248409255	0.652180975868887
PTHLH->PTH1R	PTHLH->PTH1R	PTHLH	PTH1R	0.179430379746835	0.0567483781964203
PTHLH->PTH2R	PTHLH->PTH2R	PTHLH	PTH2R	0.27060778121108	0.00793121000207601
PTMA->VIPR1	PTMA->VIPR1	PTMA	VIPR1	-0.183641674780915	0.947439279337281
PTN->ALK	PTN->ALK	PTN	ALK	-0.150524285082419	0.907268833920817
PTN->PLXNB2	PTN->PLXNB2	PTN	PLXNB2	-0.222530565550406	0.975647225450107
PTN->PTPRB	PTN->PTPRB	PTN	PTPRB	0.0224806626139911	0.422049753612075
PTN->PTPRS	PTN->PTPRS	PTN	PTPRS	-0.248747862394226	0.986466473725778
PTN->PTPRZ1	PTN->PTPRZ1	PTN	PTPRZ1	0.520731017116612	4.33757154497311e-07
PTN->SDC3	PTN->SDC3	PTN	SDC3	-0.523822564655298	0.999999636390884
PTPRC->CD22	PTPRC->CD22	PTPRC	CD22	0.265335929892892	0.00918189042183401
PTPRC->MRC1	PTPRC->MRC1	PTPRC	MRC1	0.317332035053554	0.0022703993530421
PTPRK->PTPRK	PTPRK->PTPRK	PTPRK	PTPRK	1	0
PTPRM->PTPRM	PTPRM->PTPRM	PTPRM	PTPRM	1	0
PTPRZ1->L1CAM	PTPRZ1->L1CAM	PTPRZ1	L1CAM	-0.300535540408958	0.99634249533411
PTPRZ1->NCAM1	PTPRZ1->NCAM1	PTPRZ1	NCAM1	0.374561830574489	0.000364822425966795
PVR->CD226	PVR->CD226	PVR	CD226	-0.276777020447907	0.993114891682028
PVR->CD96	PVR->CD96	PVR	CD96	-0.205209347614411	0.965144785652222
PVR->NECTIN3	PVR->NECTIN3	PVR	NECTIN3	-0.00294547224926972	0.510343451481736
PVR->PVRIG	PVR->PVRIG	PVR	PVRIG	-0.195374878286271	0.957784867759311
PVR->TIGIT	PVR->TIGIT	PVR	TIGIT	-0.238534566699124	0.982763024470293
PYY->FAP	PYY->FAP	PYY	FAP	0.166310651844924	0.0714791559135763
PYY->NPY1R	PYY->NPY1R	PYY	NPY1R	-0.310783836416748	0.997258602406301
PYY->NPY2R	PYY->NPY2R	PYY	NPY2R	0.162877312560857	0.075632039943153
PYY->NPY4R	PYY->NPY4R	PYY	NPY4R	-0.119303797468354	0.852882664060722
PYY->NPY5R	PYY->NPY5R	PYY	NPY5R	0.0305988315481986	0.394271001832004
QRFP->P2RY14	QRFP->P2RY14	QRFP	P2RY14	-0.058398247322298	0.695821577617963
QRFP->QRFPR	QRFP->QRFPR	QRFP	QRFPR	0.0122444011684518	0.45729747485958
RAET1E->KLRK1	RAET1E->KLRK1	RAET1E	KLRK1	-0.113170114231126	0.839654726532111
RAET1G->KLRK1	RAET1G->KLRK1	RAET1G	KLRK1	-0.0240507792773397	0.583318786570252
RAET1L->KLRK1	RAET1L->KLRK1	RAET1L	KLRK1	0.0790292053885459	0.244369840933487
RARRES2->CCRL2	RARRES2->CCRL2	RARRES2	CCRL2	0.0854186952288218	0.226687699004243
RARRES2->CMKLR1	RARRES2->CMKLR1	RARRES2	CMKLR1	0.509664070107108	1.14083233232214e-06
RARRES2->GPR1	RARRES2->GPR1	RARRES2	GPR1	0.117964946445959	0.149907590454169
RBP3->NOTCH1	RBP3->NOTCH1	RBP3	NOTCH1	0.0112586569951985	0.460776685175099
RBP4->STRA6	RBP4->STRA6	RBP4	STRA6	-0.0898247322297955	0.784888626410606
RELN->ITGA3	RELN->ITGA3	RELN	ITGA3	-0.337147030185005	0.998751051436927
RELN->ITGB1	RELN->ITGB1	RELN	ITGB1	-0.0161148977604674	0.556221063483288
RELN->LRP8	RELN->LRP8	RELN	LRP8	-0.195983446932814	0.95827363393755
RELN->VLDLR	RELN->VLDLR	RELN	VLDLR	-0.137706913339825	0.887195473376336
REN->ATP6AP2	REN->ATP6AP2	REN	ATP6AP2	-0.031731348557173	0.609343696640931
RGMA->NEO1	RGMA->NEO1	RGMA	NEO1	0.419805378570204	5.87285234997733e-05
RGMB->NEO1	RGMB->NEO1	RGMB	NEO1	0.235456642267276	0.0183586754515221
RLN1->RXFP1	RLN1->RXFP1	RLN1	RXFP1	-0.149307140382149	0.905457957043777
RLN1->RXFP2	RLN1->RXFP2	RLN1	RXFP2	0.149613247589095	0.0940842271201581
RLN2->RXFP1	RLN2->RXFP1	RLN2	RXFP1	-0.00815486949181053	0.528431615115453
RLN2->RXFP2	RLN2->RXFP2	RLN2	RXFP2	-0.0750135409121048	0.744420584121201
RLN2->RXFP3	RLN2->RXFP3	RLN2	RXFP3	-0.00114410905550146	0.504044114439314
RLN3->RXFP1	RLN3->RXFP1	RLN3	RXFP1	-0.0308911324928584	0.606517769607496
RLN3->RXFP2	RLN3->RXFP2	RLN3	RXFP2	-0.205748644422882	0.965551996885163
RLN3->RXFP3	RLN3->RXFP3	RLN3	RXFP3	0.202215189873418	0.0369946532420358
RLN3->RXFP4	RLN3->RXFP4	RLN3	RXFP4	0.319571567672834	0.00212620475714386
RNASE2->TLR2	RNASE2->TLR2	RNASE2	TLR2	0.573981097753434	1.6006185775355e-08
ROBO1->ROBO1	ROBO1->ROBO1	ROBO1	ROBO1	1	0
ROBO2->ROBO2	ROBO2->ROBO2	ROBO2	ROBO2	1	0
RPH3A->NRXN1	RPH3A->NRXN1	RPH3A	NRXN1	0.109737098344693	0.167482389713399
RPS19->C5AR1	RPS19->C5AR1	RPS19	C5AR1	0.131355675095344	0.124267831915614
RSPO1->LGR4	RSPO1->LGR4	RSPO1	LGR4	-0.174367088607595	0.937937736959388
RSPO1->LGR5	RSPO1->LGR5	RSPO1	LGR5	0.183885102239533	0.0523508736983268
RSPO1->LGR6	RSPO1->LGR6	RSPO1	LGR6	0.153432327166504	0.0883349469009458
RSPO1->LRP6	RSPO1->LRP6	RSPO1	LRP6	-0.214193124353555	0.970987421564397
RSPO1->ZNRF3	RSPO1->ZNRF3	RSPO1	ZNRF3	-0.124123661148978	0.862471612346584
RSPO2->LGR4	RSPO2->LGR4	RSPO2	LGR4	-0.460443037974684	0.999987863723008
RSPO2->LGR5	RSPO2->LGR5	RSPO2	LGR5	0.013047711781889	0.454504770018202
RSPO2->LGR6	RSPO2->LGR6	RSPO2	LGR6	0.0895326192794547	0.21592686822009
RSPO2->RNF43	RSPO2->RNF43	RSPO2	RNF43	0.0401168451801363	0.362528188109757
RSPO2->ZNRF3	RSPO2->ZNRF3	RSPO2	ZNRF3	0.259104186952288	0.0106874123216398
RSPO3->FZD8	RSPO3->FZD8	RSPO3	FZD8	0.272955209347614	0.00759257388643422
RSPO3->LGR4	RSPO3->LGR4	RSPO3	LGR4	-0.520034079844206	0.99999933725212
RSPO3->LGR5	RSPO3->LGR5	RSPO3	LGR5	0.125949367088608	0.13405506291743
RSPO3->LGR6	RSPO3->LGR6	RSPO3	LGR6	0.283252190847128	0.00582680348124947
RSPO3->LRP6	RSPO3->LRP6	RSPO3	LRP6	-0.108289363983042	0.828931875709572
RSPO3->SDC4	RSPO3->SDC4	RSPO3	SDC4	0.130952598302074	0.12500159016336
RSPO4->LGR4	RSPO4->LGR4	RSPO4	LGR4	-0.316918208373905	0.997703651936379
RSPO4->LGR5	RSPO4->LGR5	RSPO4	LGR5	0.0847127555988316	0.22856373976714
RSPO4->LGR6	RSPO4->LGR6	RSPO4	LGR6	0.233130477117819	0.0194465651095486
RTN4->CNTNAP1	RTN4->CNTNAP1	RTN4	CNTNAP1	-0.154868549172347	0.913725672652824
RTN4->LINGO1	RTN4->LINGO1	RTN4	LINGO1	-0.392624148003895	0.999808961638762
RTN4->RTN4R	RTN4->RTN4R	RTN4	RTN4R	-0.210370009737098	0.968570004294149
RTN4->RTN4RL1	RTN4->RTN4RL1	RTN4	RTN4RL1	-0.328773125608569	0.998385390694505
RTN4->S1PR2	RTN4->S1PR2	RTN4	S1PR2	-0.20714585653899	0.966504067568755
RTN4->TNFRSF19	RTN4->TNFRSF19	RTN4	TNFRSF19	0.0941090555014606	0.204306273108929
S100A8->TLR4	S100A8->TLR4	S100A8	TLR4	0.416796494644596	7.61675684716869e-05
S100A9->TLR4	S100A9->TLR4	S100A9	TLR4	0.262049659201558	0.00995131321268288
SAA1->CD36	SAA1->CD36	SAA1	CD36	-0.152142161635833	0.90985014947304
SAA1->FPR2	SAA1->FPR2	SAA1	FPR2	0.185881207400195	0.0504689893257593
SCGB1A1->LRP2	SCGB1A1->LRP2	SCGB1A1	LRP2	-0.270983446932814	0.992025770035848
SCGB3A1->MARCO	SCGB3A1->MARCO	SCGB3A1	MARCO	0.0134615384615385	0.453066959535022
SCGB3A2->MARCO	SCGB3A2->MARCO	SCGB3A2	MARCO	0.0308179162609542	0.393531604573675
SCT->SCTR	SCT->SCTR	SCT	SCTR	0.200827653359299	0.0380129594098804
SCT->VIPR1	SCT->VIPR1	SCT	VIPR1	0.0588851022395326	0.302758505068084
SCT->VIPR2	SCT->VIPR2	SCT	VIPR2	0.0952044790652386	0.201580180922739
SDC2->PTPRJ	SDC2->PTPRJ	SDC2	PTPRJ	0.113170114231126	0.160345273467888
SECTM1->CD7	SECTM1->CD7	SECTM1	CD7	0.338502172616512	0.00113911903319391
SELE->CD44	SELE->CD44	SELE	CD44	0.0326436222005842	0.387384901971791
SELPLG->SELE	SELPLG->SELE	SELPLG	SELE	0.297496318136911	0.00387658054206583
SELPLG->SELL	SELPLG->SELL	SELPLG	SELL	0.602280956941964	2.15477131100954e-09
SELPLG->SELP	SELPLG->SELP	SELPLG	SELP	0.579084458227634	1.13064216968472e-08
SELPLG->SIGLEC5	SELPLG->SIGLEC5	SELPLG	SIGLEC5	0.400479557960019	0.000127530190422253
SEMA3A->NRP1	SEMA3A->NRP1	SEMA3A	NRP1	0.288558909444985	0.00506562998363143
SEMA3A->NRP2	SEMA3A->NRP2	SEMA3A	NRP2	-0.205988315481986	0.965680342787865
SEMA3A->PLXNA1	SEMA3A->PLXNA1	SEMA3A	PLXNA1	-0.223271665043817	0.975947014021575
SEMA3A->PLXNA2	SEMA3A->PLXNA2	SEMA3A	PLXNA2	-0.10247141231575	0.815577041121637
SEMA3A->PLXNA4	SEMA3A->PLXNA4	SEMA3A	PLXNA4	-0.253261927945472	0.987720707823307
SEMA3B->NRP1	SEMA3B->NRP1	SEMA3B	NRP1	-0.265579357351509	0.990878480425309
SEMA3B->NRP2	SEMA3B->NRP2	SEMA3B	NRP2	0.244206426484908	0.0151663239448365
SEMA3C->NRP1	SEMA3C->NRP1	SEMA3C	NRP1	0.4134858812074	8.67381741536118e-05
SEMA3C->NRP2	SEMA3C->NRP2	SEMA3C	NRP2	-0.201387536514119	0.962418512849155
SEMA3C->PLXND1	SEMA3C->PLXND1	SEMA3C	PLXND1	-0.312706913339825	0.997405731197015
SEMA3D->NRP1	SEMA3D->NRP1	SEMA3D	NRP1	0.0782015469923621	0.246658756729083
SEMA3E->PLXND1	SEMA3E->PLXND1	SEMA3E	PLXND1	-0.134006815968841	0.880793917284751
SEMA3F->NRP1	SEMA3F->NRP1	SEMA3F	NRP1	0.00265335929892892	0.490763048696586
SEMA3F->NRP2	SEMA3F->NRP2	SEMA3F	NRP2	0.197005842259007	0.0409345728028607
SEMA3F->PLXNA3	SEMA3F->PLXNA3	SEMA3F	PLXNA3	0.315666478015084	0.00229972004295636
SEMA3G->NRP2	SEMA3G->NRP2	SEMA3G	NRP2	-0.0442794547224927	0.651159820261335
SEMA4A->LILRB2	SEMA4A->LILRB2	SEMA4A	LILRB2	0.431669912366115	4.18179069402896e-05
SEMA4A->PLXNB1	SEMA4A->PLXNB1	SEMA4A	PLXNB1	-0.101035181569432	0.812184941325318
SEMA4A->PLXNB2	SEMA4A->PLXNB2	SEMA4A	PLXNB2	0.0909444985394353	0.212302148730578
SEMA4A->PLXND1	SEMA4A->PLXND1	SEMA4A	PLXND1	0.278432327166504	0.00660286198768999
SEMA4B->DCBLD2	SEMA4B->DCBLD2	SEMA4B	DCBLD2	-0.0902629016553067	0.786014859220671
SEMA4C->PLXNB2	SEMA4C->PLXNB2	SEMA4C	PLXNB2	0.528773125608569	4.15111845204562e-07
SEMA4D->CD72	SEMA4D->CD72	SEMA4D	CD72	0.769028535971738	6.32963245835843e-17
SEMA4D->ERBB2	SEMA4D->ERBB2	SEMA4D	ERBB2	-0.200754625121714	0.961950905631649
SEMA4D->MET	SEMA4D->MET	SEMA4D	MET	-0.163729308666018	0.925473172053528
SEMA4D->PLXNB1	SEMA4D->PLXNB1	SEMA4D	PLXNB1	-0.232425951963603	0.980359879005977
SEMA4D->PLXNB2	SEMA4D->PLXNB2	SEMA4D	PLXNB2	-0.185832521908471	0.949508385049277
SEMA4G->PLXNB2	SEMA4G->PLXNB2	SEMA4G	PLXNB2	0.410272638753651	9.82809622130916e-05
SEMA5A->MET	SEMA5A->MET	SEMA5A	MET	-0.211270691333982	0.96913871945131
SEMA5A->PLXNB3	SEMA5A->PLXNB3	SEMA5A	PLXNB3	0.0602726387536514	0.29851641767212
SEMA6A->PLXNA2	SEMA6A->PLXNA2	SEMA6A	PLXNA2	-0.142138158097557	0.894271716137783
SEMA6A->PLXNA4	SEMA6A->PLXNA4	SEMA6A	PLXNA4	-0.0506329113924051	0.671560455669053
SEMA6B->PLXNA2	SEMA6B->PLXNA2	SEMA6B	PLXNA2	0.295510561778609	0.00409638866280211
SEMA6D->KDR	SEMA6D->KDR	SEMA6D	KDR	-0.0489776046738072	0.66629070438619
SEMA6D->PLXNA1	SEMA6D->PLXNA1	SEMA6D	PLXNA1	-0.0707643622200584	0.732730527274405
SEMA6D->TREM2	SEMA6D->TREM2	SEMA6D	TREM2	-0.221762414800389	0.975165963045355
SEMA6D->TYROBP	SEMA6D->TYROBP	SEMA6D	TYROBP	-0.261952288218111	0.990030977380197
SEMA7A->ITGA1	SEMA7A->ITGA1	SEMA7A	ITGA1	-0.0958617332035054	0.800105163414016
SEMA7A->ITGB1	SEMA7A->ITGB1	SEMA7A	ITGB1	-0.056840311587147	0.691017347851306
SEMA7A->PLXNC1	SEMA7A->PLXNC1	SEMA7A	PLXNC1	-0.087682570593963	0.779334026819741
SERPINA1->LRP1	SERPINA1->LRP1	SERPINA1	LRP1	0.344230769230769	0.00100058543170737
SERPINC1->LRP1	SERPINC1->LRP1	SERPINC1	LRP1	-0.0946932814021422	0.797210883080956
SERPINC1->SDC2	SERPINC1->SDC2	SERPINC1	SDC2	0.244268769897232	0.0150230759866855
SERPINE1->LRP1	SERPINE1->LRP1	SERPINE1	LRP1	0.278115871470302	0.00665682499664141
SERPINE1->LRP2	SERPINE1->LRP2	SERPINE1	LRP2	-0.0339581304771178	0.617105159915863
SERPINE2->LRP1	SERPINE2->LRP1	SERPINE2	LRP1	-0.0106267727141355	0.537028326679295
SERPINF1->PLXDC1	SERPINF1->PLXDC1	SERPINF1	PLXDC1	0.142491130060636	0.105156474917178
SERPINF1->PLXDC2	SERPINF1->PLXDC2	SERPINF1	PLXDC2	-0.199599559397315	0.961099913004868
SERPING1->LRP1	SERPING1->LRP1	SERPING1	LRP1	0.479040895813048	5.1664220985956e-06
SERPING1->SELE	SERPING1->SELE	SERPING1	SELE	0.132083739045764	0.122674928626881
SERPING1->SELP	SERPING1->SELP	SERPING1	SELP	0.334566699123661	0.00135377004723581
SERTAD1->AR	SERTAD1->AR	SERTAD1	AR	0.229454722492697	0.0210735052217411
SFRP1->FZD2	SFRP1->FZD2	SFRP1	FZD2	0.111587147030185	0.163421004757939
SFRP1->FZD6	SFRP1->FZD6	SFRP1	FZD6	0.168695228821811	0.0685208327041743
SFRP2->FZD5	SFRP2->FZD5	SFRP2	FZD5	0.0548928919182084	0.315109390890941
SFTPA1->TLR2	SFTPA1->TLR2	SFTPA1	TLR2	-0.203310613437196	0.963811023777134
SFTPA2->CD93	SFTPA2->CD93	SFTPA2	CD93	0.147736124634859	0.0967168225809646
SFTPD->LAIR1	SFTPD->LAIR1	SFTPD	LAIR1	-0.0850292112950341	0.772343005938556
SFTPD->SIRPA	SFTPD->SIRPA	SFTPD	SIRPA	0.0112706913339825	0.460685346573719
SHANK1->ADGRL1	SHANK1->ADGRL1	SHANK1	ADGRL1	0.0505598831548199	0.328748613335088
SHANK1->SSTR2	SHANK1->SSTR2	SHANK1	SSTR2	0.0986739208509074	0.193473350265004
SHH->BOC	SHH->BOC	SHH	BOC	-0.121738072054528	0.857779411345738
SHH->CDON	SHH->CDON	SHH	CDON	0.017429406037001	0.439314322005218
SHH->GAS1	SHH->GAS1	SHH	GAS1	0.249074975657254	0.0135540688168534
SHH->GPC5	SHH->GPC5	SHH	GPC5	0.00830087633885102	0.471034717426746
SHH->HHIP	SHH->HHIP	SHH	HHIP	0.123539435248296	0.138715364513962
SHH->LRP2	SHH->LRP2	SHH	LRP2	0.00759493670886076	0.473497912168262
SHH->PTCH1	SHH->PTCH1	SHH	PTCH1	0.062682570593963	0.291212658511327
SHH->PTCH2	SHH->PTCH2	SHH	PTCH2	0.116650438169426	0.152630910644408
SHH->SMO	SHH->SMO	SHH	SMO	0.0264849074975657	0.408222212605312
SIGLEC1->SPN	SIGLEC1->SPN	SIGLEC1	SPN	0.010856864654333	0.462126058238967
SIRPA->CD47	SIRPA->CD47	SIRPA	CD47	-0.377263875365141	0.999668339411393
SIRPB2->CD47	SIRPB2->CD47	SIRPB2	CD47	-0.281694255111977	0.993935394520164
SIRPG->CD47	SIRPG->CD47	SIRPG	CD47	0.487098344693281	3.51620574833547e-06
SLAMF1->SLAMF1	SLAMF1->SLAMF1	SLAMF1	SLAMF1	1	0
SLAMF6->SLAMF6	SLAMF6->SLAMF6	SLAMF6	SLAMF6	1	0
SLAMF7->SLAMF7	SLAMF7->SLAMF7	SLAMF7	SLAMF7	1	0
SLIT1->GPC1	SLIT1->GPC1	SLIT1	GPC1	0.203238822051123	0.0362128764254159
SLIT1->ROBO1	SLIT1->ROBO1	SLIT1	ROBO1	-0.033398247322298	0.615229345498218
SLIT1->ROBO2	SLIT1->ROBO2	SLIT1	ROBO2	0.19381694255112	0.043507296604419
SLIT1->SDC1	SLIT1->SDC1	SLIT1	SDC1	0.20562317429406	0.0345865971382196
SLIT2->APP	SLIT2->APP	SLIT2	APP	0.156718597857838	0.0837486322497756
SLIT2->GPC1	SLIT2->GPC1	SLIT2	GPC1	0.00545280825721062	0.480980273903379
SLIT2->ROBO1	SLIT2->ROBO1	SLIT2	ROBO1	0.133666017526777	0.119851239864277
SLIT2->ROBO2	SLIT2->ROBO2	SLIT2	ROBO2	-0.101046738072055	0.81265030531578
SLIT2->ROBO4	SLIT2->ROBO4	SLIT2	ROBO4	0.133909444985394	0.119420866209029
SLIT2->SDC1	SLIT2->SDC1	SLIT2	SDC1	0.117916260954236	0.150007881231199
SLIT3->ROBO1	SLIT3->ROBO1	SLIT3	ROBO1	0.119863680623174	0.146030611799323
SLIT3->ROBO2	SLIT3->ROBO2	SLIT3	ROBO2	0.00165530671859786	0.494253199398719
SLIT3->ROBO4	SLIT3->ROBO4	SLIT3	ROBO4	0.480452775073028	4.83262348885644e-06
SLITRK1->PTPRD	SLITRK1->PTPRD	SLITRK1	PTPRD	0.0140944498539435	0.450869133760382
SLITRK1->PTPRS	SLITRK1->PTPRS	SLITRK1	PTPRS	-0.0411635832521908	0.64099072995983
SLITRK2->PTPRD	SLITRK2->PTPRD	SLITRK2	PTPRD	-0.078919182083739	0.755786734206482
SLITRK2->PTPRS	SLITRK2->PTPRS	SLITRK2	PTPRS	0.0906523855890945	0.213049202308314
SLITRK3->PTPRD	SLITRK3->PTPRD	SLITRK3	PTPRD	0.064508276533593	0.285734848384308
SLITRK3->PTPRS	SLITRK3->PTPRS	SLITRK3	PTPRS	0.190019474196689	0.0467368985816466
SLITRK5->PTPRD	SLITRK5->PTPRD	SLITRK5	PTPRD	0.161441090555015	0.077469891785293
SLITRK6->PTPRS	SLITRK6->PTPRS	SLITRK6	PTPRS	-0.0116114897760467	0.540585448060796
SLPI->PLSCR1	SLPI->PLSCR1	SLPI	PLSCR1	-0.0209104186952288	0.572776025225913
SLPI->PLSCR4	SLPI->PLSCR4	SLPI	PLSCR4	0.0382911392405063	0.368552659448922
SLURP1->CHRNA7	SLURP1->CHRNA7	SLURP1	CHRNA7	0.0107594936708861	0.462465121089264
SNCA->LAG3	SNCA->LAG3	SNCA	LAG3	-0.159542356377799	0.920081562193164
SOST->LRP4	SOST->LRP4	SOST	LRP4	0.279892891918208	0.00635870734623617
SOST->LRP5	SOST->LRP5	SOST	LRP5	0.207375851996105	0.0333984733667853
SOST->LRP6	SOST->LRP6	SOST	LRP6	-0.06197700813776	0.706299249675504
SOSTDC1->LRP4	SOSTDC1->LRP4	SOSTDC1	LRP4	0.241528724440117	0.016120253036245
SOSTDC1->LRP5	SOSTDC1->LRP5	SOSTDC1	LRP5	0.211027263875365	0.0310294748079497
SOSTDC1->LRP6	SOSTDC1->LRP6	SOSTDC1	LRP6	0.0649103268654113	0.284902198591738
SPINK1->EGFR	SPINK1->EGFR	SPINK1	EGFR	0.0321567672833496	0.389021373869376
SPN->SIGLEC1	SPN->SIGLEC1	SPN	SIGLEC1	0.010856864654333	0.462126058238967
SPON1->APP	SPON1->APP	SPON1	APP	0.205452775073028	0.0347039103631961
SPON1->LRP8	SPON1->LRP8	SPON1	LRP8	-0.30603700097371	0.99686324463054
SPON2->ITGA4	SPON2->ITGA4	SPON2	ITGA4	-0.476655306718598	0.999994226470272
SPON2->ITGA5	SPON2->ITGA5	SPON2	ITGA5	0.215020782749738	0.028519740002224
SPON2->ITGAM	SPON2->ITGAM	SPON2	ITGAM	0.273125608568647	0.00755994532724217
SPON2->ITGB1	SPON2->ITGB1	SPON2	ITGB1	-0.300681596884129	0.99635725122747
SPON2->ITGB2	SPON2->ITGB2	SPON2	ITGB2	0.064143135345667	0.286826538309781
SPP1->CD44	SPP1->CD44	SPP1	CD44	0.222711781888997	0.0243528822578818
SPP1->ITGA4	SPP1->ITGA4	SPP1	ITGA4	0.302994157740993	0.00341834138200939
SPP1->ITGA9	SPP1->ITGA9	SPP1	ITGA9	0.109250243427459	0.168561732743156
SPP1->ITGAV	SPP1->ITGAV	SPP1	ITGAV	0.483958130477118	4.08940097756313e-06
SPP1->ITGB1	SPP1->ITGB1	SPP1	ITGB1	0.403554040895813	0.000127139191890747
SPP1->ITGB3	SPP1->ITGB3	SPP1	ITGB3	0.3019717624148	0.00351705125511982
SPP1->ITGB5	SPP1->ITGB5	SPP1	ITGB5	-0.00111976630963973	0.50395897797151
SPX->GALR2	SPX->GALR2	SPX	GALR2	0.184371957156767	0.0518868933115471
SPX->GALR3	SPX->GALR3	SPX	GALR3	0.125292112950341	0.135315411851639
SST->SSTR1	SST->SSTR1	SST	SSTR1	-0.0905793573515093	0.786826142024515
SST->SSTR2	SST->SSTR2	SST	SSTR2	-0.0638392395291734	0.711899364518518
SST->SSTR3	SST->SSTR3	SST	SSTR3	0.114970788704966	0.156157472919799
SST->SSTR4	SST->SSTR4	SST	SSTR4	0.0767283349561831	0.250369917739928
SST->SSTR5	SST->SSTR5	SST	SSTR5	0.0610884925065627	0.296389987922892
ST6GAL1->CD22	ST6GAL1->CD22	ST6GAL1	CD22	0.352190847127556	0.0007747148171993
TAC1->TACR1	TAC1->TACR1	TAC1	TACR1	-0.155696202531646	0.914877521532077
TAC1->TACR2	TAC1->TACR2	TAC1	TACR2	0.0342015579357352	0.382161559125069
TAC1->TACR3	TAC1->TACR3	TAC1	TACR3	0.0131207400194742	0.454250995532438
TAC3->TACR1	TAC3->TACR1	TAC3	TACR1	0.0129503407984421	0.454843164447932
TAC3->TACR2	TAC3->TACR2	TAC3	TACR2	0.551217137293087	1.17602598556723e-07
TAC3->TACR3	TAC3->TACR3	TAC3	TACR3	0.0931840311587147	0.206625058654648
TAC4->TACR1	TAC4->TACR1	TAC4	TACR1	-0.000973709834469328	0.503448155567336
TAC4->TACR2	TAC4->TACR2	TAC4	TACR2	0.459639727361246	1.25938347813946e-05
TAC4->TACR3	TAC4->TACR3	TAC4	TACR3	0.011222005842259	0.460854816037695
TAFA4->FPR1	TAFA4->FPR1	TAFA4	FPR1	-0.375511197663096	0.999647353962443
TCN1->CD320	TCN1->CD320	TCN1	CD320	0.229308666017527	0.0211404264407153
TCTN1->TMEM67	TCTN1->TMEM67	TCTN1	TMEM67	0.00316455696202532	0.488975663782053
TDGF1->ACVR1B	TDGF1->ACVR1B	TDGF1	ACVR1B	0.131718597857838	0.123333024755217
TDGF1->ACVR2A	TDGF1->ACVR2A	TDGF1	ACVR2A	0.0113193768257059	0.460515884145488
TF->TFR2	TF->TFR2	TF	TFR2	0.0592502434274586	0.30163958848489
TF->TFRC	TF->TFRC	TF	TFRC	-0.0982960077896787	0.806055736246307
TFF3->ACKR3	TFF3->ACKR3	TFF3	ACKR3	0.193135345666991	0.0440735236611071
TFF3->CXCR4	TFF3->CXCR4	TFF3	CXCR4	0.214629990262902	0.028828103492176
TFPI->LRP1	TFPI->LRP1	TFPI	LRP1	-0.0620740019474197	0.707024296670814
TFPI->VLDLR	TFPI->VLDLR	TFPI	VLDLR	-0.246616358325219	0.985659006917689
TG->ASGR1	TG->ASGR1	TG	ASGR1	0.198003894839338	0.0401548301072912
TG->LRP2	TG->LRP2	TG	LRP2	0.16587147030185	0.071906087579696
TGFA->EGFR	TGFA->EGFR	TGFA	EGFR	0.390847127555988	0.000204073201252854
TGFA->ERBB2	TGFA->ERBB2	TGFA	ERBB2	-0.050365141187926	0.670710238212464
TGFA->ERBB4	TGFA->ERBB4	TGFA	ERBB4	-0.098320948887829	0.805672151628178
TGFB1->ACVRL1	TGFB1->ACVRL1	TGFB1	ACVRL1	0.355379746835443	0.000698015098873927
TGFB1->ENG	TGFB1->ENG	TGFB1	ENG	0.401095423563778	0.000139523108477988
TGFB1->ITGAV	TGFB1->ITGAV	TGFB1	ITGAV	-0.187999026290166	0.951491097361253
TGFB1->ITGB6	TGFB1->ITGB6	TGFB1	ITGB6	-0.0378286270691334	0.629996653619032
TGFB1->ITGB8	TGFB1->ITGB8	TGFB1	ITGB8	-0.225632911392405	0.977128128088226
TGFB1->SDC2	TGFB1->SDC2	TGFB1	SDC2	0.0150560799423427	0.447612455811459
TGFB1->TGFBR1	TGFB1->TGFBR1	TGFB1	TGFBR1	-0.288802336903603	0.994970353143503
TGFB1->TGFBR2	TGFB1->TGFBR2	TGFB1	TGFBR2	0.0291869522882181	0.399044907180156
TGFB1->TGFBR3	TGFB1->TGFBR3	TGFB1	TGFBR3	-0.12678996342715	0.867247143451737
TGFB1->VASN	TGFB1->VASN	TGFB1	VASN	0.201996105160662	0.0371539622932589
TGFB2->ACVR1	TGFB2->ACVR1	TGFB2	ACVR1	0.0118305744888023	0.458736961011114
TGFB2->ENG	TGFB2->ENG	TGFB2	ENG	-0.091236611489776	0.788505454532903
TGFB2->TGFBR1	TGFB2->TGFBR1	TGFB2	TGFBR1	-0.0111246348588121	0.538890966640255
TGFB2->TGFBR2	TGFB2->TGFBR2	TGFB2	TGFBR2	0.203310613437196	0.0362063392290269
TGFB2->TGFBR3	TGFB2->TGFBR3	TGFB2	TGFBR3	0.162939161025175	0.0756778927334301
TGFB3->ACVRL1	TGFB3->ACVRL1	TGFB3	ACVRL1	0.530793573515092	3.71818904002548e-07
TGFB3->ENG	TGFB3->ENG	TGFB3	ENG	0.524074975657254	5.34968831265346e-07
TGFB3->TGFBR1	TGFB3->TGFBR1	TGFB3	TGFBR1	-0.115116845180136	0.844202685886873
TGFB3->TGFBR2	TGFB3->TGFBR2	TGFB3	TGFBR2	0.356134371957157	0.000680904006024622
TGFB3->TGFBR3	TGFB3->TGFBR3	TGFB3	TGFBR3	-0.104893530269288	0.821212319219767
TGM2->ADGRG1	TGM2->ADGRG1	TGM2	ADGRG1	-0.055842259006816	0.687922561832808
TGM2->ITGB1	TGM2->ITGB1	TGM2	ITGB1	-0.0959104186952288	0.800225224804461
TGM2->ITGB3	TGM2->ITGB3	TGM2	ITGB3	0.30379746835443	0.00334251093042094
TGM2->SDC4	TGM2->SDC4	TGM2	SDC4	0.258825820512464	0.0106331223173293
THBS1->CD36	THBS1->CD36	THBS1	CD36	0.415779159952413	6.92948464972613e-05
THBS1->CD47	THBS1->CD47	THBS1	CD47	0.374870677616346	0.000332226342942513
THBS1->ITGA2B	THBS1->ITGA2B	THBS1	ITGA2B	0.188549032986617	0.0480451428630005
THBS1->ITGA3	THBS1->ITGA3	THBS1	ITGA3	-0.320281405590978	0.997996206778133
THBS1->ITGA4	THBS1->ITGA4	THBS1	ITGA4	0.480227364049253	3.75417234894113e-06
THBS1->ITGA6	THBS1->ITGA6	THBS1	ITGA6	0.358110493094845	0.000596798779951539
THBS1->ITGB1	THBS1->ITGB1	THBS1	ITGB1	0.451965092111035	1.44968805569659e-05
[truncated: 211 more rows]
