# Supplementary material for: Melanoma molecular subtyping and scoring model construction based on ligand-receptor pairs
Source: Front Genet. 2023 Jan 26;14:1098202. doi: 10.3389/fgene.2023.1098202 (PMC9909287; doi:10.3389/fgene.2023.1098202)
Supplement: Supplementary file 9 [file Table6.XLS]

Tag	Acc	Desc	Title	Type	Platform	Organism	Source	rows	file	Data_col1	Data_col2	Data_col3	patient age at primary diagnosis (years)	patient sex	patient age at stage iii sample banked (years)	survival from stage iii tumour banked (months)	survival from primary melanoma (months)	patient last status	number of primary melanomas	stage at primary diagnosis 5th edition	DataProcessing
GSM1315904	GSM1315904		melanoma AJCCstageIII TumourID217	RNA	GPL6884	Homo sapiens	melanoma lymph node, fresh frozen tissue (>80% tumor cell content, <30% necrosis)	26085	GSM1315904-tbl-1.txt	1,ID_REF,	2,VALUE,normalized signal	3,Detection Pval,	19	Female	22	110.37	144.76	Alive NSR	1	Stage II	Quality control was performed on all chips using R/Bioconductor and the lumi package (www.bioconductor.org). Data normalization was performed using a variance-stabilizing transform (VST) and quantile normalization as implemented in the lumi package for R/Bioconductor. To reduce false positives, unexpressed genes (detection p-value >0.01) were removed, reducing the number of probes analysed from 4…
GSM1315905	GSM1315905		melanoma AJCCstageIII TumourID125	RNA	GPL6884	Homo sapiens	melanoma lymph node, fresh frozen tissue (>80% tumor cell content, <30% necrosis)	26085	GSM1315905-tbl-1.txt	1,ID_REF,	2,VALUE,normalized signal	3,Detection Pval,	53	Male	56	9.04	47.28	Dead Melanoma	1	Stage II	Quality control was performed on all chips using R/Bioconductor and the lumi package (www.bioconductor.org). Data normalization was performed using a variance-stabilizing transform (VST) and quantile normalization as implemented in the lumi package for R/Bioconductor. To reduce false positives, unexpressed genes (detection p-value >0.01) were removed, reducing the number of probes analysed from 4…
GSM1315906	GSM1315906		melanoma AJCCstageIII TumourID360	RNA	GPL6884	Homo sapiens	melanoma lymph node, fresh frozen tissue (>80% tumor cell content, <30% necrosis)	26085	GSM1315906-tbl-1.txt	1,ID_REF,	2,VALUE,normalized signal	3,Detection Pval,	52	Female	53	11.31	23.28	Dead Melanoma	1	Stage II	Quality control was performed on all chips using R/Bioconductor and the lumi package (www.bioconductor.org). Data normalization was performed using a variance-stabilizing transform (VST) and quantile normalization as implemented in the lumi package for R/Bioconductor. To reduce false positives, unexpressed genes (detection p-value >0.01) were removed, reducing the number of probes analysed from 4…
GSM1315907	GSM1315907		melanoma AJCCstageIII TumourID277	RNA	GPL6884	Homo sapiens	melanoma lymph node, fresh frozen tissue (>80% tumor cell content, <30% necrosis)	26085	GSM1315907-tbl-1.txt	1,ID_REF,	2,VALUE,normalized signal	3,Detection Pval,	51	Male	52	95.11	111.02	Alive NSR	1	Stage I	Quality control was performed on all chips using R/Bioconductor and the lumi package (www.bioconductor.org). Data normalization was performed using a variance-stabilizing transform (VST) and quantile normalization as implemented in the lumi package for R/Bioconductor. To reduce false positives, unexpressed genes (detection p-value >0.01) were removed, reducing the number of probes analysed from 4…
GSM1315908	GSM1315908		melanoma AJCCstageIII TumourID23	RNA	GPL6884	Homo sapiens	melanoma lymph node, fresh frozen tissue (>80% tumor cell content, <30% necrosis)	26085	GSM1315908-tbl-1.txt	1,ID_REF,	2,VALUE,normalized signal	3,Detection Pval,	47	Male	51	96.62	142.78	Dead Melanoma	1	Stage II	Quality control was performed on all chips using R/Bioconductor and the lumi package (www.bioconductor.org). Data normalization was performed using a variance-stabilizing transform (VST) and quantile normalization as implemented in the lumi package for R/Bioconductor. To reduce false positives, unexpressed genes (detection p-value >0.01) were removed, reducing the number of probes analysed from 4…
GSM1315909	GSM1315909		melanoma AJCCstageIII TumourID15	RNA	GPL6884	Homo sapiens	melanoma lymph node, fresh frozen tissue (>80% tumor cell content, <30% necrosis)	26085	GSM1315909-tbl-1.txt	1,ID_REF,	2,VALUE,normalized signal	3,Detection Pval,	61	Male	64	16.67	51.35	Dead Melanoma	1	Stage I	Quality control was performed on all chips using R/Bioconductor and the lumi package (www.bioconductor.org). Data normalization was performed using a variance-stabilizing transform (VST) and quantile normalization as implemented in the lumi package for R/Bioconductor. To reduce false positives, unexpressed genes (detection p-value >0.01) were removed, reducing the number of probes analysed from 4…
GSM1315910	GSM1315910		melanoma AJCCstageIII TumourID17	RNA	GPL6884	Homo sapiens	melanoma lymph node, fresh frozen tissue (>80% tumor cell content, <30% necrosis)	26085	GSM1315910-tbl-1.txt	1,ID_REF,	2,VALUE,normalized signal	3,Detection Pval,	46	Female	52	152.15	231.91	Alive NSR	1	Stage I	Quality control was performed on all chips using R/Bioconductor and the lumi package (www.bioconductor.org). Data normalization was performed using a variance-stabilizing transform (VST) and quantile normalization as implemented in the lumi package for R/Bioconductor. To reduce false positives, unexpressed genes (detection p-value >0.01) were removed, reducing the number of probes analysed from 4…
GSM1315911	GSM1315911		melanoma AJCCstageIII TumourID340	RNA	GPL6884	Homo sapiens	melanoma lymph node, fresh frozen tissue (>80% tumor cell content, <30% necrosis)	26085	GSM1315911-tbl-1.txt	1,ID_REF,	2,VALUE,normalized signal	3,Detection Pval,	61	Male	75	7.73	182.83	Dead Melanoma	1	Stage I	Quality control was performed on all chips using R/Bioconductor and the lumi package (www.bioconductor.org). Data normalization was performed using a variance-stabilizing transform (VST) and quantile normalization as implemented in the lumi package for R/Bioconductor. To reduce false positives, unexpressed genes (detection p-value >0.01) were removed, reducing the number of probes analysed from 4…
GSM1315912	GSM1315912		melanoma AJCCstageIII TumourID120	RNA	GPL6884	Homo sapiens	melanoma lymph node, fresh frozen tissue (>80% tumor cell content, <30% necrosis)	26085	GSM1315912-tbl-1.txt	1,ID_REF,	2,VALUE,normalized signal	3,Detection Pval,	84	Female	87	16.11	49.71	Dead Melanoma	1	Stage I	Quality control was performed on all chips using R/Bioconductor and the lumi package (www.bioconductor.org). Data normalization was performed using a variance-stabilizing transform (VST) and quantile normalization as implemented in the lumi package for R/Bioconductor. To reduce false positives, unexpressed genes (detection p-value >0.01) were removed, reducing the number of probes analysed from 4…
GSM1315913	GSM1315913		melanoma AJCCstageIII TumourID51	RNA	GPL6884	Homo sapiens	melanoma lymph node, fresh frozen tissue (>80% tumor cell content, <30% necrosis)	26085	GSM1315913-tbl-1.txt	1,ID_REF,	2,VALUE,normalized signal	3,Detection Pval,	44	Female	44	128.91	129.99	Alive NSR	1	Stage III	Quality control was performed on all chips using R/Bioconductor and the lumi package (www.bioconductor.org). Data normalization was performed using a variance-stabilizing transform (VST) and quantile normalization as implemented in the lumi package for R/Bioconductor. To reduce false positives, unexpressed genes (detection p-value >0.01) were removed, reducing the number of probes analysed from 4…
GSM1315914	GSM1315914		melanoma AJCCstageIII TumourID205	RNA	GPL6884	Homo sapiens	melanoma lymph node, fresh frozen tissue (>80% tumor cell content, <30% necrosis)	26085	GSM1315914-tbl-1.txt	1,ID_REF,	2,VALUE,normalized signal	3,Detection Pval,	64	Male	72	7.92	110.76	Dead Melanoma	1	Stage I	Quality control was performed on all chips using R/Bioconductor and the lumi package (www.bioconductor.org). Data normalization was performed using a variance-stabilizing transform (VST) and quantile normalization as implemented in the lumi package for R/Bioconductor. To reduce false positives, unexpressed genes (detection p-value >0.01) were removed, reducing the number of probes analysed from 4…
GSM1315915	GSM1315915		melanoma AJCCstageIII TumourID49	RNA	GPL6884	Homo sapiens	melanoma lymph node, fresh frozen tissue (>80% tumor cell content, <30% necrosis)	26085	GSM1315915-tbl-1.txt	1,ID_REF,	2,VALUE,normalized signal	3,Detection Pval,	31	Male	31	100.08	101.16	Alive NSR	1	Stage III	Quality control was performed on all chips using R/Bioconductor and the lumi package (www.bioconductor.org). Data normalization was performed using a variance-stabilizing transform (VST) and quantile normalization as implemented in the lumi package for R/Bioconductor. To reduce false positives, unexpressed genes (detection p-value >0.01) were removed, reducing the number of probes analysed from 4…
GSM1315916	GSM1315916		melanoma AJCCstageIII TumourID119	RNA	GPL6884	Homo sapiens	melanoma lymph node, fresh frozen tissue (>80% tumor cell content, <30% necrosis)	26085	GSM1315916-tbl-1.txt	1,ID_REF,	2,VALUE,normalized signal	3,Detection Pval,	63	Male	65	0.89	21.83	Dead Melanoma	2	Stage II	Quality control was performed on all chips using R/Bioconductor and the lumi package (www.bioconductor.org). Data normalization was performed using a variance-stabilizing transform (VST) and quantile normalization as implemented in the lumi package for R/Bioconductor. To reduce false positives, unexpressed genes (detection p-value >0.01) were removed, reducing the number of probes analysed from 4…
GSM1315917	GSM1315917		melanoma AJCCstageIII TumourID179	RNA	GPL6884	Homo sapiens	melanoma lymph node, fresh frozen tissue (>80% tumor cell content, <30% necrosis)	26085	GSM1315917-tbl-1.txt	1,ID_REF,	2,VALUE,normalized signal	3,Detection Pval,	58	Male	59	23.47	36.62	Dead Melanoma	1	Stage III	Quality control was performed on all chips using R/Bioconductor and the lumi package (www.bioconductor.org). Data normalization was performed using a variance-stabilizing transform (VST) and quantile normalization as implemented in the lumi package for R/Bioconductor. To reduce false positives, unexpressed genes (detection p-value >0.01) were removed, reducing the number of probes analysed from 4…
GSM1315918	GSM1315918		melanoma AJCCstageIII TumourID349	RNA	GPL6884	Homo sapiens	melanoma lymph node, fresh frozen tissue (>80% tumor cell content, <30% necrosis)	26085	GSM1315918-tbl-1.txt	1,ID_REF,	2,VALUE,normalized signal	3,Detection Pval,	56	Male	67	92.35	217.94	Alive NSR	1	Stage Unknown	Quality control was performed on all chips using R/Bioconductor and the lumi package (www.bioconductor.org). Data normalization was performed using a variance-stabilizing transform (VST) and quantile normalization as implemented in the lumi package for R/Bioconductor. To reduce false positives, unexpressed genes (detection p-value >0.01) were removed, reducing the number of probes analysed from 4…
GSM1315919	GSM1315919		melanoma AJCCstageIII TumourID334	RNA	GPL6884	Homo sapiens	melanoma lymph node, fresh frozen tissue (>80% tumor cell content, <30% necrosis)	26085	GSM1315919-tbl-1.txt	1,ID_REF,	2,VALUE,normalized signal	3,Detection Pval,	48	Female	57	10.72	120.13	Dead Melanoma	1	Stage II	Quality control was performed on all chips using R/Bioconductor and the lumi package (www.bioconductor.org). Data normalization was performed using a variance-stabilizing transform (VST) and quantile normalization as implemented in the lumi package for R/Bioconductor. To reduce false positives, unexpressed genes (detection p-value >0.01) were removed, reducing the number of probes analysed from 4…
GSM1315920	GSM1315920		melanoma AJCCstageIII TumourID83	RNA	GPL6884	Homo sapiens	melanoma lymph node, fresh frozen tissue (>80% tumor cell content, <30% necrosis)	26085	GSM1315920-tbl-1.txt	1,ID_REF,	2,VALUE,normalized signal	3,Detection Pval,	69	Male	70	7.66	8.71	Dead Melanoma	1	Stage III	Quality control was performed on all chips using R/Bioconductor and the lumi package (www.bioconductor.org). Data normalization was performed using a variance-stabilizing transform (VST) and quantile normalization as implemented in the lumi package for R/Bioconductor. To reduce false positives, unexpressed genes (detection p-value >0.01) were removed, reducing the number of probes analysed from 4…
GSM1315921	GSM1315921		melanoma AJCCstageIII TumourID343	RNA	GPL6884	Homo sapiens	melanoma lymph node, fresh frozen tissue (>80% tumor cell content, <30% necrosis)	26085	GSM1315921-tbl-1.txt	1,ID_REF,	2,VALUE,normalized signal	3,Detection Pval,	76	Male	77	6.35	19.79	Dead Melanoma	1	Stage II	Quality control was performed on all chips using R/Bioconductor and the lumi package (www.bioconductor.org). Data normalization was performed using a variance-stabilizing transform (VST) and quantile normalization as implemented in the lumi package for R/Bioconductor. To reduce false positives, unexpressed genes (detection p-value >0.01) were removed, reducing the number of probes analysed from 4…
GSM1315922	GSM1315922		melanoma AJCCstageIII TumourID52	RNA	GPL6884	Homo sapiens	melanoma lymph node, fresh frozen tissue (>80% tumor cell content, <30% necrosis)	26085	GSM1315922-tbl-1.txt	1,ID_REF,	2,VALUE,normalized signal	3,Detection Pval,	54	Female	55	5.56	19.76	Dead Melanoma	1	Stage III	Quality control was performed on all chips using R/Bioconductor and the lumi package (www.bioconductor.org). Data normalization was performed using a variance-stabilizing transform (VST) and quantile normalization as implemented in the lumi package for R/Bioconductor. To reduce false positives, unexpressed genes (detection p-value >0.01) were removed, reducing the number of probes analysed from 4…
GSM1315923	GSM1315923		melanoma AJCCstageIII TumourID356	RNA	GPL6884	Homo sapiens	melanoma lymph node, fresh frozen tissue (>80% tumor cell content, <30% necrosis)	26085	GSM1315923-tbl-1.txt	1,ID_REF,	2,VALUE,normalized signal	3,Detection Pval,	82	Male	85	35.08	74.76	Dead Not Melanoma	1	Stage II	Quality control was performed on all chips using R/Bioconductor and the lumi package (www.bioconductor.org). Data normalization was performed using a variance-stabilizing transform (VST) and quantile normalization as implemented in the lumi package for R/Bioconductor. To reduce false positives, unexpressed genes (detection p-value >0.01) were removed, reducing the number of probes analysed from 4…
GSM1315924	GSM1315924		melanoma AJCCstageIII TumourID28	RNA	GPL6884	Homo sapiens	melanoma lymph node, fresh frozen tissue (>80% tumor cell content, <30% necrosis)	26085	GSM1315924-tbl-1.txt	1,ID_REF,	2,VALUE,normalized signal	3,Detection Pval,	79	Male	80	72.46	79.79	Alive NSR	1	Stage I	Quality control was performed on all chips using R/Bioconductor and the lumi package (www.bioconductor.org). Data normalization was performed using a variance-stabilizing transform (VST) and quantile normalization as implemented in the lumi package for R/Bioconductor. To reduce false positives, unexpressed genes (detection p-value >0.01) were removed, reducing the number of probes analysed from 4…
GSM1315925	GSM1315925		melanoma AJCCstageIII TumourID385	RNA	GPL6884	Homo sapiens	melanoma lymph node, fresh frozen tissue (>80% tumor cell content, <30% necrosis)	26085	GSM1315925-tbl-1.txt	1,ID_REF,	2,VALUE,normalized signal	3,Detection Pval,	50	Male	54	57.47	99.55	Alive NSR	1	Stage II	Quality control was performed on all chips using R/Bioconductor and the lumi package (www.bioconductor.org). Data normalization was performed using a variance-stabilizing transform (VST) and quantile normalization as implemented in the lumi package for R/Bioconductor. To reduce false positives, unexpressed genes (detection p-value >0.01) were removed, reducing the number of probes analysed from 4…
GSM1315926	GSM1315926		melanoma AJCCstageIII TumourID201	RNA	GPL6884	Homo sapiens	melanoma lymph node, fresh frozen tissue (>80% tumor cell content, <30% necrosis)	26085	GSM1315926-tbl-1.txt	1,ID_REF,	2,VALUE,normalized signal	3,Detection Pval,	57	Female	57	5.98	10.19	Alive with Melanoma	1	Stage III	Quality control was performed on all chips using R/Bioconductor and the lumi package (www.bioconductor.org). Data normalization was performed using a variance-stabilizing transform (VST) and quantile normalization as implemented in the lumi package for R/Bioconductor. To reduce false positives, unexpressed genes (detection p-value >0.01) were removed, reducing the number of probes analysed from 4…
GSM1315927	GSM1315927		melanoma AJCCstageIII TumourID288	RNA	GPL6884	Homo sapiens	melanoma lymph node, fresh frozen tissue (>80% tumor cell content, <30% necrosis)	26085	GSM1315927-tbl-1.txt	1,ID_REF,	2,VALUE,normalized signal	3,Detection Pval,	32	Male	45	108.13	260.88	Alive NSR	2	Stage I	Quality control was performed on all chips using R/Bioconductor and the lumi package (www.bioconductor.org). Data normalization was performed using a variance-stabilizing transform (VST) and quantile normalization as implemented in the lumi package for R/Bioconductor. To reduce false positives, unexpressed genes (detection p-value >0.01) were removed, reducing the number of probes analysed from 4…
GSM1315928	GSM1315928		melanoma AJCCstageIII TumourID93	RNA	GPL6884	Homo sapiens	melanoma lymph node, fresh frozen tissue (>80% tumor cell content, <30% necrosis)	26085	GSM1315928-tbl-1.txt	1,ID_REF,	2,VALUE,normalized signal	3,Detection Pval,	77	Female	78	1.41	19.66	Dead Melanoma	1	Stage III	Quality control was performed on all chips using R/Bioconductor and the lumi package (www.bioconductor.org). Data normalization was performed using a variance-stabilizing transform (VST) and quantile normalization as implemented in the lumi package for R/Bioconductor. To reduce false positives, unexpressed genes (detection p-value >0.01) were removed, reducing the number of probes analysed from 4…
GSM1315929	GSM1315929		melanoma AJCCstageIII TumourID394	RNA	GPL6884	Homo sapiens	melanoma lymph node, fresh frozen tissue (>80% tumor cell content, <30% necrosis)	26085	GSM1315929-tbl-1.txt	1,ID_REF,	2,VALUE,normalized signal	3,Detection Pval,	56	Male	56	18.9	19.63	Dead Melanoma	1	Stage III	Quality control was performed on all chips using R/Bioconductor and the lumi package (www.bioconductor.org). Data normalization was performed using a variance-stabilizing transform (VST) and quantile normalization as implemented in the lumi package for R/Bioconductor. To reduce false positives, unexpressed genes (detection p-value >0.01) were removed, reducing the number of probes analysed from 4…
GSM1315930	GSM1315930		melanoma AJCCstageIII TumourID102	RNA	GPL6884	Homo sapiens	melanoma lymph node, fresh frozen tissue (>80% tumor cell content, <30% necrosis)	26085	GSM1315930-tbl-1.txt	1,ID_REF,	2,VALUE,normalized signal	3,Detection Pval,	39	Female	40	7.43	21.47	Dead Melanoma	1	Stage II	Quality control was performed on all chips using R/Bioconductor and the lumi package (www.bioconductor.org). Data normalization was performed using a variance-stabilizing transform (VST) and quantile normalization as implemented in the lumi package for R/Bioconductor. To reduce false positives, unexpressed genes (detection p-value >0.01) were removed, reducing the number of probes analysed from 4…
GSM1315931	GSM1315931		melanoma AJCCstageIII TumourID94	RNA	GPL6884	Homo sapiens	melanoma lymph node, fresh frozen tissue (>80% tumor cell content, <30% necrosis)	26085	GSM1315931-tbl-1.txt	1,ID_REF,	2,VALUE,normalized signal	3,Detection Pval,	84	Female	87	75.39	103	Dead Cause Unknown	3	Stage II	Quality control was performed on all chips using R/Bioconductor and the lumi package (www.bioconductor.org). Data normalization was performed using a variance-stabilizing transform (VST) and quantile normalization as implemented in the lumi package for R/Bioconductor. To reduce false positives, unexpressed genes (detection p-value >0.01) were removed, reducing the number of probes analysed from 4…
GSM1315932	GSM1315932		melanoma AJCCstageIII TumourID237	RNA	GPL6884	Homo sapiens	melanoma lymph node, fresh frozen tissue (>80% tumor cell content, <30% necrosis)	26085	GSM1315932-tbl-1.txt	1,ID_REF,	2,VALUE,normalized signal	3,Detection Pval,	57	Female	60	11.9	57.83	Dead Melanoma	1	Stage II	Quality control was performed on all chips using R/Bioconductor and the lumi package (www.bioconductor.org). Data normalization was performed using a variance-stabilizing transform (VST) and quantile normalization as implemented in the lumi package for R/Bioconductor. To reduce false positives, unexpressed genes (detection p-value >0.01) were removed, reducing the number of probes analysed from 4…
GSM1315933	GSM1315933		melanoma AJCCstageIII TumourID139	RNA	GPL6884	Homo sapiens	melanoma lymph node, fresh frozen tissue (>80% tumor cell content, <30% necrosis)	26085	GSM1315933-tbl-1.txt	1,ID_REF,	2,VALUE,normalized signal	3,Detection Pval,	23	Male	28	43.59	103.2	Dead Melanoma	1	Stage I	Quality control was performed on all chips using R/Bioconductor and the lumi package (www.bioconductor.org). Data normalization was performed using a variance-stabilizing transform (VST) and quantile normalization as implemented in the lumi package for R/Bioconductor. To reduce false positives, unexpressed genes (detection p-value >0.01) were removed, reducing the number of probes analysed from 4…
GSM1315934	GSM1315934		melanoma AJCCstageIII TumourID273	RNA	GPL6884	Homo sapiens	melanoma lymph node, fresh frozen tissue (>80% tumor cell content, <30% necrosis)	26085	GSM1315934-tbl-1.txt	1,ID_REF,	2,VALUE,normalized signal	3,Detection Pval,	63	Male	66	62.89	100.24	Dead Melanoma	1	Stage I	Quality control was performed on all chips using R/Bioconductor and the lumi package (www.bioconductor.org). Data normalization was performed using a variance-stabilizing transform (VST) and quantile normalization as implemented in the lumi package for R/Bioconductor. To reduce false positives, unexpressed genes (detection p-value >0.01) were removed, reducing the number of probes analysed from 4…
GSM1315935	GSM1315935		melanoma AJCCstageIII TumourID322	RNA	GPL6884	Homo sapiens	melanoma lymph node, fresh frozen tissue (>80% tumor cell content, <30% necrosis)	26085	GSM1315935-tbl-1.txt	1,ID_REF,	2,VALUE,normalized signal	3,Detection Pval,	53	Male	54	6.21	24.13	Dead Melanoma	1	Stage II	Quality control was performed on all chips using R/Bioconductor and the lumi package (www.bioconductor.org). Data normalization was performed using a variance-stabilizing transform (VST) and quantile normalization as implemented in the lumi package for R/Bioconductor. To reduce false positives, unexpressed genes (detection p-value >0.01) were removed, reducing the number of probes analysed from 4…
GSM1315936	GSM1315936		melanoma AJCCstageIII TumourID350	RNA	GPL6884	Homo sapiens	melanoma lymph node, fresh frozen tissue (>80% tumor cell content, <30% necrosis)	26085	GSM1315936-tbl-1.txt	1,ID_REF,	2,VALUE,normalized signal	3,Detection Pval,	72	Male	72	96.92	106.85	Alive NSR	2	Stage II	Quality control was performed on all chips using R/Bioconductor and the lumi package (www.bioconductor.org). Data normalization was performed using a variance-stabilizing transform (VST) and quantile normalization as implemented in the lumi package for R/Bioconductor. To reduce false positives, unexpressed genes (detection p-value >0.01) were removed, reducing the number of probes analysed from 4…
GSM1315937	GSM1315937		melanoma AJCCstageIII TumourID196	RNA	GPL6884	Homo sapiens	melanoma lymph node, fresh frozen tissue (>80% tumor cell content, <30% necrosis)	26085	GSM1315937-tbl-1.txt	1,ID_REF,	2,VALUE,normalized signal	3,Detection Pval,	60	Male	67	21.63	107.61	Dead Melanoma	2	Stage I	Quality control was performed on all chips using R/Bioconductor and the lumi package (www.bioconductor.org). Data normalization was performed using a variance-stabilizing transform (VST) and quantile normalization as implemented in the lumi package for R/Bioconductor. To reduce false positives, unexpressed genes (detection p-value >0.01) were removed, reducing the number of probes analysed from 4…
GSM1315938	GSM1315938		melanoma AJCCstageIII TumourID47	RNA	GPL6884	Homo sapiens	melanoma lymph node, fresh frozen tissue (>80% tumor cell content, <30% necrosis)	26085	GSM1315938-tbl-1.txt	1,ID_REF,	2,VALUE,normalized signal	3,Detection Pval,	67	Male	69	2.3	28.83	Dead Melanoma	1	Stage II	Quality control was performed on all chips using R/Bioconductor and the lumi package (www.bioconductor.org). Data normalization was performed using a variance-stabilizing transform (VST) and quantile normalization as implemented in the lumi package for R/Bioconductor. To reduce false positives, unexpressed genes (detection p-value >0.01) were removed, reducing the number of probes analysed from 4…
GSM1315939	GSM1315939		melanoma AJCCstageIII TumourID13	RNA	GPL6884	Homo sapiens	melanoma lymph node, fresh frozen tissue (>80% tumor cell content, <30% necrosis)	26085	GSM1315939-tbl-1.txt	1,ID_REF,	2,VALUE,normalized signal	3,Detection Pval,	61	Male	61	9.73	10.85	Dead Melanoma	1	Stage III	Quality control was performed on all chips using R/Bioconductor and the lumi package (www.bioconductor.org). Data normalization was performed using a variance-stabilizing transform (VST) and quantile normalization as implemented in the lumi package for R/Bioconductor. To reduce false positives, unexpressed genes (detection p-value >0.01) were removed, reducing the number of probes analysed from 4…
GSM1315940	GSM1315940		melanoma AJCCstageIII TumourID333	RNA	GPL6884	Homo sapiens	melanoma lymph node, fresh frozen tissue (>80% tumor cell content, <30% necrosis)	26085	GSM1315940-tbl-1.txt	1,ID_REF,	2,VALUE,normalized signal	3,Detection Pval,	35	Male	54	51.62	284.22	Alive NSR	1	Stage II	Quality control was performed on all chips using R/Bioconductor and the lumi package (www.bioconductor.org). Data normalization was performed using a variance-stabilizing transform (VST) and quantile normalization as implemented in the lumi package for R/Bioconductor. To reduce false positives, unexpressed genes (detection p-value >0.01) were removed, reducing the number of probes analysed from 4…
GSM1315941	GSM1315941		melanoma AJCCstageIII TumourID152	RNA	GPL6884	Homo sapiens	melanoma lymph node, fresh frozen tissue (>80% tumor cell content, <30% necrosis)	26085	GSM1315941-tbl-1.txt	1,ID_REF,	2,VALUE,normalized signal	3,Detection Pval,	60	Male	63	63.42	96.23	Dead Not Melanoma	1	Stage II	Quality control was performed on all chips using R/Bioconductor and the lumi package (www.bioconductor.org). Data normalization was performed using a variance-stabilizing transform (VST) and quantile normalization as implemented in the lumi package for R/Bioconductor. To reduce false positives, unexpressed genes (detection p-value >0.01) were removed, reducing the number of probes analysed from 4…
GSM1315942	GSM1315942		melanoma AJCCstageIII TumourID69	RNA	GPL6884	Homo sapiens	melanoma lymph node, fresh frozen tissue (>80% tumor cell content, <30% necrosis)	26085	GSM1315942-tbl-1.txt	1,ID_REF,	2,VALUE,normalized signal	3,Detection Pval,	30	Male	30	69.53	70.49	Alive NSR	1	Stage III	Quality control was performed on all chips using R/Bioconductor and the lumi package (www.bioconductor.org). Data normalization was performed using a variance-stabilizing transform (VST) and quantile normalization as implemented in the lumi package for R/Bioconductor. To reduce false positives, unexpressed genes (detection p-value >0.01) were removed, reducing the number of probes analysed from 4…
GSM1315943	GSM1315943		melanoma AJCCstageIII TumourID142	RNA	GPL6884	Homo sapiens	melanoma lymph node, fresh frozen tissue (>80% tumor cell content, <30% necrosis)	26085	GSM1315943-tbl-1.txt	1,ID_REF,	2,VALUE,normalized signal	3,Detection Pval,	66	Male	67	7.07	16.96	Dead Melanoma	1	Stage II	Quality control was performed on all chips using R/Bioconductor and the lumi package (www.bioconductor.org). Data normalization was performed using a variance-stabilizing transform (VST) and quantile normalization as implemented in the lumi package for R/Bioconductor. To reduce false positives, unexpressed genes (detection p-value >0.01) were removed, reducing the number of probes analysed from 4…
GSM1315944	GSM1315944		melanoma AJCCstageIII TumourID387	RNA	GPL6884	Homo sapiens	melanoma lymph node, fresh frozen tissue (>80% tumor cell content, <30% necrosis)	26085	GSM1315944-tbl-1.txt	1,ID_REF,	2,VALUE,normalized signal	3,Detection Pval,	50	Female	54	22.06	68.75	Dead Melanoma	1	Stage II	Quality control was performed on all chips using R/Bioconductor and the lumi package (www.bioconductor.org). Data normalization was performed using a variance-stabilizing transform (VST) and quantile normalization as implemented in the lumi package for R/Bioconductor. To reduce false positives, unexpressed genes (detection p-value >0.01) were removed, reducing the number of probes analysed from 4…
GSM1315945	GSM1315945		melanoma AJCCstageIII TumourID53	RNA	GPL6884	Homo sapiens	melanoma lymph node, fresh frozen tissue (>80% tumor cell content, <30% necrosis)	26085	GSM1315945-tbl-1.txt	1,ID_REF,	2,VALUE,normalized signal	3,Detection Pval,	28	Male	30	79.17	103.13	Dead Melanoma	1	Stage II	Quality control was performed on all chips using R/Bioconductor and the lumi package (www.bioconductor.org). Data normalization was performed using a variance-stabilizing transform (VST) and quantile normalization as implemented in the lumi package for R/Bioconductor. To reduce false positives, unexpressed genes (detection p-value >0.01) were removed, reducing the number of probes analysed from 4…
GSM1315946	GSM1315946		melanoma AJCCstageIII TumourID233	RNA	GPL6884	Homo sapiens	melanoma lymph node, fresh frozen tissue (>80% tumor cell content, <30% necrosis)	26085	GSM1315946-tbl-1.txt	1,ID_REF,	2,VALUE,normalized signal	3,Detection Pval,	58	Male	60	24.72	47.54	Dead Melanoma	1	Stage I	Quality control was performed on all chips using R/Bioconductor and the lumi package (www.bioconductor.org). Data normalization was performed using a variance-stabilizing transform (VST) and quantile normalization as implemented in the lumi package for R/Bioconductor. To reduce false positives, unexpressed genes (detection p-value >0.01) were removed, reducing the number of probes analysed from 4…
GSM1315947	GSM1315947		melanoma AJCCstageIII TumourID36	RNA	GPL6884	Homo sapiens	melanoma lymph node, fresh frozen tissue (>80% tumor cell content, <30% necrosis)	26085	GSM1315947-tbl-1.txt	1,ID_REF,	2,VALUE,normalized signal	3,Detection Pval,	66	Female	69	7.82	50.63	Dead Melanoma	1	Stage III	Quality control was performed on all chips using R/Bioconductor and the lumi package (www.bioconductor.org). Data normalization was performed using a variance-stabilizing transform (VST) and quantile normalization as implemented in the lumi package for R/Bioconductor. To reduce false positives, unexpressed genes (detection p-value >0.01) were removed, reducing the number of probes analysed from 4…
GSM1315948	GSM1315948		melanoma AJCCstageIII TumourID249	RNA	GPL6884	Homo sapiens	melanoma lymph node, fresh frozen tissue (>80% tumor cell content, <30% necrosis)	26085	GSM1315948-tbl-1.txt	1,ID_REF,	2,VALUE,normalized signal	3,Detection Pval,	49	Female	57	115.36	219.42	Alive NSR	2	Stage I	Quality control was performed on all chips using R/Bioconductor and the lumi package (www.bioconductor.org). Data normalization was performed using a variance-stabilizing transform (VST) and quantile normalization as implemented in the lumi package for R/Bioconductor. To reduce false positives, unexpressed genes (detection p-value >0.01) were removed, reducing the number of probes analysed from 4…
GSM1315949	GSM1315949		melanoma AJCCstageIII TumourID64	RNA	GPL6884	Homo sapiens	melanoma lymph node, fresh frozen tissue (>80% tumor cell content, <30% necrosis)	26085	GSM1315949-tbl-1.txt	1,ID_REF,	2,VALUE,normalized signal	3,Detection Pval,	69	Male	69	12.43	14.89	Dead Melanoma	1	Stage III	Quality control was performed on all chips using R/Bioconductor and the lumi package (www.bioconductor.org). Data normalization was performed using a variance-stabilizing transform (VST) and quantile normalization as implemented in the lumi package for R/Bioconductor. To reduce false positives, unexpressed genes (detection p-value >0.01) were removed, reducing the number of probes analysed from 4…
GSM1315950	GSM1315950		melanoma AJCCstageIII TumourID278	RNA	GPL6884	Homo sapiens	melanoma lymph node, fresh frozen tissue (>80% tumor cell content, <30% necrosis)	26085	GSM1315950-tbl-1.txt	1,ID_REF,	2,VALUE,normalized signal	3,Detection Pval,	55	Male	56	108.43	109.55	Alive NSR	1	Stage III	Quality control was performed on all chips using R/Bioconductor and the lumi package (www.bioconductor.org). Data normalization was performed using a variance-stabilizing transform (VST) and quantile normalization as implemented in the lumi package for R/Bioconductor. To reduce false positives, unexpressed genes (detection p-value >0.01) were removed, reducing the number of probes analysed from 4…
GSM1315951	GSM1315951		melanoma AJCCstageIII TumourID126	RNA	GPL6884	Homo sapiens	melanoma lymph node, fresh frozen tissue (>80% tumor cell content, <30% necrosis)	26085	GSM1315951-tbl-1.txt	1,ID_REF,	2,VALUE,normalized signal	3,Detection Pval,	52	Male	58	29.46	103.27	Dead Melanoma	1	Stage I	Quality control was performed on all chips using R/Bioconductor and the lumi package (www.bioconductor.org). Data normalization was performed using a variance-stabilizing transform (VST) and quantile normalization as implemented in the lumi package for R/Bioconductor. To reduce false positives, unexpressed genes (detection p-value >0.01) were removed, reducing the number of probes analysed from 4…
GSM1315952	GSM1315952		melanoma AJCCstageIII TumourID62	RNA	GPL6884	Homo sapiens	melanoma lymph node, fresh frozen tissue (>80% tumor cell content, <30% necrosis)	26085	GSM1315952-tbl-1.txt	1,ID_REF,	2,VALUE,normalized signal	3,Detection Pval,	61	Female	74	6.25	156.26	Dead Cause Unknown	1	Stage I	Quality control was performed on all chips using R/Bioconductor and the lumi package (www.bioconductor.org). Data normalization was performed using a variance-stabilizing transform (VST) and quantile normalization as implemented in the lumi package for R/Bioconductor. To reduce false positives, unexpressed genes (detection p-value >0.01) were removed, reducing the number of probes analysed from 4…
GSM1315953	GSM1315953		melanoma AJCCstageIII TumourID100	RNA	GPL6884	Homo sapiens	melanoma lymph node, fresh frozen tissue (>80% tumor cell content, <30% necrosis)	26085	GSM1315953-tbl-1.txt	1,ID_REF,	2,VALUE,normalized signal	3,Detection Pval,	74	Male	75	47.51	61.51	Dead Not Melanoma	1	Stage I	Quality control was performed on all chips using R/Bioconductor and the lumi package (www.bioconductor.org). Data normalization was performed using a variance-stabilizing transform (VST) and quantile normalization as implemented in the lumi package for R/Bioconductor. To reduce false positives, unexpressed genes (detection p-value >0.01) were removed, reducing the number of probes analysed from 4…
GSM1315954	GSM1315954		melanoma AJCCstageIII TumourID173	RNA	GPL6884	Homo sapiens	melanoma lymph node, fresh frozen tissue (>80% tumor cell content, <30% necrosis)	26085	GSM1315954-tbl-1.txt	1,ID_REF,	2,VALUE,normalized signal	3,Detection Pval,	40	Male	40	96.39	97.22	Alive NSR	1	Stage III	Quality control was performed on all chips using R/Bioconductor and the lumi package (www.bioconductor.org). Data normalization was performed using a variance-stabilizing transform (VST) and quantile normalization as implemented in the lumi package for R/Bioconductor. To reduce false positives, unexpressed genes (detection p-value >0.01) were removed, reducing the number of probes analysed from 4…
GSM1315955	GSM1315955		melanoma AJCCstageIII TumourID219	RNA	GPL6884	Homo sapiens	melanoma lymph node, fresh frozen tissue (>80% tumor cell content, <30% necrosis)	26085	GSM1315955-tbl-1.txt	1,ID_REF,	2,VALUE,normalized signal	3,Detection Pval,	36	Male	44	116.28	208.08	Alive with Melanoma	1	Stage II	Quality control was performed on all chips using R/Bioconductor and the lumi package (www.bioconductor.org). Data normalization was performed using a variance-stabilizing transform (VST) and quantile normalization as implemented in the lumi package for R/Bioconductor. To reduce false positives, unexpressed genes (detection p-value >0.01) were removed, reducing the number of probes analysed from 4…
GSM1315956	GSM1315956		melanoma AJCCstageIII TumourID74	RNA	GPL6884	Homo sapiens	melanoma lymph node, fresh frozen tissue (>80% tumor cell content, <30% necrosis)	26085	GSM1315956-tbl-1.txt	1,ID_REF,	2,VALUE,normalized signal	3,Detection Pval,	70	Female	73	94.85	128.71	Alive NSR	1	Stage II	Quality control was performed on all chips using R/Bioconductor and the lumi package (www.bioconductor.org). Data normalization was performed using a variance-stabilizing transform (VST) and quantile normalization as implemented in the lumi package for R/Bioconductor. To reduce false positives, unexpressed genes (detection p-value >0.01) were removed, reducing the number of probes analysed from 4…
GSM1315957	GSM1315957		melanoma AJCCstageIII TumourID54	RNA	GPL6884	Homo sapiens	melanoma lymph node, fresh frozen tissue (>80% tumor cell content, <30% necrosis)	26085	GSM1315957-tbl-1.txt	1,ID_REF,	2,VALUE,normalized signal	3,Detection Pval,	67	Male	67	39.45	40.64	Alive NSR	1	Stage III	Quality control was performed on all chips using R/Bioconductor and the lumi package (www.bioconductor.org). Data normalization was performed using a variance-stabilizing transform (VST) and quantile normalization as implemented in the lumi package for R/Bioconductor. To reduce false positives, unexpressed genes (detection p-value >0.01) were removed, reducing the number of probes analysed from 4…
GSM1315958	GSM1315958		melanoma AJCCstageIII TumourID149	RNA	GPL6884	Homo sapiens	melanoma lymph node, fresh frozen tissue (>80% tumor cell content, <30% necrosis)	26085	GSM1315958-tbl-1.txt	1,ID_REF,	2,VALUE,normalized signal	3,Detection Pval,	53	Male	66	14.93	175.07	Dead Melanoma	1	Stage I	Quality control was performed on all chips using R/Bioconductor and the lumi package (www.bioconductor.org). Data normalization was performed using a variance-stabilizing transform (VST) and quantile normalization as implemented in the lumi package for R/Bioconductor. To reduce false positives, unexpressed genes (detection p-value >0.01) were removed, reducing the number of probes analysed from 4…
GSM1315959	GSM1315959		melanoma AJCCstageIII TumourID88	RNA	GPL6884	Homo sapiens	melanoma lymph node, fresh frozen tissue (>80% tumor cell content, <30% necrosis)	26085	GSM1315959-tbl-1.txt	1,ID_REF,	2,VALUE,normalized signal	3,Detection Pval,	64	Female	64	120	121.12	Alive NSR	1	Stage III	Quality control was performed on all chips using R/Bioconductor and the lumi package (www.bioconductor.org). Data normalization was performed using a variance-stabilizing transform (VST) and quantile normalization as implemented in the lumi package for R/Bioconductor. To reduce false positives, unexpressed genes (detection p-value >0.01) were removed, reducing the number of probes analysed from 4…
GSM1315960	GSM1315960		melanoma AJCCstageIII TumourID32	RNA	GPL6884	Homo sapiens	melanoma lymph node, fresh frozen tissue (>80% tumor cell content, <30% necrosis)	26085	GSM1315960-tbl-1.txt	1,ID_REF,	2,VALUE,normalized signal	3,Detection Pval,	59	Male	61	143.24	170.89	Alive NSR	1	Stage I	Quality control was performed on all chips using R/Bioconductor and the lumi package (www.bioconductor.org). Data normalization was performed using a variance-stabilizing transform (VST) and quantile normalization as implemented in the lumi package for R/Bioconductor. To reduce false positives, unexpressed genes (detection p-value >0.01) were removed, reducing the number of probes analysed from 4…
GSM1315961	GSM1315961		melanoma AJCCstageIII TumourID25	RNA	GPL6884	Homo sapiens	melanoma lymph node, fresh frozen tissue (>80% tumor cell content, <30% necrosis)	26085	GSM1315961-tbl-1.txt	1,ID_REF,	2,VALUE,normalized signal	3,Detection Pval,	78	Male	88	113.06	230.14	Dead Cause Unknown	1	Stage I	Quality control was performed on all chips using R/Bioconductor and the lumi package (www.bioconductor.org). Data normalization was performed using a variance-stabilizing transform (VST) and quantile normalization as implemented in the lumi package for R/Bioconductor. To reduce false positives, unexpressed genes (detection p-value >0.01) were removed, reducing the number of probes analysed from 4…
GSM1315962	GSM1315962		melanoma AJCCstageIII TumourID37	RNA	GPL6884	Homo sapiens	melanoma lymph node, fresh frozen tissue (>80% tumor cell content, <30% necrosis)	26085	GSM1315962-tbl-1.txt	1,ID_REF,	2,VALUE,normalized signal	3,Detection Pval,	62	Male	64	97.61	129.27	Alive NSR	1	Stage I	Quality control was performed on all chips using R/Bioconductor and the lumi package (www.bioconductor.org). Data normalization was performed using a variance-stabilizing transform (VST) and quantile normalization as implemented in the lumi package for R/Bioconductor. To reduce false positives, unexpressed genes (detection p-value >0.01) were removed, reducing the number of probes analysed from 4…
GSM1315963	GSM1315963		melanoma AJCCstageIII TumourID351	RNA	GPL6884	Homo sapiens	melanoma lymph node, fresh frozen tissue (>80% tumor cell content, <30% necrosis)	26085	GSM1315963-tbl-1.txt	1,ID_REF,	2,VALUE,normalized signal	3,Detection Pval,	30	Male	63	6.61	403.13	Dead Melanoma	1	Stage I	Quality control was performed on all chips using R/Bioconductor and the lumi package (www.bioconductor.org). Data normalization was performed using a variance-stabilizing transform (VST) and quantile normalization as implemented in the lumi package for R/Bioconductor. To reduce false positives, unexpressed genes (detection p-value >0.01) were removed, reducing the number of probes analysed from 4…
GSM1315964	GSM1315964		melanoma AJCCstageIII TumourID61	RNA	GPL6884	Homo sapiens	melanoma lymph node, fresh frozen tissue (>80% tumor cell content, <30% necrosis)	26085	GSM1315964-tbl-1.txt	1,ID_REF,	2,VALUE,normalized signal	3,Detection Pval,	40	Female	46	5.79	73.61	Dead Melanoma	1	Stage III	Quality control was performed on all chips using R/Bioconductor and the lumi package (www.bioconductor.org). Data normalization was performed using a variance-stabilizing transform (VST) and quantile normalization as implemented in the lumi package for R/Bioconductor. To reduce false positives, unexpressed genes (detection p-value >0.01) were removed, reducing the number of probes analysed from 4…
GSM1315965	GSM1315965		melanoma AJCCstageIII TumourID259	RNA	GPL6884	Homo sapiens	melanoma lymph node, fresh frozen tissue (>80% tumor cell content, <30% necrosis)	26085	GSM1315965-tbl-1.txt	1,ID_REF,	2,VALUE,normalized signal	3,Detection Pval,	58	Female	63	62.07	122.17	Dead Melanoma	1	Stage II	Quality control was performed on all chips using R/Bioconductor and the lumi package (www.bioconductor.org). Data normalization was performed using a variance-stabilizing transform (VST) and quantile normalization as implemented in the lumi package for R/Bioconductor. To reduce false positives, unexpressed genes (detection p-value >0.01) were removed, reducing the number of probes analysed from 4…
GSM1315966	GSM1315966		melanoma AJCCstageIII TumourID45	RNA	GPL6884	Homo sapiens	melanoma lymph node, fresh frozen tissue (>80% tumor cell content, <30% necrosis)	26085	GSM1315966-tbl-1.txt	1,ID_REF,	2,VALUE,normalized signal	3,Detection Pval,	39	Female	40	97.78	114.38	Alive NSR	1	Stage I	Quality control was performed on all chips using R/Bioconductor and the lumi package (www.bioconductor.org). Data normalization was performed using a variance-stabilizing transform (VST) and quantile normalization as implemented in the lumi package for R/Bioconductor. To reduce false positives, unexpressed genes (detection p-value >0.01) were removed, reducing the number of probes analysed from 4…
GSM1315967	GSM1315967		melanoma AJCCstageIII TumourID30	RNA	GPL6884	Homo sapiens	melanoma lymph node, fresh frozen tissue (>80% tumor cell content, <30% necrosis)	26085	GSM1315967-tbl-1.txt	1,ID_REF,	2,VALUE,normalized signal	3,Detection Pval,	49	Male	50	8.42	21.67	Dead Melanoma	1	Stage I	Quality control was performed on all chips using R/Bioconductor and the lumi package (www.bioconductor.org). Data normalization was performed using a variance-stabilizing transform (VST) and quantile normalization as implemented in the lumi package for R/Bioconductor. To reduce false positives, unexpressed genes (detection p-value >0.01) were removed, reducing the number of probes analysed from 4…
GSM1315968	GSM1315968		melanoma AJCCstageIII TumourID103	RNA	GPL6884	Homo sapiens	melanoma lymph node, fresh frozen tissue (>80% tumor cell content, <30% necrosis)	26085	GSM1315968-tbl-1.txt	1,ID_REF,	2,VALUE,normalized signal	3,Detection Pval,	50	Male	51	123.91	144.49	Alive NSR	3	Stage II	Quality control was performed on all chips using R/Bioconductor and the lumi package (www.bioconductor.org). Data normalization was performed using a variance-stabilizing transform (VST) and quantile normalization as implemented in the lumi package for R/Bioconductor. To reduce false positives, unexpressed genes (detection p-value >0.01) were removed, reducing the number of probes analysed from 4…
GSM1315969	GSM1315969		melanoma AJCCstageIII TumourID231	RNA	GPL6884	Homo sapiens	melanoma lymph node, fresh frozen tissue (>80% tumor cell content, <30% necrosis)	26085	GSM1315969-tbl-1.txt	1,ID_REF,	2,VALUE,normalized signal	3,Detection Pval,	24	Male	24	41.13	41.88	Alive NSR	1	Stage III	Quality control was performed on all chips using R/Bioconductor and the lumi package (www.bioconductor.org). Data normalization was performed using a variance-stabilizing transform (VST) and quantile normalization as implemented in the lumi package for R/Bioconductor. To reduce false positives, unexpressed genes (detection p-value >0.01) were removed, reducing the number of probes analysed from 4…
GSM1315970	GSM1315970		melanoma AJCCstageIII TumourID396	RNA	GPL6884	Homo sapiens	melanoma lymph node, fresh frozen tissue (>80% tumor cell content, <30% necrosis)	26085	GSM1315970-tbl-1.txt	1,ID_REF,	2,VALUE,normalized signal	3,Detection Pval,	70	Female	73	62.07	92.75	Alive NSR	1	Stage II	Quality control was performed on all chips using R/Bioconductor and the lumi package (www.bioconductor.org). Data normalization was performed using a variance-stabilizing transform (VST) and quantile normalization as implemented in the lumi package for R/Bioconductor. To reduce false positives, unexpressed genes (detection p-value >0.01) were removed, reducing the number of probes analysed from 4…
GSM1315971	GSM1315971		melanoma AJCCstageIII TumourID5	RNA	GPL6884	Homo sapiens	melanoma lymph node, fresh frozen tissue (>80% tumor cell content, <30% necrosis)	26085	GSM1315971-tbl-1.txt	1,ID_REF,	2,VALUE,normalized signal	3,Detection Pval,	83	Male	86	26.7	62.5	Dead Not Melanoma	1	Stage II	Quality control was performed on all chips using R/Bioconductor and the lumi package (www.bioconductor.org). Data normalization was performed using a variance-stabilizing transform (VST) and quantile normalization as implemented in the lumi package for R/Bioconductor. To reduce false positives, unexpressed genes (detection p-value >0.01) were removed, reducing the number of probes analysed from 4…
GSM1315972	GSM1315972		melanoma AJCCstageIII TumourID172	RNA	GPL6884	Homo sapiens	melanoma lymph node, fresh frozen tissue (>80% tumor cell content, <30% necrosis)	26085	GSM1315972-tbl-1.txt	1,ID_REF,	2,VALUE,normalized signal	3,Detection Pval,	68	Female	75	115.99	200.65	Alive NSR	2	Stage I	Quality control was performed on all chips using R/Bioconductor and the lumi package (www.bioconductor.org). Data normalization was performed using a variance-stabilizing transform (VST) and quantile normalization as implemented in the lumi package for R/Bioconductor. To reduce false positives, unexpressed genes (detection p-value >0.01) were removed, reducing the number of probes analysed from 4…
GSM1315973	GSM1315973		melanoma AJCCstageIII TumourID66	RNA	GPL6884	Homo sapiens	melanoma lymph node, fresh frozen tissue (>80% tumor cell content, <30% necrosis)	26085	GSM1315973-tbl-1.txt	1,ID_REF,	2,VALUE,normalized signal	3,Detection Pval,	47	Male	47	49.25	50.2	Alive NSR	1	Stage III	Quality control was performed on all chips using R/Bioconductor and the lumi package (www.bioconductor.org). Data normalization was performed using a variance-stabilizing transform (VST) and quantile normalization as implemented in the lumi package for R/Bioconductor. To reduce false positives, unexpressed genes (detection p-value >0.01) were removed, reducing the number of probes analysed from 4…
GSM1315974	GSM1315974		melanoma AJCCstageIII TumourID16	RNA	GPL6884	Homo sapiens	melanoma lymph node, fresh frozen tissue (>80% tumor cell content, <30% necrosis)	26085	GSM1315974-tbl-1.txt	1,ID_REF,	2,VALUE,normalized signal	3,Detection Pval,	48	Female	48	70.72	80.19	Alive NSR	1	Stage I	Quality control was performed on all chips using R/Bioconductor and the lumi package (www.bioconductor.org). Data normalization was performed using a variance-stabilizing transform (VST) and quantile normalization as implemented in the lumi package for R/Bioconductor. To reduce false positives, unexpressed genes (detection p-value >0.01) were removed, reducing the number of probes analysed from 4…
GSM1315975	GSM1315975		melanoma AJCCstageIII TumourID234	RNA	GPL6884	Homo sapiens	melanoma lymph node, fresh frozen tissue (>80% tumor cell content, <30% necrosis)	26085	GSM1315975-tbl-1.txt	1,ID_REF,	2,VALUE,normalized signal	3,Detection Pval,	52	Male	53	2.2	19.4	Dead Melanoma	1	Stage III	Quality control was performed on all chips using R/Bioconductor and the lumi package (www.bioconductor.org). Data normalization was performed using a variance-stabilizing transform (VST) and quantile normalization as implemented in the lumi package for R/Bioconductor. To reduce false positives, unexpressed genes (detection p-value >0.01) were removed, reducing the number of probes analysed from 4…
GSM1315976	GSM1315976		melanoma AJCCstageIII TumourID366	RNA	GPL6884	Homo sapiens	melanoma lymph node, fresh frozen tissue (>80% tumor cell content, <30% necrosis)	26085	GSM1315976-tbl-1.txt	1,ID_REF,	2,VALUE,normalized signal	3,Detection Pval,	60	Female	67	90.87	177.14	Alive with Melanoma	1	Stage I	Quality control was performed on all chips using R/Bioconductor and the lumi package (www.bioconductor.org). Data normalization was performed using a variance-stabilizing transform (VST) and quantile normalization as implemented in the lumi package for R/Bioconductor. To reduce false positives, unexpressed genes (detection p-value >0.01) were removed, reducing the number of probes analysed from 4…
GSM1315977	GSM1315977		melanoma AJCCstageIII TumourID6	RNA	GPL6884	Homo sapiens	melanoma lymph node, fresh frozen tissue (>80% tumor cell content, <30% necrosis)	26085	GSM1315977-tbl-1.txt	1,ID_REF,	2,VALUE,normalized signal	3,Detection Pval,	45	Female	50	62.63	124.08	Dead Melanoma	1	Stage II	Quality control was performed on all chips using R/Bioconductor and the lumi package (www.bioconductor.org). Data normalization was performed using a variance-stabilizing transform (VST) and quantile normalization as implemented in the lumi package for R/Bioconductor. To reduce false positives, unexpressed genes (detection p-value >0.01) were removed, reducing the number of probes analysed from 4…
GSM1315978	GSM1315978		melanoma AJCCstageIII TumourID232	RNA	GPL6884	Homo sapiens	melanoma lymph node, fresh frozen tissue (>80% tumor cell content, <30% necrosis)	26085	GSM1315978-tbl-1.txt	1,ID_REF,	2,VALUE,normalized signal	3,Detection Pval,	68	Female	73	54.64	110.56	Dead Melanoma	4	Stage I	Quality control was performed on all chips using R/Bioconductor and the lumi package (www.bioconductor.org). Data normalization was performed using a variance-stabilizing transform (VST) and quantile normalization as implemented in the lumi package for R/Bioconductor. To reduce false positives, unexpressed genes (detection p-value >0.01) were removed, reducing the number of probes analysed from 4…
GSM1315979	GSM1315979		melanoma AJCCstageIII TumourID43	RNA	GPL6884	Homo sapiens	melanoma lymph node, fresh frozen tissue (>80% tumor cell content, <30% necrosis)	26085	GSM1315979-tbl-1.txt	1,ID_REF,	2,VALUE,normalized signal	3,Detection Pval,	78	Male	80	24.46	43.53	Alive Status Unknown	2	Stage I	Quality control was performed on all chips using R/Bioconductor and the lumi package (www.bioconductor.org). Data normalization was performed using a variance-stabilizing transform (VST) and quantile normalization as implemented in the lumi package for R/Bioconductor. To reduce false positives, unexpressed genes (detection p-value >0.01) were removed, reducing the number of probes analysed from 4…
GSM1315980	GSM1315980		melanoma AJCCstageIII TumourID242	RNA	GPL6884	Homo sapiens	melanoma lymph node, fresh frozen tissue (>80% tumor cell content, <30% necrosis)	26085	GSM1315980-tbl-1.txt	1,ID_REF,	2,VALUE,normalized signal	3,Detection Pval,	56	Female	56	14.96	23.61	Dead Melanoma	1	Stage II	Quality control was performed on all chips using R/Bioconductor and the lumi package (www.bioconductor.org). Data normalization was performed using a variance-stabilizing transform (VST) and quantile normalization as implemented in the lumi package for R/Bioconductor. To reduce false positives, unexpressed genes (detection p-value >0.01) were removed, reducing the number of probes analysed from 4…
GSM1315981	GSM1315981		melanoma AJCCstageIII TumourID1	RNA	GPL6884	Homo sapiens	melanoma lymph node, fresh frozen tissue (>80% tumor cell content, <30% necrosis)	26085	GSM1315981-tbl-1.txt	1,ID_REF,	2,VALUE,normalized signal	3,Detection Pval,	74	Female	74	1.74	4.04	Dead Melanoma	1	Stage II	Quality control was performed on all chips using R/Bioconductor and the lumi package (www.bioconductor.org). Data normalization was performed using a variance-stabilizing transform (VST) and quantile normalization as implemented in the lumi package for R/Bioconductor. To reduce false positives, unexpressed genes (detection p-value >0.01) were removed, reducing the number of probes analysed from 4…
GSM1315982	GSM1315982		melanoma AJCCstageIII TumourID194	RNA	GPL6884	Homo sapiens	melanoma lymph node, fresh frozen tissue (>80% tumor cell content, <30% necrosis)	26085	GSM1315982-tbl-1.txt	1,ID_REF,	2,VALUE,normalized signal	3,Detection Pval,	66	Male	75	14.56	123.06	Dead Melanoma	1	Stage I	Quality control was performed on all chips using R/Bioconductor and the lumi package (www.bioconductor.org). Data normalization was performed using a variance-stabilizing transform (VST) and quantile normalization as implemented in the lumi package for R/Bioconductor. To reduce false positives, unexpressed genes (detection p-value >0.01) were removed, reducing the number of probes analysed from 4…
