# Supplementary material for: Melanoma molecular subtyping and scoring model construction based on ligand-receptor pairs
Source: Front Genet. 2023 Jan 26;14:1098202. doi: 10.3389/fgene.2023.1098202 (PMC9909287; doi:10.3389/fgene.2023.1098202)
Supplement: Supplementary file 10 [file Table7.XLS]

Tag	GSM1315904	GSM1315905	GSM1315906	GSM1315907	GSM1315908	GSM1315909	GSM1315910	GSM1315911	GSM1315912	GSM1315913	GSM1315914	GSM1315915	GSM1315916	GSM1315917	GSM1315918	GSM1315919	GSM1315920	GSM1315921	GSM1315922	GSM1315923	GSM1315924	GSM1315925	GSM1315926	GSM1315927	GSM1315928	GSM1315929	GSM1315930	GSM1315931	GSM1315932	GSM1315933	GSM1315934	GSM1315935	GSM1315936	GSM1315937	GSM1315938	GSM1315939	GSM1315940	GSM1315941	GSM1315942	GSM1315943	GSM1315944	GSM1315945	GSM1315946	GSM1315947	GSM1315948	GSM1315949	GSM1315950	GSM1315951	GSM1315952
A1BG	8.0191860601025	8.02850508310195	8.01069979707639	8.01055596343402	8.02404465437841	8.00860615733474	8.00842232285658	8.00551856827438	8.00759271242444	8.12232427624043	8.01615032645739	8.03495793113687	8.00386676038364	8.03067832867194	8.01248015944353	8.00911509720938	8.03104511535241	8.01734948219025	8.00856730689619	8.00978295148067	7.99750920117954	8.02406164543617	8.039790070467	8.01730354470239	8.07619985436271	7.99088941196846	8.10967632719633	8.02314832222397	8.0211462661578	8.00477912912428	8.0211153138062	8.04809970682143	8.02941872960327	8.02634230713749	8.02639086225846	8.10398105889668	8.00510050159562	8.00104725816267	7.99615023083374	8.02151585533731	8.06005403948788	8.0231757332854	8.02170651327133	8.09999373283452	8.03814776630229	8.01458094258975	8.02526007289515	7.99438399752603	8.02251280190485
A1CF	7.9858193106471	7.99297921468536	7.9981910479642	7.98837575131785	8.00607757688547	7.99260390148386	7.99151758841628	7.99401124469228	7.99138585444629	7.99364133909602	7.98809031289744	7.98939230233141	7.99337774264367	7.98686100631701	7.99320375328417	7.9923310910777	7.9952628917945	7.98960440531057	7.99264476404944	7.99647738160806	7.99526687176076	7.99473972097542	7.99459806017424	7.98753864645803	7.99011475088733	7.98052320568226	8.00672032007695	7.99322093944903	7.98889237600138	7.98593444019234	7.98558611473926	7.98977894561587	7.98928037641948	7.99125102313552	7.99278141677571	7.9896560778024	7.98889800360714	7.98914159303785	7.99251580066942	7.99015189772962	7.992257773941	7.99142149282957	7.97868808403916	7.99101433487036	7.98603610723255	7.9889800224253	8.00179782745281	7.98529805341471	7.98773851400171
A2M	11.9730386737234	11.4902020388029	11.3864668095588	12.0399916549166	11.6101555344207	13.5761726959331	12.8232415601004	9.86691002297504	11.0927336716851	11.1390511077606	12.1194051413297	12.7188163094367	11.4927705876369	11.462353533001	12.0141837083395	10.2374016333246	11.0585593032196	11.8882924576511	13.1867100947358	10.0550246023054	9.84094343264952	13.5702209399372	12.2840995941484	11.0019562144264	11.4170178826993	13.6108105239895	12.1279145513076	11.2458595494479	9.50296629091756	12.8906981878607	11.7734891031022	11.1921417770341	13.4266966725599	14.6140076626539	10.5186538975327	13.4732717856084	12.7805925864455	11.8102672492561	12.8300879398346	12.3971678362982	11.7680933157372	13.4919733983825	13.7651751663321	10.08834326852	10.6550659922118	12.248211755106	12.9676309505963	12.0323898841061	12.372897978103
A2ML1	7.97254321238738	7.98247391786268	7.97153511836502	7.9803980511125	7.98411771680473	7.98235173179452	7.98238033761379	7.99029654791011	8.00323072259278	7.97804232849774	7.97920961702679	7.97531993802861	7.98029408088124	7.99597322394925	7.97733083894034	7.97914381583068	7.97097888934064	7.96762714148676	7.97636647582472	7.97399540380222	7.97831170125047	7.97293063628101	7.97047556833058	7.97824712022711	7.98847069322713	7.98816166684196	7.982118388264	7.98838926376961	7.98070116305259	7.97949370913231	7.97240995464138	7.98129262406746	7.98100758039535	7.97846337780185	7.98310720099624	7.98843674410175	7.96797636130943	7.99593134429267	7.97975266838692	7.97896023382418	7.97598740638914	7.98257922468264	7.99358073982937	7.97682021910277	7.98786418831614	7.99076788404011	7.98039288561293	7.96990014071123	7.97655583680927
A3GALT2	7.983843658656	7.98553786345019	7.9890704174536	7.97746226089393	7.98598186559621	7.97919898569253	7.97545928857957	7.98122075660882	7.98561260498626	7.98648931261789	7.99250142624676	7.98846894048797	7.98843114866071	7.98188428150107	7.98278182676324	7.98726894173877	7.98144169586981	7.97440799338391	7.97781983156689	7.98944355727456	7.98157226263861	7.99101784723583	7.98216165306807	7.98212130355738	7.9891208855099	7.97887273687629	7.99161623770974	7.99368429588683	7.97742448036666	7.99498122149959	7.98576782179156	7.98762404318275	7.98396900291998	7.97415615751371	7.98004970856217	7.98274728406184	7.97882303074855	7.97464572376557	7.9754438046945	7.98060042611154	7.9839914237072	7.98019644895408	7.98344535124814	7.98920928613256	7.97410987556601	7.98354471499467	7.98343439590815	7.98148005030308	7.98447942838621
A4GALT	8.00212872620234	8.02010191494975	8.0145496363439	8.18167123247838	8.33781570289727	8.01585894183602	8.0378975911314	8.01017242657689	8.07977415910808	8.16137491699134	8.09362252404975	9.39059644475038	8.17734366592383	8.01561613345338	8.29010278559914	8.00156700507917	8.22333369457386	8.12858151223939	8.14058423492384	9.17970308916586	8.41126516353538	8.72161331342212	8.02086064515421	8.09060346364001	8.04432710892347	8.16847063044915	10.4639705452599	8.78021052197207	7.99844434729109	8.61782254637374	8.15420318402895	8.10608840669618	8.04533490870611	8.06103720545877	8.15431346598803	7.995777751596	8.49979007638149	8.17729851767737	8.86033911893509	8.24800488806882	8.63322675656962	8.22855711932652	8.14417144418291	8.23784260599039	8.01309102490907	9.10015908742283	8.9763682860011	8.01143031681308	8.19291233307316
A4GNT	8.01315892168619	7.9956443149363	8.01036619938454	8.01398432200171	7.99551848720565	8.02108534507025	8.0075101803447	8.00621473664862	8.01101599931043	8.00305560857849	7.98574737809561	8.04942655855896	8.01518568867022	8.00688554199766	7.9991806825546	7.98425088125328	8.02114333249937	7.98774684018589	8.01049965499053	8.00798834226668	8.010752744715	8.07031962946887	8.02980034779566	8.00474176741505	8.06736359802875	8.00648445041283	8.00744367975795	7.9915852754935	8.02755068388601	8.12437815010325	8.01979990817594	8.02044979676507	8.06342190406735	7.99296835586284	7.98641712421705	8.00066507390612	8.00464847163539	8.01746958009043	8.02155218248253	7.99718064993721	8.01329288638467	8.01693741494736	7.98697718685924	8.11207966050879	8.00795147247679	8.00412414849911	8.00470396219786	8.01128116065359	8.02076108350346
AAAS	8.21592429569191	8.22239899258764	8.1919871527307	8.19251758347935	8.22929999269145	8.57855329681959	8.37713593824817	8.18543713514965	8.24375766705547	9.01742888856926	8.44202162564168	8.45070099235903	8.35479593185846	8.85362442660333	8.0561502978639	8.8483307626642	9.0450706645963	8.3971339833133	8.05944785270434	8.34632643390757	8.28366003960359	9.07094379196815	8.38933444818647	8.76765061425257	8.88390303471225	8.45411762958844	8.39265309949118	9.08790991604208	8.1485407000797	8.50524151650973	8.32181499817418	8.2303606248073	8.6868392372242	8.38577038412692	8.39804970066898	8.38763686986966	8.20343088456198	8.27944469518401	8.23174377132964	8.18322310065125	8.706062557858	8.79342705473196	8.16527311210601	9.42963656000649	8.37912851655625	8.39065061160549	8.24996913710285	8.15699790322618	9.19380375838037
AACS	8.33014550164838	8.46486672346681	8.63707115660635	8.23677841068135	8.60052274101041	8.85503954921637	8.62297863454742	8.28458303557154	8.37145338447659	9.34703812104651	8.83429937246137	8.43369942351286	8.59307474582147	8.45338690749884	8.35780726526109	8.56576159565258	8.88411587439209	8.48730540325473	8.3029391300736	8.64734477592789	8.38854066668489	8.823611021153	9.01053367970022	8.35772316820341	9.18820553804932	8.72944385804469	8.71941378645009	9.46572189691845	8.47172280994198	8.50280727365869	8.38713953790025	8.74673786997127	8.88257609522975	8.84091410815274	8.555089464813	8.59904799378976	8.37895701212018	8.30031406708155	8.74773901090691	8.40926775953212	8.81301223614524	9.01826809833871	8.24097022205545	9.24351487474837	8.9747531986308	8.48971770002707	8.67778842917758	8.39572383742558	9.175830662084
AACSP1	8.00382411196033	8.0879822662849	8.02877372351679	8.03504756231245	7.99442611388701	8.05467535973953	8.0375531845042	7.99374726405162	7.9863554200311	8.10141551903081	8.01686109450717	7.99148804756946	8.04862101723137	8.15437729798371	8.02375193220642	8.04730461928881	8.14377230663915	8.00754599918108	8.03540454034925	8.07523984030382	7.98386877547663	8.18405734100136	8.02042141378647	8.03476578654308	8.093075625944	8.09036694478285	7.99422896964767	7.99972368526024	8.02120396813475	8.07488039021423	8.03982444173371	8.00044333726234	8.05845135731415	7.99466049721612	8.0133077808607	8.19921187065691	8.022755079891	8.03831910114861	8.00275417428084	8.01194215706714	8.16272933860529	8.06035890869997	8.01973621224498	8.05068200840023	8.17012532919077	8.06216959874312	8.05206041344838	8.03029956931135	8.29621958644236
AADAC	7.9875048285154	7.99605027131648	7.98809908265725	7.99460868931559	8.00991809195517	7.9947786976544	7.99479714338379	7.98721382795578	7.98873373295882	8.01208969745806	7.99204603471865	8.00336800615427	7.98779717527567	7.97949950242199	7.99518933401274	8.01443632839515	8.01149710983768	7.98783451974869	8.01367929639802	8.01931958429889	8.00683131469088	7.98855537034376	8.01490111095486	8.00535960376075	7.99422108725343	7.99749201281269	8.102157655714	7.99180613208405	7.98467731664865	8.00685653746348	7.99834340266532	7.98665338583543	7.99052192482375	8.01253161743414	7.99532458027455	8.03233313882293	7.99256595076062	8.01782360421945	7.9919392850681	8.01243656717882	7.99894852824832	7.99236353403284	8.00764547125877	8.0134986001153	8.00832101948087	8.00008575920376	8.00377399209157	8.00995517039119	7.98386784120887
AADACL2	7.9828607122379	7.98760158926332	7.98813547196171	7.98568153342591	7.97201174798498	7.99683608363184	7.97587499550154	7.96936953969343	7.97658763472507	8.02484543031751	7.98470445642592	7.99358073982937	8.08193842937314	8.00221969236964	7.97841504682308	7.98068767521923	7.98766222416317	7.99356484227182	7.99529122082803	7.98464852860935	7.99058689060412	8.00943191896138	7.98468077738752	7.98856385916556	7.9943955551288	8.00276377021816	7.98661749468515	7.97588007345701	7.981956001394	8.01722616351998	7.98689667975738	8.01141210313105	8.00265923861406	7.98708272912098	7.9895530199303	7.99277044578914	7.99538005320426	7.98966597746773	7.99848342100999	7.98567235263499	7.99029654791011	7.99556265191958	7.98729656183202	7.99616147932553	7.98525213342983	8.00779135409539	8.00742746151114	7.99302904417708	7.99696762653399
AADACL3	7.99651827837812	7.99680907096556	8.0010990493562	7.98972391859619	8.00092844205685	7.99148869741131	7.99891711424837	8.00328454900675	7.98627359208487	8.00376759322937	7.98522114659046	8.00447204320017	7.99204300586414	7.98611974606848	7.99867056982766	8.00200203934277	8.00180717431594	7.99071113461717	8.00090544682775	7.9932780098766	8.002776610521	7.98763665593513	7.99278179048647	7.98785787374035	7.98772949347831	7.9950186157906	8.00654837671251	7.98711450212769	7.99015185605088	7.98563540628587	7.99683776977563	7.98705333586466	7.98728416781944	7.9922202708832	7.99634477867389	7.99472292098607	7.9923563744267	7.98491817525077	7.98606214916887	7.99254743133492	7.98161710723574	7.99151623499747	7.99114879992886	7.99769124266794	7.99437255443545	7.98860493040082	7.99605640396045	7.99649581954194	8.0010493439734
AADACL4	7.97978033467377	8.00902566459903	7.98283903605851	7.98401861654072	7.97290695675058	7.9928694096829	7.98215493429177	8.02557886100304	7.98447389830904	7.99466605853657	7.9704401463382	7.99139188020631	7.98326078881598	8.00251119033477	7.993752683856	7.99068814668886	7.98892279611069	7.98273446573591	8.00569770415225	7.97967013376556	7.99654461382563	7.98784573125161	7.98994595681337	7.98738256584152	7.98477660481734	7.98707683549149	8.00362950931368	7.97581115873693	8.00408882469411	7.99350083619479	8.00878281571185	7.97944729770522	8.00672136913515	7.99413415547195	8.03002500250547	7.99856275318631	8.0052583113403	7.97735632005888	7.99756550077553	7.99244039931186	7.97457118499326	7.98450847375066	7.96620404803803	7.98655437897127	8.01839212310841	7.98696993526138	7.9990249598441	7.99159223125343	7.99082206528793
AADAT	8.27757378349246	8.10118333397463	8.08862087918956	8.10105523201363	8.17501404229079	8.0348344361262	8.0041024628569	8.16241530847709	8.24533269676639	8.00394155881981	8.24299930595988	8.08310715383764	8.05055898357523	8.05262651112992	8.02325253735342	8.0663047929288	8.06569003124915	8.02923816202709	8.02545388992655	8.34587536312892	8.06763404271848	8.01697323352689	8.03932788957699	8.01227525912465	8.01105286064611	8.03121451230041	7.99225273664476	7.99675627444922	8.23090602272042	8.03266542564238	8.02626419837418	8.28424288441204	8.07869712750403	8.13127855366233	8.34731333041426	8.06561857553537	8.07293281482113	8.02938258244028	8.49409440753245	8.03695494869674	7.99210125390834	8.00865301679601	8.0296803027023	8.00259322631853	8.03306128499852	7.99930208226493	8.10125874665222	8.1264186025758	8.00625944441122
AAK1	7.9837878237203	7.99003263051585	8.00198347838836	7.98076042161139	7.98638324271465	7.97920660571937	8.00209970784493	7.98704743230574	7.98554964578384	7.99478580323636	7.99697229292984	7.98882686639229	7.99875954504546	7.97746842406523	7.99596146599262	7.99531237035503	7.97395333278036	7.98795317898151	8.00933813804609	7.98860024409114	7.98877112329923	7.97355967021388	7.9847593702406	7.99157215848814	7.98334843790459	7.97902725466857	7.98324059351926	7.97950947578922	7.99012941142809	8.00234956069759	7.99318025375111	8.00301658092798	8.00398107121	7.99449455977404	7.97294810373558	7.98936511906173	8.0006850094502	7.99075861030457	7.99845473220351	7.99872204647046	7.99998061770856	7.96917941294344	7.99766450085883	7.98105954494712	7.97555118418942	7.9956630526576	7.9884262041997	8.00355602618781	7.98837318831526
AAMDC	11.053688687727	8.98821030454619	9.38163302790721	8.91355867796034	9.930596457557	8.80835660727476	9.15748491783252	9.53146950337465	9.66426326715064	8.80103710281854	9.1600750093021	9.6623107640965	9.930596457557	9.29532867887916	8.46451487279675	9.72902229111397	10.1107847961477	8.81804125580593	9.2464992293296	9.00213598080161	9.39711097925995	9.49438072931368	9.18576372647817	9.39777310728186	9.94860018996608	9.74394687025613	8.97883170395236	8.65800109186273	9.96853750259825	9.82488358301781	9.66771706491192	9.13871736542711	9.64699948695125	8.8052079538612	8.80486370865024	10.1718742567599	8.84299579484808	9.17040208762703	9.05997082282729	8.62337992570551	9.93903634581148	10.4697201191925	9.22111828525259	9.31125088837624	9.8370602595485	9.44992778267881	9.11301244022663	8.99910034318821	11.108048781913
AAMP	8.61430146218656	8.817872373931	8.68866143163756	8.58032635386114	8.58684377375767	9.23686569853388	8.81457494188212	8.69835390701757	8.58046040423581	9.13295154281948	8.79784661344916	9.00664137234574	9.12956534075497	9.37482891537505	8.38903588754482	8.77059743705545	9.47430989957392	8.75099442767349	8.58503820231597	8.82786305050424	8.77366537509927	9.78172546228966	8.86000203266664	9.22220075659571	10.4425810624906	8.92558001423587	8.28608432433072	9.27287722728118	8.62806621977653	9.56940177025385	8.65166302945135	8.66863243711273	9.44368131014198	8.53479951916035	8.94542231423792	9.24813283264439	8.45000959981439	8.58597696830701	8.70957534957568	8.72754179902117	9.53146950337465	9.84357148400236	8.60909435106181	10.1744024356686	9.42693632198157	9.06572194618581	8.53362348948649	8.58067319838247	9.67218591101296
AANAT	7.97054938252834	7.97945722398858	7.98250595551721	7.96737535663838	7.9784802426878	7.98419170832499	7.98432939321364	7.98310720099624	7.99240926079245	7.97388665721741	7.98076158459165	7.98199930588042	7.97011776721728	7.97387686357369	7.97835616695252	7.97704401573308	7.9951997765567	7.99581324899165	7.97539058329256	7.98307314077847	7.99781294713669	7.9871829065595	7.98876449530195	7.99399895937166	7.98460038943492	7.9824057769049	7.98152143658636	7.97448968898676	7.98188953417309	7.98176821526888	7.97419789760021	7.97942242345395	7.99798396784646	7.97702480066906	7.97147928135823	7.98144448334267	7.97920046354172	7.98005105863595	7.96788418342842	7.97320449976888	7.99204482313384	7.97982557940321	7.98164544797879	7.98460615378419	7.97486098880081	7.97130288031354	7.97559419447726	7.98271687979414	7.98773382970022
AAR2	9.89340806976048	9.4351032996805	9.59725247744368	9.54341151601786	9.98815235322957	9.74309634929932	9.43540019949959	10.4382784240532	10.0082871284068	10.7481151698112	9.58130085239714	10.1908172799173	9.87586971957444	10.6159172321228	9.4534450843222	10.6952491681473	10.8967019676687	9.63090989739912	9.14361005087946	9.66043268938113	9.65792764192565	10.8887820867211	9.16564397780013	10.4662537623784	12.1578184689992	9.88705501923527	10.6368075358923	10.8476425778813	10.3472326910555	10.4748684174969	9.26174599911295	9.91359092315067	10.7790955702617	9.2332088808043	9.9858211888891	10.1641381452648	8.98821030454619	9.67371010146761	9.2720171267515	9.36016425096057	11.0050374508794	10.6680467550332	8.86442739393077	10.634164895485	10.4917109318788	10.0759534693693	9.04886280461298	9.53401979080855	10.5951698772432
AARD	7.98078057316144	8.02973530386065	7.98500542003594	7.98318211779286	8.3618542486278	8.03248119816712	7.9903824405283	7.9860917761352	8.00216161400872	7.98411506673692	8.02529597273113	7.99170227061751	8.06572328700272	8.00364932575189	7.97201174798498	7.98768753089571	7.99303573465974	8.04453371160604	7.97500742595196	7.9748071463581	7.97983317338032	7.98850518164568	7.97441164060887	7.98716980464886	7.98021905059096	7.98669013779925	7.97456833867289	7.98779717527567	8.02640461925849	8.21486603236774	7.98802862635574	8.55972368729767	8.01164305087142	7.99833544031277	9.43051827876809	8.24577724189393	8.00183904200149	8.05578228159661	8.18405734100136	8.02589949983686	8.01292603225381	7.9966679083738	8.0518759696348	8.01294012627164	8.00103106824731	7.97666325843136	7.97349498362167	7.97837984861827	8.03487022169199
AARS	12.7293712989061	12.3479583228957	12.9273927573785	12.5483538937804	12.7606372051087	12.1827988514571	11.9025843600013	12.7149851491446	12.9999124822813	12.8300879398346	13.3948614344623	12.339915049355	12.488132849798	12.5190145799177	12.9571055747147	12.3918246934804	13.1625509361672	12.8040540190551	12.3119204997159	12.6102212941219	12.8954815977733	13.2614964599427	11.735569612149	12.6842534759784	12.799432927684	11.8274916106508	11.9853861623834	13.8413057122381	13.1042949503765	13.6844223524281	13.4861979256405	13.4093580841473	12.8906981878607	13.1404912419512	14.3945747769095	12.9273927573785	12.0231858994144	11.9449573252406	12.37676831639	12.8187042246421	13.1426044852909	13.1232879711161	12.7388889086651	12.6714367210159	13.3313856075769	12.8365471680936	12.1211080685992	12.954641342725	12.5885962491583
AARS2	9.6815311090905	9.15588871392278	9.4119463225567	9.04833444134632	9.72512080673312	9.74028016638386	8.74242135738056	9.14337282010958	9.73908242490482	10.2633120825964	9.81734760779867	8.83160225176861	9.12396783765281	9.74753656126078	9.00048291207627	10.1087750053006	9.86262185812888	9.47368811569799	8.88931162533227	9.07515539273165	8.90374065589549	10.3333832302344	9.76199034504861	9.27800933407345	9.27171231784621	9.19543718740518	9.70166385667537	10.0664814198561	9.5453729130237	10.1107847961477	9.8157284164753	9.55489302749914	9.78134168119782	9.87386976549544	9.49508492737737	10.1804377164726	8.81457494188212	9.50240624950089	8.99910034318821	8.96270591411905	9.75935481119665	9.62768640198535	9.41930283504188	9.91771843820795	9.90391137447036	9.13628123389825	8.80467552048864	10.3289322669233	9.52383173181464
AASDH	9.34565040067011	9.13243477418041	8.87219103250292	8.74936485427726	9.07141758433066	8.19091745454593	8.76904533167276	8.58855864401377	9.08941398775693	8.48417682731558	8.71697497244557	8.61941877526786	8.61218869180991	8.58020886021498	8.76139986751011	9.38854723869663	8.40322661873974	8.96992920662148	9.10412068894745	8.71181486436295	8.60844210536401	8.2054688933368	8.78229173037381	8.43815645900492	8.22372795657074	8.71201704257486	9.53117704109575	8.44954084894308	8.93085844967298	8.32826069825067	9.35506446851425	8.9668999007635	8.39900511392166	8.88952338637694	8.84042608399845	8.59242304981784	8.77046724498558	9.02379180901059	8.74449795891289	9.13799211324495	8.30910623656495	8.55298457496252	9.1338668269558	8.49309136211636	8.20291655427946	8.46529307551787	8.69240483119906	9.42204581010131	8.20338255292388
AASDHPPT	9.52958700103099	9.15942966884418	9.5053414359888	9.43417281429999	9.76995003587949	8.85925049767806	9.65772271656631	8.76252164738878	9.66647759410041	8.14032503693333	8.59266985736958	8.4389827465442	8.69275351051412	8.77717189445706	9.27851081746056	9.14884915863266	8.41598720752796	9.21052025534747	9.30197305699121	9.24494404111296	8.94492273581165	8.22013328772105	9.58523119283693	9.05437346796133	8.40793136370167	8.72156815576756	8.72090281371579	8.20059210233994	10.4351775209771	8.14639693615317	9.95204082054568	9.52432209205499	8.49345266334257	10.0385977496183	9.20496533146781	8.35977964419232	9.35645164914986	8.68579918464008	9.01801320863981	9.04592525981518	8.09305255261132	8.20072157480753	9.02542905626884	8.5407080659823	8.27603048931824	8.51825379525055	9.24687086162685	9.43489452952831	8.08534130552097
AASS	8.66515611574062	8.34908801877736	8.33935637163295	8.24149196025096	8.41705475044673	8.21709045486433	8.46134286322811	8.45393488754933	8.41745528691555	8.09694913546145	8.20499028451867	8.16598825007968	8.12577748418097	8.28816489196229	8.40159783002174	8.27535992828404	8.37114882156956	8.2569459910542	8.34227312097892	8.31619207400438	8.11094078691647	8.11885404708916	8.29402006276182	8.13270433403703	8.05391024021523	8.46143855067727	8.25326720178538	8.19940242183347	8.45709237747767	8.04413130384913	8.27206063829548	8.59212018105928	8.4215014136547	8.74675230103738	8.39296190053482	8.1182462499123	8.34983100001085	8.20146049236875	8.42078351306898	8.34696903187074	8.00203512893897	8.17651307426431	8.30544467889414	8.27576448951119	8.21960554231454	8.08392379919667	8.26200941109391	8.88087078029477	8.13053073283412
AATBC	8.00418283582424	8.02269746555431	8.20129257927987	8.00332301622931	8.00804965667344	8.01488606140691	8.00156108421619	8.0324632243604	7.98320080835684	8.11201108751734	7.98919281400902	8.0550067949586	8.05553242685653	8.34268285844579	8.02858482417883	8.01413687573145	8.00265279567459	8.02308108693027	8.02381192108681	8.01517155974555	7.99047375125086	7.98917283032448	7.99351925934243	8.35989154385194	8.09368372018938	8.02064037622773	7.97749882503468	8.35487050378765	7.98164938675557	8.01701072458323	8.00096677460978	8.01428110554597	8.00688041777505	7.9891683539463	7.99374589688779	7.99688799835846	8.00644670157428	8.01820292202942	8.00613772697561	8.00023347058194	8.06677874701561	8.01636261118053	8.00145815034067	8.23817826487287	8.01599749499516	8.01118009618143	7.99609492293931	8.00222965223692	8.00707311102134
AATF	9.84916318831482	10.6921968643109	9.99711984833342	9.60589720251007	9.85660097618468	10.3668903885588	9.55317515968782	9.52695972395625	9.6623107640965	9.89294041285726	11.2580577378889	9.82031013459487	9.47681588901281	10.2614787413463	9.97353360647653	11.048268435503	9.91771843820795	10.6031170291189	9.13074444727222	9.471223901719	10.0918666710603	9.2515825960766	9.30200044233966	9.22270828571245	9.40664392369577	10.0765423603266	8.30405301511023	9.35818956900236	9.83355887071045	9.39236766444793	9.6338456044832	10.1585830133662	10.417516186619	9.13871736542711	10.1692550005088	9.88126230782556	9.2406036003965	9.471223901719	10.1214551917905	9.87429021746707	9.51285628990023	9.60043754693984	9.39236766444793	9.62264608629695	9.97305542592004	9.76780547806605	9.16033410015979	9.25835196088918	9.60271334142668
AATK	7.98692904072462	8.00549772032819	7.99674726660635	8.00442078470766	8.01954028826983	8.00979943308539	7.99805730821631	8.02400609697642	8.00694864890639	8.0303331558389	8.06582411120501	8.09705570508654	7.99402058247476	7.99119053073645	7.9999855992981	8.08736476217395	8.06519060142372	7.99090620477458	7.99331877269833	8.01229612846376	8.02730277122357	8.01626976983064	8.0100648014334	7.99342641551346	8.05140735766087	8.00039551018665	8.1528769800353	8.06389625413367	8.02340376873332	8.01329064069353	8.0012639796705	8.006139306354	7.99099249939316	8.11199007364837	8.00782663774793	8.00386630177729	8.02304900951025	7.99937779831995	8.00404515249464	7.99408251173608	8.02656062997004	8.11921905715468	8.01028608878439	8.00485165732837	8.03641097761724	8.0069033056551	7.99458418869062	8.00013949519527	8.01837838296145
ABAT	7.99798421074531	8.00672449627006	7.99783515075043	8.01169401850771	8.02802277137127	7.99836665299352	8.01789835233205	8.02497705613749	7.99148084388129	7.99172728879981	8.00512993572579	7.99187648814969	8.00537815781239	8.00801205837025	8.01416763569209	7.98916789645879	8.00059161306141	8.04480327240356	8.05734665162443	8.00289649385539	7.99603197789073	7.99447968553403	7.98964983982243	8.06843796266485	8.00098329288088	7.99314778846598	7.99686820969108	8.00832509816818	8.008030927062	8.00790304921244	8.01779975137393	8.00777462295093	7.99998962075234	8.08027753381479	8.09813114459659	8.01050066802868	8.00778580310757	7.99845303332808	7.98560724833264	8.00830154540934	8.00020833083256	8.00545843043102	7.98982875151073	8.00465569909162	8.03339862749106	8.00406231061107	8.02502128509346	7.98875375262122	8.00846577183242
ABCA1	12.6799148297091	11.8936533193395	12.0323898841061	12.9086124480475	12.3822750696102	9.25639623055395	11.9667187094278	10.6048000365172	11.1801571320525	9.19489684244622	9.22397075891193	12.9791518756666	10.4433877458353	9.22068227429826	11.3853322890235	11.8948983262485	8.81433918486488	12.4903721613588	13.6137022647769	11.5492905938545	11.6605475457506	9.60373465695973	10.1112540512357	9.42294073736062	8.78419612852165	11.8860270211798	12.386244649023	9.08882440051037	10.4590706567087	8.96628862328848	11.4710791613936	11.1049297078318	8.67430905973584	10.3955602896095	10.8421637118357	8.95298509226902	12.8954815977733	9.82363765920599	12.1927403131448	11.452134679869	9.63528645242492	8.89213289592814	10.5200429834863	8.92351175139361	8.62476877705829	10.7106543035712	12.2806477094365	12.1744947889448	8.42812379734103
ABCA10	8.0297828062669	8.04425619089564	8.03062670602718	8.02433978586639	8.09016713781365	7.99992277234613	8.01038221683212	7.99966073230571	8.14310935484126	7.97865919461607	8.00615880562945	8.01498727334859	8.0390079136559	7.99789761959752	8.04822012543085	8.05591845463072	7.98458557658516	8.12905106570809	8.13993234799291	7.99680890323349	8.01764915586603	7.98488035002873	7.99576401069795	8.00017883306128	7.99774372993665	7.99578916420222	8.22556671212656	7.99910017517795	8.15501424158917	7.982457564921	8.07821064361386	8.13273089041995	7.98131019427294	8.10173587101423	8.17536561496045	7.9855196260617	8.15916545609741	8.01447143241337	8.05574042264694	8.05007586067741	7.978231807833	7.99274672234397	8.18620266119779	7.98893611877494	7.98262481559965	7.9919946525868	8.05720826673233	8.00366574170202	7.9895703122191
ABCA11P	8.07899622634033	8.09512091340134	8.07872743726888	8.06730802297973	8.05910757853795	8.0041701328919	8.06484932849103	8.00626732091807	8.12531565822408	7.9860459330689	8.05656153731096	8.01380383974415	8.02752449415578	8.03217896676129	8.08487847309563	8.03550150232543	8.00176493304412	8.08053789174791	8.08533162866862	8.01430693375571	8.06514235947227	7.99713084858423	7.99554777545967	8.04346087966267	8.00631598384948	7.99840891107426	7.97871369548198	8.00674223486039	8.32003360469772	8.00047866889975	8.14119735581803	8.09723940845815	8.07609581413383	8.03630670607416	8.21292303300108	8.00222164198937	8.0279058566332	8.07919263927134	8.02396476934543	8.03701384082614	7.99930498401187	7.99018358512503	8.06675941663648	7.99714801017445	8.05003595099659	8.01339699141825	8.05295766923113	8.00803545992772	7.99622930369886
ABCA12	8.00110523794151	8.00934627002945	8.01349593873888	8.00035313678522	8.00097351319254	8.48474075257614	8.01921726878574	7.98176010302871	7.98905460898207	8.03052727711249	7.99215681976051	8.00631377385921	8.01354482958264	8.03912819526857	8.00560871259052	8.0331257548567	8.03056581654429	8.0115228428123	8.00037307721132	8.00163573833343	8.00130181271815	8.0241216993897	8.01764642639256	8.01857409011443	8.09214651241222	8.04434472461727	7.98969412665252	7.98981764652324	7.99513711131633	8.04159908156555	8.03007679832833	8.01322384046608	8.04807545943606	8.02847028677112	7.99085244062573	8.01650735945761	8.01422477141558	8.01461144244796	8.1001698669326	8.00715944264072	8.04288195504227	8.05286357663403	8.02297029887197	8.02128648067942	8.02198792124076	8.01193219676287	8.01049164451892	8.02113116896458	8.0681225905006
ABCA13	8.29868236067428	8.00174963180646	7.98428763402871	7.98219198909502	8.00876027376079	7.99623233205988	7.98014211513452	8.02269746555431	8.07651609599201	7.96874609352664	8.01622057954871	7.99016520209491	7.98361980347957	7.97649413175161	7.97691513118876	7.97077791275704	7.99150012778647	7.9799872600078	7.97492868838375	7.98360776970712	8.04350260072356	8.00196852046777	7.97896559145021	7.98403893735938	7.9881734543951	7.97910309279719	7.98141324216987	7.98630640282381	7.97251108749882	7.9925209514538	7.99650920499289	7.99132120284784	7.9878393205862	9.15856334565742	8.37021253328017	7.97924959156287	7.98247391786268	8.21310477181443	7.98354321002019	8.0776768938326	7.97042205103321	7.98254357582314	7.99250300604265	7.97929306606677	7.98852773277257	7.97077791275704	7.97621488572075	8.32873648530849	7.97462749777424
ABCA2	8.06403614416206	8.01899013803971	8.17942731447642	8.04412772786082	8.1350634837849	8.22533158681022	8.06894949452194	8.11103160622206	8.10664382859242	8.25485735290998	8.21862253077172	8.12422670407672	8.32243441692827	8.10702754035563	8.00376974152431	8.02899972549944	8.31952662125148	8.07344511012969	8.02544235329821	8.04129331037075	8.06430707916323	8.06698423784319	8.15202724159998	8.16326816744429	8.67394383845778	8.02072972133527	7.97853010125307	8.30123803800096	8.10041152064931	8.4357335091386	8.18619611188748	8.09968456195004	8.02758642837665	8.23563340492876	8.18910656234089	8.07344611563792	8.05522128897339	8.0428034364623	8.10873803356659	8.03872290330747	8.38502261420575	8.24527519761229	8.23767888479945	8.29820218214438	8.09020017389507	8.09548933138098	8.05257248213301	8.16394441414482	8.28198544187938
ABCA3	8.66197120104001	8.03052566687239	8.08180546099114	8.08863686582765	8.05183269489069	8.88538915665408	8.27698207181572	8.02933634724275	8.30155216519237	9.09454327826725	8.80363621756675	8.21203793686522	8.42483501678172	8.06447814996286	8.85559524972991	8.23817826487287	8.06084274840598	9.31566931884164	8.42058774887717	9.27449649450543	8.61941877526786	8.14264131886897	10.2885735276255	8.13503990083812	8.10242646296435	8.31705496562958	9.53024041909274	8.77818735734138	8.48741368562153	8.54157114052989	8.78389647315207	8.31483842592241	8.47951453671497	8.82307179758264	8.44032768538283	10.5018575589769	8.11842629770102	8.65960672545022	8.7363206897652	8.58671703852032	9.96410671463987	9.09570415275203	8.19285563840993	8.32685882777429	9.56099338384761	8.56779469318516	8.21287462679504	9.52181952262376	8.56614319264516
ABCA4	7.99201173355444	8.02808346270628	8.01753192423456	8.06422022124586	8.10174795838781	7.9980896241048	8.06955940348668	8.0557344487681	8.10514366590533	8.06668380473626	8.14430620446726	8.15082169489752	8.09010769260288	8.08881587033423	8.04004174943861	7.99791805187316	8.05772512705041	8.01413687573145	8.04261945024657	8.02609368741741	8.01692469323705	8.04313901441352	8.01047692780192	8.40906849055103	8.0660408110613	8.08885217588532	8.62297863454742	8.19992179816462	8.00984820349873	8.04685594094562	8.03828990048737	8.02514947829552	8.05365620853404	8.03057690711457	8.04371221666651	8.14377230663915	8.08474657189689	8.01264569988194	7.99904701675588	8.13380012135651	8.03389534345684	8.01095235239841	8.04819765957965	8.21534402222776	8.30679021197346	8.13702118887725	8.07827834859652	8.05976217867628	8.0324632243604
ABCA5	8.21448034491205	8.18238266636135	8.32505710566775	8.04274007171851	8.12732182543141	8.03633941307208	8.06114357481153	8.20456607417945	8.22878406317763	8.00510518752612	7.98271501069289	8.00408615066216	8.31540821155424	8.04912564430148	8.18291610480883	8.16009891349602	8.08421114073776	8.06581081269592	8.25482667059933	8.03364543204336	8.00790686792411	7.98122295338381	8.136669766088	8.05587220092505	8.04869464261207	8.07111365829685	8.05981980713613	7.9857479144531	8.23288184321849	8.01445366805908	8.31076457291827	8.05018859924965	8.02454068213698	7.98993109770175	8.25567243373708	8.09907078593965	8.05332587021186	8.21900676518334	8.03197493083267	8.12442950600386	8.06236351232538	8.06216818520636	8.52035143308964	8.01179648750124	8.24814055506731	8.03428601509587	8.02404327229062	8.36225861899768	8.08964946700753
ABCA6	8.14046531209784	8.04513349330725	8.06012059118101	8.24378808641919	8.45383217438691	8.00435123221677	8.04430357631255	8.03195999993994	8.07119246561199	8.02890974665111	8.14009598200065	8.3748576887349	8.15272486043087	7.99576268298249	8.27204399311654	8.06981599794663	8.03125371045137	8.21308199611084	8.54040798983244	8.12144555433896	8.25960367205367	8.01867108015022	8.01075700163527	8.01734786197892	7.98677608063188	8.01380308326001	8.43273455961384	8.03169372384862	8.55296248368571	8.04154286726931	8.09042454979515	10.0312933020687	8.02009733894934	8.04033532142947	11.3020156694111	8.20848929588066	8.31126221508716	8.03494552441688	9.00253814270366	8.62035181646764	8.01088740105704	8.01528022883722	8.11253873330001	7.98599903375247	8.01314391453135	8.18609326722602	8.41963790797599	8.45458308686092	7.99488449765622
ABCA7	8.13247288325041	8.07535900095818	8.14044971803668	8.1039890951827	8.14037556577696	8.0202113653463	8.04528563485468	8.05872533838056	8.10563168131335	8.48783480693971	8.42486424343468	8.22746388505352	8.0243019926833	8.10767790890149	8.19539743925547	8.07521587708347	8.11152106273395	8.24278868441666	8.23392364740485	8.0045288754356	8.14848632509718	8.04336808569235	8.10040954151292	8.07448264839791	8.18358052901876	8.08120749324878	7.99905557914083	8.55468884159399	8.02176596717519	8.18912542084965	8.02107074780138	8.02911515769622	7.99736259098657	7.99620543078034	8.20471410326099	8.01214002416509	8.11252907291268	8.1447733642829	8.11682273949006	8.31114911198174	8.31603755357787	8.11560980242549	8.00349347908052	8.33180825572674	8.09271605688801	8.15264957361826	8.00996120773071	8.00791044245689	8.06952425428238
ABCA8	9.16323275227139	8.07462931679423	7.99711929057874	8.35277263622517	9.52938199326046	8.01431386502108	8.02367988487486	8.22203883811174	9.35834407720724	8.04206375617857	8.617126451576	8.03554381662417	7.98690528177096	8.02138701301137	8.3626344210356	8.72710848158837	8.28256574590396	8.07552194890765	8.55080728156281	8.50817797457877	8.10193852408586	8.49305313914886	8.11828238097696	8.03940014058029	8.02288679979412	7.99911938690395	9.36443793188292	8.01954147018603	10.4651878127861	8.0580922487431	8.09509708376767	10.1715622359845	8.06380816045193	9.65758216783767	10.5690588964673	9.44930491834325	8.26341193308802	8.10084865773243	8.92687651073219	8.76210737096976	8.09855059069	7.99488324942806	9.28929203354767	7.99742814118256	7.99176395020653	8.15251432146351	8.89710129233639	8.0890613384411	8.29655315466177
ABCA9	8.18093112123909	8.02220479708849	8.04231449263143	8.09575176751101	8.14238514886613	8.01812256544921	8.03981563184862	8.01898941346881	8.20440941032108	8.01765071873231	8.06226094655755	8.01954315573002	8.03663763309256	8.02564607533473	8.12553994189336	8.10413011261794	8.04286718446106	8.02448604000133	8.32927483982997	8.07811850907796	8.01097273453128	8.04550988631106	8.05920658466875	8.03650373381364	8.00083997727751	8.05204395624012	8.02424347343238	7.99387951675436	8.54607932493816	8.00473332644093	8.07723158254787	8.3581437981209	8.03627243572739	8.28084956850756	8.78806477561382	8.15139764438555	8.20616377260992	8.05715760601081	8.30235859114504	8.07171500357494	8.00531864184166	8.04912026522824	8.70400526926792	8.00856617238117	8.01894150516691	8.09147658790759	8.17580178246748	8.98680578402427	8.06420317411844
ABCB1	8.14441518623353	8.05890297432429	8.0411566263138	8.16915779670327	8.05449967017275	8.01474626413961	8.19377804424295	8.0421160876325	8.07599663003781	8.04846737639944	8.24095765984145	8.12294783554369	7.99541547489212	7.99990851876399	8.12090634945241	8.00916913028989	8.00118974510259	8.59147251985758	8.56870462618902	8.02309748097754	8.32399590270278	8.02413865976695	8.01193319707117	7.99626774130814	8.08441128702753	8.03976330894978	8.44645464963228	7.99008936482431	7.9967006647046	8.00917569465674	8.10068301388404	8.0369473799225	8.04100487663502	7.99709650070953	8.11535603308132	8.03956865187947	8.40420875492723	8.18438801525757	8.15689204302389	8.25867926539794	8.05696615895602	7.99444482536037	8.14588651646242	8.0324938702195	7.99216260738397	8.1404107029834	8.21697545340771	8.03574846755942	8.04302542134801
ABCB10	8.68336797785368	9.05249421247015	8.88051107124234	9.04967187273363	8.59576694425402	9.16469312270974	9.2185901085289	8.62546376322934	8.91084738780781	8.28427199998935	8.77999938407532	8.33743818369061	9.66015128424708	8.46785578006822	9.11723585269119	8.75197977233788	8.28465497235671	8.88411587439209	9.05529107190183	9.10776250785393	8.9515125932015	8.00280345784187	9.17462962584673	8.48491182529051	8.39424707082834	9.43023905636366	9.08744318141461	8.69671303691396	9.35506446851425	8.011971952242	9.27714622623589	9.47937731607	8.44170464523558	8.86000203266664	9.18504915192521	8.2152949756816	9.17733560260079	8.78354242889281	8.88051107124234	8.75226311376831	8.01181157964606	8.32207115380006	9.17688780916531	8.13868066462171	8.12767626197794	8.73281161327738	9.57761872652595	8.91334442844511	8.2831430677494
ABCB11	7.98262583475588	7.97429184254643	7.98487207477716	7.98164811771116	8.00956970569357	7.98370850929309	7.99345433701893	8.00583733887465	7.9999640739949	8.00036079731676	7.99333777341719	8.00515382856336	7.9872998840808	7.9913930830676	8.00732019205812	7.99958325081367	7.98728126349415	7.9934117014779	7.99881884866066	8.00486143595829	8.01249612115396	8.00770569867434	7.99721068547523	7.98492028766135	7.99586420217295	7.99815764382026	8.00717322247265	8.00450323506192	7.98740747114735	7.98117052718031	7.99061019370561	7.98349851560595	7.98508213822551	8.00433203712191	7.9937828323822	7.9840302171619	7.98512918329437	8.00370971319632	7.99581907530454	8.00054290406396	7.99048373584605	7.97817886997546	8.01995197635819	7.99341702413893	7.99376091559029	7.99049896586334	7.9826295899234	7.99869929309479	7.98756513207776
ABCB4	8.56853787471268	7.99949011820968	7.98353271052467	8.09921880670484	8.716245971093	8.33871250157506	8.17983677031127	9.0374908087827	8.05660091309766	8.631282578352	8.72456687790612	8.11112358237435	8.02733225319119	7.98786324090984	8.14532903756093	8.34977224306675	7.98376620710562	8.04296556730624	8.0473734558044	7.99554573593771	8.03340346877749	8.68308785525231	8.12775072013268	8.00972638831036	7.97665597643408	8.01428110554597	8.30230444133799	8.07446398101077	7.99853118544321	8.01559154694778	8.06317611462879	8.13511737515398	8.09587699668599	8.35802680094005	8.10181183699407	8.50315312698634	8.12910264449033	8.0628223322286	9.13673772346536	8.29812544030513	8.11201108751734	7.97859874961497	8.01845720479948	9.11208742475715	8.04393894892474	8.10117685563986	8.03131769800496	9.74028016638386	8.03003173066472
ABCB5	8.18981423606353	8.03437387902964	8.00082613223126	7.98025565518882	8.01124688544405	7.98128857929467	7.99469470482208	8.00490874438601	7.98868114857579	7.98100509481667	8.22399656994693	7.98393816935781	7.98012451607183	8.00312462842012	7.97828065972554	7.98331679193216	8.00292481520481	7.99337681843376	8.00575885228203	7.99685550363728	7.97715615568922	8.00181814532191	7.99093342325382	7.9831475204837	7.98235831862132	7.98900546988389	7.97584932274208	7.98347536963603	7.99414291073832	7.99521882008763	8.20886662003162	7.97942536691166	8.02669093209834	7.97888134076185	7.99449187652425	7.9965687991845	7.99004840249326	7.98932390004789	7.98504472048476	7.98398065454844	7.9890089017	7.98645025202999	8.36304609559855	8.02478377185441	8.09749162486921	8.00285607421976	7.98723641814192	8.05668286492422	7.98691471724988
ABCB6	8.65126393598202	9.26650344315221	9.3694746683523	8.73573495093671	9.41739409603748	9.79315626501934	8.89285100756617	10.3483748564303	9.22421857853257	10.0158484804539	10.3399769216804	8.99092430289102	10.2827683805155	9.97884060745981	8.88203667612932	9.44336778532183	10.33263551577	9.1781605082968	8.48437730553345	9.26134978147722	8.47709563355577	10.1384787661275	9.45375495972697	9.31831406829415	12.0385288846244	9.79484620492196	10.8038268022627	10.3068712844966	8.97752986914837	9.9596169967955	9.27314150511351	9.08904564648684	9.87811975071186	10.1031459492378	9.60515225128452	9.6129384933952	8.55621825276178	8.77529671622731	8.99323849317295	9.558407196404	9.82521993864288	10.0989783505155	9.40608656703736	10.4363148872274	9.27823084266211	9.02683044555253	9.15177585817967	9.503678832248	10.8217124781718
ABCB7	9.20591854688773	9.22651957193852	9.61815976812158	9.31887091746702	9.18599465510274	8.781534633449	9.07648459530284	8.81683490079291	9.25380553513552	8.43348078560785	8.83330559991123	9.007049363843	8.45823355990207	8.749831016603	8.86458981821766	9.36381293486548	8.60330730267478	9.05756529715167	9.04865074121687	9.09976891632556	8.98569107439234	8.29336375747971	8.79247868120164	8.68168038439846	8.40926775953212	8.52301604826648	8.49841719332293	8.28950625453466	10.2178273800331	8.34894891794728	9.52659357103172	9.17757349291147	8.53922580867427	8.47161138863155	8.85717352491905	8.47041053526923	8.99225133171786	9.32616798269765	8.8247495252264	9.0434616470687	8.59819736951057	8.35308743275746	9.04286747781934	8.49654780521215	8.70624186610621	8.65926712909654	8.81398547820153	9.12437187802013	8.38031067714982
ABCB8	8.06303560053452	8.0029214356689	8.05288226401709	8.03291707859922	8.01575909294363	8.15157401926268	8.01199282361304	8.21677415572221	8.03391807816626	8.24041469684403	8.20515716109073	8.02849869782006	8.23305706620122	8.25711224033102	8.0293931116241	8.00164076316442	8.43660363846652	8.01865813548931	8.01046581635991	8.03223205598122	7.99312354984516	8.5617044251486	8.09505290836591	8.07557529683468	8.75558159684469	8.07759995728491	8.00748007859893	8.53814461448477	8.04428381626974	8.26263004393475	8.01889833654037	8.03439834332866	8.0805600025446	8.07244964931639	8.03874146833522	8.03350203471012	8.05055056989339	8.06295605734317	8.07196491779497	7.99433237093238	8.32145760202992	8.64615790622423	8.0397712848404	9.37764381738771	8.03809748457892	8.19853414795229	8.09365066907512	8.05625382032755	8.34800085322088
ABCB9	8.2012772627491	8.57772758691477	8.54563870654002	8.35410042043251	8.49655402979854	8.94246311201188	8.82595316806586	8.77214568993917	8.60742821931535	8.94472442677714	9.4754615981732	8.60125990322855	9.38415666539141	8.6106859332133	8.49281894600944	8.18333874334801	8.66683489304685	8.75490857599146	8.12622137688107	9.58271778508091	8.27969404289969	9.69121018850811	8.6954577236418	8.64039234869064	9.14997359185806	8.85850519010097	9.03326989887357	9.63716231156372	8.27726314045913	9.07940758015464	8.611381008052	8.36860424858553	9.48544348089901	9.09739013729529	8.66909265196158	8.59707166956738	8.48812779908032	8.28280516055173	9.46852141902039	8.53453400113409	8.86979016164783	9.19629362976072	8.42273229126291	9.46983151913114	8.55283040888501	8.74730291135327	8.2027269761487	8.35133095489908	9.99817209554743
ABCC1	8.02236365007063	8.03799220468493	8.22611141352159	8.08945618621401	8.01015997644108	8.02287727161319	8.12053348252889	8.21049787160521	8.00665970656123	8.09679062747185	8.14614342780927	8.1182469789728	8.04437718393006	8.14107627665119	8.19280673195277	8.00824582259795	8.17528046545168	8.02995304007791	8.20188728005039	8.106447122248	8.07357509703778	8.06465993455269	8.11843274634861	8.11070176773025	8.15682960318516	8.14259773280616	7.98609538234644	8.23174648376428	8.07327297883698	8.1501303064505	8.03489122370636	8.02367854521083	8.10803325633265	8.00323523939228	8.037766126355	8.06680847802619	8.11075314433042	8.10157649542649	8.06388814904221	8.01306463388549	8.23066050470127	8.13277378821016	8.03686242476495	8.24914198056278	8.31905056659227	8.11349780655886	8.16008057638312	7.99501528814676	8.16825191958303
ABCC10	8.67590051240208	8.37713593824817	8.51227598378247	8.30405301511023	8.32749610667169	8.43794750174651	8.2366387783006	8.42315647633621	8.66006804926859	9.25941443891268	8.92392788228968	8.5705529266741	8.28413288907855	8.54404279477814	8.13454836983882	8.96628862328848	8.63433415333533	8.48686490526398	8.19086298549158	8.16089500804097	8.46032832859469	8.89742188178181	8.30023090984258	8.62806621977653	8.97752986914837	8.31134790851518	8.52525789289193	9.34996053551399	8.62391891247574	8.66450638077595	8.26456777385049	8.48551933037183	8.66123621938806	8.07721697747146	8.56737038699189	8.41304694468178	8.22124377032357	8.31268521857676	8.20382330247077	8.40859862481337	8.7503328890521	8.84600241256832	8.23090948307338	9.15153978807455	8.61673361788821	8.40111475475756	8.22872216201561	8.10192147740396	8.64087247926499
ABCC11	7.99704503193304	8.02069839616927	8.01269299445826	8.00816374998471	8.03122251101538	8.03930743837867	8.04442131637928	8.0236075637773	8.02841761201758	8.07947532073889	8.00941368750774	8.02855237600058	8.02549277739237	8.01272897605334	8.03007871151896	8.1353050841432	8.41337216032022	8.01669492481598	8.04291941465355	8.02342974549741	8.03213522212963	8.11705170861169	8.01109865846932	8.03914572157984	8.64426899684208	8.05848707631573	8.0975890706634	8.13431407691626	8.01610569592519	8.15420168726721	8.16543574548205	8.04535638126655	8.09381517402384	8.06111500890154	8.06835566080163	9.1417327721189	8.01143616927535	8.02451528064487	8.01426447517066	8.01594749033214	8.11728863473899	8.0772814495285	8.23126653109131	8.12165702702824	8.09891239045787	8.03506915535625	8.00164996484015	8.04309003864167	8.16915685673278
ABCC12	8.02980034779566	8.08535580010116	8.10291981027691	8.04884423329931	8.05141349925433	8.12928734270466	8.07635569040063	8.10938394863798	8.04448690520586	8.11410347191731	8.0748554335126	8.08119432839436	8.04647638349986	8.1135926719252	8.07673998355712	8.08728374060165	8.14612792256597	8.09902254809877	8.05766589068977	8.08129584705982	8.13532582012001	8.36771444394039	8.10671078901758	8.04856161899212	8.09091253992799	8.14903231484144	8.41474054309936	8.07440971897645	8.03761216455459	8.24145409477633	8.03760118881924	8.07014384763289	8.06264047762636	8.21275410305769	9.24158043886395	8.56397519860328	8.03900193307428	8.07644204534435	8.04495525017599	8.06762250283182	8.1183619992163	8.02013421694975	8.35453652070979	8.20279944628955	8.25404152391159	8.10959973905936	8.07249727695279	8.00074079822179	8.29874270890305
ABCC13	8.00045414547469	8.00313862917895	8.0070850499519	7.99652676930435	8.00312299467796	8.06774087838882	8.01202398960655	8.01566530609155	8.01519814691757	8.00511562784139	8.00228789717185	8.03815429857618	8.21027152000085	8.00361106221226	8.00943415534267	8.00936098106865	8.03831078415713	7.99550775806115	8.00664726856167	8.10196275411265	8.01311827838689	8.07001700364331	7.98873123160135	8.01407721303647	8.00174299787768	8.01033437646921	8.12918213833801	8.02173890601005	8.00571696154324	8.02697471172895	8.02248853428257	8.01322926983581	7.99444520053526	8.01311671199183	8.01127950177323	8.03972600535881	7.99609656611439	7.99350266419412	8.03377631540472	8.01556579179279	8.05027853594533	8.14604126262924	8.00758463099902	8.0015331594608	7.99748260569692	8.04952084267671	8.01488043570421	8.05388740415674	8.02910901148291
ABCC2	7.99558820776423	8.73590874788105	9.93017343513293	8.03733315228252	8.01172398267402	8.15933657532112	8.15667177720413	8.74617835020155	8.11067307822957	8.94329901194446	10.4508626100841	7.99732620608761	8.09133146813775	7.9916780384903	8.21310477181443	8.09547769562142	7.98302422006235	8.00820483876667	8.03600285260789	7.99407313433128	8.04588699660419	7.99492408442276	9.04736193151176	8.68256549689294	8.65648342554345	9.83739761729204	8.97537056856192	8.93026614148364	8.12822238450932	8.03671241792597	8.01680868458401	8.01468620567842	9.06641504779003	7.99325443865724	8.00624100154934	8.14676932129751	8.02341066029448	8.91164641753821	8.06100223201211	8.76502979503408	8.27609380671501	7.98662116216525	9.28098473925418	8.6037177655638	7.9870895142885	8.02171336662586	8.05516225640468	8.64615790622423	8.35802680094005
ABCC3	8.75432869168807	8.06801260068456	8.09252815341731	8.52402573061537	8.28262695145507	8.09636504269477	8.53621243380306	8.13647274327222	8.02883346792019	8.69214715186348	8.214841040813	9.41735091543767	8.37555314438145	8.03236771337589	9.00494941528613	8.21430374148379	8.13812263683237	8.45872081708628	8.7161830469845	8.48197349955965	8.42127602903228	8.38602124038615	8.05468585823731	8.29301242064919	8.02794290690297	8.80692362573557	9.11720224698977	9.29118184135014	8.01454461411428	8.98745759647136	8.42291556774404	8.22777286766257	8.05252273063829	8.03145888833094	8.60357892985703	8.16679230510332	8.78769485216021	8.51718651320921	8.6935150487438	9.03397647385383	8.8756736266232	8.38913475449213	8.39850043216845	8.39906348823391	8.04893851450872	9.34041158190199	8.22544522395976	8.07572488757302	8.1161218198856
ABCC4	8.0559495597812	8.63340918287055	8.48102334503745	8.31810251073799	8.72128724958013	8.77297986980384	8.23517793516293	8.86756884394341	8.04732817112911	8.24999544005786	8.06555597494309	8.41874422126141	8.69034972195882	8.0306182501672	8.43495472078198	8.25737604525325	7.98778243866638	8.66396886295923	8.61582601279967	8.24179676884286	8.4203253882329	8.0039366130983	8.74481258417013	8.22029115049546	8.04477392501239	8.09965437715508	8.29932507406902	7.99120068844306	8.38285509346982	8.13789633782714	8.23132097429774	8.20859723690767	8.0536709472481	8.88952929465331	8.46868868021744	8.06687796787727	8.96711165741774	8.09265073850793	8.64231278625249	8.67221117663285	8.00169718169363	8.04389411171549	8.7532478113206	7.99404715924709	7.99887134645753	8.26657485599088	9.18244914411072	8.12643045393182	8.03861930060698
ABCC5	9.3427203555819	9.47034787809811	9.46518409531313	9.44761327868052	8.90117983908711	9.30238181895337	10.1558016619952	8.62438290867756	9.36491603610175	9.55775073465943	9.08660442612786	9.27865657300116	8.90372516022482	8.5698791181592	8.8155015603953	9.03044498320195	8.93724786690114	8.96426076104805	9.1790803387706	8.31954417534	8.92108028424734	8.65328960937741	9.41573850931736	8.98244057078875	9.0517634736554	9.44350037276469	9.86214610142289	9.16512758204323	9.29528935584995	8.94470926608899	8.93259383326351	8.90700989528569	9.51533353367771	8.69940272917637	9.13237971865353	8.96324360808713	8.79492801215886	8.63971076153383	8.79433670765045	9.07046674084581	9.0367375175358	9.19090903442862	8.87886582479763	8.93163267738916	9.01966724847505	8.6154860872984	8.71974805016039	8.75404178268109	9.06821564143005
ABCC6	8.00169893621262	7.99861899365672	7.99821680100505	7.9979458806543	7.98926709752121	8.00050084178166	7.99261014343132	7.99408336239964	7.98614753523101	8.00111059456966	7.99126218959066	7.99857752189383	8.00034050851492	7.99843351097606	7.9968213067269	8.00036684207941	7.99751694241789	7.99327116432077	7.99475278484999	8.00037982611007	7.9932861535337	8.03685011648632	8.02857451858485	8.00353422543777	8.00875324483344	7.99359355397182	8.01008693451968	7.99098603875005	8.00287636780675	8.01544762441004	7.99685055202765	8.00666783757518	8.00814044585691	8.00582741462857	7.99121836972701	8.01621081375069	7.99882615102659	7.99398724961165	8.00756158911246	7.98733072082411	8.03217793298646	8.01028155560306	7.98733811045404	8.00148399311228	8.01267148374505	8.00682407964336	7.99765919412088	7.99864899523818	8.00175724682901
ABCC8	7.98466019459419	7.99231238616214	7.98279840965843	7.99686276085324	7.98610345338203	7.9919618367616	7.98335522349429	7.97728835342218	7.99976367364521	7.97835131706061	7.97914555619434	7.98539426219131	7.97184872716989	7.98241626791234	8.00319028528988	7.98468800946807	7.99313325875077	7.98671464901942	7.98345510552346	7.99149420275275	7.99544373483429	7.98690424804043	7.98801302901715	7.98221824850956	7.99259028494333	7.99510027909679	8.71237038801678	7.98691471724988	7.97639304681369	7.99273944417807	7.97809404199593	7.99815291260256	8.01941639772209	8.00645291248201	7.99163227454432	7.97424962171109	7.98160695876494	8.00029992338584	7.97756884128591	7.99731424628736	7.9891197134612	7.99245110796212	7.98214360597932	7.9781126257526	7.99043474847266	7.99229323005454	7.98246170685365	7.99659954099373	7.99535239202375
ABCC9	8.00734380893076	8.01055176882854	8.02181039159538	8.04177011331492	8.04284780491346	8.0116913467542	8.02032964203349	8.04793367020447	8.07398292537678	8.00659612794632	8.02642528376569	8.11651492139856	8.00906242040002	8.00819649897472	8.0414723997074	8.02550284385507	8.00514352197246	8.00742433045594	8.03540518221315	8.01926619026127	8.05828779102671	8.02415069477024	8.03241192393523	8.00861354742623	8.02215726731109	8.01635008761927	8.05173905027725	8.00316497231035	8.09711162992979	7.99591375190076	8.01268790867972	8.0066931227416	8.00600527415999	8.00751257895422	8.00591800205005	8.01086279384601	8.07281858486625	8.01813303552981	8.04197086860342	8.03276386392731	8.01881831438605	8.00570199602921	8.00677832743017	8.01125879365332	8.00386073489421	8.04687750688521	8.437698241118	7.99625439804666	7.99974869098672
ABCD1	8.31201699820212	8.58194816287441	10.5321690212705	8.32370069938166	8.27923324654568	8.6055791284253	8.75525230865363	8.91937098642734	8.5914415849204	9.35107542302023	10.3521838178006	8.85032209751853	8.5509737532682	9.17914141297266	8.26068731895711	8.93903604712298	8.45057505252908	8.18682938205026	8.13046543059717	8.6799144273692	8.20223992158901	9.02461342317156	8.30590100393528	9.15663137573167	9.71599499543337	9.54066680713751	7.98094954585116	11.5757874691216	8.28381629873915	9.02001995583991	8.32312103960967	8.2532754205719	8.08548461452164	8.01960785501312	8.32298121803101	8.10199577497979	8.30685539859779	8.27960816438919	8.35791324462937	8.13711780325444	9.47022668212507	8.84384575811441	8.34428668480524	10.4968864474574	8.38052669551836	8.51765681143559	8.20910602498387	8.14245272158301	9.07425640741471
ABCD1P5	7.98580621734334	8.00481011959024	7.99913417677552	8.00009565090482	8.01146601643169	7.9932902470696	8.00151894554823	7.99040462608377	8.00751234116339	8.01561613345338	7.99585274274121	7.98988536888781	8.00169497232989	8.00667393338476	7.98741096869142	8.00539423559168	7.9994484001287	7.99449321703758	8.00066507390612	8.00235171001967	8.00746220048643	7.9943955551288	7.9818999099665	8.00938080414402	7.99746890712104	7.99580397340882	7.99988163052287	8.04544352831912	8.00524661647577	7.99891673455564	8.00144827255822	7.9922221160261	7.99210987294379	7.99187762166097	8.00661902887041	8.0121523811714	7.99046107428413	7.99065453694965	7.98972854649906	7.99153739266957	7.99072864071321	8.00640448398747	8.01311433729536	7.99141093433065	7.9983501152252	7.99596692616072	8.01145787931085	7.98947255874828	8.00668218753531
ABCD2	8.0008685137017	7.99073293032606	7.98640314630902	8.00285866431143	7.98410898624155	7.99186702649238	7.99676531550835	8.00442271391436	7.98497117288087	8.01371828900232	7.98129944277317	7.98969927745351	7.98441516373753	7.99026194010267	8.00958684610883	7.98952871723715	8.01290313192149	7.99347094376216	8.02257814354344	8.00036508166665	7.98256919881096	8.0136962520423	7.98282052836459	7.98512443854026	8.00288333189977	7.98729273597571	7.99286414207805	7.99564493174621	7.98979476389383	8.00742068823723	7.98884232200964	8.01370005771839	8.00542699062461	7.98588286113803	7.98127734443078	8.00647381308816	7.99995981202149	8.00202687185357	7.98103105254964	7.97977160942051	8.02356205211095	7.98577220207189	7.99495336754978	8.01446581610687	8.00429245050102	8.00622424211267	8.00305837163245	7.9921183553892	8.00663863395885
ABCD3	8.50819055435509	8.9896742936554	8.59616418070614	8.51728957640556	8.43287095911721	8.32781030644269	8.77188843994039	8.40263654278954	8.80682259519136	8.34985987699165	8.27930335004735	8.20038675888324	8.25376131096666	8.32781030644269	8.5761147175487	8.6018880502566	8.2061890453138	8.42335955431441	8.56056429010981	8.36238913591242	8.48257533532243	8.16661152403648	8.70808146664399	8.30822860417567	8.10788466056493	8.51187552875001	8.14130862838673	8.23407593121672	8.83012236232872	8.07755356176792	8.95546528119768	8.53715889236492	8.26263004393475	8.61929423270197	8.5201227502194	8.24126341219322	8.32763684166901	8.40369398843737	8.36337933416158	8.31576861470318	8.03466737195801	8.04878853043812	8.67590051240208	8.25972108668608	8.31191150650538	8.31585183738854	8.68078258075716	9.37453658153662	8.12133182216276
ABCD4	8.00718658016965	7.99785092959688	7.99719477146558	8.01696696236066	8.01232720706838	7.99746913691877	8.01472739269969	8.02642903220594	8.03472600286387	8.00510674514965	8.02098755781101	8.03616911566959	7.99999393281517	8.03849794796617	8.00315770638768	8.03928759567428	8.01677124915663	8.00234999847528	8.01553479581042	8.00969137174063	8.01264486683158	8.03549835611094	8.01716233597084	8.01681844421534	8.01272897934929	8.0883021508623	8.11917066366088	8.05027851536665	8.0290354015269	8.01150833650062	7.9987081933711	8.00044499771708	8.01088395622611	8.0099137005374	8.00709120433403	8.03794532467962	8.00333201214214	8.01197120302123	8.00277878645617	8.0171970293357	8.05566708175114	8.00469720955249	8.00168797405053	7.99663369719498	7.99968811408843	8.03141169982997	7.99437636369396	8.02560836987606	8.10771212974771
ABCE1	9.41975557713081	10.0102822029464	9.78235456129241	9.87518489762222	9.36482404841191	9.26318694369031	9.60948653480978	9.51436650497906	10.0417357013463	8.31837262429503	9.21453559993287	8.69424365754699	9.13507382877915	8.78124817190556	9.30516232750914	9.4447308628428	8.38073947642154	9.58248135121975	9.8024464448771	9.61374299584724	9.66621268590232	8.05084747896527	9.772833664463	8.419399219128	8.40288670168631	9.04628576519256	8.8005603622953	8.257961026885	10.0490578696793	8.19331131268634	10.2109677430689	9.46890618676393	8.8032477901024	9.51725581001135	9.35669754006749	8.57448875993411	9.92601146437292	9.56372867394699	9.25269644198438	9.33727387565566	8.17993957221688	8.41289107970785	9.71935300250257	8.35958312463934	8.3675748095533	8.94033301681806	10.7151929997065	9.90571787147925	8.10885553497014
ABCF1	11.2037740275236	11.2182166637313	10.417924265474	10.6350924613958	10.5376110804963	11.0733383650239	10.2523658774769	11.4375804436517	11.7042833581444	11.0276444930676	11.1667098265697	10.8397594543564	9.39193181611961	11.3597705819143	10.7393329807242	11.3007857358824	11.1381435220098	11.5599923296374	10.1978769208087	10.2103645513207	11.0754047785362	10.6044784309993	10.406899537869	10.4116550505281	10.8670082533397	10.4924317920862	10.1931514969508	10.3020043089201	11.0063216510656	10.3228103071583	10.477129695541	11.1051647268026	12.4184844096929	9.41218530025568	10.5595532393849	10.9889660592821	9.87796684517282	10.7604161495838	10.1819386839866	10.3598618192359	10.6640122573362	9.78284404763903	10.3275765773638	11.0152395968209	10.4749304980217	10.2432190274507	10.0043070175393	11.0400315240758	10.1144585096704
ABCF2	8.47786971644937	8.76239278407524	8.48993110921994	8.20332438133287	8.52610687890471	8.53205471650733	8.36878747593164	8.24806859127218	8.39189851715492	9.12298025918696	8.62009697334954	8.54361710111958	8.21499690478664	8.58992079445987	8.22953804636364	8.5896662116275	9.65581085495183	8.55348244800521	8.26068731895711	8.22757368396098	8.74487297684363	9.09312771549329	8.40155324909445	8.1900362795618	8.88151792532764	8.56411355642825	8.42128396514673	8.82729880770685	8.10272630581186	8.73905040962844	8.18997311492019	8.5532308884298	8.57268293792851	8.44804440874593	8.35821776640558	8.38911554347082	8.19881904557522	8.32880867563054	8.97813846414975	8.33735249015472	8.55387475079024	8.5481863708924	8.23497779749768	9.03374972227998	8.5805726091967	8.51813719317049	8.31217577567558	8.40214889985708	8.71384838672666
ABCF3	8.44855040272394	8.43848830969451	8.57943339381004	8.22929999269145	8.26319449202959	8.36337933416158	8.46094064813592	8.45600391556888	8.40546224540923	9.05487549499504	8.41604271090032	8.61955129749381	8.60513512876826	8.43794750174651	8.257047089043	8.50629124309468	8.75558159684469	8.31152384743737	8.17934660577784	8.34552208463473	8.51435314103655	9.24813283264439	8.35636298778806	8.45823355990207	8.94617165969981	8.48177067349097	8.00898016193329	8.77529671622731	8.27757054392573	8.94271376167098	8.33427171933111	8.38558288566031	8.79966655810777	8.04113107661384	8.44097787300794	8.77626959570224	8.1671004291091	8.42510004708915	8.27799667554402	8.41786940086395	9.02399112448796	8.83108813969844	8.33372140829605	9.1343599421648	9.12226372842401	8.67232397396128	8.29805892030565	8.24780665300483	8.90317561055516
ABCG1	8.15691935344649	8.08851189071984	8.05547236680287	8.17565987213691	8.06479657697844	8.12250051947559	8.20218091511398	8.9885828912521	8.08744991054297	8.14325814318145	8.10615888321392	8.46844397227919	8.1477937550536	8.19180977706855	8.20551435121251	8.16379425372881	8.19914729124382	8.20880929138908	8.38417556198216	8.10956557704161	8.11922646095866	8.38684385046973	8.11412842119312	8.25599595064091	8.25535840992457	8.1652607352351	8.40784817621926	8.20800795581206	8.06066074460074	8.49186324857332	8.09798899543612	8.070852211739	8.10759915794295	8.1589173707601	8.12522920369759	8.2665991592055	8.19899312833999	8.2421634928487	8.1667787413079	8.16339517799706	8.48062696020635	8.2381023774521	8.21383363272865	8.36031858053317	8.22364710885293	8.30055860478661	8.07709463313675	8.08206378088648	8.11761839007721
ABCG2	8.27698207181572	8.02553259837875	7.9837153719818	7.99729298593336	8.00883004158205	7.97880508432242	7.99133799011307	7.98508406115011	8.07986505991954	7.99302228493024	7.98388376964369	7.99568161524069	7.97944875204591	7.97704733214408	7.98892877176142	7.9803632436854	7.99775622463354	7.99848212176263	7.99800531900319	7.9850230785627	7.98855217292589	7.9772716183857	7.97958640618087	7.97682222102644	7.97362522500813	7.97812214079515	7.99495861976556	7.99447677030754	8.00793771941524	7.98395698504951	7.98187407422669	7.98823275419562	7.98726029046144	7.98484682949757	8.20049851129707	7.98179389385379	7.98172990072112	7.98523196488353	7.98357665218548	7.98825031411883	7.97078845980871	7.98602222117402	8.00731819181033	7.9704401463382	7.99630665018443	7.97408476496339	7.98034621495375	7.98855217292589	7.97430004895743
ABCG4	8.05356468948696	8.00385826175954	8.01879729890804	8.02062637743444	8.13368657171958	8.02513843781114	8.05707379550064	8.00213057168787	8.01294316504065	8.11294798866696	8.18031970315871	8.14640214552358	7.99396587044079	8.16060956587604	8.04472264019997	8.00847107799814	8.02786707994006	8.01179094670126	8.03193955729524	8.02345224350071	8.03862117721244	8.09927731124658	8.10104652981178	8.01477514244602	7.99960417099371	8.10410720947801	8.41114625992505	8.24555929222784	8.0218892558889	8.05463149317937	7.99886320346818	8.01657285421343	8.00374426869912	8.08139871335293	7.99879921142534	8.00277795003954	8.01943116684638	8.03062204409008	8.01962208215607	8.03988497719292	8.11274144793339	8.00695275044091	8.06793350613914	8.02034313032025	8.12378775413986	8.06363115624218	8.05874131587748	8.01853808996868	8.08097538497918
ABCG5	8.17436573092721	8.15283109580123	8.11447887655365	8.09149110680767	8.1093179780197	8.1919871527307	8.19716319980221	8.26029215516688	8.10345879833337	8.20393748308117	8.30390079057435	8.1313622466122	8.06621790393904	8.09179088851423	8.09094119256221	8.15868415163054	8.26062487396856	8.08028624992881	8.07926685810728	8.18509142458257	8.14894341500576	8.56304259809034	8.25273012595611	8.1000270130633	8.23894825620661	8.26599035880458	8.39733926260889	8.35316777722247	8.09332738967268	8.2403573508767	8.20338255292388	8.31568480758528	8.16543748638394	8.2374404984154	8.15325338051085	8.12592735208157	8.05919162592378	8.37519490221495	8.06717664137193	8.0807048964838	8.39275437612069	8.21152129568389	8.15902739465188	8.31747229001562	8.43431683547784	8.11119047192866	8.11242019338172	8.05281895566091	8.47852776165561
ABCG8	7.98533105819688	7.98664085777613	7.98983630053217	7.97723256784339	8.01405117371806	7.98826421016018	7.98093443809714	7.99724592575552	7.98560925667615	7.99068691178869	7.9954546629739	7.99073254296179	7.99665246804902	8.00036635307025	7.99824351023408	7.98349732460948	7.98307314077847	7.97709065352988	7.97647134512394	7.99692353282675	8.0051564172619	8.00859966091475	7.98202188639812	7.98045525580767	8.00741163097879	7.98044554018336	7.97733445512721	7.98415644408931	7.98407499613138	7.9813183809265	7.992185443007	8.01233056024703	7.98985835473958	7.97660109208946	7.9803632436854	8.005226156664	7.98655540029725	8.01049965499053	8.00592126109718	7.98353034846314	7.98547932565581	7.98877564022184	7.97602775904601	7.99063737169805	8.01161684911848	7.9819799496917	7.98099618858819	7.99890722659284	7.98281695937485
ABHD1	8.10680596812022	7.98245115791608	8.0958405954243	8.00112979533361	8.03221683986137	8.12682746049407	8.08706581183865	7.98930171665487	8.05139546726328	8.19753656925058	8.06559040752694	8.05754602387816	8.29980037375535	8.03731306496007	8.01300220978902	7.99097356018589	8.02491393443185	7.98732301237693	8.00155733667974	8.02107164116827	8.00573754784644	8.11787380138478	8.00191013848006	8.05894301556077	8.01842676933067	8.03730419333042	8.32685882777429	8.68938228859568	8.12998117201939	8.02755685913411	8.02569949941154	8.1240553244758	8.04494524990948	8.03692086578221	8.15216961977324	8.28771905278945	8.0147294271628	8.00770003142778	8.21625165130063	7.98961801545577	8.15942483661858	8.09451397371819	8.0026508982322	8.61061334349814	8.02389317988226	8.00119019872407	8.01054925574005	7.98967446601517	7.99266642106507
ABHD10	9.3026253380154	8.99323849317295	9.08842675140004	8.44991361768607	8.58782361295531	8.56144422061179	8.85101030374801	9.15086828396108	8.89982591591046	8.49247065171187	8.27145785464768	8.82978060298933	8.3108403630373	8.36400963771219	8.95501880579916	9.02379180901059	8.41166091967981	9.07113294550323	8.82509016000695	8.63200088070813	9.35315169493777	8.57125294956682	8.67794108439432	8.61467924915588	8.54079212626167	9.04710443212871	8.64299077972258	8.09614063670113	9.34040520522138	8.45135598559789	8.6130689087799	8.93305566518567	8.62417337745024	9.04844212889397	9.51768906028049	8.81654587841692	8.47063939779331	8.53066108195605	8.45636488271218	9.33841636547747	8.5636756544694	8.35571771450854	8.46797872395079	8.77857532046176	8.78051482281544	8.49883590361664	8.8052079538612	9.53846790890815	8.5666596107712
ABHD11	8.26428188766823	8.0203684441255	8.63387732329645	8.12642963849422	8.0692119303999	8.10633385382265	8.20627193983754	8.18135520774219	8.08228751406199	8.21707409385204	8.18429948735641	8.07977240459861	8.18068537933752	8.22656876759133	8.08318450544864	8.09313382417781	8.5101979015443	8.0462159521715	8.09177988187843	8.36558637973183	8.07710000133157	8.50315439317526	8.1305258464675	8.13342022773269	8.50451100944774	8.34132991379639	8.01552180283966	8.80577319216721	8.11807945686567	8.36209717149081	8.05558950850117	8.12501923865807	8.16637666489002	8.19174128084043	8.08036942100284	8.20965386295308	8.05491712496827	8.14958189725156	8.4298482949055	8.05651685658984	8.43798393790233	8.28612484480483	8.12446163527907	8.89714551886549	8.56084209747032	8.18610217479456	8.08727387953344	8.23695061709442	8.26166851777149
ABHD12	9.10270834076297	8.75054716068333	8.66468487040165	8.75772614525589	8.59230861345065	9.14420839231808	9.23349331928721	9.08019678307246	8.82358473936288	9.37697731156214	9.81510606958384	9.54351030369167	10.0540165080777	9.17360961463295	8.82045679784558	9.10464509763384	9.75975117664618	8.61072177499791	9.01802082231169	9.45028095294719	8.87708000135486	10.4970983946464	9.1836478271219	8.7586001296753	9.7593434247421	9.69488469873563	8.97518493652283	10.1651695281248	8.75443806168584	10.6723130402502	8.89858897021237	8.81168703951386	9.46626886662723	9.31847974331872	9.24382883393562	9.01219857787084	8.70686019031474	8.98787769191775	8.81660292690865	8.64512412574398	10.496192511897	10.1709218751845	8.79269557132019	9.99857299927839	9.98940676844403	9.18885991251643	8.72169609142993	9.32425993915494	10.2992331368111
ABHD12B	8.32320080195816	7.9942774633938	7.99675757921795	7.99790143764646	8.01944838347199	7.99528264700214	7.99229197102143	7.9994165833785	7.98548620088672	8.00116830107857	7.99946722445094	7.98799243341761	8.30021171376704	7.98422711156694	7.98320830759914	8.33228793699045	7.99973322894091	7.99065055335696	7.99332909087972	7.99621611904667	8.00335678780725	7.99572391737683	7.99743948977735	8.12283862243708	8.06817004150884	7.99400709909704	8.00068863908452	7.99048822786028	8.31926113542483	7.99897140270346	7.99493057238785	7.99563581363701	8.00304356883064	7.99601390768652	8.00281944587188	8.01599127685733	8.00108119541758	7.98950368096085	7.99550391082932	7.99513922025107	7.99990802362219	8.10275150719226	7.9877841169375	7.99418740133754	7.99355740942728	7.99509190180601	7.9953060632196	7.98695671153474	7.98641946192936
ABHD13	7.99632142875802	8.01199285234182	8.00922490953425	7.99889719896581	8.00666888343518	7.99596472572794	8.01553150732288	7.99444730147272	8.01535574722135	7.98381546008903	7.99903751808952	7.98767521684917	8.00963826656954	8.0103456595861	7.99578025095241	8.00492855371776	8.01407330213194	8.01108388171673	7.99280681391903	8.01586842350454	8.00155846846283	8.03962139384513	8.00240402126087	7.99876089786374	8.01305582557226	8.00435632872849	8.06535593590586	8.01077123295918	8.00682664529392	7.99745618953443	8.0518249638219	8.0102042562781	8.00352265351194	8.00512158896971	8.02541891666164	8.00963006609009	8.01704610563092	7.99372042639756	7.99546693441429	8.01395448191922	7.99991130933482	8.01199749756428	8.0171690247217	8.01382189508999	8.06982997605479	7.99840094331534	8.02416618138005	8.01061549885302	8.00649651952084
ABHD14A	8.97687120055746	8.21974906235588	8.41859405905021	8.73388215748392	8.73492850480877	8.76472173769922	9.13724342008411	8.82224376318437	8.96711877413648	9.77242183232228	9.40907828907414	9.22220075659571	8.87507665353933	9.15856334565742	8.56447374671469	8.86178368019473	10.1996349842278	9.02037922176502	8.38499969167325	8.52664760444849	8.96853902554166	10.372682628614	8.85757011064661	8.80260710265162	9.84010175210453	8.83789894214866	9.01053367970022	11.1767274220641	8.70036323403503	9.65947909611175	8.52847091022053	9.32120355454395	9.39805032632735	9.74143937699764	9.20685516242555	9.59270860829778	8.4906499222153	8.79875809927406	8.83832824393736	8.74028749169634	10.3647659692446	10.127606911732	8.38943152315525	10.5298997431987	9.34220007567635	9.43811814033774	8.73798661785314	8.29098545045074	9.77148180768647
ABHD14B	8.77155891832692	8.30664096426746	8.2463042666393	8.18757705183665	8.37555887489299	8.58113224264526	8.48491182529051	8.97922801936734	8.90977891833431	10.0913895134568	9.00869011527992	9.24672515589956	8.6976657611911	8.76904533167276	8.3058160175273	9.38931441478466	9.04268534736949	8.74855406417637	8.147038916533	8.06799777822831	8.56411355642825	8.99323849317295	8.34725933988468	8.40360610421537	9.18963311231628	8.70419607653437	8.61114613183967	9.74958082454884	8.58570974643932	8.65818419224412	8.38382701984571	8.7072470545587	8.69212121411771	8.32474146545121	8.87201819088395	9.35476425027452	8.14647375806033	8.18503886932519	8.17210673843203	8.56458882900402	9.07648459530284	9.09286392263432	8.29119995533488	9.2968454020749	9.58448856339825	8.63020554644915	8.29941404106449	8.27944469518401	8.94520315727645
ABHD15	8.3662826341309	8.32982937077377	8.44032768538283	8.34449012778043	8.30062440037336	8.49466172761766	8.39373638034166	8.68322539097377	8.32653787864775	8.42893752664066	9.06315796333243	8.66334994045245	8.61114613183967	8.58556378496002	8.53385860949644	8.34951627327901	8.91224212494933	8.57332511404363	8.56509821067063	8.10537085171761	8.15694711623544	8.80018522655501	8.31951683873448	8.65126393598202	8.55885544917009	8.65648342554345	10.2118942942037	9.09197065120958	8.17684015853945	8.83429937246137	8.44482336168323	8.17235026704046	8.35064324026746	8.77968319603753	8.22476089801137	8.71825166959509	9.00387572697743	8.43746428548859	8.32192977016611	8.54584238581397	9.21405820926973	9.05165769590602	8.59774329153242	9.51351314656477	8.58695862167088	8.73541959169913	8.49892736229379	8.32181499817418	8.76921844597997
ABHD16A	11.0392145783673	9.33205890838359	9.38672147163092	9.86084324462398	9.45870578810123	9.51382876217425	9.88431040128514	10.535638532417	10.7909505931437	10.3156075332291	9.87473587037241	9.4759112900019	9.99048315283277	9.50269667197272	9.29132941666978	10.4194417670296	10.2770030747885	9.55519766256919	9.42693632198157	9.94446210224455	9.49875071583648	11.960520562939	8.99092430289102	9.484640922848	10.4323496412781	9.98773511030548	10.1107847961477	10.6318598781433	9.92615918384879	10.2633120825964	9.40608656703736	9.41554700250154	9.680741756007	9.42906200829105	9.96195733396229	9.59358713251553	9.34590083703682	10.3174265882056	9.34821131789598	9.74394687025613	10.0565194536503	10.4769705125345	9.2852864798674	11.4939384034782	9.99857976825209	9.99446364136175	9.2438225217462	9.25941443891268	10.8210197740046
ABHD16B	7.97802611332012	7.99320655703632	7.98292187950795	7.97263588684433	7.97189536237307	7.97618607320298	7.99003133450535	7.97225478725231	7.98077011431837	7.97823203633444	7.99112893038228	7.9805103096024	7.98911238275469	7.99065663613504	7.98333694220999	7.98311275799549	7.98268689177842	7.97829203556619	7.98147558070735	7.98509503993933	7.99184531899336	7.99758701270759	7.98826114380491	7.97367261416076	7.97443797681787	7.98363706836642	7.97368209482812	7.97410242655283	7.97185858560965	7.97682021910277	7.9903410710702	7.9835097498378	7.99300935817383	7.99120453267308	7.97028557424124	7.98751728685451	7.98535899673419	7.98168935514908	7.97208436775953	7.97828245019887	7.98177510943542	7.99521609536374	7.97760984122657	7.98232178375531	7.99444412478595	7.98470041347859	7.99714146715238	7.97033756445112	7.98397321841616
ABHD17A	7.98130332976397	7.97644931619105	7.98239016311776	7.98474760093845	7.99786471136945	8.00478125266773	7.99347887978457	7.99425972935034	7.99923506883787	8.00799624891798	8.00142379847936	8.00296944254518	8.01776288450082	8.0219133011742	7.98522505963746	7.99352196802775	8.04685172742909	7.9843173150791	7.99979176570236	7.98483113626703	7.9850077033643	8.16280377995603	7.99752949172069	8.07275480375226	8.09410516597202	7.99074607727204	7.98021458321742	8.07193062110049	7.99934895543423	8.10425962506957	8.00776808023677	7.9845312813866	8.04417262692091	8.00395776056361	7.98883727183339	7.99308557313241	7.99321328793274	7.99182059167284	7.99054598316428	7.97481458681467	8.09147308992892	8.07805113838261	8.00916303365498	8.03494305257924	7.99089431677623	7.99776270660322	7.9944075978303	7.98987999920898	8.04218243025693
ABHD17AP1	8.38515353383989	8.22176449734612	8.2476310345539	8.37303323220197	8.40308491132203	9.07969230061947	8.6900107984258	8.41878007936253	8.55368269142755	9.29597888481549	8.60577228678937	8.56378050677875	8.87847302543968	9.06250001716177	8.44685739067766	8.59007657407007	9.66464959574126	8.37215744398216	8.311120213998	8.43286529561605	8.38915794848238	10.0287227881476	8.76015326566153	9.78428184823204	10.1143891028348	8.62585070299894	7.98426540339293	9.76814784950859	8.46606173974723	9.44267227917975	8.74538213590398	8.50093350545541	9.48755059190761	8.82889641681047	8.48209630169663	8.93675718058043	8.80546039220489	8.65502721181208	8.33271787680998	8.36469918470405	9.93222890041892	9.70464428156352	8.34120028685779	9.76688444763635	9.24876861778237	9.09186682110663	8.40376503127471	8.33958122085376	9.25555140197839
ABHD17AP3	7.98843186147769	7.99715573120633	7.98128632665216	7.97739263969889	8.0108031311198	7.98255274971249	7.97748333178272	7.97140585897152	7.98270700758547	7.98851629065564	7.98424045284358	7.9807714394395	7.97652112321681	7.98939789645441	7.97249320773462	7.98274685664042	7.98348310118365	7.9771117911351	7.99073547899617	7.98397220206793	7.97792449161189	8.00139567325085	7.97978157696339	7.97918488410657	7.97883525453243	7.99026134923439	8.00117698638977	7.97964792954378	7.98850979492022	7.98625548514755	7.98844397206742	7.98282525495579	7.98934094017483	7.99043290822098	7.99519073647239	8.0027225660437	7.99336172753065	7.97536042659854	7.98028056397147	7.98745727632616	7.98642265929991	7.99186435816896	7.98277942961116	7.98875541278388	7.99596006479826	7.9839183915014	7.98429877301288	7.97909135374572	7.98565666181574
ABHD17B	8.27241715587165	8.55430032479306	8.37065085465268	8.27373850035045	8.29304257493098	8.29668493691336	8.20215746764854	8.33602029895134	8.22806555221224	8.04947842044317	8.10475305037973	8.22509459488268	8.3851991501388	8.34755814604408	8.34539966872036	8.2130506010924	8.37499951116591	8.30648580064124	8.40345580212082	8.32861393880574	8.09185822088516	8.05563045316593	8.35508527018256	8.42718173454622	8.37019353456279	8.27250652897256	8.30813199021721	8.21876628610499	8.27700160758721	8.10958276390191	8.40952426323541	8.11295367701489	8.34466957322045	8.6334337253911	8.10011752046287	8.13591217487323	8.49600219885135	8.65329256800148	8.15381608273447	8.17347170061423	8.05568658779002	8.09062422379637	8.67318162884498	8.06641411768502	8.1283007813023	8.17270098988834	8.29149023039388	9.26187443648698	8.27165970172062
ABHD17C	10.49481351386	10.2820608692293	9.85746446877529	9.503678832248	11.2293260781277	9.89471726049232	9.38584303466287	10.3002520158388	10.3960725175224	9.48075471057442	11.7918943692201	10.0777207042626	11.4471666941282	9.19088826195648	10.1433347793071	9.80869311993083	9.4008678716547	9.71092577299862	9.4614930038691	11.686907807576	9.76320451125675	10.1814817836796	11.589725901952	9.18151298040473	9.76161750600602	9.93578581162907	10.6351782213541	9.00240180500165	9.55998155510783	10.0743457303435	10.2319983238324	12.0263067290908	9.79116117937492	10.2846386943265	11.5016530485495	11.0119003991487	9.73436052799023	9.81266492304149	11.1007155827622	10.0874807987003	9.03530634360936	10.4220620923341	9.62302660233889	9.27773110290321	10.4617741935658	9.78203810889003	9.05597847245729	11.4747429945974	10.5464740428972
ABHD18	8.72545471288556	8.44301864655168	8.28045247388107	8.3307265952197	8.64912947876313	8.10484720432598	8.60891761670267	8.28830590739834	8.44426968452507	8.27200338539396	8.34215347218892	8.40008439706131	8.18015280786246	8.27609380671501	8.53101892877523	8.82172761921065	8.17161303064685	8.78103822938224	8.63770513685589	8.34102949634436	8.52584280794137	8.06664669562855	8.41452614532492	8.25771029011156	8.19592172060449	8.47983114035823	8.17374930367278	8.22573506729478	8.34577766047946	8.18428034758744	8.48088785986392	8.52381532707001	8.08650168633219	8.41594692221557	8.59491571442814	8.16919335347492	8.65485810447161	8.40520032796754	8.21219126068839	8.96394911909648	8.05144550570749	8.09762286509915	8.49939880747993	8.17821628526373	8.16578728780906	8.47739444528246	8.28692210403185	8.40322661873974	8.1914867169071
ABHD2	8.22087451737425	8.15971827138484	8.15750297289878	8.1612019356599	8.12677755528209	8.21078886782355	8.36114621414856	8.18895738810624	8.14887050936334	8.73753927413607	8.17121727654688	8.20519808140554	8.17023731643473	8.12779669664516	8.09329332056316	8.09416204006336	8.20122741020691	8.04702011687616	8.05494608082132	8.27553300480741	8.39267674191833	8.72291515577087	8.53382803250911	8.88482181727946	8.23790939419595	8.23329154419035	8.49032833094611	8.1744184905142	8.05467544368521	8.57530171520374	8.07229024641357	8.09774036308494	8.11078147355646	8.21251760460349	8.20145814531416	8.18293432593055	8.12275868701142	8.07839329581639	8.1611653131318	8.09111562747904	9.32166337848709	8.24783557528926	8.06372266255199	8.37534647499406	8.35807884453958	8.18291985944767	8.08999330652839	8.04327310836008	8.28629141665224
ABHD3	8.6285964288384	8.72355922958809	8.64931591510483	9.26502144423902	8.52405523805788	8.35479593185846	9.04391748231096	8.52536378718627	8.52686191039234	8.11041801522477	8.57471237339381	8.23568645231836	8.70328436838344	8.27814902687637	9.35438874617438	8.38452801040364	8.2752617071979	8.77755154695083	9.96052758699859	9.10982207739843	8.77933213819782	8.0207870444518	9.04917996008538	9.14210505878814	8.218147620556	8.75516753755817	9.0392075550694	8.30528040053382	8.52261893973288	8.2152949756816	8.81243789776215	8.23817826487287	8.45196294792706	8.48767434220923	8.29812544030513	8.1339155985796	9.23841729819533	9.08768382908302	8.80789284544328	8.71066933446349	8.02397604877446	8.35126674889721	9.09286392263432	8.12568056372672	8.34295493625897	8.67690474322463	8.99466839195777	8.35020806584817	8.29413839820241
ABHD4	8.28614990669863	8.14421685004395	8.26049035749839	8.2187484455163	8.16661152403648	8.08846813810603	8.20382330247077	8.44368036381213	8.23811611190647	8.67089138781727	8.43708258246225	8.62978284065101	8.15013379333635	8.64603259850799	8.07185298028506	8.60803369561836	8.73252540161285	8.18728398355896	8.10642843546395	8.24665006841432	8.16750250909456	8.97497531420937	8.1240553244758	8.74154521615054	8.8932528524389	8.42822223236855	8.00418057983347	9.0226788923044	8.36411313811695	8.86938754843232	8.09439552131584	8.24090013973755	8.45057505252908	8.19091745454593	8.26901898896417	8.37344050394022	8.1797305739235	8.2616832174004	8.17042605793319	8.14356176566821	8.66017999679083	8.99323849317295	8.12147389599971	8.75938599465525	8.46552581548588	8.24780665300483	8.09839399190169	8.09814390374342	8.56844651615107
ABHD5	8.53703159534839	8.41701828549972	8.81209231262241	8.80868063118215	8.38031067714982	8.79178548227404	8.67341506859241	8.94050237346381	8.61154777311163	8.22198729754943	8.59205797897555	8.60844210536401	8.74223654379474	8.45397162834281	8.48637408584366	8.18869757392049	8.90064302415942	8.3215371515955	8.22540111231023	8.44895153479628	8.75274166721195	8.37950842129632	8.71825166959509	8.86273319886465	8.56458882900402	9.72214850606533	8.58194816287441	8.18468637810698	8.47660748757567	8.95652235730336	8.62391891247574	8.33317037127047	8.46115661384015	8.42249192858077	8.07564729034014	8.35831155142671	8.60118910620349	8.73698340926753	8.57398828050466	8.45875461199445	8.28059386877216	8.67734646808418	8.57721643569884	8.52584280794137	9.12320700360967	8.84504621233935	9.33957346635624	8.75490634345759	8.78494461776285
ABHD6	8.53291449727637	9.36316810645882	8.7206283999874	8.32255195631107	8.57387029431394	8.48166490128651	8.51991940185568	9.1824924214765	8.45727519606702	9.3819336687667	9.3634858326913	8.73467739424427	9.48134955921034	8.57540080805257	9.2103080243692	8.29197125535025	8.5761147175487	8.25853548465615	8.5484426778338	8.7200223391636	8.47128387298462	8.76485886459437	8.77547097085003	9.44741846316398	8.59320134692827	9.59093415326701	9.46032818214228	9.43153847863219	8.36638768620085	9.48846373958239	8.49504649877841	8.3713535951449	8.47172280994198	8.70850884028352	8.28837106806553	9.01961014201931	8.4244869495932	8.98652418002893	8.39395719855279	9.09357630788168	8.79018877217088	9.13295154281948	8.65304514464698	9.47649878621502	10.754406556827	8.68283161089053	8.27698207181572	9.79562306699161	9.44336778532183
ABHD8	8.85288456798185	8.89820563486068	9.0445026682458	8.89921344346097	8.86329623414853	9.16708152003995	8.69374046255378	8.94542231423792	8.92614626170909	9.7098170845919	9.1554098492324	9.73746168922514	9.35506446851425	9.04466314881145	9.46866775555929	8.68078258075716	8.83383101235725	9.10040148858668	9.38246728092174	9.17121172000819	9.12956534075497	9.69577759207012	9.68888655899875	9.18963311231628	8.86590266976647	9.13028677522755	9.11045839845812	10.6930881067635	8.51728957640556	9.68271343520104	8.88089314989217	8.7617424630865	9.44239642311626	9.37980951261359	9.05804104917586	9.77703164841155	8.87896796237698	8.77626959570224	9.11674427705921	8.80884293359981	10.2327039773271	9.56178311269044	9.00890647712082	9.64510469484526	10.9023260143172	9.48403881028292	8.73756074737448	9.87550773872286	9.54468722974196
ABI1	8.40302887113365	8.56667509966447	8.44502835348873	8.594988574071	8.34537635111157	8.29695838696486	8.52378219801912	8.39410409063214	8.48328942094056	8.16051407435865	8.27864571849794	8.51070604929079	8.33580578539279	8.24896652785723	8.5695023296664	8.3700196227347	8.11150762393476	8.72902165524626	8.7383839283803	8.49523690877718	8.50392333689107	8.02110269628385	8.47709223339774	8.30218266026647	8.15871533776451	8.45862792217809	8.44724300460056	8.18542760311547	8.36507836897579	8.08715620291148	8.46150146633299	8.41006401211631	8.1345129573387	8.46524037403859	8.27618380299976	8.08228492566692	8.56521578037001	8.46828498162404	8.4336074372018	8.52584938374966	8.04915790044951	8.10868695633212	8.82094098802291	8.01462438809303	8.08285836066214	8.37172705591398	8.48740802201163	8.76815164934272	8.07836417035481
ABI2	8.23797015020138	8.42987798277488	8.44137900723004	8.57621713122673	8.37652635661044	8.52799929817806	8.60959748025254	8.39761672372986	8.43754765955804	8.37861717638782	8.50568554166124	8.3730611008433	8.64747302652891	8.4342184203345	8.28142266167688	8.22409270239375	8.50001780493303	8.27822609290233	8.21216603256926	8.41940508835514	8.21631861744782	8.46985650870186	8.40690652847652	8.61379447667686	8.64378290230808	8.69306705543579	8.3744858839349	8.49430299882512	8.62438947392676	8.73118940242623	8.48189546770335	8.37490791503979	8.69966886294339	8.52999144134346	8.30897780363091	8.45037876267709	8.37704491713244	8.2535744843335	8.68001145980687	8.27835112871962	8.26446215036474	8.5203045643057	8.23632530292321	8.6061399585499	8.72374952406459	8.36073708910735	8.37899754099358	8.21970746468184	8.45578592581444
ABI3	8.25264606012023	8.09221923142187	8.09008529589467	9.06430744139701	8.22198729754943	8.16855986828398	8.99004336476326	8.12010106787299	8.14264131886897	8.5929459456287	8.43839774408905	9.83739761729204	8.3381840833071	8.50769099465472	8.74739878002941	8.24571225492143	8.37412622000297	8.81699320118052	8.96156871799107	8.22886522399627	8.71422600263883	9.1893926968616	8.29167732728889	8.64184542267295	8.3419783434333	8.46562752225171	9.63492014701886	9.81404639117015	8.02445836944896	9.36718394957357	8.36823262019906	8.0965203567249	8.37412622000297	8.09517995486292	8.16458087028165	8.45956924507168	8.83108813969844	8.7157904833026	8.33346404278644	8.88890089611224	10.0145411884011	8.99048707955251	8.88348949214007	8.93260240438783	8.26441300882643	9.94860018996608	8.48663491050753	8.08906838443364	8.13577881249806
ABI3BP	9.45870578810123	8.13774345893941	8.10656558580118	9.03183920019544	9.72751407234724	8.67765462292624	8.27161375063394	8.13994645003569	8.15533055787205	8.05265939968918	8.07630855955759	9.19460605184487	8.02993028599307	8.01056400577544	9.60122259491595	8.02270245178671	8.02709387707929	8.46982824260329	10.0994925651693	8.09008529589467	9.14532927444255	8.20993630942709	8.21641835277956	8.38693023920232	8.01535689612791	8.23728722702569	10.9589503169766	8.12378775413986	8.03979346265029	8.38177423059125	8.31995599865648	11.3142576363331	8.12483678928148	8.12847656244202	8.55360209473629	8.00118653613717	9.67842203352468	8.42211087347528	8.27509753300016	8.72619692560724	8.18949350907235	8.06843161330707	8.68830932268768	8.00234539725803	8.04079233670261	9.22797815110752	10.0208689612119	8.07488039021423	8.07802605454494
ABITRAM	8.71296379313596	9.1483326077289	9.15131543638205	8.59133571850987	8.66102416761606	8.49847917522793	8.61184123855844	9.039216141991	8.50121587417048	8.28621935054669	8.23841595532323	8.28843499603239	8.58136990524867	8.28809803051221	8.57595487080177	8.61836846977507	8.194567179904	8.65467074054489	8.55054598322039	8.89059341971262	8.69100123064585	8.19180862534207	8.33528118601185	8.35899616799168	8.05678815797515	8.59574697658102	8.09357004612653	8.16459264502341	8.59027293099444	8.09997478941931	8.37012286576924	8.75817383672843	8.34417370527723	8.78866712513132	9.03651816401679	8.17652220542334	8.52397932039302	8.69107169970298	8.61039999335959	8.41380329105309	8.05448492732918	8.05782957036693	8.66890729175508	8.02670151517345	8.57423334435054	8.35745647440799	8.86524487822108	8.73474834367818	8.32530490796602
ABL1	8.92188672129377	8.82483452070589	8.67637978586998	8.50725935670004	8.95366497382286	8.61041310376301	8.39010826516613	9.22002969102245	8.71835245614698	8.9033775839088	8.92013630833037	9.23301946482582	8.68590295852004	9.07247998212772	8.82538697866086	8.86808215600824	9.18202771953897	8.72793071568035	8.70332150543207	8.84261826954217	8.63822130402084	8.70125482495976	8.65228417769661	8.98873282710966	9.25881372321416	8.73082430655605	8.90000849089689	9.29872000372612	8.51135425501277	9.11543805865418	8.99337335702313	8.75411651575888	8.87547345416269	8.90142747116279	9.00917954318344	9.11372521475783	8.7867576353113	9.08351986428934	9.10949877250128	8.75763257906754	8.91651752658926	8.74561889614041	8.73201034212111	8.85076241407575	9.09869557551902	8.7205509816518	9.18925746870562	8.87023529508798	9.08332414840665
ABL2	8.4407258064061	8.5231223400145	8.26537452240874	8.06274572667349	8.3494010408226	8.53923949957053	8.16383933097739	8.24100029605588	8.16477393661341	8.47188467862347	8.60745557147407	8.17588636693851	8.91238056549332	8.51218525092821	8.17813618456893	8.86393896387135	8.32871234079583	8.17320979083761	8.09130700998119	8.32370455683624	8.46465517574609	8.16454485225003	8.29570806194144	8.33346908166317	8.55729737733474	8.25768487100945	8.10675927895158	8.5164906563612	8.10014896975941	8.20617330975775	8.54861138163325	8.48427229016557	8.62426697525454	8.02736107827786	8.0903782238379	8.18562052025337	8.177880938833	8.01769321618927	8.19330939964737	8.23803335361909	8.08204496331749	8.39730735671902	8.04747628453377	8.51541491460442	8.23579058169279	8.09403932739873	8.49667318157344	8.10780076516831	8.9135414239582
ABLIM1	8.11280253447941	8.30313428132653	8.08241639516635	8.69756839688909	8.48286892209558	8.36985770449743	8.21319983031933	8.51887853921278	8.24608796009734	8.07093793344841	8.05274406993377	8.51979754034302	8.3452894954631	8.01959003886982	9.12499700636673	9.04759979417294	8.1934766864543	8.61280589273653	8.7618918837998	8.03799530810593	8.20889477533161	8.05979510592314	8.0874032523383	8.18296651152136	8.31335931553254	8.05591096430315	8.5669912411188	8.20291973165399	8.00386333421122	8.29829426842083	8.35805689255464	8.19035067405295	8.41782254453111	8.43771088784601	8.36903291663279	8.25881950777796	8.87916791114217	8.88142863623887	8.15356744917563	9.02110436487559	8.21834745720761	8.04830597379332	8.39344871406108	8.19552675012943	8.27308417554461	8.68105684348608	8.81772093566767	8.33204259592154	8.04706617941031
ABLIM2	8.02991560393285	8.02731237677326	8.188482141563	8.03482936915264	8.22496324042286	8.02495719381949	8.05669728889698	7.98417857981786	8.02783294794952	8.67286926174623	8.08012876134425	8.36304609559855	8.02736135240512	8.02144022459298	8.06885244107305	8.02337199736515	7.99935972527672	8.00982171145709	8.00613308526666	8.26220007845173	8.13744846745884	8.67631076961929	8.00958645669572	8.0557344487681	8.34458286170207	8.30262199345338	8.02980741426426	8.57775792625399	8.08374003344939	8.37154302021314	8.14764007376747	8.09293222305148	8.00829874634515	8.02341606318706	8.04176192494038	8.07462121258341	8.02059703455392	8.05029353531474	8.91373416481592	8.12260462596133	9.15790692918886	8.1359569754939	7.98720201833672	8.2234380573314	8.69904038685323	8.25547139389	8.27592960253877	7.99550100475295	8.04138626513373
ABLIM3	9.14139622769279	8.29372007037099	8.80295584901701	8.38472709680291	8.22304940266457	8.51063066135645	8.30640647573726	8.27986742177385	8.70182379882336	8.29304376013143	8.8483307626642	8.79419715176473	8.10842000459915	8.25045518061977	8.12417953673309	8.3971339833133	9.07669138997966	8.07270354556694	8.2766702162857	8.39139783734431	8.53303862938565	8.40204063089346	8.13822360925999	8.12862235834741	8.10320646017979	8.08735496311159	8.87752397594729	8.36072912557559	8.06965425969405	8.82172761921065	8.43601763906483	8.1864823338798	8.04819765957965	8.08124528760759	8.2013620614931	8.48458496669556	8.20212170775222	8.08960697010403	8.16295591811831	8.42201167160236	8.15802547512325	8.69103698673154	8.07700432207274	8.46147443972444	9.0450706645963	8.48073544958391	8.47029632100082	8.0776768938326	8.33887104617249
ABO	7.98799961024073	7.98158095984729	7.97893953354396	7.98636403394969	7.97850275690671	7.98878382851692	7.99182279842941	7.9823902958695	7.99528596049256	7.99711165082012	7.99440973669209	7.9898877876673	7.99431378530543	8.00602898249212	7.98096119598209	7.98789707260475	7.99754014367555	7.97534034104846	8.01234016157916	7.99028479253364	7.98474155595705	8.01948420963036	7.97986099349513	7.98971910484236	7.98637174437101	8.00036635307025	7.98905509932822	7.99239435016867	7.99521209074179	7.99572950676882	7.98422672949512	7.99639898332906	7.98570240874239	8.01779467874931	7.9833423747696	8.02266240840746	7.98736917588067	7.99934103089348	8.00159268047138	7.99432991270799	7.99409017690665	7.99530305478236	7.99286322732935	7.97880053245062	7.99667422238952	7.99158796370345	7.99459983915012	7.99863932621595	7.99580397340882
ABR	9.42088920474373	9.05272483956954	9.1652727055678	8.93123726525791	9.04779877437497	9.29185713351585	9.07005565150421	9.19328005268139	8.82548022078531	9.57421528649126	9.53811379737102	9.30180428962883	9.29158916105437	9.4847057653409	9.13601376100711	9.61645958267728	9.69398862747852	9.63706417179063	9.33568264193038	9.13667384554111	8.97244346150078	9.13390870686399	9.39530680818902	9.54344539508488	9.29354881153292	9.08306910498632	8.91590749897543	9.64819090970264	9.00808530871682	9.37668402144875	9.13185791144631	9.2713478709566	9.32142738865261	8.97092217239645	9.00555041708766	8.67109678658507	9.04205817863514	9.39620001148441	9.29335016867688	9.22598986938729	9.80374100342148	9.54898764933997	9.33840094489994	9.6524307294949	9.70974593358986	8.95045861924359	9.03904585956584	9.53297811499733	9.02305646354935
ABRA	7.98603244960393	7.99995351655951	7.98718157564644	8.00367980780384	7.9897214225285	8.00526690848534	7.98345330222193	7.99640073004153	7.98170365032667	7.99901449060309	8.00263987007939	7.99133215637679	8.01979990817594	7.9985078938136	7.98349513762354	7.99342109975689	7.99569167194779	7.98402654627922	7.98125913263662	7.98601246609439	7.99106568355638	7.99593565077204	7.99034928940886	8.00280985405568	8.01002125761906	7.99105595698616	8.00491535952551	7.99424003536406	8.0100358625968	7.98994362136757	7.99857884921717	7.99690653028357	8.00388320428343	8.00876027376079	7.97452677702045	8.00874453658291	8.00201592980572	7.99507049979264	8.00883564126015	7.98237780983088	7.99560525115812	8.00438891346223	7.99691417365327	8.00627938743944	7.99625815931812	8.01171891050591	8.00604050843308	7.9991645419277	8.00879571443716
ABRACL	8.45887926946572	9.61770858756903	9.05804104917586	9.51930687846915	9.02728252635359	9.38278594229639	9.20129537381612	9.57113136875108	8.46439008975758	8.38491982577503	9.36381293486548	9.32556813303288	9.63492014701886	9.43931408079573	9.17798976612476	8.54939893527244	9.620186940954	9.11955189387777	9.56651490123713	9.08101994981758	8.94014417534648	8.772495771006	10.390888097982	9.4990374817241	9.40029104786612	10.0725818686277	9.44651916698656	8.55459369624644	8.75375026420221	9.09357630788168	9.03247983830554	8.48234873438697	9.05865082659555	9.45401748413613	8.29437282440959	8.51874378796152	9.73467206627624	9.14532927444255	8.82172761921065	9.57357077790938	8.85383553891447	9.47709412172367	10.0963738035396	9.3051985939066	8.92729448153983	9.62302660233889	9.54660552960682	8.67026915878548	9.4525380102039
ABRAXAS1	7.99477721780193	8.00250381480315	8.00497626699081	8.00289429869797	7.98634072927574	7.99644817056878	7.98951606229103	7.98027801399867	8.00189181603552	8.00389328879076	7.98588768648106	7.98288402393126	8.00863454050703	8.01077995256212	8.05018309295248	8.00331246341947	8.02577029552882	7.99788900933333	7.99244295506632	8.00991447624758	7.97092801461043	8.00811634906454	8.02096546727195	7.99120567274492	8.09086269231069	8.01652696527438	7.97794787291553	7.99589409145572	8.02231514392246	8.0237184693741	8.02046636179513	8.00472360583237	8.01275412551646	8.01138030378743	7.9815103828627	8.04939876919974	8.03563639281949	8.02266240840746	7.99437193627801	7.99154882719262	8.02022250399567	7.99827345349474	8.00522009352811	8.06041198698103	8.03432384419428	8.01882452178283	8.02704264450382	8.0014777680023	8.01701072458323
ABRAXAS2	9.53812167604589	9.52127906114643	9.18106483873867	9.55489302749914	9.53433216990717	8.99407289633537	9.30368496004506	9.31220074239576	9.26016492740841	8.645712321512	9.35171909041717	9.63681156438192	9.0420238351029	8.72560600364897	9.620186940954	9.43294165738599	8.19544591299823	10.0416146186407	10.0187688078765	9.3822114898304	10.0053665680014	8.37770752177899	9.80831023525699	8.45477507536087	8.44765531680083	9.18599465510274	9.5437665034337	8.72423239040923	9.4245719363438	8.25817721320977	9.2561672744822	9.54629434676158	8.58113224264526	9.39648580111056	9.31513251519728	8.64452009311072	9.61533946678959	9.3051985939066	9.28844926878572	9.61160353873764	8.75570716299232	8.43249152381523	9.99901653668057	8.29336375747971	8.48597841575391	8.9167917361464	9.70465561527347	9.16214027951724	8.23542333710693
ABT1	8.32163535512482	8.23537199357581	8.20049851129707	8.30414747933805	8.15013379333635	8.5647288299185	8.26704886227464	8.18921198389065	8.7887611344591	8.04036877039386	8.12696822229763	8.25355609334525	8.09397942648369	8.58642949862339	8.11768635510261	8.23922591230862	8.74855406417637	8.22689914173208	8.19779080116159	8.21269439479677	8.14224242986232	8.31396174040667	8.09898206658485	8.53145984914903	8.9188380918737	8.22877529002216	8.02615479502239	8.03660277325554	8.63322675656962	8.33958376542009	8.43723504573082	8.14093031133543	8.50328740383462	8.10625794727655	8.23574908784083	8.1852795829182	8.20862331754503	8.32080274580704	8.09374856451134	8.16192925216166	8.03790711350192	8.54622356615028	8.38680854330714	8.45727519606702	8.18499450780666	8.31065937487983	8.18645238831795	8.29778700309233	8.51863652738516
ABTB1	8.94416207609779	8.67221486384414	8.52401146236294	8.68564516617666	8.92262124462682	8.72961891083548	8.6218660740539	8.49439738807035	8.70446631031289	9.94997611415629	8.50009176385012	9.71388250174614	9.36045513675621	8.4693227495006	8.92379883117361	8.59793308201228	8.9035705138752	9.04936957054137	8.9343157938462	8.46682948499357	8.63466844364831	9.60941761986796	8.49804539134904	8.77854037148502	9.20073814258853	8.6702937413231	9.05460780844248	9.53264804731541	9.0402346671781	9.35107000549069	8.91538468746737	8.72719297542296	8.92989703233973	8.8381774102418	8.85078066249441	9.42055767653196	9.04140726887474	8.90761083639043	9.02980593598735	9.07377683118742	10.0981266846079	9.96160001083541	8.89527376733935	9.24817006875891	9.91700174297744	9.60196176091464	8.53808963210653	8.92730695350976	9.39259287407814
ABTB2	8.63770513685589	8.18780919178835	8.57345939096286	8.06330466838337	8.52664760444849	8.60277043246008	8.51740836306485	8.19972940195403	8.5495138265984	8.00366510386106	8.5455713579149	8.01112460172988	8.37004406364599	8.26837343035429	8.02435974615449	9.13897626138879	9.17970308916586	8.02149020059321	8.19353629824707	8.16573578333093	8.29010278559914	8.21411057827382	8.43044950976211	8.03625213547578	9.1824924214765	8.10378779572858	7.97193708676375	8.38680854330714	8.57456726238628	8.72423239040923	8.3673065768569	8.40952716947519	8.90317561055516	8.21250169705573	9.08383360106164	9.12102393276901	8.01333227957864	8.21771073129851	8.31585183738854	8.149803149533	8.78354242889281	8.92471295932795	8.10601968916418	8.68222711444791	8.00974899807264	8.05393986631323	7.99505611674613	8.57112463831502	8.56955173519925
ACAA1	9.20418847190008	8.87247723666543	9.32707084111492	9.33957346635624	9.15492767516596	9.53401979080855	9.31384659981621	9.71685236712391	9.32527189838011	10.4123219785171	9.97587700453674	9.87682580256347	9.12773417728099	9.35377612577479	9.31887091746702	9.33413455018456	10.4019214077898	8.98863295192846	9.00425464051354	8.71165559047725	9.37710462969268	10.3002520158388	9.15887678053172	9.25222294813964	10.0077692132081	9.54162901962595	8.1002329200527	10.7058926867062	9.1348183904695	10.2437693325512	8.88553327125234	9.09570415275203	9.30368496004506	9.03351577039405	9.03835156376201	9.3191459245649	9.20358347400747	9.22725252414078	9.19122187636372	9.62562784415157	9.93111580796073	9.6726402953844	8.98591230167664	10.2958370104164	10.7954952562226	9.97443579856621	8.88223318606506	8.69593847203565	9.90747088911908
ACAA2	8.63540776071404	8.67089138781727	9.31331464822527	9.09243667430371	9.13169680689758	9.48693734806318	9.16708152003995	8.58009744414752	8.66521662075563	8.781534633449	9.43723600216391	9.19041835434795	9.1018193342548	9.97491319354234	9.48264329847433	8.82343543639123	9.68736093851617	8.95213722959223	9.20860792545377	8.50044523313301	9.43258968436643	8.69620400087939	9.33635548730316	9.8285746542314	9.36670410468351	9.69928644762856	8.6980079302921	8.64340642698868	8.91355867796034	9.00405211938267	9.19673613865615	8.7812160005362	9.83739761729204	8.9089873452292	8.56588667680051	9.4759112900019	9.12930345449669	8.89022437616829	8.77987623507089	8.83767173873416	8.80789284544328	8.81472361706199	9.13529723376926	8.70483675240442	9.46245803383042	9.48788060706965	10.0913895134568	9.43153847863219	8.79230444251073
ACACA	9.34893381222303	10.0087861791685	9.16214851463141	8.73819427932945	9.53101650380889	9.34413348939947	8.7092781181064	9.20345938893389	9.1327126972358	9.02053603380742	9.60513639197479	8.75630061217858	8.91073068819378	9.21496870873029	8.94855265643314	8.97897996587499	9.19032685249595	9.41655228909464	8.82584112609572	8.72804765748963	9.00236616764784	8.49240560293616	8.8273723170799	8.5851500011377	8.63724033687621	9.11942786684551	8.87727142154156	8.76214147293634	8.94269692131481	8.73822146027999	8.8374001914598	9.65863394911856	9.63848151627603	9.52028428670866	9.25985876057947	8.92174640250408	8.70877094457643	8.72564205427732	9.02984281054416	9.00818262598524	8.66913265275817	8.73950641574266	9.3509498056573	8.52944020185292	8.93304686855702	8.65373855554874	9.31531732618447	8.65660223244514	8.48514375347041
ACACB	9.15517343791224	9.94054942231762	8.76407461194202	8.33289536493845	9.48817658766715	8.85288456798185	8.84164933813213	8.85897369676555	9.29333080465758	9.78642213725137	9.96605482675726	9.36805440633791	8.98735475386439	9.53607813574422	9.26857529239512	9.08554996365643	8.95793050248935	9.2968454020749	9.50500643493083	8.39413798062572	9.87305172564614	8.31608494342214	9.38555404606401	9.3080203464424	7.99140457569412	9.49686504162069	11.9710724046061	10.0631377232019	9.08644504638549	8.91953091540609	8.90473922895613	8.96756335021669	8.38382701984571	9.34730994246863	9.55663212605729	9.05402841623754	8.6767702510469	9.43117271717993	8.91184955932609	9.49126722380199	9.27748521734657	9.14163000283614	8.691156004272	9.40253622138477	9.12530934011549	8.83855895043482	9.12188863137513	9.13146631895679	9.13028677522755
ACAD10	8.59917900233801	8.74154521615054	8.28535631654598	8.34286975027326	8.58113224264526	9.05058731277189	8.41775731647589	8.29654048734141	8.4796065496494	9.38333459832652	9.18555631298248	8.70561049103178	9.09682530620936	8.93412461678508	8.33537380368118	8.62924776463132	9.10913002521128	8.90629126082301	8.4535025407455	8.41059522652906	8.43237101049236	8.73415456056934	8.92228718698817	8.94936361594597	9.01297415967754	9.01978697191513	8.94520315727645	9.34672547096491	8.32192977016611	8.86958775291465	8.65066105134791	8.68954253878096	9.54468722974196	8.99910034318821	8.62076227096618	8.66737617720637	8.52769186851121	8.71655580484513	8.37307953854073	8.53122531429815	8.79110843270906	9.25300299487992	8.58080657187654	9.25695619543484	8.81366090300937	8.58218239670717	8.65066105134791	8.81366090300937	8.85981629643534
ACAD11	10.2381152757448	10.0295608136368	9.79166857618535	9.50065219945636	9.73543763222147	9.95524730068125	9.31363539703205	9.14361005087946	10.7954952562226	9.36584484372061	9.41312764255995	8.70745930746011	9.42419219211168	8.28251929508661	9.4672908747183	9.0263490916574	8.21941421598472	10.0849593081603	10.5847327879857	9.56430640273453	9.49307976622685	8.0010036367273	9.39513919080705	8.59835748634923	8.17796570747497	8.88411587439209	8.96075590993862	8.77951663490765	10.141172345861	8.39959971910545	10.5640499779468	10.2432041738526	9.12079308388308	9.93868261762616	11.096775747051	8.72283648542964	10.053630417614	9.02749853645895	9.39328985179649	9.61263919610872	8.40987627639523	8.4974584618407	9.98477082376138	8.20229193251437	9.12003261461653	8.77529671622731	9.6457584138663	10.1384787661275	8.42519148316994
ACAD8	8.7100467000914	8.39594957130152	8.42542322826056	8.56358460386558	8.88220484679317	8.36221195912606	8.56778199526557	8.40596354087155	8.8784597830778	9.08040483186655	8.70916447096193	8.5623977824905	8.30758237165517	8.79041242453565	8.53738779608456	8.77868385698697	8.87393096384394	8.48275456621143	8.56752537102019	8.24322399676952	8.47691607668147	9.07132063426593	8.67491193916177	8.71085904065372	9.03871865000448	8.9880640900316	9.1814214265311	8.91063580504954	8.81726986729973	8.989208830156	8.54210333294681	8.71903820326162	8.57645358089533	8.45563728696086	8.56822048086651	8.66825989000637	8.56901626497005	8.37764662769408	8.30157973596125	8.59972822786243	8.84246784105353	8.69323046841544	8.2743922961589	9.39274038591882	8.43484630733037	8.56273948603222	8.33177164284034	8.41858501266984	8.36719187283125
ACAD9	10.0555324711374	9.53911548040632	9.44526800599362	9.29447745150351	9.42204581010131	9.25865876627827	9.3838010353012	9.8038798726256	9.47215436337202	10.4488269305247	9.37453658153662	9.73710206575473	10.1845134094987	9.07868919858267	9.51547628527405	9.40253622138477	9.52419657835646	9.5180532048274	9.08530380345471	9.70505840277814	10.2001274504772	9.57252827760169	9.44148431493302	9.51485806020288	9.5525402651135	9.58198745573667	9.47058980154526	9.67021404330811	9.07141758433066	9.89823570387521	9.21235142331093	9.97491319354234	9.95912267578169	9.72147061637366	9.59692071442524	9.63090989739912	8.89841197406376	9.36497206742115	9.36049637670265	9.50269667197272	9.92978021316829	9.71015703336314	9.34908945196341	9.5590496575384	10.2077366440939	9.62638936977982	9.34565040067011	9.92069475512896	9.48965300624662
ACADL	7.98445274584729	7.98144829193594	8.02743177661519	7.98656627702167	8.00061745722012	7.9820124722781	7.99356318631128	7.96532553151787	7.99527745822238	7.99080629648797	7.97698632923407	7.98478768663805	7.99142181724804	8.00190828865433	7.99310470514763	7.98471770679085	7.98442338768334	8.03763792068422	7.98508110331875	7.97091133933564	8.00042023973909	7.98352822013972	7.98895828143735	7.98703762152259	7.97926156948363	7.99011693906476	7.98005244640818	7.97903151335433	8.09161382319486	7.99542189666524	7.98468679821276	7.98569283373498	7.96689780600149	7.97494324773628	8.26648117411254	7.98474741893123	7.97741891920925	7.98206329328054	7.99466605853657	7.98204627843592	7.97742978007628	7.98451532025279	7.99496361546273	8.00445272658587	7.99287982476805	7.97530489409917	8.05527072859828	7.97762721359112	7.98268918108294
ACADM	9.80143873431964	11.2391446887611	13.8910452936423	10.8272455904588	10.0546490244213	9.90290277655022	10.7494546019869	10.1709790827436	10.324329212105	8.65451471391685	9.9254284684225	9.06744087476381	9.81602427128596	9.27449256866528	11.4681141833848	9.45008768839043	8.46029592903608	10.4777047071879	10.7677474419249	9.73270298184113	9.75192207225532	8.86382144869811	9.53821258028077	8.90076878368298	8.62948340389602	10.4658145669763	9.48955128593726	8.74586027229692	11.0377959230744	8.68688048115909	10.4030493430624	9.83239138368302	8.96103285766159	9.68358762740523	9.96006759982844	8.87058398841172	10.4217127022486	10.4264576367698	9.70160254935371	10.2139914390012	8.76015659449669	8.61151533292093	11.3186278853703	9.38872076439131	8.98855992652043	9.46747670718934	10.4573521717966	10.7822145747479	8.5667987116979
ACADS	8.17940227358294	8.33470044074776	8.44448245664781	8.10813717768212	8.33581924109603	8.75626981085616	8.5870777516675	8.18484591264191	8.17235026704046	8.97011488985908	8.02149508993393	8.84796656478842	8.85159742803692	8.76850763218473	8.39189851715492	8.46321243305729	9.16239510573577	8.2752617071979	8.30155216519237	8.5870777516675	8.1955879100302	9.42049395671376	8.52947971915202	9.04466314881145	9.45870578810123	9.04736193151176	7.99916791183168	9.30200044233966	8.11529013243196	8.97998375961361	8.18571927912419	8.17833325619656	8.0119320439826	8.68322539097377	8.25454392909093	8.53751086265996	8.29851614284755	8.50155430636956	8.14661420777026	8.11867931882406	9.42204581010131	9.10437630069115	8.42472535333789	10.1600189606341	9.18555631298248	8.88890089611224	8.33364457439831	8.98923946494862	9.57645273142121
ACADSB	8.03066970886016	8.07214206693944	8.04685594094562	8.02641142871049	8.05718717176137	8.03124018153997	7.99720790570757	8.00903615827315	8.03193247968879	7.98506103762389	8.05104403994417	8.01016604274178	8.01065729248496	7.98405292316997	8.060877144417	8.01338423033106	8.00106455585448	8.0055787221601	8.15255059406981	8.02855224796152	8.04361013356152	7.9908462711607	8.05579945736166	7.98676148860451	7.97799497647224	8.06809385904979	8.00159268047138	8.05030804168829	8.09213107427679	7.99242885883631	8.01026034819256	8.07943898409244	8.00253735179895	8.02995312726821	8.02721568224688	7.98782635101073	8.00485488046291	8.03997405808886	8.05128435712751	8.02676958293124	7.98791309045014	8.01123678546671	8.06209327419156	7.99325080727359	8.01607346425147	8.02193817798362	8.04679414350245	8.18340262255212	7.98567687335978
ACADVL	10.3191819797768	9.48682385235489	9.78986136214286	10.3154056170471	10.3877997873707	10.6672223876447	9.71561489843382	9.58314144042694	9.68525487893865	11.3317140297789	10.8708209134176	10.6230971453642	10.0474295487991	9.92615356694519	9.68903621607375	10.6211315913935	10.1560058107014	10.4391758824987	10.0221055385189	10.9909906637988	10.4621790852489	10.8629952355618	10.0303566043805	9.39229875721094	10.3609761158282	10.3365532439058	9.1906925079961	11.5351593431604	9.90433101175556	10.5396317860072	9.7961340304113	10.3659646911795	10.5693968061408	10.6673700957195	11.0045722714424	10.0981984360232	10.5545734094881	9.51590122258644	10.2666993258755	10.4578326438897	10.8839192766233	10.5893152368073	9.49300533094883	10.8765300060562	9.97489091174264	10.7631833053349	10.5609713104938	9.92138877628443	10.5651575001314
ACAN	7.98789329696177	7.9802590173934	7.99366650307057	7.97969632671236	7.97989931391949	7.98229469354011	7.99785054223798	7.97595533336355	7.98589005180838	8.00028781782437	7.99135421507892	8.00583607527108	7.99571371062818	7.98511074835007	7.98470157413251	8.01330311761762	7.99093790906632	8.00086911272327	7.98990861961129	7.98466850333426	8.00267254488016	8.06709944911651	8.01027204238594	7.98873874084831	8.00693030767653	8.00914070066806	8.069181985203	8.03228631812208	8.00388705275473	7.9901431502327	7.98721402780219	7.99425474889419	7.9860371196153	7.99781885253956	7.98658725824976	8.02805442246134	7.98114965407823	7.99127212113277	7.98735459992866	7.98117673257106	8.01644990136915	7.99793725561802	8.00462957084392	7.99903926630373	7.99400951263415	7.98998710164389	7.98767811801893	8.01621170073173	8.10455940045894
ACAP1	8.42684372584855	8.03490371582405	8.04067531971217	9.03330053587524	8.26300020143515	8.05092773984253	8.56918299836671	8.03471169927623	8.00896948888993	8.39621983960278	8.01299477798908	9.1805424387535	8.04653864878868	8.1478094150648	9.41312764255995	8.13879874377264	8.04014981564046	9.63891403642637	9.52318785138735	8.39446384083548	8.78138515858676	8.67690474322463	7.99700931233909	8.46263793525716	8.01469656595493	8.06032040925208	8.5442934953526	9.87138909582804	8.01107964797097	9.36204837716035	8.74643535493973	8.13570028157759	8.09829992799944	7.9931861626248	8.6038513758004	8.26948514740887	9.75030801839968	9.45075662504092	8.19586489039515	10.1433347793071	9.89471726049232	8.49665115590544	8.6799144273692	8.59004205161423	8.07227280619856	10.3169075873819	8.22124377032357	8.09601565670487	8.04535779707082
ACAP2	8.65641132852125	8.6317272928231	8.77328206382418	8.65976672462009	8.48415733043542	8.57583895417584	8.72714446800917	8.51832308791994	8.56313863083776	8.06715451304604	8.14510330318913	8.43275439152627	8.88626192393147	8.08946285585593	8.80761701500071	8.38346540883541	8.13758239278265	8.614770602202	8.98599594643911	8.48079776645153	8.44144433578331	8.04506751240658	8.54139288684182	8.55336711606847	8.09245515423187	8.58651569346986	8.55998521379176	8.04368560220401	8.71866172950161	8.15963282588565	8.99387787106097	8.419146455286	8.21744707726535	8.42160429922749	8.4625367772622	8.25691331036564	9.0161805628403	8.43651379693213	8.51970452036857	8.63982605830288	8.06334063016034	8.10063887651002	8.94343948353025	8.10730603864413	8.20888780387922	8.42964756431769	8.80092328825516	8.77922282798078	8.13349953796527
ACAP3	8.00040173884548	7.98917408384075	8.07529312121473	8.05757946583773	7.98043364264099	8.0663183878519	8.09301194638979	8.05487777738623	8.11659770727202	8.01912949039711	8.27822030305379	7.99251944889197	8.23030191504675	8.06400805989421	8.01053305084207	7.99293609440134	8.2517915345613	8.02724979802249	7.98376507525084	7.99885344711308	7.98611415670441	8.32466549757282	8.01178153792002	8.06732335845003	8.12902605514528	8.01936669988956	7.96349901227528	8.53664678000002	8.07936143480755	8.2665655833507	8.03660277325554	8.03285990573403	8.08960697010403	8.21947995175228	8.01082424097794	8.0020981442352	8.06349781135241	8.02228412029613	7.99888024228739	7.99696305618202	8.34577766047946	8.20718536189333	7.99627135539996	8.14894341500576	8.30460426938511	8.03201443597812	8.04794603817545	8.00004345818673	8.05597761058523
ACAT1	12.1362292458771	10.4481862929083	11.1621014533871	10.8855685051134	12.074687446465	11.3431623180171	10.6507769839063	11.0449850073547	10.9394586392729	9.90209259779119	10.8440863066624	10.7399155871289	10.6334506631701	10.3196563943475	11.003039523927	11.6937754327173	10.3477736972713	11.8674339731898	11.1419586749678	10.5397020214025	11.816974665902	9.13414793059204	11.8300111020163	11.1943128920032	9.63681156438192	11.4242238636968	10.1696752057729	9.52845193449659	11.3853322890235	9.66385850691746	11.589725901952	12.0715749346698	10.3313642148555	10.0782126790376	10.699480052605	9.29888755440282	10.5449940329087	10.1562562416872	10.1014934833933	10.5832406291422	9.60667058236329	9.19380375838037	10.9695425820721	9.38102402670859	10.4144053699851	10.4603206404128	11.4181417752337	10.1065021622233	9.29825451994117
ACAT2	8.44651094059828	9.11033640761272	8.92079667611656	8.73454162870136	8.50267217675439	8.5388981925285	8.58307131784157	9.51837938000286	8.45609370783093	8.40720371428365	8.8825043330223	8.29857023714997	8.85742858742855	8.43262218273876	9.02334371003093	8.56901140586416	8.85766601509454	8.4035297582255	8.61592798554492	8.6430569907729	9.00644177542449	8.30743478513529	8.40962546103597	8.76448684284239	8.61825202576954	8.49603471222849	8.05996750815368	8.43650085695845	8.65253089238197	8.92883014263093	8.28784275922978	8.58992782941441	9.10040674221191	8.62158973846764	8.38204379256789	8.55715885410692	8.60849208214241	8.89428747276326	8.42656897153393	8.44382673240154	8.26747269899605	8.56064135797711	8.19848387943194	8.35572983974465	9.21880682838372	8.84134079770883	8.57362163916088	8.39871556891949	8.63669519626418
ACBD3	10.1857038438035	11.1352955415395	10.8361848292813	10.426547849948	10.288131115034	10.0187688078765	10.2905109842675	10.926222266281	10.3246954496306	8.78733696862986	9.57938512272441	9.7011755452964	10.6856971893277	9.16662610974794	10.2077366440939	10.8768281457376	8.57775792625399	10.2184413036056	10.3715414077763	10.0615271998571	9.47058980154526	9.4322505399056	9.94729786249073	9.49126722380199	8.66450638077595	10.2161402001036	10.2427281357772	9.00092293352292	10.7082259262097	8.85237303459076	10.4734214657057	10.5442305928675	8.99775422532621	10.2549647392865	10.4286234001753	9.53117704109575	10.726171655827	10.3350879122575	10.2669682307626	10.0092474649288	9.16844830647588	9.31242948529833	11.4733468492408	9.29306199822508	8.66678773538414	9.35766104710706	11.6128015465238	10.2343725920985	9.25222294813964
ACBD4	8.05843898744119	8.05026879682817	8.04523710274258	8.04264444731512	8.01230837775616	8.01084996124111	8.03680993134203	8.04505940678849	8.10165524492202	8.26732506605095	8.17369451010056	8.03014394769047	8.01303234350455	8.02080514570259	8.05641952562646	8.04666525211706	8.04544352831912	8.08901829790918	8.02887540475022	8.02065431016246	8.0050035052707	8.00907623921032	7.99876816632365	8.0405578802728	8.0627657696926	8.11793371061341	8.00421946928701	8.01969240182855	8.00907623921032	8.02304257267277	8.0423175529462	8.06046758424067	8.01238570674984	8.02447937778324	8.08493276123809	8.03403813739747	8.00309605028664	8.00207258632768	8.05105783952672	8.04783403507896	8.18080189575795	8.19203834912282	7.98810349218745	8.14018850382709	8.26233454866351	8.06064551848564	8.01801657469623	8.00686136147043	8.0180716074559
ACBD5	8.00068264319198	8.00591239024893	8.03201959431216	8.00620873829321	7.99938947150862	7.99546223960571	8.01766385007241	8.03406185498148	7.9885027358967	7.99620960146356	8.00382786634216	7.98445661674319	8.00882953806311	8.01506494789807	8.01676630212559	7.99321339587016	8.00247632535671	8.00461235503315	8.0423949967865	8.02167103056759	8.01748198905755	8.00093768141065	8.02287334764331	7.99375071950776	8.00434599114147	8.00620483462727	8.08200732594383	7.99928186291841	7.99890101151442	7.98707579618379	8.01565631536159	7.99373743140024	7.99100014524231	7.99648430139844	7.98915221149291	8.01278292095471	8.01844848442654	8.00236647477648	7.99223097087687	8.00381756799835	7.99357542782321	7.99102903367246	8.02910990425657	7.99272810935323	7.98537104462433	7.99829278498104	8.01467506600326	8.16457312040343	7.99243225598827
ACBD6	8.98074106273337	8.99407289633537	9.27225188806353	8.67765462292624	8.56600970276681	9.22370128585654	9.15177585817967	8.73876929676169	8.89941724736449	8.89982591591046	9.29389070127269	9.10560924839104	9.7459318807366	9.1142875637631	8.88631513680393	9.50538118432983	9.32089889645696	8.72456687790612	8.49979007638149	8.69346467737818	8.93431538516451	9.12414527466924	9.13724342008411	9.58130085239714	8.99158241264681	8.98400932803562	8.92392788228968	8.70516179853283	9.31439555843037	9.19648209132859	8.94377992972291	9.58130085239714	9.43750217356754	8.81893528133903	9.48202243322224	9.27473493312935	8.63770513685589	8.6144163601755	9.06892089648134	8.55835880335719	8.76046795569377	9.44148431493302	9.01508468487001	8.45999524932336	8.84940514915417	8.84544556820958	8.76818906845887	8.58658149718737	9.29333080465758
ACBD7	7.99960662722872	8.08846853621309	7.99284299371223	7.99942833525352	7.99424616274512	8.02610591878501	7.99698351714114	7.99636616231318	7.99793417310991	7.99636280867777	8.00482027457617	7.98780541807739	7.98834513186591	7.99371940222328	7.98831600387133	7.99516976626094	7.98432842944755	7.99397491456642	7.98599056227307	8.00360109698064	8.01215359139311	7.99787454295198	8.00241852500968	7.98404645011535	8.00150911059849	8.17282121468829	7.97954117976285	7.98077903698292	8.00676217927131	7.99801806087366	7.99074159661608	8.00949915149315	7.99395579639448	8.00623660563695	8.00936576422023	7.98489895798378	7.9918221574581	8.01655818178986	7.99907061297379	8.00714153622992	7.98918422862938	7.98747582877529	7.99074080972432	7.99361384335099	7.99036289740542	7.99468311661329	8.000637758278	8.01428212772207	7.98518026884477
ACCS	8.69578582883701	8.44311147732775	8.64721208189641	8.41566064864083	8.21947995175228	8.29696481237566	8.32841023799621	8.25566334539406	8.67842963821711	9.28365242680408	8.54130879440813	8.25454392909093	8.17884443127626	8.15947038506084	8.2400678293885	9.29333080465758	8.16109869980254	8.77415034977232	8.44170464523558	8.01292991341934	8.26134550423337	8.2874506991379	8.36794624481079	8.3439245144847	8.04968388456208	8.27814902687637	8.55211386903217	8.81021799307599	8.39654131570656	8.42757101409757	8.39674671048127	8.37051024927098	8.20454706755835	8.06508253747915	8.70196301695154	8.55109753481859	8.08522566600136	8.3478325523995	8.06664669562855	8.31852663687984	8.64197064882841	8.39362657892214	8.23019002913329	8.23505109468472	8.29539309005704	8.21203793686522	8.18103434569857	8.47018239959823	8.62546376322934
ACCSL	8.05365620853404	8.09598354428152	8.0388402833251	8.02178786497994	8.00909211231658	8.11608700821854	8.012243806568	8.09884819113747	7.99924961257477	8.40753384525273	8.0581570720523	7.9968127823735	8.03138013455832	7.99961263501459	8.021796859491	8.29601757451532	8.00349424260953	7.9994371139269	7.99511224511166	8.00990034697298	7.98705310594037	8.01487893374458	8.03687562515199	8.08757859977183	8.10959973905936	8.07626239741696	7.99533931562481	8.10168734300572	8.0358440627775	8.04297743354416	7.99915226110363	8.01659166598589	8.33155875017503	7.99773887683491	7.98913491299949	8.2915260582137	7.98649580052525	8.18981423606353	8.03052566687239	8.07027389415761	8.02109602566766	8.17125122279932	8.15375208021817	8.36617354301039	8.07536293301273	8.02493054105368	8.00062430696228	8.08270171993994	8.34694748860204
ACD	8.63422576438587	8.60627816025623	8.70128056215983	8.82562957588403	8.97959889625892	9.05038963331992	8.49733318616532	8.52212089736635	8.66017999679083	9.82931831346841	8.80835660727476	8.80260710265162	9.03465168552564	8.68804304004935	8.35012683542495	8.91702775226107	9.27926224283525	8.66765774253412	8.32781030644269	8.64765451618892	9.05667531390114	9.56904631707286	8.52874529117793	8.91147384055909	9.21909303568899	8.65588645401179	9.43383303591016	10.2067042344001	9.17386735773079	9.32299280849675	8.64184542267295	9.2289384150484	9.03720336216343	8.45434048033439	9.13603028193849	8.79896124742257	8.55009864761896	8.56316852502517	8.61995364787051	8.71402501369406	9.75230984814632	9.1784405150831	8.40490634889604	9.66426326715064	9.87473587037241	9.27658924928893	8.56792164973776	8.10079951585339	9.3634858326913
ACE	7.99720709033026	7.99920942709879	7.99923885560606	8.0283330456359	7.98832031033807	7.99455589193624	7.99077996602878	7.97872164719461	7.98341780525638	7.99897799621987	8.01029552544114	8.00488755195398	8.00466265150419	7.99065596496906	7.98828499942313	7.98558573456676	7.98989687585973	7.99196266621039	7.98860023517395	7.98740198510041	8.00440996894309	8.01749183215838	7.99384042791974	8.00487389404721	7.99225788713685	8.01333461835849	7.98696705042858	8.11387497575291	7.99177050431518	7.99471872510326	7.99173950160366	7.98142977505294	7.98706926440431	7.99038021843356	7.98535156842503	7.98565672855921	8.00367573083168	8.00096824273505	8.01436078255725	7.98917707897971	8.10879776952698	8.00903873465234	7.99133435500123	8.01453084012023	7.98753652589377	8.01261403862436	7.99636269516252	7.98699270985262	7.99806543809016
ACE2	7.98914522494488	8.00735666439627	7.99915055102766	7.99327343704157	7.99218022963244	7.99337187115833	7.9964434696445	7.99784304714216	7.98174391693313	7.99583708758645	8.01490853738399	7.98066503954047	7.98160046170216	7.98040240005352	7.99482846481698	8.00341219754202	7.97977888926226	8.01058465792463	7.98260401243672	8.00062122989879	7.98613277732714	7.99055396844378	8.08655873440468	7.99782734072324	7.99763920675239	8.01675046321838	7.99698549487118	7.98702175103362	7.99589953554596	8.00092870988935	7.99945152295569	7.99406485980668	7.99515945414013	7.98809908265725	8.00050878175686	7.97822085913284	7.99198024764145	7.99284623702228	7.9898639010839	7.98795678158401	8.0026881559117	7.99240019223123	7.99415548546114	8.00671879749395	8.00305944108482	7.99772868747383	8.04179395536634	7.99199681330341	7.98964980179421
ACER1	7.99246745105498	7.98671569800148	8.00550126184147	7.99276916294488	7.98064671884995	7.97615722266164	7.97922797519256	7.98460144616324	7.9826530948315	8.011188885793	7.97235840085084	7.97891122598033	7.99715573120633	7.99347862128708	7.99783802335634	7.99650287360833	7.98727438096053	7.98207681389823	7.99830444366274	7.98799567647793	7.97429463547156	7.98503390883588	7.97821298404932	7.9957756235304	7.98466019459419	7.98017980120102	7.99165693441614	7.99554029855654	7.9833423747696	7.99453985041004	7.98067726049962	7.98733296246464	7.99344871679187	7.98266163563776	8.00366510386106	7.99446266398816	7.98901141796137	7.99155949934511	7.98855318689889	7.99232998385261	7.99516359154498	7.98528081201157	7.97976863858918	7.99365027933089	7.99769316597502	8.00455615603623	7.99677932844666	7.99163485608649	7.98899862536565
ACER2	8.00333372730213	7.99746890712104	8.01752287956475	7.99660088818833	7.99978203270467	7.99044570919285	8.01069958208992	8.01946882660199	8.00960612603969	8.00191755367784	7.9903569443992	7.98332236388892	8.00191198723199	7.98775115702372	8.02561818862457	7.99007825288448	8.00136496000702	8.02819813133288	8.01696038064989	8.00395445458441	7.99470956928001	8.00763540209158	7.98915038529977	8.02006504066106	7.99631228010851	8.01591072118669	8.01688916133661	8.01223790842927	8.00463452603644	7.99002000209785	8.00539423559168	7.99253596526832	8.01621618961237	8.01969240182855	7.99120453267308	7.99478732618943	8.00068996895504	8.00543232038987	7.99314738062124	8.00320508726277	8.00338857448954	8.0088027101425	8.00595553863459	8.00055792508817	8.00748478603611	7.99918527931514	8.00598954438992	8.01101599931043	7.99301053912435
ACER3	10.9922732924227	8.90413663018297	10.0004960916006	9.6815311090905	9.39618026277733	8.47865246047081	10.4316086827418	8.52104768654506	9.5837584752646	8.83449935615418	8.82307179758264	9.65182876574381	8.47372767335528	8.35064324026746	8.95191774913845	9.53762581053541	8.4437962808357	9.18480716915922	9.60854775427407	8.98591230167664	9.7471042680369	8.33219232101454	8.98442813102705	8.73073773450121	8.37788716940897	9.51547628527405	9.40309049620212	8.54685928567892	9.41026168165976	8.65913677977488	9.16662610974794	10.4867960663486	8.75781590070958	8.79483598015396	12.1878772559653	8.57789834847389	9.3753724976635	8.62924776463132	9.57794168091726	9.38672147163092	8.42703755825189	8.44158982404976	9.00300989326659	8.56779469318516	8.34268285844579	8.76622613197435	9.26426969638854	8.59229565745158	8.2809862951537
ACHE	8.0177213885135	7.98942443135062	7.99755578299617	8.01960535934565	7.99767725840106	7.99647680801068	7.99626740343321	7.99909889783014	8.00700091406648	8.01341251957933	8.02153416060465	8.01186293216139	7.99508132708531	8.10426054146928	8.00335641966045	7.9945905570165	8.0055524885096	8.03514511417774	7.99585705384541	7.99546034853956	8.01571452256706	8.05539591470426	8.02558962203963	7.98864311777661	8.00946081749115	8.01896869708174	8.09107220183158	8.09118618399838	8.00515532995134	8.08585594071082	8.03096888961618	8.0035358331699	7.98431405032859	8.01675408980487	8.02263582301005	8.00145650835755	8.02645317090234	8.02356250222273	7.9989038565615	8.07854866422005	8.1708272613928	7.99870280066917	8.00476051997987	8.01498306221132	8.02122783308429	8.13751919242496	7.99327932970367	8.0006855145643	8.01775683949849
ACIN1	9.24428695881812	8.87770082527117	9.35766104710706	9.26174599911295	9.01864483398142	9.21007533031451	10.0009996233834	9.05645363650206	9.50790855335499	10.0039092738966	9.87014843122223	9.77437715923195	9.06269105776829	10.1826647542276	9.07162565434547	10.316179769574	9.67918894450563	9.26502144423902	9.51087186109024	9.37847619692468	9.40057481510392	9.58590288754299	9.27314150511351	9.34996053551399	9.70907282207604	9.48233792452965	8.46583304616599	9.76473102488336	9.32163882880002	9.55998155510783	9.32299280849675	9.10657870341449	9.98850371254002	9.30856770716622	9.61085057442804	9.69766422375168	9.48566958178311	9.76780547806605	9.41685301723234	9.42387700261986	9.60826340177768	9.66308687561113	8.9879972505531	9.45220067522992	9.52383173181464	9.31887091746702	9.40253622138477	9.08644504638549	9.24186226899927
ACKR1	7.99743066712798	8.12506144630569	8.14796592720604	9.13341452194835	9.22701333117336	8.31420438581197	8.0237497093873	7.99040100419747	8.0601129594323	8.68283161089053	8.08500818417956	10.6819645223769	8.05484807012217	8.1749038382172	9.68415391584039	8.16811880623005	8.08398251527154	8.53279568667537	8.94644065032421	8.01551947058601	8.7617424630865	8.78389647315207	8.36091879468235	9.08075904192493	8.03357573774953	8.30086356481298	9.96052758699859	10.0454753026749	7.97963259108755	9.85746446877529	8.12168219848452	8.54832565797639	8.13744846745884	8.00550126184147	8.40546224540923	8.04562599035844	9.26808016373055	9.55519766256919	8.10285459154471	9.94149336815774	9.23418233744817	8.01642863727958	8.59403365639463	8.11694296045085	8.227822415849	12.131239136223	10.9254484016205	8.017852705962	8.07921515808357
ACKR2	8.02824637892914	8.0119170962056	8.11131491379133	8.15994321489615	8.14574340074008	8.00560487973335	7.99907488655714	8.0489524300642	7.99777640204949	8.24815939825358	7.98004115605527	9.23501276231126	7.9995122635177	8.16177448953021	8.78980730093483	8.03135918513471	8.0386317129507	8.00928768548526	8.46021904644492	7.98559433715088	8.18588464021484	8.01564515135817	8.04168977307887	8.28140522108937	8.28126254928958	8.02638638215612	11.1552526388214	8.69916204118819	8.03046000792806	8.13787054682767	8.04226138084181	8.17994367930586	8.00820743464265	8.0171559668001	8.06743196559101	8.04296556730624	8.29404821104433	8.1257201199851	8.02974890862887	8.5471204400217	8.40254742147745	8.40807366757322	8.2674877004294	8.0495961815228	8.92190961067578	8.76750658610952	8.62833665484893	8.11070978022009	8.08136804730114
ACKR3	8.21604941709154	9.05417382306333	9.02283126406602	9.25097690077488	10.198304812358	9.21819656114583	8.38014747430115	8.68774854176245	8.86715958376251	8.29625951472298	8.94139615867564	9.98196032631323	8.58227269194623	8.5144482932424	11.1277100209057	8.50758024399819	9.17101181103008	8.52320866502181	9.77068842091144	9.31751840965142	9.15387544001217	8.65822827056882	9.4376847242711	9.40065245305553	8.69475825898789	8.8673790070626	13.1249199760323	9.28381835836324	8.19758815194848	8.8384050619082	8.34981653090099	9.4240209842194	8.36269512275964	8.42556423874818	8.17302438159606	8.32037644366552	10.0837814760046	8.78293058815651	10.2820506493944	9.70090464690331	8.58861193018988	8.62758532046529	8.62340934739956	9.13676982786504	8.18395066464243	10.597176728362	12.8081210362369	8.33682157769561	9.29584376846514
ACKR4	7.99251217057315	7.98626287007293	7.98420686161566	8.01323947124983	8.00136727653715	7.98186044617889	7.98036828649709	7.98522611156799	7.9836139153996	7.98705464503015	7.98160119962369	7.9740760160336	7.97891607318623	7.98238232548439	8.05602575751783	7.98417099493377	7.98125479670236	7.98054130257607	8.00935967894304	7.99793650444119	7.98811963941302	7.98929588729132	7.98288854602031	7.98699255994821	7.98049143883047	7.99213929576812	7.9867780615331	7.98919762495603	7.98491657600454	7.98469849359045	7.98821133932759	8.03262333754974	7.99033849117796	7.98469037919904	7.99293516038413	7.98327557515904	8.00018335678865	7.99028991608641	7.98924534066695	7.98034205086802	7.98444270286626	7.98521231971527	7.99885193517286	7.98574245374428	7.98728868239069	7.99329492322807	8.06392405981977	7.99988103370638	7.98693828015629
ACLY	11.3503285948399	11.5624192864063	11.610626312246	10.934618993062	11.3357048589567	10.8585633292428	10.4734272869635	11.3244775076254	11.9829328436248	10.9935356296934	12.0516040816642	10.5494153188496	10.9479832214565	11.4782829308624	12.0502444994243	10.965733243394	11.1070162155249	11.2027601035569	11.0353732236835	11.3123940534769	11.5544564577492	10.157179918287	10.4042407181454	10.5814914851122	10.8941649906464	10.611911131302	10.4511106943749	11.1010233542025	10.3180615324376	10.8913573669308	10.566796217928	11.7518142627447	11.6228120102365	12.0390025064515	11.4811031252066	10.880380062105	10.7750126901245	11.1295093834611	11.2664626602158	11.004516829252	10.4912437581129	11.1086233140402	11.5268375842285	10.8346886509116	9.94108356038097	10.6702377999457	11.7964628858939	11.6566231209308	10.2594810809981
ACMSD	8.15190372659856	8.20945181825628	8.17725716891427	8.10438765847133	8.1953218469047	8.27271658373934	8.25649123429319	8.13213307124049	8.12798524323664	8.26612309522671	8.17677531270264	8.27704070632591	8.23387520934832	8.36540676731348	8.215986539175	8.16883200467403	8.46094064813592	8.21974906235588	8.13222062058819	8.29061491206863	8.19455649683743	8.65632472905978	8.46520242201433	8.25446254141318	8.51930987444971	8.23227793519733	8.4132000258067	8.36130517379546	8.07889871181992	8.30343751217695	8.25285726961067	8.14528121411458	8.27356468176969	8.4274785136345	8.22043125130587	8.56702814165599	8.16807151045197	8.27609380671501	8.11044981173354	8.16394185004619	8.45814278565463	8.2366387783006	8.38196071600998	8.22904686994301	8.48417682731558	8.27854310726437	8.17781054958498	8.40639560319807	8.45814278565463
ACO1	10.9013527093837	10.9749017861382	11.4448170125585	10.6455981436466	10.9570540786326	11.2231387248878	10.2257729785078	11.6949220464583	9.7968866670151	9.85050327727547	10.5207627641537	11.8614325788544	10.0065193087169	9.8067289220177	10.726171655827	9.56247684282621	10.7098698655878	10.404596672584	10.5066382514526	11.2611723339803	11.3712655629852	9.91616967914584	10.263892363941	10.5684398397083	9.84960584357741	11.6511084963951	11.9618810034962	10.4066124261919	9.92752145593671	11.132107395513	9.73110595184429	10.3422356531619	10.3340918504801	11.0886939161385	9.20048711407262	10.0416146186407	11.5782505305939	10.3848466675637	10.6833626658831	10.7050624142087	9.45901542979353	10.4646468012485	9.91481308124741	10.3691013547673	11.4372310636307	10.6743467390256	12.1986898207643	11.0805030535438	9.42325360940254
ACO2	8.91902522174759	9.14337282010958	10.4555187103305	9.24484097877202	8.62061730591091	9.4937377741871	9.08862857536798	9.72435289499951	9.03858832302694	9.84275587943474	9.98645991547591	8.72883822954812	10.3076984014531	9.6089940110313	9.04038868746446	9.65644549670706	9.36778763433725	8.70248569567942	8.64197064882841	9.11125670849367	8.67650073573376	9.89823570387521	10.1005532908715	9.20333009524743	9.94729786249073	10.3702457059796	7.98347406500544	10.2071545980372	8.91528003063416	10.1902120984	8.70154612051028	8.48346618819528	10.1047798407355	8.98821030454619	8.80608499651282	9.46929433763787	8.91224212494933	9.94054942231762	8.9541749632321	8.75136713887077	10.1814817836796	9.89256848796588	10.2644560554379	10.8169508253842	10.6095294765797	9.73543763222147	8.78373376102822	10.7432875897092	10.7671855574328
ACOT1	8.17067522071302	8.08044526802685	8.4558984547328	8.1687594397989	8.05749527049506	8.35014658974821	8.62224053673041	8.63678520489925	8.23657249937472	8.30265220941678	8.37704268817346	8.38349582414243	8.31691178578912	8.8293821564976	8.44909999405095	8.25419471818254	8.81833934799234	8.25054715524663	8.21620278989337	8.4332656378487	8.1523695914944	8.96762870353655	8.36606523877007	8.84418745453256	8.85058744703954	8.43097395300096	7.99190158445512	8.80452273735341	8.12714872669426	8.50188928249114	8.32602084948387	8.08362654248528	8.82163134390992	8.4655241473005	8.06758052538153	8.63568691951652	8.19953652290647	8.31977118147289	8.20285655420246	8.08707819373395	8.87423375562678	8.85569389605346	8.11053937710595	9.12390072400205	8.56707889316697	8.47691333228006	8.33124100635245	8.3664948669555	8.54705811420206
ACOT11	8.11527714357947	8.23514247429743	8.215937976072	8.11223628126729	8.11138052938457	8.46521498551535	8.04137983221552	8.28426388836295	8.25198264266695	8.85289520690759	8.37939914992459	8.50733931703951	8.27190725027869	8.32305592012507	8.11808480796821	8.14340129536876	8.20365943219408	8.01088920233103	8.12392769234737	8.02082786319551	8.25104754805309	8.3556599415191	8.1508146350635	8.0448432562475	8.11789964092451	8.11936917763123	8.54056947257141	9.20106720761813	8.16104598916251	8.69806385396936	7.98931408193537	8.20998893838255	8.31489865557373	8.0266884293298	8.06353278079054	8.36262490377692	8.09826475799945	8.05608336397459	8.35395406419033	8.32308249586931	8.42078131119087	8.61918108616194	8.0001931258114	8.47711952170063	8.12905277231189	8.1353754912916	8.06481212463728	8.02422467808013	8.08559636285167
ACOT12	8.00951374991052	8.00714011629834	7.99688349175271	7.99306160694504	8.0688338749469	8.01458667266185	7.99587520193898	7.99607513560727	7.99189155049266	7.99482846481698	7.97799659381965	7.98678898869119	8.01622057954871	8.00053089405457	8.00349758202433	8.00701002597074	7.98986620548838	8.02424549092511	8.01388148102817	7.9991356443587	8.0231268622565	8.02091529528247	8.01732141739133	8.00050325885196	7.98818461081598	8.02720371189758	7.97699195835327	7.98479840777686	8.01344351665724	8.00590847904598	7.99987027819485	8.02200260478514	8.0132514498973	8.23042414178802	7.99340668734552	8.13536345932577	7.99730849506641	7.99918527931514	8.01012563612315	8.00896709240801	8.00955629452695	8.00939518587129	8.04509739419228	8.00049586225492	8.01780339763902	8.02174714690283	7.99724111815457	8.01077412005034	8.0460429826084
ACOT13	10.7663555982175	10.0454753026749	10.9235221312199	9.90691440048274	9.45558126946159	9.63859338065465	9.58052608869149	11.3382303116965	10.1374118327595	8.83767173873416	9.86790167680952	9.12102393276901	9.91771843820795	9.78642213725137	8.95228956921332	9.51870780024099	9.76161750600602	9.26650344315221	9.11723585269119	9.37628771715465	9.56178311269044	9.31860088695811	9.24455180977593	9.56247684282621	9.88525763394514	10.3731732735462	8.68523931041881	8.48649560140747	10.3541768984441	9.27634145462212	8.982803625889	9.46763353406237	9.08179230519947	9.49658085552992	9.53677643828595	9.05426612799568	9.12880679211877	10.2885735276255	9.36868629002013	9.13822643614191	8.58909681912905	8.81381827019277	9.30493664742952	8.18739112767878	10.1438914801418	9.68937090775026	9.1015796340713	9.44239642311626	9.29013137928213
ACOT2	8.12614069077197	8.02413681938019	8.35536159864168	8.12224963547925	8.01092028230632	8.24395422464708	8.29041816805019	8.50620149568389	8.2277381518398	8.15138004118015	8.31024849534248	8.2154499477995	8.17588367118914	8.64551430930636	8.47111015398067	8.10383153202125	8.72631036843676	8.13808574527968	8.16881498174483	8.28010450529822	8.12062877459152	8.48909551915046	8.23502824639431	8.56768811859361	8.66477539871781	8.2522025455325	8.2834799032814	8.57127287523876	8.1808581305428	8.31324414710494	8.19273115693594	8.09209020069959	8.62072833232346	8.40486539519067	8.06647455546813	8.60171195865051	8.13561423363164	8.1550636042658	8.16856797226967	8.06724656963293	8.61140490641927	8.64288411823589	8.05059378980312	8.75216580845886	8.38183806716788	8.20049076331251	8.13416933750693	8.3630018734811	8.37549261297171
ACOT4	8.28630832065519	8.17125122279932	8.41701828549972	8.33380067310595	8.25658184964786	8.61467924915588	8.31453814654332	8.05082048953363	8.54924328100309	8.3739390961983	8.11584090227711	8.35137571314914	9.69229515418937	9.0127155011067	8.3565811768657	8.35581303199637	8.59462822610549	8.28396905303214	8.10732093505458	8.22503976194919	8.27430071141516	8.6038513758004	8.074644277463	9.99614117397432	8.77028654759181	9.60409175025904	10.0214108044812	8.56552811190651	8.77282098097336	8.92471295932795	8.12661239560292	8.11904860970402	8.2914593712611	8.0729815586826	8.35555031642381	8.94251157803451	8.16216716566648	8.70957534957568	8.11085049456786	8.27548294859997	8.85771244769513	9.15748491783252	8.00630933110308	8.73222166630189	9.65947909611175	8.33781570289727	8.2976283504703	7.98408958643903	8.22953804636364
ACOT6	7.97990952132422	7.979718277866	7.98283155902967	7.97373521438502	7.978969304097	7.9839517042184	7.97830692328701	7.9644754747432	7.97933155530357	7.98877112329923	7.98601139792253	7.97821464362641	7.97828741341426	7.99419223819708	7.98422154439161	7.99487769292625	7.98058223722793	7.97706545862115	7.97094629962094	7.99513862235598	7.98611535764754	7.98819173958575	7.99653787943535	7.98901300612232	7.97053615070864	7.97732943175805	7.97311300316216	7.97395333278036	7.98185152167694	7.97750534715951	7.98635034754445	8.00001968111985	7.97923116363406	7.98466366790542	7.97822392768568	7.97788606148248	7.97815783861012	7.98460615378419	7.97986099349513	7.97889631238634	7.97181397694151	7.98346337230868	7.98455720421236	7.97772041926301	7.97546744666092	7.97812359538725	7.97678019073945	7.98601643194762	7.97708720100779
ACOT7	9.0028145451313	8.92059010224836	9.42796360530451	8.59252043857311	8.88200742279179	9.04467032742788	8.91072240059866	8.91663754920614	8.69924719843245	9.64618433899667	9.28663423574919	8.61243576288654	9.16009158070022	8.85083400461398	8.90657965947168	8.41823484269728	9.07777533477439	8.69631022029953	8.81491040288806	9.16796596409641	8.99320702460809	9.25071087144047	9.35947033162234	9.29641264987903	9.17243193180525	9.05685455532312	8.82999377661206	9.30075473897848	8.78586304918833	9.7704399454573	9.07279897532953	8.73599268873961	8.92389911196902	8.71580812227687	8.36570086452178	9.13968064130474	8.81808592882984	8.83219883775218	9.03131458713554	9.00060613686403	9.37823230027557	9.26269253014461	8.86713800602891	9.23955051899933	10.19018178176	8.93479050827905	8.42961083168004	8.81428192727778	9.28000265493565
ACOT8	8.25093046052762	8.23233133436023	8.26006107804128	8.28568619841477	8.2544101880635	8.45859955300056	8.22267610583624	8.41234091127304	8.18981423606353	8.68238805668939	8.25293472594936	8.34632643390757	8.72883822954812	8.48426888796465	8.13608185383163	8.23182177107435	8.76904533167276	8.17436573092721	8.12458189099693	8.16355323572968	8.14632950507744	9.43900274432719	8.27548294859997	8.55522968665169	8.86225961628994	8.55061013403998	7.98351807646742	9.12226372842401	8.25574071912843	8.96932710415278	8.21145132646165	8.16612936347631	8.69194968182122	8.30336378106341	8.21388469597178	8.34694748860204	8.15561560129706	8.2187484455163	8.22089048579432	8.07488039021423	9.14560487216276	8.88089314989217	8.18880043207089	9.1729353633294	9.41229779845075	8.43746428548859	8.09657968223209	8.2260352848323	9.42578457409558
ACOT9	8.80273499998311	8.71266639796391	9.0166976776394	8.98179981718683	8.76946570618951	9.2342896232237	8.8124122743596	9.33802482057323	8.53049145016501	8.71468148579141	9.07733377272084	8.82963814881928	9.30221010310253	8.85212382566138	9.24986055782864	8.58939662023795	8.77926386861103	8.75283037552755	8.85437042426518	9.37048233189221	9.25507717313361	8.71071289101444	9.05604522556483	9.51606027044247	8.66943785300738	9.38526963587293	8.88603988131562	8.5811795523325	8.86285291624778	9.38006524555102	8.91888271071225	8.53601732949438	8.90227414462009	8.5106609670028	8.36214470401031	8.50561914628242	8.82458471664661	8.82836260448794	8.70985429348321	8.65614913633313	8.7404058275512	9.06469521085181	8.83325274855072	8.80776302819875	9.12576104407886	8.89337053284693	9.05006247244763	9.11439921033033	8.94477506812812
ACOX1	8.20119700415127	8.23448658611978	8.2522545679966	8.15978520546127	8.1521140351644	8.10186648216408	8.29264382835045	8.31973981604812	8.12724467679534	8.10578874034798	8.20873447831643	8.11538814443567	8.34410369018424	8.15036647685365	8.32406879438209	8.062010306695	8.10546401311757	8.17115198228455	8.24402859822891	8.23581751153872	8.1491042276161	8.00382752481634	8.16854581761866	8.1761242088523	8.12967134429216	8.27321235325193	7.9855382306336	8.03663292412574	8.10479544673621	8.12141520765417	8.15717274083349	8.11645162468642	8.20176885261549	8.2967138180533	8.1509793076133	8.17429777323808	8.21677775106016	8.20556829417525	8.14997062889742	8.11975196035548	8.05464976472882	8.14151004326908	8.3230807795178	8.10014712395128	8.251329754737	8.12776921665434	8.30482171144605	8.27161446255774	8.21616740754551
ACOX2	8.07211854564875	8.05730474941693	8.10171619364258	8.52596633897814	9.74028016638386	9.04245746046472	8.17694421577447	8.3985903126632	10.8730052488387	8.05670477158828	8.69088189930958	9.07000498417951	8.35020806584817	8.19483677880736	8.24341264759921	8.00883849193926	8.30943113702135	8.176534247219	8.54860012988543	10.3088424222841	8.64706888710284	8.48155325557619	8.09991841583191	8.66254865657114	8.13267282279245	8.20399609776732	9.84600857492117	8.76453921259453	9.3573243695468	8.70052601052275	8.19977098105591	9.73067597377161	8.49359627877463	9.74431883582137	8.61352974784938	8.89345906926044	8.91464382609799	8.18636541822041	9.41930283504188	8.46529307551787	8.27222260326781	8.35677711336625	8.08574230816105	8.38567713118049	8.05619915347309	8.83031437697161	8.88650071546507	8.01693433192275	9.0480465574113
ACOX3	9.15398117572329	8.85217669671863	9.13028677522755	8.78844836244341	8.89382267149149	9.30368496004506	8.95342009665334	8.7408089463318	9.00300989326659	9.60589720251007	9.33147940379141	9.48660758494829	9.2294828622266	8.87953815679295	8.88483130980894	9.18432021176542	9.7011755452964	8.83383101235725	8.6767702510469	8.94251157803451	8.9954013082155	10.3289322669233	9.37953551991	9.08596849326224	9.72826232759756	8.9039650477901	9.01864483398142	10.1170680103695	9.02530694863592	9.38645621279374	9.19380375838037	9.05842705301485	9.51449370650137	9.02792532500059	8.89820563486068	9.43153847863219	8.69358465776538	9.38822723881153	8.65351955958466	8.85599930948411	9.55067886768122	9.00464990220484	8.99445704202024	9.38787257578817	9.53293335194052	9.20388518346937	9.07255159151668	8.72970577012082	9.45313158314554
ACOXL	7.98431073150365	7.98842281312769	7.98188724414799	7.97670086672056	7.97693966145435	7.98137722243529	7.9927107689151	7.97902868311403	7.97363893930664	7.98428171689266	7.99831295059819	7.96803955144708	7.97938232824048	7.98223667005849	7.99430758537529	7.97803719871298	7.98123302057139	7.99077409717044	7.99913233135329	7.98735655524898	7.97759862469566	7.9761913792959	7.97483973534355	7.98519827965656	7.98156573252796	7.96686259192948	7.97757088252596	7.98053078230154	7.97340286426848	7.97992755031163	7.99270544680925	7.97528960185524	7.97545829453136	7.97126435119716	7.98386409420394	7.99031583580103	7.98149828178806	7.98411771680473	7.98198678134348	7.98616483725313	7.98822810635098	7.9748925358795	7.98070519108359	7.97318728825172	7.98368187360836	7.9785838773414	7.98631412444951	7.98423540620462	7.98423032217293
ACOXL-AS1	7.98622003116256	7.99810179224753	7.98330498093521	7.99005527047985	8.0005253465506	7.99508471882776	7.99710182298665	7.98694300191029	7.99253244936171	7.9784802426878	7.98849471403097	7.97732943175805	7.97915276717322	8.00597404185394	7.98712690267006	7.99296481472048	7.98596463634144	7.98682867079523	7.98900795151764	8.01962682397586	7.97806373136857	8.00692681444747	8.00369285148667	7.98891411030355	8.10014154492046	7.99607817058715	7.98608606956261	7.99057624584156	7.98284756918037	7.98365939067057	7.9914693426126	7.98886953811531	8.01310747335834	7.99639017617533	7.99651901921193	8.00756426462737	8.00208484157239	7.99635843214809	7.98733552506337	7.97954269179424	8.00046332954049	8.01769466321047	7.99664663412999	7.9902273853212	7.98287521935082	8.00131057591779	8.01598945798927	8.00244250100359	8.00808698100162
ACP1	9.40993041460373	10.0638518127277	11.0628595076432	11.1336118282268	9.77942662530111	11.0632909139095	11.1758708936997	11.3250342169091	10.2930467168219	8.7797571906506	9.96347250521294	9.55438597940758	10.7582242358708	11.2323857229629	10.9324299612061	9.00093019521735	10.682458293241	9.4819936500817	10.9166089289026	10.6048080068741	9.67318472727207	9.46993773333363	11.1985572856926	11.427667349569	10.2668612233779	10.7325152722205	8.84316697637218	8.87800351744088	11.0837058980764	10.1296815827221	10.6864470766428	9.50150720604887	10.7433966845132	10.7677998873217	9.47435624471725	10.2148974985478	10.7262674036896	11.0349775721062	10.8232073067004	9.34848011662231	8.84185240698969	9.96166570348833	10.8107824635181	9.74919917320538	9.80729539510403	10.1775028208872	10.4127597831641	10.7520210386991	10.4217410513546
ACP2	9.40253622138477	9.1220840282467	8.87011486084216	9.85405149624594	8.60481116070139	8.83767173873416	9.83624616179196	9.14386095941322	9.20506833632206	9.72061458016223	9.45650105060887	11.2558689759393	8.99407289633537	9.0445026682458	8.58992079445987	9.28588704984779	9.57252827760169	9.13628123389825	9.12824943506319	9.06641504779003	9.6690972953593	9.98344346220862	8.75731522310916	10.0020248705451	9.37790709453485	9.5761583353595	8.77463211123428	10.3014138525125	9.28770505970438	10.0659775320207	8.71348428423628	8.96913393421941	9.95094945160503	8.64809485699062	9.27800933407345	9.21513147686911	9.19797496508552	9.12462338429364	9.03227138531702	8.92023949598279	10.5603825226709	9.74309634929932	8.55693800291136	10.4403035082906	8.84544556820958	9.91771843820795	8.77659201315515	8.49272852084286	9.68271343520104
ACP4	8.07678525904926	8.04908707762076	8.08203477863366	8.03824907329497	8.1395607886277	8.08442274332392	8.11405976418938	8.12019168448115	8.06955765623558	8.2637600950238	8.13867506395529	8.17406147110029	8.12227405416887	8.11182274536131	8.11039277600896	8.14486764203797	8.19366832156562	8.10921267901814	8.06205124667038	8.30651698964389	8.14532205480987	8.42843497811204	8.18588462601766	8.03199493652669	8.22678351741646	8.17324235002238	8.48936241844856	8.31095059915138	8.04670290559218	8.15010190990439	8.0950401816843	8.08258651906686	8.1375008643035	8.22284649640463	8.12399271992876	8.29113974781514	8.05850746802299	8.16507396769429	8.04959261919141	8.09221787165029	8.29101223559117	8.19432192527584	8.17197453881366	8.23967144399191	8.35745029718923	8.1251908517492	8.07458078136016	8.25098064534067	8.40854766497069
ACP5	9.59093415326701	9.28230939843101	9.007049363843	10.1122065915677	8.66269878932918	8.67329020924806	11.1171927507697	10.2713062052584	9.40309049620212	10.805396033104	10.6581296371971	12.5704863880012	11.816974665902	10.0382200149221	9.92978021316829	8.82729880770685	12.4025397963057	9.22623642086564	9.45375495972697	8.81128126637621	9.85050327727547	11.438563798359	9.13362292461284	10.5085767658716	11.8240698222429	10.8656141764735	8.72912643108925	12.7479389831529	9.79082510007682	10.3495273934383	8.8096877856696	9.3584435373206	10.7596315275135	8.79532022276798	8.86651948210175	8.9474815068471	8.94706073895187	9.72435289499951	11.3228483836381	9.76862237924488	11.8494524939229	11.184585123411	9.20591854688773	11.3109330374559	8.58292665101613	11.4141412183776	8.25859406400905	9.78134168119782	10.6294042811672
ACP6	9.10392490708577	8.7532273509837	8.42530503371315	8.31134790851518	8.45325493745093	9.53812167604589	8.14219555295197	8.59758043385527	8.59746829398803	8.35980122591976	9.00342126983843	8.37290407357388	8.59191435310926	8.43671374178888	8.73005265169081	8.73698340926753	8.99026803437201	8.29304376013143	8.30839548205533	9.20280148120201	8.30664096426746	9.69229515418937	8.2816476755734	8.35415116923625	8.87788890334276	8.64615790622423	8.73917442468737	8.66879436706821	8.47475993714717	8.83415560332306	8.62978284065101	9.45431458913896	9.34883441042823	8.96415931123837	8.68523931041881	8.84940514915417	8.20980365712462	8.38836321560874	10.7074473886618	8.39632694642311	8.53256741085193	9.39122676172325	8.19746113976549	9.16214027951724	9.26249381635573	8.32181499817418	8.194461297254	8.93903604712298	9.13218008213171
ACP7	8.06107395425502	8.00900422624286	8.0002046236607	8.00480142581922	7.99886320346818	8.05943256419171	8.02269189006502	8.03564414202823	7.98430311548599	8.0000308267748	8.00058344555782	7.98490266378061	8.54237680688545	8.04207775822606	8.01489774126031	8.331472097226	8.00469521777336	8.02524134697404	8.00006784552068	8.00094999860644	8.00849869983739	8.02400934089408	8.06778479711767	8.01049965499053	8.0532051954892	8.01185258273603	7.98344330060512	7.99358447387734	7.9892093037595	8.44074263814551	8.00183106384356	8.0040331631592	8.00199861177832	8.0001540478739	7.99782734072324	8.20181992580944	8.00753224071629	8.26879889055162	8.05769763636682	8.01584336554136	8.01661873550096	8.34222776225353	8.0345347895467	8.10399967508266	8.02637989311335	7.99861172976586	8.01891450468778	8.00334215372568	8.0002046236607
ACPP	7.97886245232931	7.98089224217665	7.9819257283092	8.22489270711516	7.99485876812133	8.01130824543317	7.99574649914466	7.98264330032196	8.03859997380263	8.13758604375339	8.07543472203485	8.02415589698026	7.98322182684609	8.00363663393253	7.99213955820178	7.98388376964369	7.98378415454159	7.98364819070406	8.02180182078489	9.94386234752113	8.02777382404361	8.00415516748157	8.27938314361354	7.97723256784339	7.97502181656802	7.99909748121354	8.00240849392342	7.99480555269814	7.99412223164031	7.9886090654024	8.00071189787312	8.79916961620694	8.02977100040648	8.99889298272762	7.97320449976888	7.99014164044178	8.16892906367148	7.99968881260674	8.88171756848667	8.56041972656266	7.98327336014258	7.97615288349395	7.99101293637175	7.97608885371845	7.98759847069639	7.9964837002482	8.18824178177878	8.00181092400309	7.98040607451711
ACR	8.02169372440363	8.02580851731795	8.0068383474237	8.00291931510762	8.00720347161439	8.01513528888191	8.02892358702605	8.00407512400527	8.00028620236278	8.01567137806842	8.02286469241765	8.0502537012623	8.04138626513373	8.03745483274028	8.03219350436343	8.01292603225381	8.01571696141225	8.02724230563661	8.01218514844341	8.05874131587748	8.01481870219485	8.25156671325891	8.02789967136304	8.02046029414122	8.08344208143876	8.01372452423836	8.00147154561385	8.02000190030563	8.00498716851504	8.10111516082138	7.99981391469455	8.02616671639523	8.04043235863708	8.08242529311287	7.9836659618597	8.11237684908935	8.01713051826598	8.03691178716178	8.00742476572787	8.01856259339461	8.06527124583276	8.04013777404395	8.03628091405763	8.01327509288939	8.0805600025446	8.02516080248131	8.02956458890027	8.00105158348361	8.27161375063394
ACRBP	8.05118508334993	7.99985220842239	7.98507506087667	8.07292949115459	8.01289935359883	8.00182911248769	8.05903674390957	7.98868817437148	8.01377317479938	8.04543087108781	7.99690492498068	8.16639786384095	7.9950125227455	8.00053264094195	8.01427465826574	8.09079048590063	8.00273512102623	8.01401291042867	8.01610352071766	7.98906813476483	8.04788557725111	8.0460190990958	7.98926051928528	8.00298471745592	8.00508455834278	8.01816278341457	7.99631228010851	8.36091879468235	7.99066180377942	8.12587775505721	7.9999203931268	8.00290078224801	8.03092280790457	8.00359223075768	8.01920775296418	8.02752449415578	8.0192687691096	8.02848471616095	8.07702574449073	8.03206903174194	8.05407284987638	8.08543068623889	8.00467575080064	8.02410587064747	7.9950147130101	8.17230770471838	8.03932879319361	8.00126933621952	8.01013733441488
ACRV1	8.14700577542103	8.01002606236719	8.011449441627	8.00948180054111	8.12098274799716	8.00123134152551	8.00150755510446	8.08715108694118	7.98545152196482	8.18364414307146	8.16769871470388	8.0137307247421	8.00863575569925	8.7418212834789	8.04530040747413	8.06855942261265	8.16795269749929	8.04338848983618	7.99812439435809	8.01199953068558	8.16718132349896	8.12750997772591	8.07158038005922	8.39748040210003	8.22615236143843	8.10903508282605	8.71552222819966	8.01624224121402	8.11212489917834	8.01954702963588	8.0015339943028	8.10448007192011	8.0276948079597	8.40983230897861	8.32719571828992	8.26419285913425	7.99981483405501	8.07496877211841	8.03116164673222	7.99436933664457	8.11622359223558	7.99868931596944	8.02517849328338	8.00348780648859	8.05770471744623	8.00922587184754	8.01634995372308	8.05439504758882	8.08502120781051
ACSBG1	8.16995191907797	8.38031067714982	8.55732053003224	8.07868190459481	8.28350763645362	8.70342976597864	11.7119393360487	8.05211948249861	9.60667058236329	8.26796871621318	9.39029996267573	8.03862117721244	8.05611730887379	9.56302857006614	8.08021391389183	8.09341642644994	8.1628447442108	8.05476738549839	8.28126254928958	8.07184105239686	8.00207857295492	10.416293343352	8.01254279657841	8.53479951916035	8.50713685056344	8.15329937841195	8.18874401470951	9.94338475715105	8.1749038382172	8.90537484975619	8.21891309921371	8.14822485355988	8.08291364047973	8.13112628976901	8.12751110580207	8.1627069181915	8.18140536089709	8.04681810142223	8.07264569959013	8.04517954065171	8.25763934181665	8.25258009199627	8.01199853734093	8.17868705750249	8.04603125036826	8.1092212233834	7.99824351023408	8.01793614091354	8.42924442159847
ACSBG2	7.996300840978	8.00290918571268	7.9924252870584	7.99754244171394	7.9916068305835	7.99607817058715	8.00962226242816	7.96962858659732	7.98338844883906	7.99323327161689	7.99254519006146	7.99964813041071	7.99853438755658	8.07635569040063	8.00186004138638	7.98186547313992	8.00667270660824	7.9946099577019	7.99166130313682	8.01344509409879	8.00388704835621	7.99174359820002	7.99042964793253	8.00774364012431	8.00118653613717	8.03389534345684	7.99841031606144	7.97800756836247	8.00255552130147	8.00617557718648	7.99859850495799	7.98378551562207	8.00633272450311	7.9981155112277	7.98156968464386	8.00774595280551	7.99197171822973	7.99240926079245	7.99335594984523	8.0059822448735	7.99650017349787	7.99582930743671	7.99476345341994	8.0055787221601	8.01273443982757	7.99600087344831	7.99730691266488	8.0160420356758	8.00481677208004
ACSF2	8.11119047192866	8.01989409663926	8.60754688159122	8.07218898003087	8.01010687703079	7.99538550149899	8.2590031710218	8.15269595117083	8.12743217806692	8.80087894191894	7.98377550496822	8.44158982404976	8.37625051871379	8.18906787026869	8.05511505104524	8.10488567674774	8.29805892030565	8.1101399280142	8.09426694630285	8.0286025359892	8.14750307426204	8.42980421173436	8.052598729574	8.35230469665832	8.24302919868322	8.19171004479326	8.1541785254778	8.73972294701068	8.10068367946197	8.29805892030565	8.06591506205276	8.06164796378438	8.13213307124049	8.30121360509226	11.2020351605716	8.06728926686981	8.14796592720604	8.44954084894308	8.07840264545953	8.13792994960289	9.02130982254711	8.43287095911721	8.02522182535961	9.01594773830239	9.22242171295423	8.19898319386639	8.03012237019158	8.01547516339002	8.26307305420692
ACSF3	8.00144827255822	7.99709772323129	8.00796922172115	8.00332727757156	8.03518368340753	7.99654210236277	8.00855670133	8.0081585176029	8.02785792354647	8.02212629411549	8.09964848443632	8.01386055173084	7.9857823437602	8.09086269231069	8.02895434415596	7.99305545084011	8.2014159442991	8.00901548136828	8.0149652581205	8.00344995838566	8.06159101921618	8.02237666580381	8.01148534506839	8.01222400264411	7.99698549487118	7.99348789310671	7.99882356175304	8.38713953790025	8.07372289089794	8.0472717589254	8.01064036177622	8.0228462513382	8.03441560994027	7.99403175735937	8.00733806145577	8.00389574883015	8.0268608340979	8.00096873623981	8.03440656632286	8.00522009352811	8.02254978853633	8.17833325619656	8.02372987050807	8.54181381156483	7.99106805537286	8.02582212434122	8.01424117675479	8.0199650828462	7.98303599470131
ACSL1	8.70624186610621	9.45742636640443	9.4351032996805	9.03510074250419	9.11401811742122	8.96352695251928	9.06020828616978	8.9570968404837	8.46931900409495	9.28819313692037	9.30721490009917	9.34565040067011	9.85572876985529	9.32795560154096	9.20234940364995	8.44905272137608	8.57789834847389	9.07374684053942	10.3082564251373	9.12720668344989	8.86856459238999	8.5519894950351	10.5958955765503	9.35222030672136	8.20693676312219	10.8673623827349	9.89160228421062	8.96115598680119	8.33300829002723	9.28412920430111	9.32498723837137	8.32740889021194	8.63690682302923	9.56651490123713	8.25630612288165	9.08054115800011	9.35285573222678	8.34866342383546	9.49126722380199	8.83108813969844	9.02571050283919	8.96038640196048	10.0818020831516	8.67444875950093	8.90230506271369	8.56727263416774	11.2492371402576	9.59031023954572	9.00545125356733
ACSL3	9.9541333752922	11.6818199985447	9.59150983981523	8.90280325133151	9.57683956623174	8.98222655015067	9.15299085943582	10.6637383736752	9.65243253282526	8.53388317365214	9.26175042340628	8.46583282489902	9.27811215078659	8.40396207350325	9.14748291166314	8.73997318625806	8.25601453478136	8.66532974800775	9.78466231488321	10.3327015612048	9.04713980960457	8.21607919099968	9.86148898253796	8.48810135177808	8.30853499559567	9.66448779584841	8.72358125211066	8.57747532067632	9.32410245251317	8.4399965633451	9.51035076802533	8.99423562364151	8.6067151654163	10.6247742267846	9.68692097331869	8.43434615501716	9.06566543517334	9.79845546743054	9.69658475778686	9.18348126170356	8.28580645704124	8.60917808439592	10.6522123131375	8.75230991008442	8.55078630743642	8.44669645502436	9.07460924657307	10.5549487866571	8.76823032316551
ACSL4	9.20680643706351	9.08818999204114	8.70000804829083	8.8838665355871	8.63915741595465	8.65895716396214	8.75504208278424	8.51710445834323	8.51097159560487	8.23728191787925	8.49312469809434	8.72533617618205	8.7584933714425	8.47109193543788	8.67974874300115	8.5140470548125	8.48531270046374	8.72409301919145	8.95452935751189	9.46607517087685	8.76643115801115	8.4859902404929	8.99303135070967	8.64440626989727	8.30406736931569	8.95245954850737	9.05844305087193	8.20714675064548	8.78031309707989	8.40363416514834	9.14632502134324	8.49794063038263	8.38901002665776	8.50381037155502	8.4569743488592	8.64934628605575	9.18558211639556	8.72782862338674	8.91702875831792	8.6704845224102	8.22201236032137	8.44356045776956	9.16556498376914	8.40117706959797	8.46833156641947	8.65509194128057	9.51499500745803	8.7462854016494	8.4920251990471
ACSL5	8.1926927074632	8.04381649011694	8.02305816115395	8.35989582541519	8.25146120952424	8.26748946862904	8.24269494056753	8.04168913943306	8.05779471472323	8.17689378536131	8.08598044838198	8.40328645343345	8.04749360153754	8.16437628376244	8.58369005147608	8.12876922997354	8.15823917302011	8.57511879300555	8.7856552693463	8.35634386469659	8.65519037260709	8.05558988480135	8.07810971398641	8.11397068345484	8.15409738316458	8.12182486152163	8.3009905546958	8.13435268612976	8.12005470586654	8.14679600201909	8.12576096122747	8.22043916461356	8.23760856297975	8.01493463860219	8.2010648604404	8.22858490458055	8.48223516977391	8.65752944746976	8.13222989748587	8.54808094229305	8.12761906193493	8.03599258252925	8.69848665259232	7.99291289406869	8.02626004515466	8.37100413148347	8.3145125262856	8.16691568829913	8.0275560620074
ACSL6	7.99389395226165	7.99896215530369	7.99055243201112	7.99222008626727	7.9924796010864	7.98656954844907	7.99801612895907	7.98146799562377	7.98900395052729	7.99635291747284	7.98510793817022	7.9822670459224	7.99304261964196	7.9821931279311	8.00168475614611	7.99184322262746	7.98105818760873	8.00226051560018	7.98666215717742	7.98201163717436	7.98736561015857	7.98821911828987	7.9882237030813	7.98966953572562	7.9841711693452	7.98500265036484	7.99605181836586	7.98696157221398	7.9830885087033	7.98724057800479	7.99937499744045	7.99710160194818	7.98813762059419	7.98551620807425	7.98033833826766	7.99145076607003	7.99349312666844	7.99747226073621	8.00143020948572	7.99511931007227	7.99793443074455	7.98239148278039	7.98927985245583	7.98959915496318	7.99089730594661	7.99626722227015	7.98986940384972	7.99072249873677	7.98738930764707
ACSM1	7.984243051458	7.97799497647224	7.9799778699271	7.97974868815226	7.97791218814707	7.98516694448498	7.96665818356149	7.98291743206896	7.97078307195368	7.97216598842248	7.98566418329263	7.97987657009703	7.98115084168529	7.97129843148462	7.97904503927118	7.97962180112321	7.96430951985345	7.97255326341785	7.99610501088479	7.97788970925174	7.98493177638455	7.9835473086401	7.97312938298687	7.99607222617971	7.98491688408974	7.97271184530545	7.98442463595116	7.99434135053882	7.97044600665268	7.97702854548696	7.98186787905447	7.97953654465488	7.97254321238738	7.97139503748092	7.98763177688809	7.98365049586687	7.9768962718867	7.9754067422323	7.96506567431368	7.99511673838821	7.97823717635212	7.9697989872652	7.99152817117797	7.97733272544529	7.97878452340592	7.97491428178487	7.97871369548198	7.98099766181905	7.98058105138578
ACSM2A	7.98586163588598	7.98502121860092	7.99381563708789	7.9834500118105	7.98114369810883	7.99222193611646	7.99468437403657	7.98175336789369	7.98735684920795	7.98682988518014	7.99384823522625	7.9874556657188	7.99087442618495	7.99683069829147	7.98467772000233	7.98882716243511	7.99956415765547	7.99364204453323	7.97706244879196	7.98785329942626	7.9828807326949	7.98442309137764	7.98378031600562	7.99644698785283	7.99744178817843	8.02066855348363	7.98555384697963	7.99079167054241	7.98371274362255	7.98731193660978	7.98359544241006	7.98732966695817	7.99216954362016	7.99777697040359	7.98302405246648	7.98314635716964	7.99862973151699	7.98811344702161	7.9800971616448	7.98609747579548	7.98873987920961	7.99353151185934	7.98949999322065	7.99368683220729	7.99454823232982	7.99645379067657	7.9930972163096	7.98212388263466	7.99538539975741
ACSM2B	7.99405269718057	7.99374093050883	7.99171773432987	7.99326552239431	7.98846576032339	7.99518711245975	7.99629111544915	7.98937201239382	7.98107690330553	7.98403697357812	7.99383882388092	7.98190932956354	7.99555422312491	8.01051713084837	7.99271639329691	7.99000936827525	7.98943550319512	7.984594489344	7.99209481807293	7.99671517852395	7.99115512781073	8.03529037745131	7.98667633346985	7.98380282697887	7.98824334506573	8.01015830566124	7.97509967712477	7.97980171378743	7.99202405219699	7.99081078284822	7.98957223125947	8.0016666961491	7.99913018772951	7.98285179140354	7.9889047877119	8.00408065011307	7.98027277710497	8.00842116258199	7.98395510276418	7.98955050732093	8.01091913544852	7.99520839527072	7.99860614303733	7.99718615618955	8.01410044925563	7.99892780836999	7.99943810574402	7.99090364948598	8.01928095094827
ACSM3	8.01182023739528	8.07458160948486	7.99665832998627	8.02735380840275	8.12777137349772	8.06487544222517	8.01553795166397	7.99868922984083	8.0341984685915	7.99217914256337	8.03164922032687	8.03035369323172	8.01795980536937	7.99432379451506	8.02225534603196	7.99129475042619	7.99809618473582	8.04508333586118	8.02160618372328	7.99408867043924	8.01578858023688	7.99422970217238	7.99799790656114	8.00104175664969	7.98368856170531	7.99605691979007	8.00135236342712	8.00255221132532	8.19052979497149	7.99086254282457	8.14567616000035	8.10071828652439	8.12507427686398	8.18097833746178	7.9999142087645	8.13132755584163	8.05538261670115	8.02361360515354	8.00694237584482	8.1571407855504	7.98908826565915	8.00345394965933	8.00621093749398	7.98901328868678	8.0032989386001	8.01518408953951	8.08393889680578	7.99366692684627	7.99119442701969
ACSM4	7.98795437553093	7.97200835962119	7.98313341336976	7.97689248208999	7.99042480531677	7.97639687132757	7.97704592254011	7.97852613988606	7.9716002861118	7.98512394062372	7.98570975865188	7.98063818456544	7.97588647092384	7.98225541055182	7.98651682166875	7.9849444041319	7.98110331303138	7.97972710186715	7.98191975892597	7.98631759141914	7.98088963326246	7.98437854713774	7.97831822907243	7.99006604239739	7.98386140177683	7.97269417638443	7.9719717279222	7.99669066296642	7.98229628195282	7.97509371667704	7.97880201699649	7.9767767125683	7.98038496954279	7.98265525892885	7.98335023781957	7.97284540595267	7.98713913180534	7.98874918242319	7.97400869076974	8.00425431514395	7.9903397924186	7.98010154670368	7.97567871707074	7.98531653365567	7.9821056108739	7.98329486678355	7.98498883988867	7.97142435170694	7.97935698286998
ACSM5	8.0168719844604	8.00746609970088	8.00476822713868	8.02570865908416	8.00516687106484	7.99305254530386	8.09903115296663	8.01859071967169	8.00512441620356	8.34037752526799	8.02663490857828	8.00542125371049	8.00142552821501	8.00428284049874	8.01346581569961	8.04684649120032	7.99624454199327	8.05180218951514	8.13626930073379	8.01330654079966	8.05757513018975	8.01836104083313	8.02284374126864	8.00490811659399	8.00417178783429	8.00264899025204	8.14536019831866	8.06675060598314	8.02446904429468	8.01791444958724	8.0002258166186	8.00135790947122	8.00467264436671	8.01084178348993	8.01880489917314	8.04229769501208	7.9945880964033	8.0158737379305	8.00085512111437	8.02305059181696	8.04464022318912	8.02601429127167	8.02421219788123	8.00325196046172	8.01782515624041	8.01926997359051	8.03371541375917	8.00010143267975	8.01718673931598
ACSM6	7.98654591531855	7.99022750170121	7.99025110260086	8.00248523418166	7.99982262242557	7.98588722149832	7.99573569973858	7.99637300946896	8.00025882502134	7.988263477806	7.98628344329536	7.98391799268515	7.98837173172063	7.99074126813521	7.98722212629719	7.99728552096905	7.99516504997479	7.98607729897021	8.00428412839381	7.990221037934	7.97753221934841	7.98398913278971	7.98472582288905	8.00077059817088	7.9813573340858	7.99806529771248	8.00008989129705	8.00620123454752	7.98448888843974	8.00834955968569	7.9833459323275	7.98697835069511	7.98882045845409	7.98899123653333	7.99928802931562	7.99467232257231	7.97627595729625	7.99159330894787	7.97991659833579	7.98962832187673	7.99658759827038	7.98250403622358	7.98449875207643	7.9884481293057	7.98506774624671	7.98292502704694	7.98148074003655	7.97652607419	7.9942450139766
ACSS1	8.82803233144702	9.29590289013576	8.82415310517745	8.79054074447865	9.01097057976853	9.45134975776111	9.31566931884164	9.32919450814348	9.5945948010748	10.0715855053722	9.3592529646592	8.8227405089176	9.46181162856784	9.00066002510023	8.92042286332761	9.56556857836477	9.21713224993698	9.50065219945636	9.27748521734657	8.18295648631609	8.72651538738988	8.31283333711633	8.56828471924946	8.75675300635953	10.2770030747885	8.78244171679291	8.85466658828471	9.27150117890143	11.0854177962173	9.43779463918705	9.04224607500876	10.0743457303435	10.2143894197399	9.03374972227998	9.66505527699787	9.33813493901618	8.4638947113728	8.76622613197435	8.69916204118819	9.69263098511522	9.558407196404	8.80213071025901	8.31809102697845	9.29013137928213	8.53728796081922	8.93688203046253	8.25212231391766	9.33813493901618	9.16990399461492
ACSS2	9.40468729551245	8.74571636262226	8.9665832093861	9.08543746580762	9.71726269316648	9.65735627931878	9.05781246516515	9.0217122233903	9.34197315112535	9.76406229049389	9.38554508069395	9.31030076758187	9.29488203256465	9.09247053085882	8.98924321566603	9.10895618184561	9.44544847299472	8.88646532246366	9.06842460410087	9.39244628010422	8.90743711005182	9.63097739802163	9.14558232324194	9.14970763878318	9.60297383346708	8.9787687468995	10.1531557621254	9.45561814333129	9.63385316687307	9.71946907995098	9.3722656850467	9.69817018487169	9.03987007066539	9.82428041239494	9.82641743358447	9.27501836417542	9.01759249352794	8.90436911692604	9.52635089829895	9.02311768768963	9.40431315475887	9.55183530027442	9.53646346074054	9.30644565630331	9.41675667306535	9.01262443118429	8.90374747739886	9.08892941735175	9.2758823171093
ACSS3	7.99413567295964	7.98517157745773	7.98949028674143	7.99599898852652	7.99175297718335	7.98536011245574	7.99771225428623	7.981212894568	8.00318460160605	7.98523850727908	8.00636660193958	8.00029499421992	8.00147154561385	7.99366916728088	8.00196454438378	8.01677315775412	7.98562750525928	7.98577562864094	7.99314479128717	8.01799980414425	7.97374424945634	8.00898908766572	8.0081031683478	7.99767908896823	8.00819708205329	7.97968355533992	7.98383692340165	7.98295199641278	7.9952600678369	7.99325325346913	8.00389814555711	7.98023545128271	7.9850364671697	8.03716541791022	7.97756695935644	7.98361730472028	7.9976835482836	7.99891971860759	7.98264201795715	8.00732504851864	8.00632083287717	7.9942347272883	7.98927604950355	7.98972593717381	7.99781445233019	8.01129807836058	8.00695275044091	7.98362212773472	7.98864146010904
ACTA1	9.35901587191385	8.02544756754938	8.18080189575795	8.06660555185757	8.07469852422031	8.03686556072411	8.14215050549714	8.04494524990948	8.04468825602895	8.00317032791365	8.21592429569191	8.00057436699679	8.0256217432385	7.9972335594948	8.0178815842365	8.05807298826493	7.99459612260442	8.07167369984941	8.00478959239045	7.99697940718738	8.01943116684638	7.98826901449574	7.9880403297944	7.98589817812646	7.97392697798241	8.36852374139324	8.06757823961545	8.10845618418822	8.04794603817545	7.98739971273577	8.0490910440957	8.02459567732877	8.01722192923593	8.00581249241227	8.18463343933874	8.00373848976558	8.06711578831406	7.98932131675163	8.01154874687309	8.01139605745504	7.99110969983157	8.00175992467443	8.00636660193958	7.98121917839312	7.98835233226553	8.15662758495455	9.86262185812888	7.99267271360706	8.0001754855061
ACTA2	13.9853852838778	11.4611381409675	13.7297507303865	14.7104608402047	15.1155902830047	12.1986898207643	13.8990486700835	14.5200346820772	13.7149550623666	12.4111160747438	13.4093580841473	15.3109914783826	11.7343098483032	12.9596028715389	14.7659272225893	12.0802270583452	14.2191329438109	13.6697244894308	12.9972324674901	13.4641704364175	14.4551113845321	13.1799737937023	12.1910990554205	12.5406958155066	12.3224575453791	13.5863535000295	15.3567754485687	15.2919771313894	11.9500872161845	13.9187327195974	13.2405541294301	14.6001109720149	12.1956786322822	12.9815468498198	12.904400573997	13.1258708518428	15.2045040622596	13.3175607404709	13.1020570772034	14.4695858331522	14.0062270389913	12.9064754787103	13.8525397943962	12.4345561188321	11.124907965095	14.8491572247045	15.4204103077969	12.4610608607744	12.3460276466518
ACTB	14.6432001001591	13.2304166621028	14.8038708735718	15.1063538442848	13.9752810102672	14.7391019180456	14.9975585000319	15.1962587403713	14.654519752632	14.3990092403886	14.4123204349636	14.5388850493085	14.2865388577091	15.0101024621431	15.2353981322927	14.1114457681065	14.9822961928469	14.1453403707956	14.8223943731904	14.8605539058642	14.7156171668574	14.8709749664282	14.738496925451	14.9137543145302	15.2626915581355	14.8936941635279	12.7723763806771	15.0324986051724	14.2221554773896	15.2920343456166	14.2740700923353	14.1518621742813	15.3042413366792	14.5224317984473	14.1070591323618	14.5171274595707	15.1563227094116	15.1314738741592	14.5660374250612	14.0380262086903	15.2323377076103	15.0476337085508	14.6749133981686	15.1584309758941	15.1147343276795	15.2117588481684	15.125830980766	14.5818253112829	14.9969826011008
ACTBL2	7.97988124198615	8.00271216452616	7.9803079943851	7.97738724713615	7.97685289197124	7.98479388191374	7.99022116927102	7.99067270842643	7.99375805061654	7.97963659521934	7.98975672827703	7.96959717965887	7.98717518976609	7.98943730448086	7.99485655887703	7.97228963000014	7.98812346771329	7.98088456188159	8.00088496241754	8.00524444946973	7.98623321218911	8.02471086437343	7.98796054864069	8.0544654666326	7.99420065453241	7.99903647979852	7.98639208485948	7.98519028273271	7.97561433079924	7.9780716987814	7.98559677104836	7.97730642582887	8.00020793280341	7.98273671375744	7.99248257233699	7.98691385093152	7.98334127323723	7.99566154092436	7.97558308804276	7.97204055061854	7.99215765875151	7.98361730472028	8.00048549331512	7.97461265424386	7.9862976940379	7.99229753091753	7.99685396996579	7.99581482288102	7.98430716663107
ACTC1	7.98494560815003	7.98428508899009	7.98145578522007	7.99323059638088	8.29786311234422	7.99854258048586	7.99457487615953	8.33270478023337	7.97794787291553	8.00366943231735	7.97988525609555	8.1205839333221	7.97609480860062	7.97335119131817	8.01052453244792	7.98772892325548	7.97708543491331	7.98595043322526	7.98912902364696	7.97883194010814	8.00920200238714	7.97363333561633	7.99141690599191	7.9821931763565	7.98275614284878	7.98317976852815	8.03115773244289	8.43441183457581	7.99045057893258	7.99600762791805	7.99424282040008	8.07600723262052	7.98417634595778	8.00027594542611	8.00374426869912	8.00194465901883	8.09784732484952	7.99415548546114	7.99270544680925	8.00504876472057	8.03685467545197	7.98510708958887	7.97996503307962	7.98405869646683	7.97847871121699	9.04710443212871	11.9289305647994	7.98655636715038	7.9973442150369
ACTG1	13.8205834523785	13.5230204617546	14.4425919118251	14.5569170909533	13.1347576471029	14.3165957948827	14.2940392821241	14.5058706092491	13.9372856009034	12.9651480162088	14.0359680752069	13.2210746671445	14.3742113120705	15.0213496925756	14.8964584950867	12.9060623165495	14.8567788371604	12.940997464212	14.1554572949288	14.7678806516536	13.6272311298153	14.1077779649273	14.5375403961286	14.0411348513412	14.6271048410172	14.3487155403451	11.6101981843268	14.4069488201737	14.4258276547206	14.53200797694	14.5818828538831	13.1623004161246	14.8266975769762	14.1387299297158	12.5819902493366	14.6670359857446	14.6236840427897	14.4083902549839	14.0440194615362	13.2477518152547	14.4490289281273	14.8307040717694	14.5808726615257	14.339712201447	14.9522009381218	14.264545943903	14.3220912219075	14.4295790266445	14.4305596905471
ACTG1P20	7.99481195023576	7.99108345963705	7.99206430055525	7.99983933381511	7.98042076624854	7.98681214642136	7.98049110669085	7.98974135304954	7.98303242587243	7.97608639063465	7.97121387131121	7.97038042801491	7.97736677954287	7.98349513762354	7.99287982476805	7.99053839141393	7.98834056252984	7.99316550282121	7.97936806486167	7.99501327371067	7.99254029317798	7.98482186126529	8.00197585453606	7.99435394002228	7.98285578984197	7.99724801359223	7.96965285277396	7.98571922343155	7.98547932565581	8.00893075089086	7.98809555812252	7.98529928734731	8.01372452423836	8.00336387292922	7.98199186111871	7.99065215921597	7.98867282938929	7.99592980953633	7.99303283392142	7.97900037510211	7.99790853688701	7.98674740167898	7.98321250776781	7.99240148037247	8.00028468176505	7.97931292531408	7.98674526714716	8.02509717484115	7.98718042658901
ACTG2	8.49504649877841	8.64603259850799	9.36915685263414	9.68597353834645	12.6437966603461	9.29796335914637	9.33813493901618	14.9689967048627	9.84600857492117	9.61920429891813	8.915640542005	13.0797339546491	8.62924776463132	8.37174619566967	11.1408066374006	8.3647364336404	10.6581296371971	8.67286926174623	8.74870917289281	8.68439813454262	10.5907930648343	9.16324838895089	8.58126696395768	9.6682075849773	9.63157562976859	9.32826525192879	14.7482741958119	12.5329625162896	10.2131589619392	9.58264346827807	9.03374972227998	9.44148431493302	8.60064673330776	9.22111828525259	8.11714412214421	9.6690972953593	13.0770156845625	8.89285100756617	10.0459782521896	9.76709815611993	9.79846355855287	8.51098064436706	9.3202701825041	8.84561377206064	8.99800780092802	12.4925426405591	15.2813345745391	9.07669138997966	9.68347150112604
ACTL10	8.12564463654126	8.00087262567534	8.04896681517888	8.019983605706	8.01695665462804	8.07663058578418	8.02872060905793	8.10423824741323	8.02076583771603	8.17516579501844	7.98256683611205	8.17074528922859	8.02175143903326	8.04024172096788	8.00556730995637	8.08527878041987	8.04699825701499	8.02591059570553	8.01963455074774	8.07102989581547	8.0292142547406	7.99711038545275	8.00238532489074	8.12278696086912	8.36868266584053	8.04651918119345	8.01513167394816	8.36868266584053	8.07365329835037	8.10036052904677	7.9749696416083	8.01244615725337	8.05489889527574	8.02033462068465	8.02384541904533	8.00139567325085	7.99110207537845	7.99051463943697	8.01188718676951	8.03989519332685	8.07749664476198	8.23831543618537	7.98828276349999	8.00750773841917	8.09264690736706	8.07105178117486	8.01450414799179	7.99040462608377	8.13145094105776
ACTL6A	10.1630077224679	10.7783419444017	10.5738342744246	10.4948256961614	9.71122839619376	11.3821021948461	10.32266560745	10.1311763961205	10.2481169880475	8.78628701910749	9.38401618996619	9.37687042865772	10.9824346468547	9.55785671308411	10.1539297794398	9.73095489674409	9.9590912018359	9.59920018325305	9.57611502387654	10.5925314829666	10.4438540616033	8.93815788612254	10.822023435939	11.3873043060608	9.72597839997092	10.4358596959743	8.62846427641242	8.42721793135221	10.4829367517277	9.6552967007897	10.1396181134463	9.97917325729283	11.0772007174685	10.3162772037034	9.88769232625655	9.94666445020062	9.95011816288265	10.2416582630324	10.1820936996257	9.63338467271302	8.88279031881277	9.60134205740772	10.0468998706899	9.40979823514906	10.7101407751351	9.80389550887576	10.2340069889795	10.54291913539	10.7967683529551
ACTL6B	7.99022011817574	7.98874587483078	7.9929208024088	7.98770075822726	8.00700486557017	8.00190413111605	7.99852122923904	7.98450602569373	7.98560005580501	7.98491818913241	7.99666515770418	7.98646334626569	7.99989752829652	7.98785509481645	7.98816657974284	7.99029305098177	7.98600876441468	7.99575353158538	7.99239371900044	7.9936820874205	7.98546213337743	8.00571020337449	7.99271605314589	7.98837880305727	7.97908535585201	8.12602486884506	7.99042262876824	7.99052992032271	7.99628628286773	7.99964648655966	7.98803551630487	7.99495324892064	7.99430341468437	8.02625809060505	7.98073016597646	8.00935365259602	7.99035477270357	7.99636465300562	7.9842335062795	8.00298014094152	7.99648064214578	7.98710313569572	8.00581815431114	7.99780349492241	8.64170362367553	7.98080090609272	7.99072431374653	7.9989498898064	8.04822702882153
ACTL7A	7.97977449100131	8.00314958217247	7.98729756338018	7.99050751306559	7.98935585325227	7.98396940324373	7.99561385868498	7.98774684018589	7.96958942474751	7.98730456234903	7.97177534683564	7.97146993096331	7.98662223648839	7.97932434965615	7.98882575531965	7.98361035233602	7.97846974869277	8.00501458113266	7.97255326341785	7.98051149914116	8.01683283107148	7.98292742165128	7.97657635179429	7.98251577723393	7.99414697096983	7.97109590664145	8.03469285668682	7.99071137612861	7.99661997933201	7.98972478907177	7.99097487724069	7.99586822943794	7.98095638754029	7.98432706038122	7.99197295753914	7.98532142827306	7.99274418567546	7.9871327043579	7.98983281775049	7.99221098038561	7.99000199683386	7.99528454663892	7.98614331424758	7.9890711528689	7.99519800101104	7.98712819360224	7.97578694170561	7.99523615424718	7.98526730411669
ACTL7B	8.09260608832989	8.14948700257353	8.11832607086665	8.0067162544304	8.14889359795989	8.01881976394998	8.01551557484364	8.07993817851931	8.06701074134431	8.33155875017503	8.19478240320684	8.11850911628468	8.47349394729356	8.03648569699492	8.20432454347644	8.12771668958629	8.30993802464222	8.01239321394107	8.13454836983882	8.02055005209693	8.12602486884506	8.00772638602645	8.09233106219332	8.0291833750407	8.376340283327	8.07663058578418	8.44847937778532	8.01138030378743	8.04887163963724	8.42068805306343	8.03151697675965	8.01460003264473	8.3992612633051	8.01600084721843	8.1856049231918	8.15947038506084	8.03044493150819	8.2904179016734	8.01317405814268	8.1108807204878	8.01562838455362	8.176534247219	8.24793277733419	8.31259946355463	8.72094548559671	8.0205925098258	8.14196905704417	8.43287095911721	8.23097715158575
ACTL8	8.00243090494588	8.01387140969384	7.99116843316867	8.01401291042867	8.00766188415817	8.61325871213321	8.00354713420627	8.01016327981028	7.9892485803229	8.02869107530088	8.01902894090881	8.02434841911266	8.05087046957117	8.00743310505589	7.99312234123892	7.9971280578238	8.06091694436591	8.01822713266296	8.02077746742055	8.05039876984474	7.9897073223239	8.05489889527574	8.06369786986343	7.98661299687133	8.02171336662586	8.00502644252831	8.01437710840822	8.00210690420034	8.01504876316709	8.00507993409916	8.00895652133111	7.99435394002228	8.01234325946883	8.03595934257116	8.02755685913411	7.98276482614447	7.99431515286535	8.02157167585285	8.00758956203997	8.00664107866336	8.06181826968226	8.01384202935606	8.00324035063583	8.0182065911999	8.06078762703064	7.99944179492565	7.99002700785457	8.01993741422262	8.04098075766
ACTL9	7.99063608002537	8.00491535952551	7.98178954113366	7.98610235934586	8.00706327464333	8.00946029844001	7.98551792526193	7.99450642293838	7.98235415974896	7.97743870136897	8.00317814210587	7.98431330067746	7.9847843848416	8.00010287399501	7.98840624324432	7.97345595559226	7.99714146715238	7.97509617973912	7.97839582237822	7.9982011449647	7.98742957190036	8.0081031683478	7.99209311061566	8.00524904846457	7.99011693906476	7.98941822430908	7.99419371509692	7.98181230315237	7.9798583060781	7.98975672827703	7.9904372848586	7.99080130546102	7.98688590975844	7.98765368064829	7.99550818459987	8.00224849353765	7.99959457239732	7.99678344083176	7.98256218882104	7.9682085197835	7.99525447949662	7.99150809812634	7.97238903935302	7.99322922259583	8.0029509311567	7.98334127323723	7.99244884540747	8.0055768217996	7.98864965520991
ACTN1	12.8168815137367	10.881173921131	12.6460576693836	12.2653184795887	11.3912415224757	11.5077951414552	12.8616864844522	13.5387875777553	12.4963015563991	13.3820260753084	12.776220871607	13.3341145042614	11.5479911434671	11.790675757508	13.1301187523206	11.8227136536114	10.5004409541276	10.2437693325512	10.8776099530538	12.9127216169009	13.2130674080354	9.89109410357602	11.2570912310669	12.2350974815759	11.6404962991714	12.3614633754547	10.8768281457376	13.3202579533538	11.1921417770341	12.2399554432365	12.5667433471159	12.0638282105186	11.9101516618779	10.4719329641085	9.85572876985529	12.447599760022	12.6396999478798	11.4511084412343	13.5206105966707	11.607328434815	11.7017079174165	11.8197751697561	9.66266365385727	11.6225654352746	12.9741327625249	11.8403795908724	12.339915049355	10.7973212403295	11.6379113747549
ACTN2	8.1790633109099	8.29737017743843	8.12486242530779	8.1002609576816	8.19586489039515	8.24048602047405	8.17450799206236	8.22442633036216	8.15567144814383	8.29321864250172	8.2893933082198	8.31633293303344	8.1686736741223	8.31428792977742	8.17720057194416	8.2374404984154	8.19450729376602	8.19538329645509	8.14292289918045	8.21994177360992	8.24815939825358	8.18025763302239	8.3424883307383	8.30754210771944	8.22705737360494	8.27879385177473	8.45000959981439	8.14031463438028	8.11392828086768	8.31073739628093	8.2242336551183	8.1963734227529	8.24405429908891	8.51765681143559	8.31592525319824	8.31995599865648	8.11521969289505	8.24766996176002	8.1093179780197	8.25355609334525	8.46422900880009	8.15013379333635	8.41079132153277	8.18021142963014	8.32982937077377	8.18785734152055	8.19310214376651	8.31268521857676	8.51728957640556
ACTN3	8.00852828358034	7.99201672486086	7.97951086344942	7.98085932580419	7.99448544370924	7.98684648219446	8.00113673899368	7.98943345163033	7.99518380204841	7.9934361437366	7.97937250870036	8.00197756660629	7.97641075763816	7.96975111565403	7.97251822941698	8.00879571443716	7.98048264315343	7.9917237813334	7.99281147242028	7.98064671884995	7.98908656712555	7.97935263576456	7.99319314146149	7.9669136625202	7.96940982003959	7.99799150533334	7.9870600531961	7.98067589984793	7.97544545071785	7.98491688408974	7.97096152718821	8.01343987695199	7.97395040179644	8.01517889362206	8.007694902047	7.98455085484712	7.97282846112411	7.98374224298967	7.9887019889909	7.97390697325046	7.97983317338032	7.99521761135367	7.98750836867853	7.97636647582472	7.98930290961286	7.99267152963322	7.98317097691894	7.98102065517321	7.99716269124149
ACTN4	10.6224374663899	10.1956775090107	9.9043221572231	9.68347150112604	10.3744243226688	11.2099631269926	10.9830411468019	9.73956821873918	10.2191061854365	11.2370738466355	10.4603206404128	10.5576257325292	10.3427905824163	9.27171231784621	8.95396911432803	11.4345496487493	10.1696752057729	9.51351314656477	8.89170672631349	10.3737694363976	11.053688687727	10.5877786014912	10.1188452265209	10.0048303263462	10.737484515567	10.1986584482707	9.98190393621183	10.731900316976	9.7847103487719	11.8762941822168	10.4617741935658	10.7507346395768	9.99257790697029	12.2399554432365	10.6449039950158	10.0295608136368	10.1886319399878	10.0333347925586	10.7697353408144	9.85484164596709	10.1981041275589	11.6975825182273	9.61325593355196	9.57794168091726	11.02066280198	10.1299320619081	10.1914225822215	8.54873260410325	11.0514578942206
ACTR10	9.95003821948128	10.1335220138986	10.7568599503355	10.4357796644483	9.57864494814815	9.59358713251553	10.926222266281	10.0343774868313	10.4990419055892	8.72685032561752	9.93903634581148	9.55519766256919	10.1188452265209	9.8219823000355	9.93903634581148	9.86691002297504	10.0731269874609	9.69018824291451	9.45282378928199	10.5374537783516	9.96605482675726	8.68954253878096	9.32120355454395	11.0548201222332	9.94446210224455	11.240099708992	9.0259244977812	8.5699450595733	10.6318598781433	9.32880218694804	10.8730052488387	9.47459805643633	9.73436052799023	10.1940464659611	9.44591232322276	9.45708050658185	10.1346674058641	10.2989064488888	10.0953919515884	9.45742636640443	8.78173254412467	9.77365450848054	9.50209036384063	9.49126722380199	9.52815148263318	9.90261501362046	10.3955602896095	10.3088424222841	9.50209036384063
ACTR1A	11.1109737476065	10.1996349842278	10.2333319382331	10.4425810624906	10.2770030747885	9.71834719088124	9.68703708901481	10.1896322620877	9.57938512272441	11.5125562718642	10.8612949313004	11.3278415971331	9.62709814175553	10.5990127684548	11.0743710953167	10.6439397603203	10.1809168549399	10.6937917656445	10.426547849948	10.390888097982	11.3142576363331	10.4169409201928	10.8496530794311	9.77326122838687	10.4697201191925	10.7731769534829	11.9667187094278	12.0669333267644	9.4525380102039	11.0864121026271	9.26158147956987	11.1109737476065	10.0494752757836	9.23584304635473	10.3227604785219	10.3364502228771	9.84526765000154	10.3942055416146	10.3527727112767	10.4590706567087	11.2182992466161	10.7507346395768	10.1422919627714	10.3777780510152	10.8639986362218	10.873958209258	10.3553807548991	10.2970958829329	10.0058930485631
ACTR1B	9.11955189387777	8.86975038444941	8.68209840546648	9.10632372333048	9.46089262171045	9.94386234752113	9.175830662084	8.91334442844511	9.09428458123609	10.687248452193	9.39094097278946	9.49438072931368	10.1182920378113	9.45708050658185	8.97856214487927	9.28792136616921	9.40402040570397	9.25100897442644	9.03600951228987	9.12930345449669	9.47875786974959	10.1351918645594	9.37482891537505	9.28498895654933	10.8412507703159	9.16370697030518	8.94111761067597	10.4308823567131	8.91843153495383	10.4136213119744	9.29657461501154	9.22469447881004	9.8642634559557	9.1893926968616	9.46954359452769	9.67579858712975	9.12633536627239	9.34672547096491	9.03817158592407	9.50926859787338	10.2560740123528	9.81215282522329	8.97052724300619	9.28663036412242	9.46635584223258	9.88033059303849	8.96270591411905	9.17940611101722	10.1374118327595
ACTR2	12.4025397963057	12.3510019132394	12.6714367210159	13.1968842422503	12.4381974571331	11.0622652125708	12.1861571137066	12.4400226309663	12.1759664890789	9.81532610713136	10.8896578375526	11.6949220464583	11.7394977895773	10.8431269460222	13.3065834977967	12.6799148297091	8.83236487489482	12.6961680358997	13.3948614344623	12.2634456795859	12.954641342725	8.77009687339834	11.9527837507401	11.3142576363331	9.558792236334	11.320642920217	9.42935158918079	9.74028016638386	12.3786358971545	9.43931408079573	12.2499786146898	12.3293305502922	10.18392202441	11.8442545717604	12.5351632368654	9.52952376767172	13.4266966725599	11.1525999893954	12.2722172436154	12.5351632368654	8.94271376167098	9.42822251601577	12.3803173579236	9.48725699053472	9.72214850606533	11.1632262144442	12.9400556699679	11.8821101450706	9.67021404330811
ACTR3	9.44368131014198	10.4440906299194	10.1241153619157	10.6663671983662	9.41991684881905	9.99560990780238	9.39059644475038	10.5435798617674	9.22725252414078	8.72340232619315	9.52284292540705	9.23211510885608	11.2381393694194	11.0895596855842	10.6135187327467	9.25986847884398	8.69374046255378	10.1809168549399	10.9423258132106	10.1405186883217	9.1583268902524	8.98839463471274	11.2589870744197	10.0932797057627	8.856392957795	10.7552763662053	9.54439780356049	8.86209448553103	9.18555631298248	8.96647008330928	10.6489755381641	8.71655580484513	9.202147057225	10.3458333616683	8.65456742055166	9.2408103350502	11.5991461034118	9.76278020391606	9.7778027890774	11.1038559554369	8.767320155833	8.65428856173926	11.2863077001275	8.60992269586488	8.95913445793793	10.0353795745599	11.6301962140152	10.0020248705451	9.16764169942781
ACTR3B	8.05838231898123	8.01095610369933	8.04910882624661	8.01671259924114	7.99341204413914	8.1421693556113	8.04706097578469	9.22568707007778	8.02351472478515	8.04571676565372	8.02938442520076	7.99620292888951	8.01113620791533	8.0125091920338	8.05368316264079	8.01099756163994	8.13667983377571	7.99958725321404	8.00781719138145	8.01463381498528	8.00903110033133	8.02787685471475	8.02654892002472	8.00996406353379	8.08198304049385	8.0257899396647	7.99367744394802	8.01987119952637	8.0625058969658	8.09556578645898	8.0136207343131	8.04139180096418	8.04586804702971	8.62241900080536	8.04116268985439	8.07321887515537	8.01208524473965	8.06320344474842	8.07969482399585	8.00047426389771	8.00103031500492	8.04896821114856	8.00463746192834	8.07792697021995	8.13749333427341	7.99764164752539	8.00207545745503	8.08058934941976	8.14675582141689
ACTR3BP2	8.0106636026766	7.99017398074078	7.99943171617666	7.99657431304678	8.00799400546613	7.99993879002301	7.9877145628294	8.01684908928175	8.02364130306125	7.99780188218415	8.00046540091202	7.9972991413308	8.00384241701628	8.00829087878052	7.98432558022706	8.01813018052384	7.99072737122728	8.00536359940774	8.00541329448548	7.99757318311074	8.00297820214689	7.99127896208106	7.99827345349474	8.00473020586235	8.00308028324535	8.00860287201517	8.0175714750986	7.99860002800083	7.98875289376464	8.00068658948939	8.01401545145388	7.99408742391776	7.99188388305461	8.01663335590496	7.99998296255515	7.99470114490754	7.99956851992345	7.99570984243174	8.00963389097221	8.00740392302503	8.00153595206918	7.99610501088479	8.00645946990767	8.01198387487193	8.00207671699602	7.9910239232959	7.99306160694504	7.98151408878361	7.99016776494698
ACTR3BP3	7.98284484542347	7.98370539996392	7.99477721780193	7.99014959669301	7.98660278268735	7.98430138641785	7.97363893930664	7.98948829088144	8.00746350245016	7.97165951547884	7.98571809661685	7.98978551336677	7.99903162379533	7.99529653263137	7.9792206616806	7.97857901398082	7.97594614159304	7.96814116105478	8.00239853304898	7.98083810072243	7.97785366557839	7.98481628403098	8.01103085541526	7.99069933365489	7.9914122191848	7.98328376013567	7.98949769009206	7.99412624915165	7.97901202103917	7.97101215476065	7.97782818366754	7.97893953354396	7.98836833773213	7.98868817437148	7.98569920736506	7.98178212373873	7.99419912589131	8.00239853304898	7.97648468190829	7.98973560905611	7.98588768648106	7.98912537449839	7.98431680968234	7.99468925946319	7.98362850844692	7.99155704604805	7.97367530563972	7.9834810162823	7.9807565436713
ACTR3BP5	7.99486008396967	7.98840388096543	7.99531237035503	7.98009876134762	7.97891869992011	7.97720825046805	7.98869744197167	7.98908095695149	7.99289303574607	7.9849538122378	7.99331540323172	7.97897769492643	7.98650720362016	7.98578553060084	7.97260369058121	7.98834431731959	7.98596282962608	7.98303242587243	7.99281542411175	7.98278284533547	8.01136199639685	7.98112610222625	7.98921668544916	7.97340286426848	7.98158206697754	7.97827233676009	7.99584977436443	8.00377143205129	7.98590268370486	7.97593576647446	7.97933155530357	7.9956273161505	7.98785954213158	7.97956504536733	7.99056737469838	7.97972403544893	7.98643735495831	7.97831021105278	7.99323199559857	7.98376839664673	7.98760725641114	7.98146361824044	7.99047751087167	7.98582831211696	7.99648742962869	7.97787319630286	7.9856846876213	7.98196226377381	7.97983084005118
ACTR3BP6	7.9779023937759	7.97948178315082	7.97990482544977	7.97471977260969	7.97681114553731	7.97899175760169	7.97708412826627	7.98070519108359	7.96985150078265	7.99049011201698	7.98425666372209	7.9749696416083	7.98069012532861	7.97457118499326	7.97581115873693	7.9921343903673	7.98083691590096	7.96488511149616	7.99430875765127	7.97917598875189	7.98017839675718	7.97393449536438	7.97630816131891	7.98330293946271	7.98005105863595	7.97553672327265	7.97199619766539	7.98009496431456	7.98738922276718	7.98189871421513	7.97834081417493	7.98426621825586	7.97279686668844	7.97873270713177	8.01329657744061	7.9875198858272	7.97827579841412	7.99017648205536	7.98958941169139	7.97986302694515	7.98669328720845	7.97326061074506	7.97426744121379	7.98640788600994	7.98081758670188	7.9908305674266	7.98492490025662	7.99019893395679	7.98973910849756
ACTR3C	8.01603053221655	8.06168728061455	8.01650083989695	8.01876092399007	8.03174916322622	8.1034973464113	8.09547769562142	8.09477820324114	8.06552959286047	7.98628268725199	8.02493054105368	8.00066690836108	7.99541398156304	8.02654528899616	8.02522182535961	8.00743921557731	8.07011953748107	7.99502846260354	8.01301268670482	8.00131405796282	7.99448673680188	8.03097355303947	8.05661834530744	8.01344351665724	8.14574340074008	8.00415067912962	8.06435982682921	7.99923682483493	8.02807668311407	8.03523759182781	8.01517493121405	8.02034721685696	8.03953387187043	8.02323722417643	7.99316204936796	8.02604900299187	8.05489889527574	8.01429659880735	8.12010106787299	8.03187923596809	8.00501702122556	8.12353346569768	7.99902349139733	8.13645014510346	8.00833718241831	8.00400967744152	8.00643037368971	8.06227885293195	8.10907793624159
ACTR5	8.78663931361051	9.21631195661954	8.80396629922039	8.65576184216418	9.1535149331708	9.20189347348815	8.58695862167088	8.99696714247299	8.70248569567942	9.60200151596703	9.03065192124767	8.71514182614051	8.7072470545587	9.17487750236215	8.5874519522518	8.98037451128076	9.24732535614972	9.06572194618581	8.6308032544292	8.80789284544328	9.13560116909026	9.0720659353932	8.57387029431394	8.79784661344916	9.3655749213373	9.14674490737298	9.05187409561432	9.47338533375959	8.94993933569323	9.05711488800553	8.74870917289281	9.09152427374548	9.07397569494308	8.74028749169634	8.85441661860754	8.82122439411852	8.51790985855699	8.78051482281544	8.5373929726994	8.92786913362336	8.79737678371382	9.25348552133107	8.87507665353933	9.06892089648134	9.39746341164775	8.78244171679291	8.47338825420304	8.45146595246602	9.07777675586787
ACTR6	9.74143937699764	10.3370336236637	10.5051640390609	9.89210825014666	9.70361462980662	9.76473102488336	9.73182419483249	9.85873492328526	10.2349062031947	8.64312996906103	9.26275174106279	9.08669296202187	9.39943823389155	8.67650073573376	10.2694022793653	9.31597062549266	8.65304514464698	10.5551340013575	10.0765423603266	10.1321064226222	9.49686504162069	8.97312451001329	9.63492014701886	9.57982194455029	8.7016821750904	9.68982673458808	9.85134452754096	8.36400963771219	10.3427905824163	8.28771905278945	10.1266796137003	9.80304547905508	9.42356536966934	10.194583269613	9.28904589177069	9.34941275411397	9.56779555600157	9.57898864736012	10.2050176769145	9.80477205350062	8.62820346744955	8.68713902901702	10.1031459492378	8.98881946728318	8.65818419224412	9.48003939188447	9.57457132095343	9.53088931198691	8.91243291850261
ACTR8	8.32145760202992	8.22867449162395	8.11971524933523	8.28126254928958	8.34668804820535	8.21833712068043	8.33828232989235	8.30685539859779	8.23915713580599	8.22211878674597	8.25732169702487	8.20637416131637	8.17609144998531	8.26663971276908	8.31461053400662	8.18885442858053	8.18927286691898	8.32271060887985	8.22523597286624	8.11602025863358	8.29524562938598	7.99162824355547	8.34468973390143	8.38911554347082	8.16394185004619	8.25956415468259	8.08669723478414	8.10852262125936	8.38235383404693	8.15528320990721	8.3132352949119	8.29988263135987	8.28029100021934	8.38135721771017	8.24506203984399	8.34749741027545	8.24538644065254	8.1955879100302	8.17929919878231	8.29336375747971	8.06707711982411	8.15726442796231	8.23656354819264	8.12171457553986	8.3405286599588	8.17516579501844	8.2475880689682	8.56276060520276	8.02287679438244
ACTRT1	8.0561502978639	8.05135546753815	8.17671288994031	8.02516080248131	8.06211390727889	8.15283109580123	8.16362027799694	8.05682049571768	8.05001966034178	8.1805823042762	8.07651609599201	8.15528320990721	8.16770072703857	8.13025057557925	8.07399203014118	8.1240553244758	8.31073739628093	8.01621253013935	8.03121125616413	8.21879836911347	8.04418633406349	8.76311003319565	8.37051024927098	8.05985253397987	8.66847930818627	8.08525188563878	8.70387593109614	8.56737038699189	8.02567453614694	8.08814480792327	8.0470371236705	8.07135568208422	8.03389534345684	8.13810280632238	8.06885244107305	8.20080617966801	8.06615999310799	8.2730661203954	8.0197412263582	8.03248119816712	8.58113224264526	8.49913930971689	8.31527730942797	8.66123621938806	8.6007621644595	8.07781109995947	8.08915183478227	8.07329426450991	8.40410667850947
ACTRT2	7.99387358792414	8.01874784885197	7.99020214055988	7.98813459449475	7.97210539104717	8.00299954011225	7.97804701049072	7.97713288220663	7.98024279231116	7.98272030499616	7.97419253620097	7.99170831206826	7.9969752372246	7.99835506079229	7.98913734085208	7.99831489698132	7.99622517018784	7.99270675831538	7.99391612602936	8.02279941803234	7.97891614635371	7.998647031166	7.99653642109382	7.99395649473194	8.00423630027462	7.99020915522287	7.9892113138477	7.99150809812634	7.99953638439341	8.01919894290902	8.01263555920594	7.98208225576853	7.99547689016396	8.03214897663256	8.01256775519832	8.02828126584105	7.98423238722356	8.00163378422262	7.99108618357429	8.01342940025546	7.99650148433085	8.0212980685285	8.00532808317584	8.00651890942164	8.00196454438378	8.00277576936885	8.00051593149647	8.03827887188761	8.00596256141517
ACTRT3	8.12722949162794	8.01762060773224	8.02444635082494	8.03249611732436	8.11745267521283	8.06856371760757	8.10997480087907	8.03979346265029	8.02903099677282	8.00582556598993	8.00991447624758	8.13125027723512	8.06807366755252	8.04680686714417	8.04089432706186	8.0745251872686	8.11918138865935	8.01898752199468	8.04275223578183	8.02881988174919	8.07868190459481	7.99839440859414	8.04028299104286	8.10206493021461	8.20867877307961	7.99444270563257	8.15471134747678	8.00734077130927	8.1455566136979	8.15924652766294	8.04076842170592	8.02624963160781	8.05039876984474	8.02530625175126	8.03209543501029	8.03138789917679	8.02299383983044	7.98694638936286	8.01602324731633	8.00356043217132	8.10098530905975	8.08617858655917	7.98715182935574	8.02597898738059	8.05206041344838	8.02774542803871	8.14077656542748	8.01615731828369	7.99366916728088
ACVR1	10.760496103558	10.784953023145	9.93725905912102	10.3221199738625	11.0215464879441	10.6360090115371	10.155732979217	10.585616038633	10.806166628361	10.4597403119367	10.5133823778176	11.015192193715	10.5935331577312	10.7179158220581	10.5116291869046	9.28176871248744	10.0709974753405	9.44960483193723	11.3479611927635	10.9152714166214	9.78359543553273	9.9181472706546	11.551861132688	11.16859410724	9.92567395393288	10.7596315275135	12.0199335473009	9.69729947868741	10.2257729785078	10.8125953642525	11.5809391435783	10.6241924379968	9.80069672553181	11.3664279603486	11.916380705335	10.1981041275589	11.1705178266272	9.47489412175305	11.2108943113133	10.4066124261919	9.46122561673136	10.4742095724206	10.5171451373723	10.6031170291189	9.69181279908856	10.2795112607372	11.5670648419527	10.4867960663486	9.97539392847769
ACVR1B	8.44533533412118	8.40206505942456	8.34960857793434	8.31389212691748	8.50370341406034	8.37266672123528	8.44973516580973	8.24003442301678	8.31009693183647	8.71297181531306	8.39128641804012	8.40134912337637	8.30140655035023	8.61835507663725	8.36272095342651	8.39030139573111	8.50890911771859	8.4392880304835	8.37608137936016	8.50492719926245	8.43593247566975	8.34781076197808	8.37299755523603	8.39114442814559	8.400870252989	8.3580865662098	8.6895946000027	8.5825141352329	8.34605263117072	8.4232629441302	8.36617289660717	8.47677141005367	8.4784663789959	8.35656056545627	8.41794702733697	8.49400753016012	8.41570333444743	8.31958498079894	8.36730371722142	8.46201664488034	8.36821881551217	8.52782861469438	8.28337918623851	8.43359924031255	8.49555613686148	8.35122037606558	8.42737119473686	8.48287136304079	8.46201851142982
ACVR1C	7.99697940718738	8.02511802902301	8.02130891204742	7.98934869015153	8.01815472633329	8.00887593963573	7.98822105438751	8.00315354567002	7.99457326265829	7.98644781452845	8.00127486665971	7.97961001881771	8.00431016952456	7.98059957966592	7.99648472225098	7.97685845378858	7.99472907712052	7.97860564027435	7.97886068869615	8.03508561910684	7.98142878707108	8.01424813214968	8.02282416033496	7.99644655041356	8.00102344655997	7.98507033782702	7.98814500719986	7.98110762880647	8.00058344555782	7.97493616879411	8.08218770306337	7.99891837764001	7.9879473841088	7.97897769492643	7.98386646533765	7.99907681432906	8.01306377099176	7.98604250101496	8.00519899120107	7.98331470150067	7.99570984243174	7.98434068859082	7.99604778300212	7.99186969970275	7.99215886102503	7.98578675652036	8.05271824590366	7.99052412292674	7.99517696718739
ACVR2A	8.27621817869423	8.30132123800065	8.30750263492882	8.43816233044945	8.41629468919237	8.20636877689981	8.41299889100373	8.34364923397385	8.56109099775269	8.17472907837799	8.16726245681617	8.28415708327604	8.21720002348826	8.50283320405773	8.20689425273426	8.44098260264192	8.10260185571024	8.35698916898706	8.55713312995622	8.21801318666433	8.25019264138648	8.1764330303884	8.37765836470914	8.17353825330786	8.16255068668884	8.25881429006206	8.52769923498268	8.18126449853211	8.63980037058794	8.07959311344553	8.53344114807204	8.37236351272279	8.10934658098393	8.29639312762919	8.31936284856511	8.27415095910125	8.59612037968894	8.12571755031655	8.19775014160079	8.29373704144901	8.0950716410356	8.15728588140705	8.45566956396381	8.12035527881483	8.09118936981013	8.12611430062255	8.54268817863983	8.56235405785761	8.08941100628198
ACVR2B	8.03142371920377	8.14119735581803	8.05774149189435	8.00684082734524	8.04801976467304	8.09155399429313	8.07800405402628	8.08090259117821	8.03312371301581	8.23387520934832	8.17297773296995	8.09563232360106	8.04945562000431	8.03242722417701	8.02821687647464	8.03207710408935	8.01911971671437	8.01618856208113	7.99361907844034	7.99514002942941	8.00026869122963	8.03127164068745	7.99188388305461	8.12374971014798	8.15788748520611	8.08093171615107	7.97224376932218	8.58882850567122	8.09197287791259	8.02577029552882	8.04772034724124	8.03333740634252	8.0637077238037	8.01725114787228	8.01580443030666	8.02309844720865	8.00153965465324	8.00738586356179	8.04659113055887	8.03765834632834	8.12200208672457	8.21809872137558	8.02902546634089	8.42280819740657	8.3137990626774	8.01063475596011	7.99895195078758	7.99650920499289	8.26844256948197
ACVRL1	8.12941069544714	8.05104403994417	8.04324106278913	8.44032768538283	8.23796894580899	8.04467584096953	8.30460426938511	8.11858516527085	8.13092789549528	8.26449045445746	8.30216289407997	9.53677643828595	8.19538329645509	8.87546265700264	8.3328146578198	8.10199577497979	8.67719598775378	8.07676141388167	8.19119935700889	8.13962011552762	8.40726681470774	8.89213289592814	8.05351649169678	8.28899496455114	8.56181825670366	8.25853548465615	8.83610819805155	9.12610332228182	8.19877748656796	8.6227035840172	8.14628255029867	8.18813208423351	8.05242043513206	7.98572718367112	8.20658787992291	8.0002800510843	8.35871373441003	8.23233133436023	8.30470750888217	8.3197832675617	9.3202701825041	8.2789372579793	8.02027566001152	8.55929769238504	8.03781661724538	9.83094522520249	8.49235918601731	7.98645475349316	8.11461003565363
ACY1	9.21106961018779	8.91510695865713	10.139962878694	9.43568581029375	9.92334275852456	10.2861132752887	9.82812312608416	9.53778950874616	9.53254601658251	10.951162118253	10.7187216919535	9.08277408283463	9.82812312608416	11.3059342100293	8.61099248785883	9.64872642582846	10.9626149469059	9.25593682250028	8.39793077693185	8.74691714532606	8.9763682860011	10.0239033338773	9.25245042448569	10.9784131578654	12.074687446465	10.3592798209649	8.41933722224445	11.9774400972526	9.10437630069115	10.125631184481	9.14056518654294	10.1299320619081	11.3036837911666	9.31267990198436	9.45105044192624	9.95741590481372	8.66283269484337	8.85140776984792	9.21106961018779	9.12051849014058	10.7270717853389	10.1595580625794	8.82978060298933	12.5905882400512	10.4071371974165	9.1926377927541	8.94729257287869	9.42662991070793	10.3682791073578
ACY3	8.06502334128118	7.99340910531686	7.98392526189749	8.00655672095061	7.97877068998246	7.99863072433185	8.00486802875331	7.97573263940073	7.9794031860671	8.02671669976672	7.99540047745252	7.97827439765124	8.0882999564625	7.98690980199111	7.99984505185391	7.99200383463673	7.99238470151295	8.07830372155059	8.00918612985994	8.02249936341852	8.00613772697561	8.00100012941607	7.99478165351747	8.00748269281032	8.00668949756583	7.98679332086812	7.99420611891834	8.0660408110613	7.99776289152094	8.12941069544714	8.00099655320985	8.00451125018307	7.98724486408438	8.02065863830548	7.99048912032643	8.01413687573145	8.00846514289159	8.01079132381388	7.99424671441745	7.99264848266308	8.33653577051887	7.99611509617065	7.98153024509465	7.99640220313606	7.99184531899336	8.30993802464222	7.99658311565525	7.9761698444231	8.00613570227875
ACYP1	9.21075706882821	8.90704397628153	9.024853761929	8.63688941670772	8.74674274260666	8.90448220673307	8.87490584395776	9.26884784455067	8.96484194834367	8.34930931305181	8.7173620181834	8.19142927952177	9.14809911879873	8.26682979271798	8.51356737069199	8.70360067811093	8.42770036206822	8.73770311317777	8.68500103202538	8.70604834095393	8.87054837231493	8.26511254474796	8.70604093345207	8.64921641072771	8.42411742275819	9.10738550715523	8.77721964029703	8.30733542730974	8.83448728151691	8.49717123208045	9.20365602710917	8.85091839055212	8.41436173573779	8.72025114457372	9.06409126045041	8.90240559716698	8.54571489674678	8.87366335192086	8.63816917933175	8.80585197908738	8.38427525938628	8.57289589998669	8.69331160181474	8.26446054317997	8.82874559585412	8.49290394358386	8.41586583323225	9.39305602062937	8.77361594368753
ACYP2	8.30156846897746	8.32603061194278	8.6855021909796	8.4624794445175	8.25703737149351	8.27294252028475	8.55738453063183	8.37496635343615	8.34792058879946	8.23491531441614	8.29376739801715	8.21659008652572	8.34560107868059	8.24900046023288	8.30500453123662	8.14817868108939	8.4299280666715	8.24371385504081	8.28528080131703	8.20809495729578	8.2684520736033	8.07441562416022	8.22200694437684	8.79744381809827	8.46929160219632	8.30728002798771	8.6459585136689	8.10085885511637	8.68085891345487	8.50359527988991	8.2681039149465	8.27239317690997	8.1622360305156	8.41064139016211	8.44089150225791	8.24448063578842	8.35640580551864	8.44538310862153	8.24425208689409	8.29580110083416	8.16385423025851	8.34975484850701	8.21449612889476	8.2570677650574	8.54114197053352	8.37646917827022	8.25671502046292	8.08375479004529	8.17639921296522
ADA	8.91464382609799	9.40965628197143	9.05597847245729	9.88926681769759	9.33413455018456	9.9939969788435	9.10111609304278	9.09265805345466	8.71923928501012	9.76473102488336	9.51735308237373	10.8975956367747	9.03206634976287	9.79440516506167	9.62984697161205	9.4525380102039	10.2050176769145	11.3059342100293	9.19088826195648	8.78748361744607	9.81319665062328	9.85660097618468	9.09041835577054	9.17213715138947	11.1715195431967	9.2924564749497	9.96247433023925	9.86645369573099	8.94397954519583	10.1182920378113	8.97294757391974	9.26900526912932	10.5634714368547	8.21140079604092	8.68397553258304	9.30230256355646	9.56867571482286	9.69137083118579	9.31163812780973	9.50790855335499	10.9118232395423	9.86563748218466	8.87953815679295	10.3283125919402	10.2911602030506	11.0947052194878	9.80349007252437	8.69346467737818	9.91725159533836
ADA2	9.1454568620404	8.35793405800363	8.31015232922394	9.71758775460314	8.62569783082177	8.57359067431847	9.46822124670046	8.28412301493815	8.37822601863013	9.39371623615827	8.80676712308006	9.73570887351659	8.45875753670288	8.89123338780169	9.27018772534238	9.57623045341727	8.27158791297661	9.70241551000936	9.92407166562715	8.51738269104564	9.43653065515432	9.0375097322074	8.41813528663264	9.02054208655449	8.25272935903669	9.37036583132577	9.28243414753705	10.0466879923684	8.67564883651109	9.57914383809194	8.68244184379803	8.32312905167325	8.79917142116719	8.13283595382601	9.08605109959001	8.63363919860578	9.4674831596022	9.50279272122417	8.52389348902707	9.3104792083407	9.93057137044226	9.70840813433559	9.20846704763633	9.14406740469288	8.46112287225619	9.57949870484177	8.80021180468708	8.38875823261448	8.37012301624687
ADAD1	7.9733423556349	8.31092293337414	7.9697989872652	7.96380143898695	7.97753474733937	7.9925518086645	7.97373521438502	7.97363629601495	7.98343425536885	7.97777299396283	7.9774055028915	7.97392947620843	7.97110623278664	7.98363128174956	7.97348626208931	7.98182236528995	7.97168093701876	7.96964488772011	7.96777001094479	7.98185909035784	7.97232741790535	7.97860919689603	7.98808349883372	7.97729352888677	7.97038558956855	7.98078525815827	7.9863108292925	7.98050046807451	7.97533153481882	7.98594292984821	7.97222677396902	7.98507033782702	8.00024582215747	7.98361730472028	7.97299710592539	7.98678205241441	7.97677482054063	7.97825329838132	7.98015157109311	7.97296575924778	7.98448885440582	7.97431284005155	7.97975266838692	7.98613174850203	7.9763295161352	7.98968826527931	7.99057624584156	7.9834421436261	7.98599816189019
ADAD2	7.99718635073052	8.07117248843111	7.99748022908173	8.01640837024169	8.03768868772306	8.00168067772607	8.01863252378465	8.16115869594412	8.05074512594632	7.99332075983647	8.06807366755252	8.10235753276457	8.00466103648279	8.00419315031463	8.03518368340753	8.15883405264902	7.97890358357938	7.98725783745918	7.99015925062214	7.98720511327394	7.98546305117377	7.99556127424499	8.0013160065065	8.02652230513431	8.07810046924678	13.7750859559897	8.36411313811695	8.14201285596421	7.97171289855835	8.02874081453727	7.98844017819397	8.02480796725524	8.01636481859369	7.98339314787301	7.99254177044923	8.00488759828274	7.9874443163363	7.98717463137628	8.00298471745592	8.02625386111263	9.13653596370602	7.9888032439951	7.98223558313221	8.77659201315515	7.99115760204326	8.01746147652671	7.98738814569969	7.99078958676625	7.99383398269208
ADAL	8.23928972171105	8.18375644562319	8.20411273970577	8.18654436162828	8.5428878376323	8.10406699991664	8.37662389465451	8.47464168154873	8.53728796081922	8.01152086928938	8.31886176319528	8.06546722535166	8.20059272781843	8.21630425755108	8.28149112328506	8.36888236676433	8.08667034851174	8.13627959656523	8.18242646789485	8.03655808120178	8.27757054392573	8.05009350606872	8.35706995846708	8.20836054783237	8.06451401299937	8.03767080029556	7.99933233180679	8.03332927186456	8.3149144245706	8.0469267397127	8.16801982887328	8.27585101685075	8.07931594059191	8.32174382744916	8.24651502121336	8.08579397540167	8.16928416171366	8.3338864873764	8.1034165813838	8.12450574425413	8.07644204534435	8.03337750140175	8.25574071912843	8.0323072490093	8.13805653450922	8.11098029705768	8.17329165076969	8.37384811357975	8.00840926237925
ADAM10	8.15250771814739	8.2466988924953	8.42426921518028	8.4539618267001	8.36673618238441	8.23037416874938	8.42049386107808	8.6263701301372	8.3155468439098	8.01628614466423	8.16583768578208	8.06988803882326	8.27878552225747	8.20319425887842	8.71617269249518	8.08415335222249	8.07699820118052	8.08812108137429	8.80537508650042	8.53170210414191	8.09637408028579	8.02060997742267	8.50843355464815	8.17074516076859	8.00729695553471	8.20638822841058	8.13121265013179	8.03922338570634	8.29632948295685	8.02343967800809	8.5520073811719	8.15281072075477	8.14425249759374	8.35890528675891	8.09199981321157	7.99012429466538	8.76436893127394	8.22939156833464	8.36802487594557	8.0948322445294	8.03264287735533	8.05512104594961	8.88768312325097	8.14312472339911	8.05759971642039	8.17993997841364	8.60867846678446	8.46194845311882	8.01505506976515
ADAM11	7.99438359928403	8.10226122010797	8.02528350172501	7.99330747062833	7.98736087995372	8.00101904554276	8.00976610413079	8.10518298494869	7.99357542719796	7.9968720921448	8.11892792716438	7.99772190647182	8.05812492426416	8.03683194414808	7.99893403781211	8.04944024526626	8.04489944722213	8.05250359392973	7.97794787291553	7.98668247915904	8.01200150279247	8.00150387388045	7.98350208344389	7.98590613945065	8.01423062425212	7.99762211684743	7.99451770411011	8.02683709514521	8.00255754888506	7.99205128165918	8.00916705005788	8.03645076241023	8.00781431253126	7.99718403638331	8.05444827668262	7.9946421436829	7.98775550084618	8.01435725664628	8.00055423392935	7.96795087858892	8.02581482423868	8.07545833794052	7.99532884884499	8.35961924408647	8.23525981073408	7.99474304918587	7.99512998813237	7.98044035219862	7.99089784037253
ADAM12	7.99331977867848	8.00943810430571	7.99414895262793	8.04525871962062	8.11831709711478	8.00359168160174	8.00186706429897	8.01166848902551	8.00790245646834	7.99099442597782	7.98936448313898	8.17644804085692	8.00719592204799	8.00774413753107	8.00229170971858	7.99087956167477	8.00854245689609	7.9905819009056	8.01935865453401	8.01340457844379	8.06929993360926	8.03039590906154	7.98697271614143	7.99544409778292	8.03162445913641	8.02606468774893	8.01842344667785	7.98843955014106	7.9996171751078	8.02455266770989	7.9985131495589	8.07747308392777	8.01195742233141	8.08245922672991	8.00306604200511	7.99677453068471	8.12493211170292	7.99247751915743	8.03641450342986	8.00247347650939	7.99608781391418	8.00621529332543	8.02508925201016	7.99925529452153	7.99790390778652	8.06663273385077	8.19141543636527	7.99105506125432	8.00456959176101
ADAM15	9.53323037270172	8.89625044692218	9.7735045085279	9.07867157165278	9.36890290026012	9.62092014334668	9.27806576253241	9.04992266603072	9.12658950325937	9.82773502855147	10.5102702624748	10.2650246357559	9.71398752799468	9.66336210404531	9.27307592311652	9.59072046374585	9.85963830576668	9.03998532242636	9.09090746678655	9.24704052655587	9.40763647034898	10.679350300169	10.1295864269312	9.18709486266168	9.70293533453041	8.99781340491712	9.58727130770936	10.8397083441865	9.14466471527623	9.58933961477121	9.37143041662766	9.64792751223278	9.29752481278612	9.03944008639475	9.26366594689898	9.78306592974367	8.9842213796326	9.24863140545884	9.81565194670434	9.22144705466198	9.93977260716179	10.4072387717784	9.42336204109595	11.629751327567	9.62853563109089	9.80629894264767	9.52619073855397	9.48947405387754	9.95362645583045
ADAM17	8.58218585964308	8.70924537123399	8.51360001179033	8.53711783765876	8.43435596697922	8.49574270397025	8.53189114230683	8.7160389769138	8.41469630829778	8.60290740519798	8.43945376612705	8.6982557130306	8.31014284867316	8.37877520886436	8.59900641308698	8.86316261783771	8.24102357614918	8.78733351384812	8.63055786343062	8.64018134679008	8.8371894233263	8.16305284320351	8.63314131874325	8.33826772759504	8.18432160761029	8.42313571220211	8.79464221242975	8.31206686362421	8.60892677905596	8.30593461433293	8.44030041595925	8.87905163058592	8.47380365452653	8.5031016655494	9.00865243288233	8.54841288875562	8.45397247848881	8.38499617077291	8.70612488548445	8.85213506092425	8.28127549034284	8.26343880760842	8.62673479058816	8.23590618653646	8.24771198009758	8.43550647412053	8.57763212336007	8.51295080352018	8.57923817599128
ADAM18	7.98089901188108	7.97345856016119	7.98610345338203	7.98336239977279	7.99963752120559	7.98628936027855	7.9922448229323	7.99241059118952	7.98192797735611	7.97791369658795	7.98393327383076	7.98026976606845	7.97498632747001	7.97586139032413	7.98719611981468	7.97992611562897	7.98599878899616	7.99650017349787	7.97428430070352	7.97927293037647	8.0017397209352	7.98053819814575	7.98114581573244	7.99265116383203	7.98754205741628	7.97984877527018	7.99278920974392	7.99192419481416	7.98594061327487	7.98065246727226	7.98042392568175	7.97710138009121	7.97237461108896	7.97720137198595	7.98770646662958	7.97888134076185	7.97922493779981	7.97678411310408	7.98882878643362	7.98352822013972	7.98107527243775	7.97828741341426	7.98227761836401	7.97794125941066	7.98372010578227	7.98398327180721	7.98217370307169	7.98047137263212	7.97312638832536
ADAM19	8.49497988951536	8.33305353474271	8.21776787052972	8.6740134130175	8.56722189343807	8.37999140618575	8.22009639193313	8.28833976211246	8.25087856617232	9.28829314864526	8.65264868383286	9.15059929413618	8.27287670037098	8.5409778188486	8.66820023390714	8.37571535499153	8.20301919102266	8.63646311175421	8.52311949761983	8.76986673222662	9.12569349331161	8.38614495592188	8.53398009841628	8.23651715152444	8.28887287083238	8.38497712868721	8.97522628936692	8.76701939727563	8.29406864135245	8.60332672810556	8.4677696147037	8.49747646590991	8.39699393300304	8.17801923296047	8.86056666526963	8.2726401525458	8.93341226841489	8.78092725078167	8.90492170807136	9.21050555501252	8.5717420805651	8.26576483738542	8.28288536806594	8.22805286734042	8.1344202301091	9.10172918735027	9.1289515341008	8.30800055171306	8.5614581131446
ADAM2	8.01177016349472	8.00443628767491	8.00056396023278	7.99359985133429	8.00185204655286	8.01557010338277	8.03391807816626	8.00803317071112	7.99559539757752	8.02607493897054	8.01255189893855	8.03127164068745	8.01648849086005	8.01234645292007	8.01656178966366	8.04091296542354	7.99867753503986	8.02081770224779	8.01364575840389	8.01139605745504	7.98893373561558	7.99841631897558	7.99823108796034	7.99449455977404	8.02033832330175	8.02026141662011	8.05882515003599	8.00096677460978	7.99500015968005	8.00852610035311	7.99949208108718	8.00355182356268	8.01275768970373	8.03011628939243	7.99838141581697	8.01144349660575	8.00317394902574	8.00667516016024	8.00192111438559	8.00647599586278	8.0078584618604	8.00331714487361	8.02597898738059	8.0183609890714	8.08088269051396	7.99909439740492	8.04491195861625	8.04390186975742	8.00189557391203
ADAM20	7.98952716687299	8.00558310760476	7.98313962853559	7.98204569658368	7.98082919690795	7.99940522661847	7.98727577148142	7.9784802426878	7.99553324745844	7.97783053038217	7.98304572585184	7.98504131186425	7.97823889836402	7.97595083464242	7.98752807390381	7.96561371381618	7.98546114828814	7.97961469359047	7.99667094318335	7.98336496289506	7.98414560714888	7.98008585642174	7.98008585642174	7.97884371226742	7.97025960439946	7.98456608726041	8.00454213229857	7.97909865416074	7.98022296539757	7.97845390462065	7.99070960081605	8.01296497108678	7.98661350750178	7.97463494199492	7.98716536394421	7.98608111386803	7.99525727714806	7.99165461078133	7.98565121954404	7.99614538291224	7.99112612191474	7.98695176312676	7.9903875804448	7.99443154790436	7.98025299733952	8.00252323451728	7.98824343046229	7.98638324271465	8.01260540397767
ADAM20P3	7.98653875116388	8.0103541815104	7.99201926107048	7.97860018488946	7.99376091559029	8.00008339925078	7.99324643833503	7.97909555622016	7.9803632436854	7.97792290144683	7.98155764763588	7.98328861574546	7.99406877221306	8.0102939371349	7.99873870437624	7.99642228321913	7.99719267229551	7.99794948858882	7.99089446705619	7.98862856468718	7.98542811492493	7.99060736570953	7.98583844880815	7.99114138824681	7.99151606725297	8.01634035824793	7.98053078230154	7.98370909999352	7.98396590305788	7.99675170025926	7.99090629257083	8.00716129573271	7.98471519546791	7.98830039016496	7.98999174751145	7.98976300494329	7.98833311838716	8.00091087492731	7.99938687765877	7.98158945572075	7.99541770708823	7.99964648655966	7.99647452389826	7.99705555270073	7.99365486737875	7.99637379814823	7.97814964793248	7.99043780003417	7.98418936368474
ADAM21	8.01216837365019	8.01526954186891	8.02107164116827	8.02519826827857	8.02005933437673	8.06890405870251	8.02579838287885	8.00898016193329	8.01971805080002	8.14927078050434	8.25141849233508	8.05822079114246	8.07023290903257	7.99368508367121	8.01665296795903	8.01518148718743	8.00177095776078	8.02033462068465	7.99367878891507	8.0103066712598	8.0190758451154	7.98960964790267	7.9895819651888	8.03361723830996	7.99954462843893	8.06288050305629	8.09264690736706	7.99796678936302	8.02512868464741	8.01944543208739	8.01826381186522	8.06491720059599	8.01710709031554	8.01943116684638	8.00069731759382	8.05410817314458	8.00875487925116	8.01945792697314	8.05103377112513	8.01718382892375	8.06100223201211	8.02020122509177	8.02461243403775	8.04202422739792	8.01963455074774	8.01156478276678	8.03367539616017	8.00613570227875	7.99452984674147
ADAM22	7.99505439847988	7.99382512599726	7.98965448742237	8.00661047527497	7.98798162914768	8.01017606725484	7.99094250971439	7.98638238374583	8.00037066645053	7.98340893507295	8.00630046085457	7.99369735484877	7.99009694373636	7.98320235688876	7.99520529502305	7.99407487362387	7.99025228847287	7.99616871494153	7.98851797199322	7.99414763910264	7.98573263334977	7.9893705651194	7.98404696173755	7.9933719738699	7.98424637060571	7.98079486777379	7.99305961965386	7.97931305175273	7.99489352940021	7.99207923921138	7.98147541264526	8.00554657578197	8.00603550054737	7.98493978708797	7.99545590661569	7.98527747240776	7.99457299772201	7.9837484971779	7.98992663332533	7.98889270979808	8.00267028324551	7.98701292401074	7.98306483108707	7.98855072061522	7.99181534828602	7.99956241135112	8.00272514479378	7.99275881708764	7.99357431714755
ADAM23	8.0054987039552	7.9954057641395	8.52130969971414	8.04707301735082	8.15823487412768	8.06251867494908	8.01307159264256	8.85599930948411	8.32456596524418	8.03203710269176	9.54599320277393	8.13848130594744	9.30339859872605	8.0331312375852	8.85522303026423	7.99132844838092	8.86273319886465	8.01542029795916	8.06681151799585	8.54013125847366	8.20706757136801	7.97947302061626	7.97893156365168	7.98595827894533	8.81601274513721	8.00928248513958	8.00303640889632	7.98146240170616	8.17703582128744	9.71911458886919	8.92371713219696	8.01538451113039	8.01699730454643	8.49892736229379	8.06976079920125	8.00650771537416	8.07128743862831	8.14517410662891	8.03924244863394	9.3109467032643	7.99444644313958	8.14241345155719	8.52769186851121	7.98210336551222	7.98386514558533	8.11288546946951	8.23238540047062	8.56751014304281	8.37094531763304
ADAM28	8.05993911198417	8.02498258716436	7.98727151711405	8.08521979792606	8.04044574695457	7.9950854925451	8.0648627377597	8.00420253767483	7.98993371237069	7.99774421157809	7.99566789315308	8.08458660380107	7.98795333890298	7.98359527755592	8.34733339675202	8.00676089697447	7.98080750511316	8.3016957057452	8.62697651889058	8.03126478499034	8.06537580632712	7.98721432714745	7.98682626486012	7.99457733873206	7.98410580771646	7.98607813487482	7.98270064955408	8.02955098408383	7.99029354157432	8.00713986104873	8.09954464412494	8.02761304247562	7.99420737700508	7.99246244417386	8.0985369172712	7.99803954149734	8.58884029250457	8.06304124514334	8.12544857041531	8.38228068063182	7.9951816288417	8.00218857108829	8.11391771758847	7.99660689875964	7.98456226833988	8.17199220115271	8.07352893637278	7.9973631124074	7.9821027772525
ADAM29	8.00245808782887	8.00125510008963	8.0171925729155	7.97104242756458	8.01544154509887	7.99836198098607	7.9914122191848	8.02217891716308	7.98908869052186	7.99797857255188	8.01208857220568	8.01053305084207	8.01715999577431	7.98946469386387	8.00112226510505	8.01160718227382	7.98824452788603	7.98259485773721	8.00034296429165	7.987336863351	8.00881174626684	7.97987802695852	7.99440272304992	7.99992858803283	7.98908219204448	8.00125312862908	7.9841322585533	8.01121791946788	8.00699536987366	7.99782280210152	8.00278403050598	8.00580612920413	7.98622802896448	7.99046827660419	7.99655537834692	8.00310634535323	8.00184093340821	8.0025898622375	7.98792561022527	7.99382614496515	8.00238734260286	7.97661104455678	7.99570691660543	7.99384032646717	7.99008205919052	8.00150928789807	7.98132511021212	7.98727080833723	7.99766890680204
ADAM30	7.97718268164557	7.98016440440163	7.99003853932043	7.99210591976546	7.98748060438023	7.99530802375908	7.99296835586284	7.97885899133581	7.99067020557612	7.97609874259881	7.98810149048051	7.97746498760532	7.99312998315539	8.00194282390655	7.98434799966101	7.99560674250328	7.98515202775279	7.98820961265891	7.98943474193506	7.98829926792227	7.98353973388213	7.98747841330037	7.99040462608377	8.00188234491531	7.98399878494092	7.98487916135765	7.98136951904651	7.98198547383514	7.98975325145794	8.00484257500584	7.98270577922927	7.980492478509	7.98269755203153	7.98915161078481	7.98429554735735	7.98310473468759	7.98521571283031	7.98726468012247	7.97149729844235	7.98387457956847	7.98262308993606	7.99398849355543	7.97744935619548	7.98914790723104	7.98295199641278	7.99613058577183	7.99285107710129	7.99160567146114	7.99693095529286
ADAM32	7.98366290426307	8.00329384838972	7.99847951028396	7.99976319729663	8.05716236584885	7.99458755288679	7.99677831142303	8.00284184850027	7.98855241738685	7.99620078646702	7.98831969784812	7.99743421568545	7.99722286777902	7.99774360656388	7.99251971476976	8.0535354295234	7.98620463455104	7.98983319297568	7.99243392809394	7.99464957204448	7.98922039892677	8.01490419823271	7.99693349528414	7.99768357579884	7.99636492232785	8.0188634039955	7.98510487682927	7.9835552096513	7.98812046882395	7.99679221321001	7.99365105773917	7.99629853478705	8.00377394702425	8.04425950949819	7.98729128232583	7.9887608478561	7.99495050800197	7.99862149400428	7.98745649652963	7.98863332101538	7.9958997515109	7.9933579925987	7.98298484127868	7.993326820472	7.99501651304209	7.99370385205953	8.01640138768632	7.99527719761841	8.0078288279401
ADAM33	8.02757378543612	8.01102795521945	8.02532046219211	7.99152128988745	8.07530672664101	8.01175430921178	8.03398898294308	8.02441668282577	8.01051888808244	8.04213108074111	8.00711545289744	8.05585131986727	8.00187851718524	8.01305271938166	8.01721498489943	8.05427964813192	8.01562352132806	8.04514388121108	8.01431474334754	8.01714788974808	8.04136232618394	8.00915893027197	8.08785770242158	8.00312641180642	8.01919138482628	8.00567191218916	8.10343571874441	8.02455112283101	8.00406648838673	8.01368295796763	8.01945778087275	8.00774106109747	8.01619427419725	8.02694628997402	8.05005958836975	8.02083074043187	8.02693162133898	8.0315495057941	8.01116000279554	8.00825731555827	8.01520625582504	8.02271548355792	8.01352961538343	8.00581013929077	8.04166103157235	8.0162223581062	8.04603544981457	8.02522173661032	7.99823590195028
ADAM3A	7.98533764188018	7.98366189638864	7.9850057397545	7.98158839888997	7.98911382019995	7.9874327288523	7.98424256827908	7.99644801022348	7.98519890891045	7.98190503468086	7.99602457277793	7.98640357907121	7.97124536916323	7.97619806094899	7.97883069677202	7.97983766508186	7.98295869800644	7.98809446073929	7.99083477027092	7.97511389458115	7.98077468766507	7.99381223499748	7.98204506022892	7.98596840712462	7.97750531896858	7.97543831865557	8.02571042816315	7.98754965059498	7.98046198420881	7.98232391974712	7.97445976978031	7.97736582274743	7.9789071633983	7.99490585064501	7.98346750562768	7.97764230566726	7.9783982506399	7.97817993410607	7.9788727348903	7.97943387544985	7.98159296624768	7.98526630894495	7.98335836706427	7.98116571121902	7.97963460397493	7.97870959836156	7.98719557237644	7.98034342178449	7.97586620301774
ADAM5	7.98520315194368	7.98287718801488	7.98787105602201	7.98923478686666	7.98234460657788	7.97664018538267	7.97995576277467	7.98611699278616	7.99343541066975	7.99118879794622	7.99027576636206	7.99192608342881	7.99646527661846	7.98628472495265	7.98185275947899	7.99153387354023	7.98112422475911	7.98431917273241	7.98566364065714	7.98706486469108	7.97930162517156	7.99076004449765	7.98868791571483	7.98597116940318	7.9980583356818	7.98234221299598	8.00578596237317	7.99765431395399	7.9890279483879	7.98667712260973	7.97755816011424	7.9889001335344	7.98897464952098	7.98907640294267	7.98500027555997	7.98447682145896	7.98401912159305	7.98339157988354	7.98155388905886	7.99027690486377	7.98312979152977	7.9900821617328	7.98406036128443	7.98464223740748	7.98825130095552	7.98578788991261	7.98903636755231	7.98024130472081	7.98917909493426
ADAM6	7.99366375848461	7.9994107023395	8.00198286902454	8.00072239537278	7.99020001950845	8.00606772001655	7.99850229634116	7.99761587315347	8.00044932919727	8.02177764761781	7.99638690599046	7.99260168828163	7.98901186321382	7.9993920622938	7.99173338551167	8.01067450196953	8.00510570327365	8.00752988180887	8.00252072702047	8.01079980184268	7.99158465648706	8.03059775953571	8.00765796370072	7.9998049450127	7.99994904831816	7.9906182899688	7.99338072026507	7.98269794507811	7.99608029732401	8.00984139402953	7.99959634163394	8.00249765213371	7.99699512690909	8.00291631823792	7.98450393492315	8.00326207791154	7.99507107202597	7.99809758609428	7.99614301920204	7.99840614851312	8.00503210213558	7.99996663543139	8.00363473700033	8.05185493490885	8.00653061107098	8.0074182122902	8.00094365917863	7.98746886606974	8.03758192435084
ADAM7	8.22007148643462	8.05943256419171	8.01973154254537	8.14760016600191	8.03685467545197	8.0622060169472	8.35002590794619	8.0164726407861	8.01671630349935	8.04934112990257	8.01170696798131	8.22159220067405	8.08097538497918	8.20528471312458	8.619177631536	8.15042857628538	8.03169090273185	9.25668490081062	9.16870598752435	8.43102197821414	8.44719488545566	8.20592779956458	8.03005861527035	8.25642346798995	8.03025109919451	8.01338423033106	8.64994432874165	8.022359317224	8.01062549603633	8.287496996494	8.20483988141965	8.04786103809595	8.01609579923985	8.15139126459036	8.0224414432078	8.21021884314593	8.28661134537558	8.31843960241333	8.06978059079861	8.24382373871647	8.30624587212345	8.17526190380069	8.42411451494934	8.09141131506235	8.10316968783232	8.29584663147479	8.03675011451296	8.14310136941521	8.01885048307247
ADAM8	8.23381768957619	8.16878190021169	8.12222720239028	8.29687909548027	8.15064339951786	8.22178151763494	8.3178596111095	8.09709321496027	8.02383501892478	8.99800780092802	8.07913716893849	9.14584018463401	8.41090299261719	8.01042139787359	8.42005836513258	8.06251867494908	8.11656098144074	8.41147065036635	8.34338586608901	8.77768879186443	8.48755062203545	8.05552000641876	8.05111656674634	8.18901531491358	8.15121097459545	8.62872380390946	9.08054115800011	9.9514035960413	8.00264529304856	8.75078858296952	8.14228422417792	8.1706947044555	8.01300220978902	7.97945436866834	8.10436616616034	8.2651544554772	8.51838012419593	8.22947512457227	9.06083285315677	8.61154777311163	9.03227138531702	8.58597696830701	8.04585920661578	8.58418918309575	8.07683016334584	8.67944466147049	8.15000166973105	8.0069488525938	8.40964815989792
ADAM9	8.38452801040364	8.51838012419593	8.3739390961983	8.77330514384391	8.23831543618537	8.33236761010535	8.31641330219877	8.74739878002941	8.68608522860204	8.13383419096697	8.23311765667006	8.5009723627258	8.26312868311898	8.23594421642533	8.893646065754	8.22109749497264	8.17235026704046	8.28638517278127	8.56639645376531	8.85101030374801	8.53020702031597	8.36573160235711	8.63510912359357	8.53066108195605	8.46063323595006	8.47088392606167	8.36218196191524	8.09039101881545	8.76339096041306	8.19211119523662	8.43079646402269	8.24255484223495	8.54610189724709	8.94558401484699	8.25518510691363	8.2939534378558	8.94292430836998	8.32749610667169	8.46498614325152	8.29119995533488	8.38525312249256	8.31152384743737	8.24482612350196	8.37021253328017	8.20172115320453	8.34960155271252	9.007049363843	8.35030547809594	8.59616418070614
ADAMDEC1	9.52873514961729	8.20941357718747	8.21240007333783	9.75357563342155	8.48654542304955	8.08391138183846	9.03065243062905	8.63236619493486	8.04591762422234	8.36447311949386	8.03417539169251	9.11428744394407	8.45002322055239	7.99684095789572	9.92257479636749	7.99209019365539	8.02720043903272	9.83391689040904	10.4657026887565	8.38259426563804	8.87902919474822	8.36303033397832	7.98680502708432	8.92214867506889	8.00870701155158	8.53719743297792	8.81358432221251	8.48648913006039	7.99282673941341	8.93783792088892	9.04604192307291	8.0922368923893	8.14019809750319	8.00948555542606	8.15128982010436	8.24721278920734	10.5005497117346	9.25163892683804	9.54224858684858	9.417783136123	9.06087109611413	8.58519227261321	9.12730567863263	8.12107233121704	8.00348127284694	9.79433537029978	8.0824063899457	8.7575289987695	8.0424456343605
ADAMTS1	8.59904799378976	8.35166583932187	8.36502873442125	9.31125088837624	9.42325360940254	8.77046724498558	8.55680595482141	8.46509463635402	8.72340232619315	8.12002531319552	8.40826446914571	8.42058774887717	8.80665242798848	8.03317145937532	8.80934698867614	8.72330543596137	8.27861816893975	8.17409686074003	8.3058160175273	8.46973271045389	9.18343179781902	8.22219712757666	8.91464382609799	8.16021853929052	8.27977934854727	8.28652986472989	9.18343179781902	8.2730661203954	9.07374684053942	8.94558401484699	8.60527350920009	9.9829741305101	10.4156627506229	8.72754179902117	8.42969173365747	8.33317037127047	9.44873862999758	8.55073252621925	8.79385328598471	8.5532308884298	8.18063927995816	8.14599757406039	8.84990999443599	8.04731966761721	8.04734617532399	8.61325871213321	11.6812334022215	8.31705496562958	8.10608840669618
ADAMTS10	8.0006017111308	8.00186468119289	8.00639936843212	7.99511932825044	7.99895526535594	7.99265737258881	7.9950227198453	7.99421846682384	8.00652789208288	8.00627703536332	7.99539757963312	8.04302231871318	8.01445284620021	7.99090482176343	8.0161001919291	8.00921897733909	7.99843064487832	8.00023509742883	7.99402451365762	7.99826210425965	8.06059540306762	7.97534482369484	8.01540633727575	7.98623580175445	7.99274951832419	7.98635165795246	8.22828843232431	7.98973792637925	7.99065771962441	7.98638648442203	7.98956785435425	7.99610365114413	7.98390551909097	8.00409793815378	8.00528767857565	8.00214410453217	7.98723154053126	7.99536614498338	7.98341096918821	7.99493240845937	8.01116200816356	7.98956220550038	8.00017220639777	7.99027295529086	7.99426549345647	8.0024365569913	8.00116784808447	7.98858609027596	7.99264474541037
ADAMTS12	7.98444694904766	7.99709330443413	7.97358574474294	7.9997574570562	7.98501238658294	7.98745934492546	8.0067162544304	7.98060334567938	7.96593931016542	7.96985150078265	7.97691275853779	7.98896323706577	7.97406508949289	7.99198745542802	7.98138933797716	7.97933155530357	7.98279984680316	7.99090482176343	7.98964334248372	7.98129771325666	7.98081250346843	7.97870104602162	7.98712194749611	7.97745832631236	7.98836497378981	7.99249998483725	7.96935138629967	7.97933025098485	7.97083065344214	7.9828704528689	7.98238286370972	7.98538338238033	8.00553062169777	7.99964118116134	8.00816372621597	7.99066878650624	7.99366099826443	7.98331077899941	7.98526369439174	7.97562931111666	7.9954359415821	8.02182215054802	7.98806938680755	7.98985152757477	7.98930409927729	7.98747061242458	7.97644505344377	8.00620778704036	7.98599669428685
ADAMTS13	8.01407510900321	8.01305705575709	8.0166859765947	7.99063461376919	8.00884832357967	8.0089624476077	7.99725487084742	8.00072537757105	8.00291389748986	8.02807724953501	7.99862676618893	8.02161910345575	7.99466651174902	8.02035178711003	7.98829629820731	8.0300005464179	8.02224325330674	8.01099281206092	7.98633025639862	8.0029909224376	8.00343338002127	8.06122245666566	8.00481001138949	8.01199904727247	8.01354791116604	8.00582433920713	8.02898173398362	8.03526396407468	8.00749920413123	8.01564714571263	8.00784595748106	8.0017195487631	8.0256000761501	8.0285265041118	7.99753502668809	8.03188057431899	7.99433214536825	7.9943924396875	8.01652864195559	7.99485827812861	8.00943058987111	8.03273544881719	7.99604514824538	8.03210987685429	8.00595002905447	7.99755679408222	8.00279324350665	8.0326670209435	8.02714458925206
ADAMTS14	7.98165572009368	8.0046824542091	7.9945607308055	8.00353435239189	7.98655766454248	7.98361679368428	8.00324959545843	8.01320469001131	7.98204069812395	7.98586608450046	7.99369912093558	8.03578068471968	7.98802257138835	7.99367639470236	8.00316893433074	7.98329619682198	7.98661522002432	7.98613689798318	7.98105205639658	7.98989141426332	8.00348174177986	7.99271898648711	7.98063176778924	8.00333941775297	7.99314275488023	7.99203057333825	7.98324418179735	7.9823240484295	7.98249536757746	8.01315635906032	7.99272907375696	7.99759535578276	8.01113868349984	7.98953239279377	7.98420053736332	7.99294442954045	7.99284081425449	8.00069417986414	7.99012376532261	7.99320133744367	8.00391559292325	7.9938865092809	7.99310358360611	8.00100854010319	7.98527752091217	7.99562937885555	8.01437650222687	8.00764163312859	8.01177203234347
ADAMTS15	8.01357144370418	7.97664153163038	7.98081250346843	7.99078000853751	7.99734115904967	8.01465786454956	8.00021853935268	7.98695176312676	7.98024435838436	7.98866388988152	7.99685396996579	7.99902640743907	7.97551604506032	8.00012052641541	7.98976883270105	7.99025984371065	7.97629255869878	7.98534141174101	7.98277112831837	8.01184651533933	7.99314090476968	7.98832612127225	7.97794125941066	7.97768357056203	8.00055247002546	7.98647159960475	7.99650920499289	8.01148534506839	7.96944937382141	7.98790486419905	7.98649345925995	7.99593868660815	8.00406670944074	7.97597964463953	7.98925659777548	7.99460868931559	8.00718267003019	7.99277140036393	7.97960732051749	7.98687395137437	7.9917542196176	8.00503268411846	7.97304879258643	7.98640406913823	7.98216445124829	7.99043922337697	7.99447970531904	8.00455715831414	8.01888544862433
ADAMTS16	8.00431882745912	7.98821655059141	7.99040217897079	7.98638056007135	8.00635172295283	7.994581891505	7.98657595338474	7.98321466402535	7.98995586977892	8.00933498214525	7.99956000253331	7.98809787945831	8.01138348019535	8.00378401334619	8.00824699596601	7.9993508652181	8.00174656041347	7.99532726128276	8.00487149568734	8.01588832808605	7.99685981239342	8.00163940728829	8.00974195139555	7.99286322732935	7.99698881290719	7.99800244845576	7.98123546273207	7.98012004931343	7.9922067289723	8.00453809954237	8.00622139072144	8.00150222845259	8.00488337634724	7.99434135053882	8.01064846637575	8.00821868908921	7.9959745525068	8.01312667610509	7.99141568074971	7.99835706019042	8.00962226242816	8.00752023331215	7.98631531533486	7.98673072325064	7.99520110850473	7.99610365114413	8.0064252679381	8.00519068053055	7.98698058069654
ADAMTS17	8.03418494225882	8.0468840842538	8.01470322194743	8.01698402874948	8.00865824366239	8.00502176879547	8.01009214800387	8.03017515566922	8.00421749227814	8.04896681517888	8.03887536730602	8.03131769800496	8.08114474303938	8.01461757456037	8.02658604737646	8.00569076764775	8.03093917883518	8.02606196046742	7.99474413379684	8.0545385653988	8.00648674397824	8.41245698667317	8.02954419971758	8.00157480810127	8.04633832483366	8.07182912441005	8.05431792586129	8.07511952009418	7.99355165387082	8.03303570676445	8.02311515687445	8.03066970886016	8.00730526181428	8.0425308132411	8.01787835902312	8.03437387902964	8.01518950357629	8.04053816407188	8.0460190990958	8.06486668682593	8.38943152315525	8.02145437135408	8.12887069803788	8.00582556598993	8.01006993834427	8.00463255600406	7.99985602318345	8.08644220045527	8.1214013430166
ADAMTS18	7.98826556606888	7.99572607303928	7.99580931583445	7.99777294208	7.98579620856506	7.9898418870768	7.99499477165776	7.99459141187849	7.98341202781545	7.99332991411465	7.98803678529326	8.0117646930958	7.98845378640943	8.0074690404887	7.99991352581046	8.00083295002108	8.01100082594881	7.98581453459434	8.01420821570932	7.99685928979267	7.99370450620355	7.98395283259635	7.98712332101212	7.99548746273767	7.98639175910755	8.00025403994364	7.98206852099711	7.98765228975723	7.99459671663045	7.99135392420013	8.00338225375581	7.98773339332638	7.98580503152542	7.98703860796035	7.98689387743669	7.99178016867856	7.99220576376777	7.99436292778118	8.00781125246137	7.99529615211447	8.00395668640891	7.99591180671968	8.01438005046226	7.99112211342512	8.00839331996797	7.98424990474949	8.01182548460333	7.99081495420552	8.003357870328
ADAMTS19	8.00861898307701	8.02104264716876	8.00128791978777	7.99501049663333	8.0096523465532	7.99615736861623	8.05870063175272	8.01727876063602	8.00369520862298	8.00419728820739	8.00276797391445	8.01579696566063	8.08579397540167	8.03963106822749	8.01364921693761	7.98434383517448	8.00635833520327	8.01010080733723	8.03665895181321	8.00481011959024	8.03746346175781	8.0620768334926	8.04384551566622	8.02475151187031	8.0975634214711	8.01725916363643	8.17058901570606	8.0164726407861	8.00159268047138	8.01497249226471	8.01822713266296	8.0085768953139	8.03756318065127	8.02819813133288	8.04903485547564	8.02306430813897	8.01079132381388	8.01804541617157	8.03828990048737	8.00824952307511	8.05768191712121	7.99448923219805	8.00930751715431	8.03808680977788	8.01677315775412	7.99715573120633	8.0235459944291	8.01029705992218	8.01349241026455
ADAMTS2	7.98179782922992	8.02114633598814	8.0048737047107	8.06786167599917	8.06469724106882	7.99597251012442	8.0210207788291	8.31570615927372	7.98951643923805	8.00147633068811	8.29079773299972	8.31963305151958	8.00122006211465	8.04060987926525	8.02739891532145	7.99774556049431	8.00279576716715	7.99927522056989	8.01238380463545	8.04463840273916	8.10242991647554	8.06331651549678	8.00600430103419	8.0297198975822	8.00401699641181	8.32464605774902	8.17331163550781	8.59396084091095	7.98661413394621	8.05399528948393	8.00466129951245	8.03898511301925	8.01285522971794	7.99182546049359	7.9795340192518	8.00130697122609	8.17566849484365	8.00917621678214	8.06512103487489	8.00171886108694	8.03875532535935	8.01298690117152	7.99438776146924	8.11086486594042	7.99400117696824	8.13498612119226	8.44962892531606	8.00712008412676	8.00108700861556
ADAMTS20	7.97578672027247	7.98308292761373	7.97879090172331	7.98375774151572	7.99275932113887	7.98636875465155	7.98520113322398	7.97530056414218	7.98487908706271	7.98433217061378	7.99001441627717	7.98181624626673	7.98132906485166	7.98004432659913	7.98218226529174	7.97933142682212	7.9811835540665	7.98430206823587	7.9914987828729	7.98691817519589	8.02215561488547	7.98063334914631	7.99744086202962	8.03126984114896	7.98429283634712	7.98426486061628	8.00119305360947	7.97766381880185	7.98101421570648	7.98163910013305	7.99262159993386	7.99348852810667	7.98277301225833	8.00385058264471	7.98248958587143	7.98769348518355	7.98577249636136	7.98342672422903	7.97967603368511	7.97757777828846	7.98249116452531	7.97761528898798	7.97541011151784	7.98444917469014	7.98307932732535	7.9800108741006	7.98142676953628	7.98671596343596	7.97966127275378
ADAMTS3	8.02019636152708	7.99220158237946	7.99853950005734	8.11951401546019	8.00054634234584	8.02101375731507	8.01143031681308	7.98770428037681	8.05939635062361	7.99297775256049	7.97933293849659	7.97814198087695	7.97190984652496	8.10750330342071	8.00916166578736	8.00594342613844	8.00574946096652	8.01501723433061	8.01973154254537	7.99240264586976	7.98420804913192	7.99812401034394	7.98522901752147	7.99457433238781	7.97911179759346	8.00105500031627	7.9736420752545	7.98582482551293	8.01816278341457	7.99010153541036	8.13532582012001	8.00270593414243	8.01516427670449	8.04454315677215	8.01955625776459	7.97961001881771	8.0641523838818	8.02279379683898	7.98465829458952	8.00378401334619	7.9973006766122	7.98639408991452	8.13072053241917	7.99781445233019	8.01244261165643	8.00894129446131	8.17842564142595	7.9911672078848	7.99663195758712
ADAMTS4	7.99588962043768	7.96680999776172	7.99533646678658	7.99057098027853	7.99159942738395	7.99821725712457	8.00072594156273	8.00475230324458	7.98418936368474	7.9926801532476	8.00439959638906	8.093075625944	8.0145496363439	8.13209300532572	8.03700436122359	7.99470441943007	8.03547440930384	7.98538852678217	8.04372336146356	8.01703272674724	8.02708144341338	8.47895491316943	8.02501558143448	8.00335214123383	8.01538785926076	7.98973743958372	9.05443593838084	8.04071643242735	7.9950026845588	8.06420985429923	7.98278284533547	7.99710049547984	7.99846953978343	8.07014384763289	8.00614399410672	8.31843960241333	8.00520319297473	7.98311396621542	8.0497490152215	7.9940126687745	8.00543916961547	8.10777356862311	7.99336543009192	8.0018724887213	8.00343648239686	8.00051200462502	8.05740624463528	8.15116837776556	7.99141333869342
ADAMTS5	7.99735682444314	8.0862053794806	8.02881988174919	8.12353346569768	8.48309713246013	8.02032478636214	8.01030060105945	8.02817085792123	8.10259405298725	7.98578893633615	8.03285990573403	8.03437387902964	7.99580253538619	7.98031621262632	8.04587029455337	7.98398944683878	7.98802022256639	7.98709319863323	8.18843456139346	8.23483882601577	8.15504253392265	7.98706201110264	8.04679414350245	7.98986844289238	7.99370657621238	8.01464698713372	8.31009329506986	8.01959982515399	7.99787044682301	8.01261510774434	8.02333455432637	8.32957326830695	7.98219082131212	8.02633084732036	7.98323264977699	7.98430311548599	8.362290905898	8.00415892262157	8.11749976906511	7.98992640042221	7.98834431731959	7.98650154964808	8.02462816342413	8.00495978460052	7.98119687796011	8.04862101723137	9.08882440051037	8.00564095203583	7.97609295318401
ADAMTS6	8.15841100399799	8.08247984459573	8.0042476534895	8.0669085942281	8.0949589840592	7.98639734746613	8.07928701244561	8.14287761960634	8.01931958429889	7.98261394890058	8.02892358702605	8.12203922010876	7.99638941935995	7.98836048949726	8.04537989331963	8.00005392384907	8.0280890282453	8.09578138551199	8.03853993227463	8.25334643069511	8.41274940274993	7.98835127541392	8.00775200624213	7.99917529289454	7.99731581528734	8.05556556205898	8.10174795838781	8.01705622223277	8.03864780742742	8.02033462068465	8.01805495719525	8.05912981516228	7.98948923991571	8.31065937487983	8.22198729754943	7.98874470092271	8.0941765629163	8.02403914673597	8.03911552509448	8.01074022295548	7.98832153040177	7.99307228278525	8.00271216452616	7.99323531554041	7.98932019695209	8.00438891346223	8.22737098365666	8.46529307551787	8.01406831897706
ADAMTS7	7.98437236917312	7.99891645544665	7.99865025653653	8.0380162574593	8.08550011137458	8.01627133051047	7.98463360262295	8.04132613166554	8.16510076936536	8.27559811103511	8.00621348780395	8.34247230517768	7.97802623566887	8.26933443558577	8.00417664039423	8.02350834457901	8.30699111109	8.00789969371729	7.99846273148503	8.01055392235517	8.02018852671452	8.00457167844204	7.98629356720793	8.03960504284363	8.38099328152602	7.99554744218874	7.97969124235072	8.26896801360665	8.01670319981155	8.01095529259958	7.98776684670856	8.02989912502154	8.040058475409	8.00312273488682	8.12004057020562	7.99702195049285	8.02945770790078	7.99148610148565	8.08835128476793	8.02517765721771	8.02866312969973	7.99608870730508	7.98218033602729	8.19285321373716	8.02283919322593	8.11119694197904	8.01154720675967	7.97606167511555	7.9883941134629
ADAMTS8	8.00625113065603	8.01561613345338	8.02545936594413	8.04451260006821	8.03853993227463	8.02677517463414	8.01151276842058	8.00038780386125	7.99790502018986	8.07649078532387	8.01669795121114	8.01852251627508	8.01982382222014	8.03290866637216	8.0020336196848	8.00405235425721	8.01460681775766	8.04501498112661	8.00740392302503	8.15170708052187	8.00007700729795	8.06205584643182	8.01456547090405	8.00251334135168	8.06089826520253	8.01484466978626	7.99209816939434	8.18063927995816	7.9897915152703	8.11550281235259	8.03220893876436	8.02271935408131	8.05629552839059	7.9733423556349	7.99473050426063	7.98859895441219	8.00358019178698	8.04045202145749	8.0232101545975	8.06863392565334	8.02440338358436	8.07858862078936	7.98545619439299	8.13003186771212	8.02240187204895	8.03093111611103	8.18000014829002	7.98499349113822	8.06730802297973
ADAMTS9	8.13387842137913	8.44519224214103	8.3256855797906	8.86774461332779	9.42142142041355	8.2884573389449	8.88032246775676	8.32397687723869	8.6112817425413	8.16468954416135	8.40620504782858	9.26857529239512	8.07317063406018	8.08147359536531	8.44991361768607	8.09451397371819	8.04050145720998	8.26508050337753	8.20460284809946	8.28276261853391	9.13128182782562	8.14760016600191	8.21404392399205	8.10313985976915	8.14479288825931	8.20020706494125	8.80851544118447	8.27438099048211	8.10649843467979	8.47408788843113	8.30713753097223	9.16098898524404	8.04686771782514	9.83889534371873	9.5069465452791	8.0569297022411	8.91661214031093	8.34694748860204	8.76239278407524	8.60891761670267	8.06559040752694	7.98862856468718	8.0517981924655	8.00650569393405	8.04210368508257	8.64948634585702	10.2050176769145	8.22910955934525	8.14809634474381
ADAMTSL1	7.99848315996933	8.01365013253247	8.00351265797491	8.00978357571532	8.04561259061347	8.01250469721338	8.020237451383	8.01961170222405	7.99844894160529	7.99695308403003	8.01183829691273	8.08255461405205	8.00135312419633	7.99529772300465	8.0091281770617	8.00056621517139	7.99888614722335	8.02444323346426	8.03580639417723	7.99280809878113	8.02827707188278	8.03996772351081	8.00556950750317	7.98905965564471	8.03070752956959	8.03416928267704	8.15534608520029	7.99676419621927	7.99486901288864	8.06161881176715	8.00656423959873	8.027400936391	8.00951696843233	8.01489874062191	7.99997260223459	8.0161628058357	8.01676620748052	7.99746146125398	8.00998872239565	8.00467694828354	8.07947867509509	8.0268046225088	8.00274757471517	8.02056275485415	8.03520307604265	8.063092036279	8.09822209826425	8.01558628452865	8.11113567906092
ADAMTSL2	8.29258091911164	8.10792493549369	8.68761407893676	9.07065278978856	9.09976891632556	8.71775230505575	8.6054100653713	8.3938460911489	8.53825143303085	8.05184721030311	8.36859411699634	9.63859338065465	8.1558208103632	8.88390303471225	10.2427281357772	8.55273043813871	8.51556569532215	8.93412461678508	8.49927518808968	8.49147801586275	8.53728796081922	10.0136162701062	8.04754323156287	8.72252860382564	8.19239581431555	8.40225619159032	9.844033596037	11.2348914118115	8.1821058000861	10.0864972625561	8.82920311898904	9.21832082876873	8.24571225492143	8.34479178749451	9.18480716915922	8.19753656925058	10.0088239202317	8.90537484975619	8.25637260516557	9.47215436337202	10.881173921131	9.08434285596171	9.24455180977593	8.65304514464698	8.27814902687637	10.7516504647234	9.33266647549723	8.14435412064165	8.04453371160604
ADAMTSL3	8.06538227631	8.06619944494236	8.04049092121144	8.04559216933703	8.08303850200492	8.02792955620611	8.04867797521589	8.00986726703144	8.00618419045944	7.99862910170484	8.03555634306362	8.05866369952356	8.00697260784375	7.99688799835846	8.12775072013268	7.995589436577	8.05108424850963	8.07017174902657	8.10956632653085	8.01378421760879	8.03570196355215	7.99118041927554	8.0514885971559	8.04783403507896	8.00108461803189	8.00735925895904	8.35581303199637	8.01908453056598	8.01676949586114	8.17216451860627	8.0674540433282	8.01422059786987	8.03438153712936	8.00033739433327	8.06394982123485	7.99292776247071	8.04517954065171	8.03505648313957	8.01673607063359	8.13309226791061	8.02756331375835	8.0497088707693	8.00966643318067	8.02423442308763	7.99603312824117	8.07021478095366	8.129865702523	8.00394641905193	8.0052515228827
ADAMTSL4	8.0661519576341	7.99288403402061	8.00549941968617	8.04445157095999	8.1218112725196	8.17862756281536	8.02142476203794	8.01186829968645	8.10724490336732	8.08340994936217	8.01870838962095	8.28705524882948	8.02453333919781	8.03255136712531	8.04747380742457	8.08616823697035	8.56962625440072	8.1250748473566	8.03722869787569	8.20453483361043	8.19306198868403	8.15832541252698	8.05791438157235	8.1508962827011	8.03658848515142	8.09414245058177	9.13444335771798	8.61478348628199	8.02202154754409	8.14427565508734	8.00194312419842	8.05332271767771	7.99990547061563	7.99575353963817	8.02768924054942	8.0608518210065	8.12012749743177	8.0182952669701	8.14362029281041	8.02094442269447	8.23387802134893	8.09632239260949	8.00409596790266	8.03281300822535	8.00905029512609	8.14727666916578	8.38572841134428	7.9865642792861	7.99811784410094
ADAMTSL4-AS1	7.98396247897048	7.98781857994026	7.9835635802934	7.98541970682059	8.00322481811782	7.98800388172056	7.98443028933804	7.98003620055136	7.97423199563671	7.9850471285772	7.99006461700051	7.99304409846254	7.99346493530768	7.99825050134	7.98687950211426	7.98000414130911	7.98242582996486	7.97269417638443	7.97770852611242	7.9807379160078	7.99520916186034	7.98177172759551	7.97450073423623	7.97896693164794	7.9706479776999	7.97839268690521	7.98688486194548	7.98375278451485	7.97448968898676	7.97599316402183	7.97119273676752	7.97865662757154	7.9682085197835	7.98147433540185	7.98016268828018	7.97343497524838	7.98170153264789	7.98968032601506	7.98480489765311	7.98556020749923	7.99189397018872	7.97915735560134	7.97902336807451	7.9794860444444	7.9986485382997	7.99223854114024	7.98635775753563	7.97920793388632	7.98051282296031
ADAMTSL5	8.00264719137784	8.09930397979209	8.14053767340531	8.02189127056952	8.26704886227464	8.13792994960289	8.03850372141767	8.1963734227529	7.9821119139792	9.22011631761834	8.42519148316994	8.03722463391233	8.06449879609309	8.10537085171761	8.03718070582123	8.04532165245763	8.45847077709283	8.00954544158617	8.01433213881985	8.03206160951391	8.15699790322618	7.99706922649131	8.12910264449033	8.24989553376947	8.02482297474028	8.17596433907915	8.00861576725116	8.75871606299032	8.08213436375965	8.17419931623366	8.17393936949365	8.0048528254867	8.01043108821715	8.00095765536361	8.04058986757611	8.07044726218101	8.01763437048902	8.02338860348578	8.14066881615113	8.03617352016566	8.37213657383972	8.0026168947313	8.01356401091712	8.6751839853215	8.41712430742177	8.01011011405373	8.01620132419063	8.0882999564625	8.27908275829642
ADAP1	9.10913002521128	9.48134955921034	8.35611027961903	9.15517343791224	8.78389647315207	8.40225619159032	9.64615826786675	8.30910623656495	8.58126696395768	10.0615271998571	8.56093263690277	10.7766010816945	9.73826332492745	9.94204720574919	9.89908573257391	8.6691115879741	9.73027753069756	9.91616967914584	11.346621734669	10.7816919641292	9.82031013459487	9.98477082376138	8.64820779891893	10.4123219785171	9.22747643218235	9.41312764255995	11.4589254386439	11.0854177962173	8.25198822058937	9.76666794364911	10.2032949847538	8.65926712909654	9.06430744139701	10.6712693081253	8.24867850362378	8.95213722959223	9.6885181375628	9.34220007567635	10.043961237893	9.33904054029193	11.4411272105637	9.36204837716035	9.20451005931599	9.22701333117336	8.42269746594311	10.0969000634081	9.40282751405795	8.7157904833026	9.94386234752113
ADAP2	10.3758091159583	8.8978026122041	9.02571050283919	12.1563258030835	9.53778950874616	9.26857529239512	11.1408066374006	9.32498723837137	9.34040520522138	9.82239969118573	9.77703164841155	12.697961342996	9.67726354351814	10.5832406291422	10.3180131601181	9.8456466309612	9.41026168165976	11.0834136019734	12.4593033652374	9.77821212869169	11.3630023634353	10.0590516680567	9.53505174578434	9.81734760779867	9.21539582713749	11.1029066023348	11.8240698222429	11.2928856465175	8.61844578159829	10.8235802802478	9.11527630232545	9.21158163376898	9.48660758494829	8.97093519824716	8.82527305632659	9.7455689744493	10.8458854656054	9.90967038584643	10.4052785699962	10.1991154415058	10.8934489114873	9.9030302902325	10.1580637691211	9.49218925690928	8.86670197599572	11.2077811061973	11.2010163293742	9.23631362347537	9.07162565434547
ADAR	10.4121308288041	9.67479772291172	10.4782567341196	10.3197561168332	9.58415345461414	9.93678420152977	10.392434277947	9.93257009275963	10.2333396536045	10.0983793886505	10.2133221224293	10.2253159946329	9.96878178705183	10.4474368993949	10.7165879656172	10.7522594374486	9.99236621602555	10.124656917366	10.5206439048949	9.78211669964605	9.78334478206672	9.73115959082938	9.77380379023986	10.5827524793196	9.49604902536346	9.72301666736121	9.3022560089317	9.84208433509352	10.1510696000137	10.1833988637308	9.88977568958318	10.0992560679686	10.4661183094895	9.37488281577203	10.4231559592235	10.2370516073911	10.2704653428436	10.5044542975324	10.0142742154532	9.86084298228005	10.193908975474	10.7477294955801	10.2420186406977	9.78595880868049	9.52045376600289	9.86247672671558	9.95806254594322	10.605455033116	9.87072828120976
ADARB1	8.78578320813839	8.62622644023688	8.52681178824328	8.67721642885932	9.57548044275586	9.35483333257153	8.37332670931513	8.91760087861197	9.22659336546209	8.99845901251278	8.69085713339155	8.66776977139241	9.07389422213633	9.01889598523007	8.93002990748401	9.84792449942293	8.65299703848592	8.49445411735317	8.67601297256119	8.28436204556311	8.38423130392423	8.4324328033057	8.95939857451575	8.71133790551787	8.76046415466995	8.65538905131446	8.82654850870816	8.63911438005961	8.79683332419834	8.97414678097899	9.03126477326357	8.7911064035021	8.9182383969168	8.77096178278329	8.44627389502253	8.72946405512626	9.01340203266765	8.95054864645297	8.7131316147717	9.13179256450362	8.83365497976677	8.64821078112795	9.21971783540933	8.25188199330443	8.42413923992938	8.56522184817658	8.5948477722965	9.41773505065076	8.44786821244564
ADARB2	8.0130396666631	7.99010153541036	7.99647017357837	7.99075966150831	7.99948852321651	7.98939789645441	8.04247176847495	7.99133909506701	7.99177469547119	8.00891452715974	7.99614698708486	8.05345705527248	8.00311244790134	7.99240148037247	8.00237072096137	7.98835462071317	8.00647599586278	8.05784076200658	8.01194585693874	8.02764264083104	8.01048870447947	7.98844518166477	7.99477323582144	7.99274418567546	8.02229883079546	8.00927772313864	8.00514243252206	7.99071731214546	8.03001820165708	8.00319893845325	8.00220623052602	8.02093494591512	8.01116769990077	8.22639154843973	8.44202162564168	8.32800114946653	8.00957799914637	7.99405119298289	8.00579193935209	8.02223582266036	8.12920664141703	8.09155399429313	8.02060224371175	8.01590707837478	8.00591922220232	8.01095931895192	8.01687622497213	8.048803310909	8.00130505342231
ADARB2-AS1	8.00165003798887	7.98833430139565	7.99075861030457	8.00125104548943	7.99702152145006	7.99004598947815	7.98176613960138	7.99427558187266	7.98297289061408	8.0012823104976	7.98421025316209	7.98833430139565	7.98268152521864	8.00272644566524	7.98680723058849	8.00072957475473	7.99594671228078	7.98864597634165	7.99487769292625	8.01059704716668	7.98479488875775	7.97453174501675	7.97996788580527	7.99135299128317	7.98627829102358	7.98784519658751	7.98397220206793	7.99231959079468	7.97401187389343	7.99063556138153	7.98939090923834	8.00296586621899	8.01287018500047	7.99188305000066	7.98377792910077	7.9854725236922	7.98529513255686	7.98515313696872	7.99049763855839	7.98880202613773	8.005716912441	8.0031805478644	8.00821868908921	7.99747753520541	7.98144311877175	8.00889583129642	7.99362687008337	7.97962872823775	7.98462005578001
ADAT1	9.01572176394786	8.94872018625829	9.12851565665584	9.00804072172227	8.98821030454619	9.2408103350502	8.7845629655507	9.13871736542711	9.14812543054225	9.22774170351967	8.8978026122041	9.05865082659555	8.47834039918505	9.2501924273787	9.25071097449218	8.9736786561863	9.04038868746446	9.08101994981758	8.91937098642734	8.52536378718627	9.02947679234596	8.32733288245031	8.64156130272247	8.86057439514486	8.93069319302113	8.92530340068447	7.97919441385025	8.86710690513391	8.67406178431363	8.9421462821823	8.43494258589649	9.75970727241099	9.38359144436979	9.05550769554286	9.60373465695973	9.18372555786884	8.63906323601995	9.02997525169531	8.84331815805724	9.36611607154561	8.71402501369406	8.77593805018608	8.82307179758264	9.06039064734099	9.23993502221785	8.95998630879497	8.84600241256832	9.68937090775026	8.97922801936734
ADAT2	8.02283425130818	8.02290819652157	8.01723424563793	8.01931958429889	8.00676782718415	8.01022607605524	8.01108301065379	8.06336105275475	8.04089432706186	8.01370611211635	8.04222095662537	8.0477367908513	8.00044954141172	8.05110257349059	8.0036719120971	8.03648569699492	7.99507192656643	8.07031962946887	8.06455022202121	7.99841955818216	8.06100223201211	7.99543880584196	8.00470624741884	8.00354267651839	8.02413849429763	7.99895375368595	8.159388159057	8.02417184575642	8.06311243981921	7.99150809812634	8.01324868446412	8.03471169927623	8.00471237446605	8.02960373861937	8.06346061298805	7.9991025551105	8.04566217774432	8.01925995002195	8.01056633512789	7.99972286963963	7.99309120531895	8.00073047547868	8.0085204985413	7.98840866864347	8.00707077509116	8.01407164859719	8.0207956023725	7.99162342386079	7.98963357493272
ADAT3	8.06270367843497	8.37499414872148	8.15523016361129	8.31809102697845	8.13222062058819	8.23057058396227	8.19730029216322	8.31852663687984	8.19013387531902	8.92007658150987	8.5827622283984	8.49147801586275	8.39744425800282	9.1116986353551	8.07902797106579	8.17235026704046	8.35237619194451	8.19478240320684	8.10410720947801	8.05252099147083	8.23994487104516	8.48370760244391	8.37480162888381	8.67184721922543	9.28392017009999	8.3439245144847	8.01142392012964	9.57898864736012	8.17677531270264	8.61969020668336	8.34332917057164	8.13149024346915	8.86142968418941	8.10268153306109	8.17364289864335	8.30277328247789	8.11678854536439	8.29098545045074	8.12268402259715	8.17671288994031	8.96174621682396	8.73475089916932	8.06250226259266	9.16392103193806	8.83692307634627	8.33743818369061	8.27960816438919	8.01418255140511	8.62036128023749
ADCK1	8.58720775898322	8.39990581213444	8.61558588426042	8.47993294565337	8.3458801112394	8.55929769238504	8.90083373833725	9.09500508431635	8.67418235958862	9.09481071962459	9.0244105889773	8.82255264250301	8.46174103279304	8.80752175633602	8.33164618491564	8.92023949598279	9.45313158314554	8.74673786997127	8.37094531763304	8.19043326125238	8.51402106056098	9.11102978883361	8.37912851655625	8.99225133171786	9.65328574574924	8.67026915878548	8.95480103320895	9.79484620492196	8.63626074429588	8.82378218556567	8.33845472690093	8.5495138265984	8.9668999007635	8.6349500816066	8.45000959981439	8.90576337842542	8.37021253328017	8.78923629398384	8.61548242554544	8.57905829109943	9.175830662084	9.42204581010131	8.35048393625982	10.1664813881923	8.65603923171486	8.50005086527285	8.3179366829842	8.58126696395768	8.83872921439926
ADCK2	10.9131516871369	9.41465007367698	10.062144817301	9.53911548040632	9.4974156464189	10.7964078126579	10.5382119282178	9.95694238973413	9.62737191940882	11.3794687754168	10.5051640390609	9.9395463624067	10.2060709668623	9.69181279908856	10.0685793594481	10.2148605990947	11.7762390918885	10.4286234001753	10.4025686276411	10.3422356531619	10.4997695834175	11.8527139322511	10.9385312871619	9.38876066429696	10.1765222647638	9.99150517217216	10.0069396231487	13.1575521152481	9.41284220668917	10.8768281457376	9.79932825181261	10.647216034136	9.39885451935236	9.85095258469544	10.8142710460879	10.3586174085411	9.3191459245649	9.71215338636308	10.7945652727425	10.1886319399878	11.6392869630877	11.167452428781	9.42662991070793	11.4322881686304	11.6114736572763	10.6178398099144	9.26880525169651	10.4019214077898	11.433492921919
ADCK5	8.21558854209375	8.17003985225033	8.13012218327263	8.20964653164208	8.33735249015472	8.24793277733419	8.2956193856271	8.30037794965194	8.34468973390143	8.88688795101103	8.6037177655638	8.40998997938445	8.23915713580599	8.21219126068839	8.20664761685483	8.3815554025845	8.58170143675823	8.25744317820997	8.13612453307542	8.34877839730132	8.26776386069785	8.70501469709628	8.27719190459934	8.47576778049987	8.8905948655913	8.37154302021314	8.01233056024703	9.04865074121687	8.14173204015259	8.47699657851095	8.21493630557833	8.17425093618368	8.32406433238959	8.14991898904328	8.32763684166901	8.16306285213441	8.20038675888324	8.30200509770396	8.34241006828192	8.33102598972573	8.95913445793793	8.63770513685589	8.08970709902339	8.87074087525845	8.12041942894562	8.33653577051887	8.13169378568554	8.08999709582893	8.65052863105752
ADCY1	8.51999087249054	8.64621549826879	8.35404567588687	8.09031621350332	9.1900435264095	9.48846353992255	8.53158278037412	8.03343881608729	8.04453194235383	8.27912710775012	8.06212390765989	8.15023483405238	8.71746389653903	8.30536617117238	8.29825249558845	8.00425316251829	7.99793121231433	8.06518930152326	8.13067503202745	7.98795045879293	8.06676727768606	9.11973053207392	8.8679532131448	8.08362393432339	8.00383514186589	7.99996569221303	8.89982545064425	8.26002345047034	8.29998183203833	8.33288862371936	8.82405971496914	8.29224203069628	9.50166046561921	8.09080519826908	8.01369020769468	9.49337485996098	8.34356714285546	8.03455412653691	8.00111513304706	8.16653198485612	8.13697735658401	10.2276491582962	8.00103309076354	8.96429728776625	8.08489627084666	8.03774583209317	8.09099617147182	8.63313987909358	8.76739074835703
ADCY10	7.99974040070784	7.98576381596353	8.00912728074218	7.99747043368128	8.00725967171681	8.0053874885413	8.03591500365839	8.0023648733877	7.99685981239342	7.98009374212302	7.98117429126736	8.00183106384356	8.00543462336501	8.01546654344172	7.98158206697754	7.99117205727145	7.99738601903351	7.99487497516983	7.98787779154205	7.99138483627635	7.98146800383177	8.00746089852153	8.0482865582121	7.98683251145865	8.01922890943537	7.99653052940748	7.99628628286773	8.02625809060505	7.99097611200341	8.06385331499625	7.99715705696784	7.99821250106226	7.97854328013016	7.99571739053817	7.99680548637205	8.00202366914102	8.00388495425113	8.00121621604114	7.98076282994651	7.97941636520495	8.01714677516196	8.00567597023051	7.98422537432264	8.03372144388837	8.00639936843212	8.00243881892975	7.98030214181231	7.99320922254063	8.0574270624625
ADCY10P1	9.58886233199697	8.40081859947581	9.02037922176502	8.54130879440813	8.45804809838645	8.05690400489898	8.06551091437241	8.05754602387816	9.07325025563229	8.47650031526466	8.27592960253877	8.06218807553901	8.05878789604074	8.0060827135372	8.25285726961067	9.38700655964737	8.05884498807465	8.31543603438065	8.38491982577503	8.00216582146877	8.11663453921168	7.99683119236618	8.20291655427946	8.01502139284004	8.01047383668676	8.0247954911954	8.42239082483172	8.04944024526626	9.39913241762766	7.99859215426867	8.176534247219	8.17273108881477	8.07786619864756	8.0196588440586	8.38774195684909	8.01820292202942	8.26642211514617	8.27399997191237	8.21388469597178	8.43794750174651	7.99686771440876	7.99267541225424	8.21703784637182	7.9799125967325	8.00333372730213	8.08881587033423	8.02364130306125	8.16084094359859	7.98795194288764
ADCY2	8.11779416324599	8.1122392311833	8.17364289864335	8.09842442466593	8.09184733620748	8.09836853443269	8.13096443367211	8.15961270331211	8.10577989793097	8.65512214917841	8.13916736959649	8.20320857731506	8.25412891827187	8.39216088827379	8.1963734227529	8.12551557335877	8.47088392606167	8.10488567674774	8.10677879105252	8.23777560136067	8.08201748329435	8.68989796730746	8.23338474687427	8.21287462679504	8.45898604330623	8.53007502471085	8.2311753033399	8.21685550216013	8.08366205178544	8.35263206714326	8.18915791510372	8.09436943494293	8.29705918792556	8.17810995755551	8.12913800995427	8.40964815989792	8.09550472247983	8.18939228464097	8.11922353472488	8.04520656215411	8.37297800888766	8.28299277682883	8.3326292307192	8.44719488545566	8.28551650361131	8.21851349113054	8.12998117201939	8.36832510188294	8.5384928530143
ADCY3	10.4997695834175	10.2474478927663	11.40080660583	11.4815727533966	12.2467122898316	12.5094217997311	10.8449915176918	9.37087896093485	10.6439397603203	12.6294207998947	12.2873609583499	12.3971678362982	11.828673424291	12.3224575453791	12.2141445912658	10.1321064226222	12.2634456795859	11.3591922950435	12.6780820320855	10.9500760530814	10.8683623994731	11.4119707689051	12.3882348096086	11.3842723095925	11.1909953251349	10.2675612031481	14.3421634626082	13.0437015288812	10.7790955702617	12.2331808377286	11.5064762319344	12.488132849798	10.5361717574761	10.4841616137065	11.9573528050679	11.990292260153	11.4758563801272	10.0833170709149	11.4448170125585	11.7394977895773	12.2634456795859	12.3493642077294	10.4447992613758	12.5146824034563	11.6884936085795	11.7244111216179	13.2405541294301	9.90564392657186	10.5186538975327
ADCY4	8.20033683346841	8.31191150650538	8.27616645100793	8.70068950495125	9.32919450814348	8.10499384274567	8.19847644878722	8.19279551087599	8.33521953507441	8.90003009487178	8.90743005675419	10.0994925651693	8.0103541815104	8.1804282732218	8.99931881151587	8.20677139271193	8.18307619244322	8.69194968182122	8.51329555865987	8.13665144803508	9.06919911850566	8.47529433961687	8.40943294421691	8.29539309005704	8.04496689480763	8.38463297588682	10.316179769574	9.5580223864703	8.05113000129705	8.6023002431696	8.23712765969977	8.79583463571109	8.15951806903417	8.09332738967268	8.56497214176824	8.01919394406659	9.08644504638549	8.5578611486875	8.45434048033439	9.36522986557624	8.54974223788368	8.04334535671726	8.39024395234432	8.37145338447659	8.08712950536848	9.98945281144098	9.22370128585654	8.0207870444518	8.09442395054625
ADCY5	7.97924127126908	7.975179037102	7.97810683602086	7.98267672631117	7.98545144708998	7.97494324773628	7.97490947015126	7.97523513063086	7.97541502476296	7.97682562745792	7.98202031404107	7.98527183560316	7.98361268230404	7.98372235126608	7.97307547015814	7.98505385871614	7.98589933040849	7.9768814975775	7.96971040999528	7.97323092097977	7.98637372608625	7.96827893415644	7.97630402116887	7.970226904026	7.96729698368365	7.97513240545952	7.97527099338672	7.97981269017402	7.97167172307537	8.00688292729257	7.97232037510994	7.97936656915798	7.96998429016195	7.98515652204277	7.98239466263109	7.96529415252328	7.98476169900533	7.9733208245491	7.97583856826509	7.97546744666092	7.98049507605635	7.98216739564443	7.98023545128271	7.98968269699882	7.98422892018204	7.98770770535759	7.97818328162725	7.97200420620261	7.97794125941066
ADCY6	8.66701829609441	8.30189308222854	8.69859572990585	8.55097185892306	8.8449358036177	8.78112343180078	9.66727173077757	8.47774808072781	9.51420457662432	9.785645222485	9.2505135787424	8.60496909220341	8.42120450778664	8.77596708771337	8.31739700086542	8.92699552598609	8.88977003625928	8.26131095008169	8.32569720619591	8.20125168540442	8.28692029088156	9.34746419250659	8.80740824832291	8.7102114201042	8.6796259891008	8.14713729762131	8.30318372193391	9.11376619033783	8.73627816517425	8.6380320721291	8.85639719446293	9.08052051830876	8.53668756447307	8.82931269454318	9.1766394603535	9.07473057984112	8.42187236705021	8.81277056152884	8.48596365228234	8.31903793974787	9.34963988893556	9.24590891183288	8.23936724549537	9.28906398709114	8.84548116740498	8.39406175471396	8.35660981157979	8.56792070040074	9.79031486868628
ADCY7	8.37673637179834	8.14930393297802	8.0849583735079	8.46762524410103	8.28126254928958	8.19743504748124	8.47172280994198	8.19410795740644	8.13508393787653	8.29093191497869	8.16783561974892	8.29242119123354	8.16907984554723	8.29637136401007	8.79799065824524	8.29413839820241	8.16148099846623	8.32740889021194	9.54094150199463	8.49212226948395	8.37290407357388	8.27769420919542	8.27475772810637	8.29743720918465	8.15365158600657	8.36638768620085	8.56552811190651	8.55774296344302	8.11598668731949	8.33412878637562	8.13145094105776	8.17846831362205	8.12174381116534	8.17193933953525	8.12866433480964	8.15504253392265	8.7961793150894	8.38298759517555	8.30191827619403	8.35791324462937	8.15933657532112	8.27726282215488	8.54996860064999	8.19008038388234	8.14772046794868	8.40998997938445	8.58769627512228	8.3916053094714	8.05903674390957
ADCY8	7.99832001183353	7.98190889306145	8.00001808412837	7.99081131555088	7.98507374573534	8.0144204201065	8.0237184693741	8.01790616280379	7.98822704031732	7.98486953855408	8.14612792256597	7.99790853688701	7.99881702932857	8.02010579217394	7.99652613860225	7.99628160336916	8.01055191101867	7.97992202328732	8.03347012020964	8.08650168633219	8.00343648239686	7.99038520626178	8.0080184905743	8.00344995838566	8.00758411205275	7.98968481076351	8.01695665462804	7.97575901558448	7.98846399133718	8.01745754209427	7.99822447290031	8.02874081453727	8.00469723156187	8.02065027065735	8.04554140815978	7.99651986068382	8.01269567377109	8.00958096155013	8.13560769030269	7.9876127197935	7.99884010256537	8.0086106271216	8.00203955484888	7.99583377451142	7.98296884369371	7.99984894341704	8.00145206369204	8.03703191227312	7.99343472847456
ADCY9	8.33771552271815	8.53291449727637	8.33547720490084	8.29404821104433	8.73609901219188	8.25412891827187	9.64764947000143	8.15567144814383	8.43441183457581	9.30147349065942	8.87953815679295	8.57905829109943	8.99466839195777	8.81547379818654	8.70836209515683	8.76976163402964	8.59478968767924	8.30165508748886	8.31474686183438	8.3660644395769	8.31300837339314	8.16452340678834	8.99800780092802	8.73590874788105	9.22338929508729	8.44087933109391	9.17213715138947	8.88295888355259	8.71483082953823	9.01342326451243	8.83832824393736	8.74320274719808	8.4682951264035	8.32137678840507	8.40410667850947	8.47185935121618	8.35453652070979	8.82638715006689	8.28381629873915	8.42148324518014	9.21235142331093	9.2768361830382	8.34313868697897	8.92824672902184	8.88411587439209	8.33987408459852	8.56411355642825	8.76125427780656	8.68743191521968
ADCYAP1	8.04617099598583	8.03286862298875	8.04903485547564	8.04582116479622	8.02078281124912	8.01908453056598	8.0573396249437	8.06262014635174	8.07080845359557	8.11399279678933	8.05626545033614	8.10639581410962	8.11090876623597	8.17074528922859	8.07916239786432	8.01821049255099	8.28907613179758	8.06089826520253	8.04413540677499	8.03311659516629	8.0831714524872	8.26642211514617	8.00524783247068	8.06721945601094	8.28029100021934	8.17379755246606	8.33754475347381	8.23070070203033	8.06280512423766	8.13008200278108	8.08960697010403	8.04007933186266	8.15533055787205	8.16115869594412	8.03608908940663	8.27207027183202	8.02145000117535	8.07921515808357	8.03116638911645	8.00956970569357	8.24815939825358	8.16612936347631	8.03791851923508	8.11403123088252	8.08516854472234	8.29874270890305	8.2081197183684	8.06258144788818	8.36140078527763
ADCYAP1R1	8.00647126493775	7.98631867913756	7.9951849599707	7.99126078513737	8.00365134332234	7.98559791164981	7.9868206487808	7.98414678432525	7.99988163052287	7.98841294754197	7.99770093558674	7.97877377057186	7.9844675537331	8.00406879727347	7.98809787945831	7.97778735775124	7.99693986490165	7.98370061650392	7.97580213562104	7.99035936012142	7.99656269579683	8.01601935576543	7.99148804756946	7.98300844163548	7.99400829675174	7.98648756003203	8.01566747365981	7.99871247509806	7.9788080711652	7.99296243924923	7.98813158981476	7.98488951213748	7.98542811492493	7.99754756765035	7.97820960788977	7.99458456311542	8.00470161046619	7.99729160978105	7.9807379160078	8.0009425245661	8.02596851030631	7.99457541993105	7.98748295960613	7.98296039517105	7.99754419480915	7.99124150733533	7.99186969970275	7.98821655059141	7.98839827079125
ADD1	10.8386047723197	10.6436416194656	10.4613003455475	10.593126972877	10.7103893176787	10.4242033634386	10.6317877202653	10.9580366529433	10.9162484783263	11.0423038654239	10.6865024643218	10.9247232539331	10.3014532587358	11.0792560381677	11.173140118851	10.2842561788538	10.840529061498	10.5634280198863	10.891238426427	10.4004585007169	10.5518400989967	10.6561250970089	10.656417630931	10.3372007896079	10.6981472186963	10.2506187028461	11.2578535137137	11.2879464400707	10.6102977250421	11.2899020720471	10.8205348989681	10.8568490214713	10.847205021748	10.3537129830146	10.7978643175965	10.8596122787213	10.6578566994799	10.5504022584583	10.353278073647	10.6279487142745	11.014775294719	10.9566652206696	10.5424681105081	10.9459065188818	10.8271587569845	10.7390016810166	10.6855824678385	10.7974372998546	10.3014298615176
ADD2	7.98279406592763	8.00040874954352	7.99420455867639	7.99302528918894	7.98464596370524	8.00276981602609	7.99228245271268	7.98642632131747	7.98992206297255	8.03060593850644	8.00427224468233	7.99432967794762	8.01705266433538	8.00440167793992	7.99640757666477	7.9887682425298	8.0074615056883	7.98738678611095	7.99624820520593	8.00201866492459	7.99067307893302	8.00767393624284	7.99135057398767	7.99444655397372	7.99832033252179	7.99395829099261	7.99532477554715	8.00014533308655	7.98366883302121	8.00729235497621	7.99546331392023	7.99521193213133	8.00836602488114	7.99209286859609	7.99275716818789	8.00030699272165	8.00203408070471	7.99312691254363	7.99217709500061	7.98729300017716	8.01626062007564	7.99512949111405	7.99229166298945	8.00505745437532	8.00136749964283	8.01962326972021	7.99863464370829	8.01034614553759	8.01966251310989
ADD3	8.58941021535397	8.71824557845125	8.39931390730333	9.07480556591063	8.9345219808863	8.46807699574392	8.80898470580139	8.33709147536416	8.80686473220382	8.37469236580421	8.26680978172929	8.69782882650339	8.43228767029305	8.52294733503181	9.6103127847435	8.58862331020326	8.15758308759279	9.22001407782514	9.64541926473095	9.06826429140385	8.35272290754015	8.42365554395133	8.99215514783392	8.7126458677114	8.22368488595683	8.51931610567039	8.86169895218367	8.41338910330153	8.93618572961983	8.15899231622394	9.32484376182513	9.10879380765222	8.32414293415485	8.92846884317079	8.83016108955902	8.33129906811926	9.89046139642022	9.07042348905265	9.01558206241467	9.15739666684499	8.5438651685874	8.38479211336507	9.29239132341759	8.21668688223794	8.05570452340289	8.77353689014803	9.46050932424911	9.33094327381381	8.18308534192505
ADGB	8.00442217312772	7.98870087041044	8.00255552130147	7.98840268310363	7.99936795358254	7.98185152167694	7.98656520878447	7.98886827938969	7.99810179224753	7.98466843341945	7.99287073709043	7.993683997472	8.01844942796115	7.99806068108646	7.98873761628448	7.99779238035156	7.98002886988194	7.99689682029146	7.98978274569311	7.99151270522861	7.99473050426063	7.98766473873838	8.00023133586507	7.99265737258881	7.9983799591384	7.98727080833723	8.2469822693395	7.99806618719241	7.99253524119655	7.98342884025758	7.98437526691399	7.99743392448977	7.97978449283299	7.98408456602918	8.00623591846688	7.99066758521572	7.99170831206826	7.99057848024813	8.00784607525577	7.9982208414633	8.0004807349486	7.99781926245352	7.99242048637657	7.98823870576081	7.98534035540546	7.98927963116984	7.98925114128129	7.98510018698375	8.03208524500289
ADGRA1	7.97682562745792	7.98112376634905	7.98674740167898	7.97429463547156	7.98219803737742	7.97338026175887	7.99209019768495	7.98394746238282	7.97528720621033	7.983405882635	7.97281945166658	7.99695103710805	7.97387530261749	7.98042076624854	7.98758087586626	7.9892113138477	7.97542423028789	7.97886688451166	7.98806243284268	7.98744334162998	7.98361730472028	7.97572786934753	7.98742222093233	7.98682178039525	7.98304070132391	7.97451871477122	7.97041656029564	7.99104063263796	7.98374082340235	7.98664885731036	8.00535960376075	7.97969228703595	7.97393449536438	7.9819235103367	7.99937663265849	7.99101293637175	7.98078658872888	7.97701017753182	7.9733423556349	7.98085693837407	7.99212782709511	7.99856952598202	8.00519899120107	7.98099425711507	7.97851891181824	7.98121424782873	7.98797819947177	7.97494803572423	7.97608247529671
ADGRA2	8.90802886467082	8.09120682904909	8.51684717629733	8.79799065824524	8.40263654278954	8.17161303064685	8.40529377533356	8.4132000258067	10.3483748564303	8.23837858771343	9.34065059972942	10.0203823365321	8.20658787992291	9.21349035262916	8.51593382014437	8.65512214917841	9.17169192663741	8.33547720490084	8.53411854408449	8.20338255292388	8.36955144646169	9.2294828622266	8.66613905361772	8.71218031899603	9.01342326451243	8.29868236067428	8.18109527489486	9.16116018300965	9.18504915192521	8.78103822938224	8.40390810117572	9.0494324008922	8.76701799038719	8.158746100477	9.74066284972868	8.3453240434711	8.60397035617231	8.32298121803101	9.03573893267168	8.49247065171187	9.06641504779003	8.53465487162638	8.22843076449687	8.56340443705018	8.63339931906687	9.69340914526761	8.87953815679295	8.18843456139346	8.31412621191337
ADGRA3	8.36991481308397	8.20383491372769	8.16057355557318	8.18776425882789	8.37386596513218	8.13868816251311	8.25002308437365	8.13763039453453	8.29990692661972	8.26316968624193	8.17949904036992	8.11412923848463	8.03620328154724	8.06160254628562	8.03362435588602	8.40256234077914	8.11772790892903	8.22136803020213	8.04256443886974	8.11373405052093	8.18318102364017	8.10726696357692	8.15512577791029	8.04858242201486	8.09978935708775	8.13533552506336	8.06435140343856	8.04697590127926	8.54186122633798	8.04835685008604	8.30717241057397	8.39777435622861	8.16416338317222	8.072195237496	8.32910200724029	8.13125078880064	8.06796640538571	8.1492858767673	8.23316684127817	8.12819486132531	8.1917467640704	8.10270259198902	8.19542529778345	8.11944503631315	8.05435764821867	8.0403989507794	8.10174155311063	8.29378476167673	8.09118737042517
ADGRB1	7.99809985735762	8.01131496965438	7.99881858919681	7.9971811589713	7.99266132536863	7.99476150003823	8.22272135629949	7.99601121754132	7.99796936803211	7.99953662309273	7.99971431793717	8.00434410010711	7.99864872885486	8.09467721500692	8.00023166891156	8.00242629388008	8.04446863575843	7.9844393467712	8.01267530995129	7.99919921113116	7.99016312230231	8.57928731423435	8.01631622897489	8.00271221413161	8.0159122267438	8.01488809790728	7.99678733364884	8.00706774949989	8.01971961650546	8.05025896419475	8.00175374912396	7.99140262375664	8.01018310432411	8.34365368777526	8.0173299416158	8.02085044446067	7.99230482915439	7.99650809141725	8.14541844097526	8.0812457263677	8.01103985740799	8.03980184678579	7.99552566503296	8.00518705795154	8.00740945671266	7.999371748825	8.01644366159543	8.00326527285755	7.99532644731806
ADGRB2	7.98377437415061	7.96881580391137	7.98705059485656	7.9803883648735	7.98739971273577	8.00033607242792	7.98402213910647	8.00080577881787	8.03836793142435	8.52261893973288	8.0242284595347	8.01562429184158	8.00787541302044	7.99188388305461	7.9791776879183	7.97430215576677	8.06071625708445	7.97046357702108	7.97658372600887	7.98203574950677	7.99427704767974	8.09480591293329	7.99882716539996	7.99515389441182	7.99201305647949	7.97968988851926	7.96293664993922	8.09759652481454	7.98266039896826	8.14940397090227	7.98421895752211	7.99142785067107	7.97842933294885	8.06013112052857	7.97673277148187	7.97772538885887	7.99161157246188	7.9787169708163	7.98418434964603	7.97865798549028	8.28598942786785	8.01367546147385	7.98973347129994	8.08560928024742	7.97085682816283	7.99487099025616	7.99440823897526	7.9942153335509	7.98499954820296
ADGRB3	7.97190984652496	7.98807702415639	7.96792588633513	8.09508358787289	8.11659770727202	7.97895155561605	7.98586633579304	8.16608930105919	8.23325721740459	7.97668099861965	7.98299862744653	7.99271211698787	7.97941507148362	7.98081013010095	7.98182904932196	7.98666037283101	8.08072457992307	8.02517988397118	7.96797636130943	7.98214494232062	7.97272283330963	7.97630816131891	7.98744561207166	7.99811991390153	7.97814773907073	7.97864489678513	7.97416477393621	7.99173133230753	8.00996380709586	7.97631835223301	7.9842335062795	7.98491528351623	8.03726890036178	7.98343657773268	8.0679067498774	7.9853825002584	8.01919394406659	7.98881298436653	7.99077160026521	7.97580327533115	7.97885307966289	7.97973663286749	7.99797048462665	7.97363016483596	7.98815957187898	7.97262878866989	8.04781517946353	8.07591715199297	7.98038068734651
ADGRD1	8.0081775519629	8.02136680157021	8.00112414112219	8.00558056526529	8.00441808234913	7.99376758136776	7.98586064896804	7.99354496177713	8.02315703072713	7.99501857668612	7.99277629989266	7.99023106619481	7.98261394890058	8.01169901986991	7.99286020525842	7.99214227196414	7.98368420767504	8.0026212649752	7.99485328198319	7.98532743375691	8.004291561189	7.99767987940976	8.00402451640337	8.00441205845546	8.01258722186048	8.01584336554136	8.00963008825178	7.98860155174713	7.98643013524632	8.01566747365981	7.99226609081016	7.97850953371129	8.02160022892024	8.00686565254524	7.99149676580732	8.00529162891074	7.99194066684647	8.00963706492297	7.98521079537561	7.99851614059067	8.00926804565612	7.99529913834511	7.98776668173965	7.98965449943567	7.99775466222673	7.99347164705803	7.98883443066021	7.99181402310699	8.01456547090405
ADGRD2	7.99021559085313	7.9990871459712	8.01138348019535	7.99138224653267	7.99563445894035	7.98648553939813	7.98139197023007	8.01816676272136	7.98076158459165	7.98457741201402	7.99680813008836	7.98589147641279	7.98292425495339	7.98006841399029	7.97850123873245	7.99626446794749	7.9908932707764	7.99507316877152	7.98142746717646	7.99331016595232	7.98342989945934	8.0001596356037	8.00448404481669	7.99943012719864	7.99702810529946	7.98923608016705	7.98936511906173	7.99291455563494	7.98481192364523	7.98621191158745	7.98381451036848	7.99040857054923	7.99464955956602	8.01044388357929	7.99938868904195	7.98692604025088	7.97928739275345	7.98729097254196	7.98236160290827	7.99867246838694	7.98523031910715	7.98228000679209	7.98620643542564	8.00232123117335	7.97712035990549	7.99643505336825	7.99675623283803	8.02728481145639	7.99307662637587
ADGRE1	8.00353633471983	8.00800712029654	7.9847583976638	8.09088788917668	7.98148206477201	7.98372654842428	8.06719687329715	8.00238922535373	7.96990014071123	8.02069483437967	7.98490861726675	8.17472828856521	7.97498186284272	7.98833430139565	8.12442567596805	8.02299383983044	7.98470226576704	8.01099313280886	8.00703245165088	7.98777278941608	8.0241115232687	8.00488531868761	7.98087167216781	8.00978769476536	7.99553162279124	8.01263194389355	8.02993028599307	7.98153949617578	7.97888134076185	8.18140536089709	8.00058886639114	8.00223685868371	8.01184071109198	7.98131459523866	7.98089501392498	8.00153783567245	8.05295766923113	8.01282805463401	8.01089651757833	8.00668493771467	8.06342190406735	7.99741388226091	7.99243680850766	7.99737835109312	7.99460109589698	8.14955993262967	8.00092497370069	8.01511427215989	7.98726029046144
ADGRE2	8.42222502197086	9.25491091655007	8.41412479349773	9.68778220340756	8.59281981080665	8.19239581431555	8.89303456165914	8.35717977003467	8.18739112767878	9.10702426983453	8.80982697013127	10.2067042344001	8.46868630727655	8.21493630557833	8.95480103320895	8.37440769498313	8.34144915064358	8.79054074447865	9.02792532500059	8.84072784114595	9.62709814175553	8.25625141144782	8.36100978357652	9.53677643828595	8.22310171516686	8.95228956921332	9.26426969638854	9.57390853359785	8.38754847918432	8.81433918486488	8.47660748757567	8.54114015262773	8.92729448153983	8.19181507882239	8.18939228464097	8.25185405217783	9.95287920484867	9.83231835169554	9.54767767632133	9.30775236878637	8.89672861208087	8.794537681562	8.83415560332306	8.70706615018049	8.23952362130836	9.09454327826725	9.08904564648684	8.34479178749451	8.39189851715492
ADGRE3	7.9925827800077	7.99137156361776	7.98125746937129	8.00571231292031	7.9905484981356	8.00550323384581	7.99752150806415	7.99022841598242	7.98337297776962	8.01514277336603	7.98151705309767	8.05238167510472	7.98212893888287	7.98119476045539	8.00007001717276	7.99727025048693	8.00143419263598	7.99401513692791	7.99318172700842	8.01205262236375	7.98085924370213	8.13026439138897	8.00254792201761	7.99196533256841	7.98677276577436	8.01178117569343	8.04373996663657	7.98905738813083	7.9908094547902	8.00653385200059	8.02468774767098	7.98559206012389	7.98356316049233	7.9784184899353	7.99506998639421	7.98841412746058	8.01085033366475	7.99868514563103	8.04687440250333	8.02875166683124	8.00678394144906	7.99719211875219	7.98855569127533	7.9903955994291	7.99139630511756	8.00924420388234	8.01758502255437	8.01222982626269	8.01219232115627
ADGRE4P	8.01911179151666	7.99631605548619	7.99728580255799	8.03290486227791	7.99520622075535	7.98896917085093	8.00452123398475	7.98326698081531	7.98629123335298	8.16422357595128	7.99952265784933	8.11370439869373	7.99857307146691	7.98575070622969	8.00411792566774	7.99110400233545	7.97884017207545	8.02429783530807	8.04829018089023	8.00416534037943	7.996735021363	7.99972771756628	7.99430897543263	7.99714907950249	7.98248369659536	7.99094797059058	7.9897212590571	8.00499702358428	7.98623484880175	7.99636542000118	8.00082060043215	7.99498065012312	7.99534878726439	8.00020724318317	7.99706494430414	7.99169745576198	8.01196779378166	7.99971111429238	8.00443765463222	8.03757913046514	8.02113989924547	7.98776185031001	7.99294087684464	7.99514211338449	7.99948545965316	8.02581124310115	7.9915715302791	7.99330741031986	7.98941740596992
ADGRE5	9.4710700386754	8.9084963656822	8.76228322676299	9.53564876711237	9.52454090282288	9.66117801131152	9.34545714687656	8.95108481519295	8.84094932594343	9.45741385873281	9.65144084408493	9.56537639934709	9.09132317690633	9.29473203740835	9.12932434774476	8.98794378735252	9.67313767000724	9.48409875764664	9.38847753736026	9.9575913071828	9.70962596706325	9.27475295350451	9.38293529443777	9.66376813913374	9.31805970200565	9.01357711550031	8.52022771949837	9.98542506210467	9.39540011338236	9.88000487313075	9.6698196988515	9.17621797286399	9.73316600068824	9.42532602583546	8.79359268338739	9.11542847155238	9.47955552040753	9.50760471646479	9.39246597743545	9.44537571803569	10.0631330145627	9.54552241293401	9.41305520588726	9.46520754299664	9.54481441500182	9.61091160669008	9.23501627427364	8.95889267492301	9.8930649446743
ADGRF1	7.98450241352734	7.9927534164931	7.99000565143185	7.98953583793401	7.98412986374379	7.98591454657358	7.99096454248569	7.98995617819942	7.98779966881636	7.99330259753358	7.98036119528743	7.99425653838792	7.98686858508081	7.98271880114356	7.9924237431652	7.99252100398588	7.98892772034383	7.99838066201995	7.99340125389803	7.98965469403612	7.98418860625157	7.99313345218368	7.98301917991967	7.99183528258912	7.98552046990913	7.99443269787384	7.99223800302639	7.98513702770666	7.98713904727186	7.99754126079484	7.99012383626248	7.99303779076575	7.99752161730335	7.99948836518919	7.98944143171402	7.99157130902415	7.98810887744022	7.99280849504491	7.98765531385765	7.99317198212884	7.99111338781099	7.99311458558624	7.98488068901142	7.98357524170803	7.99771667537306	7.99011667536586	7.99216993869793	7.99825270261108	7.99149907900602
ADGRF2	7.97970533787524	7.98031183798419	7.99450349211962	7.97786717606811	7.97108948939359	7.99067381518605	7.98886180784818	7.96907757556106	7.97851426618513	8.01354307254212	7.98404558147983	7.98246290822813	7.97651677672634	7.99666375480182	7.98391731658533	8.00129520754049	7.9989022725589	7.98073016597646	7.98215493429177	7.99313587830367	7.97332417769038	7.99835706019042	7.99553482322954	8.00581815431114	8.01050277927986	7.97947583214407	7.97822085913284	7.97895858431718	7.9959586904421	7.98969539694485	8.0002514722979	7.98179773323312	7.98576608213648	7.98961574303979	7.97374073865088	7.98954095915283	7.98177058286807	7.9957634145556	7.99216492168948	7.994128929507	8.01510331996399	7.99394933285254	8.02737472336173	7.99241672040503	7.98060057004426	7.98448537741839	8.00464847163539	7.9735531542618	8.00384954588703
ADGRF3	8.03705135002081	8.02112120819823	8.04543087108781	8.01713051826598	8.07931594059191	8.0269709372028	8.06536261849203	8.08126551445525	8.01601568117186	8.06867387597341	8.02728481145639	8.12260462596133	8.00202160172956	7.99247123663042	8.03279238014686	8.0878752288207	8.01723053958263	8.01497908783043	8.01538785926076	8.03044493150819	8.10144741046529	8.08922146031807	8.06344022878189	8.02303760365878	8.02095576831254	7.99491185628791	8.30238170776037	8.09005278760632	8.01205931941327	8.00701711292172	8.01909696136266	8.02456012401234	8.00647126493775	8.02806512515303	8.05692160313431	8.12477347245662	8.00184446025324	8.023180528961	7.9967166575688	8.02968265648428	8.03121125616413	8.01187440241625	8.013369430903	8.01365549283379	8.07635569040063	8.01343357680929	8.02614996803937	8.00643037368971	8.05016799568497
ADGRF4	7.97578694170561	7.98814106376631	7.98435993926989	7.96419107037277	7.98269480986945	7.96729698368365	7.97544803773606	7.98709973856797	7.99614698708486	7.98521668546438	7.97620956543162	7.9756499191426	7.98005807910557	7.98826165030666	7.97584507830569	7.97594614159304	7.98517487560934	7.96380143898695	7.97893791096206	7.99349572338853	7.97191329469202	7.97326719630778	7.99558820776423	7.97351837829408	8.00537673793205	8.00169046565202	7.98285693339443	7.99662608651953	7.98653658647151	7.98211905645837	7.97288601075527	7.99189529654132	7.98278651532319	7.97916325285348	7.97680917574755	7.98168350980764	7.96914475882377	7.9751647075708	7.97978605710955	7.98580741434615	7.98664522447024	7.97877377057186	7.98694687366369	7.97362793564635	7.98119436649463	7.98451989744692	7.97573263940073	7.97891528564033	7.9833966312677
ADGRF5	8.68209840546648	9.55221910173506	9.99958998293122	12.4770046688793	11.3958470348113	8.95014326721752	10.1059054450305	10.0777207042626	10.2407695670471	8.54466739927489	9.9181472706546	11.8751365543321	8.69513387691018	8.82803233144702	10.9721729862488	9.40844122003766	8.57471237339381	10.5684398397083	9.8117327683384	9.63123864276734	10.6463712664496	8.42565804699926	9.50603247765871	8.61352974784938	8.45804809838645	9.24135216665934	10.0929034646787	9.24455180977593	8.71023031622339	8.82746944894249	9.96956154767753	9.81650781279101	8.71968444563815	9.2591396044084	9.19568890930041	8.52512146600193	10.7310330199444	9.61085057442804	9.88213388438105	10.7857745296708	9.06847343242629	8.42239082483172	10.1351918645594	8.2590031710218	8.32207115380006	10.3191655664059	11.187827400193	9.01742888856926	8.36832510188294
ADGRG1	11.2801525590094	12.4800848294375	12.7061374394304	9.55992961422127	11.7405831168382	11.6787260390326	8.69903386598209	11.5069463729973	12.3192074212479	12.3772951704852	11.9467615817428	9.24706982901854	11.830711378241	9.2140224309767	10.3834658967095	10.573928026685	11.5133008307935	9.22634987950683	10.3019552884662	10.5265094461613	9.58629764564768	11.2626797616003	10.5924392385377	10.8174132248537	11.7346119279355	12.3309332485979	10.7097670230721	12.879205672082	10.8992956732919	12.423018837025	11.4355691650213	9.05574978196605	11.2748794811248	11.5703911186122	8.66323508193414	11.4562634850912	9.44135035241817	11.3108955248143	9.6970166306651	11.365063434625	11.2636102475986	12.484492365077	11.5202880554245	12.5750571116231	12.1330424000348	9.78077950328435	9.20845888562942	11.6844976462649	11.9671874410421
ADGRG2	8.01320276694875	8.00862349474425	8.00906144374642	8.44246873794945	8.07094616467255	8.04997751615476	8.03155298914436	8.02653718815528	8.05186268548957	8.02152881913686	8.00545062114452	8.02622258177278	7.99422742789333	7.99507385976032	8.79990112655912	8.0812083879942	8.00301724641907	8.03589392364681	8.10438442804537	8.0020070400218	8.10077206783057	8.0239367983014	8.29367406922293	8.48056472574804	8.01508220908942	7.99558939540477	8.62409817450701	8.13544531463929	8.00684692317705	8.19110112559329	8.30764383135187	8.15715431887365	7.98417696924318	8.00176464276888	8.3613901611854	7.99955693735178	8.86918946357707	8.29275796979715	7.97874864965431	9.25727431546812	8.40538832268721	7.98484995266598	8.30545879365759	8.02535677333099	8.04289200664543	8.37124715888013	9.27028099734252	8.01379314388666	7.98830209755726
ADGRG3	7.98686596272382	7.99124388732795	7.99745998562221	7.99604680001796	8.00008352046672	7.99186730351377	7.99852815653969	7.99344038292152	7.99264626539187	8.00522903727613	7.993590985276	8.02149916919748	8.00167004815941	7.99675340666961	7.99340770125641	7.99083165247354	7.98803553202837	7.99211631743953	8.00497136926043	7.99792954723348	8.0015214968348	8.00729461757612	8.00525265022016	7.99062406603059	7.98930081325342	7.99811590132357	8.01251693379884	8.00867314978686	7.99444458909214	7.98852638790312	7.99384887391934	7.99282173206979	7.9960316219227	8.00973541274009	7.9996572420191	8.0136645442299	8.00129081476017	7.99571210688714	8.01804677296614	8.00221543858911	8.01566748993007	8.02815087569146	8.00679313049723	8.00470156484982	8.00484014289013	8.0153266627901	7.99270002749384	7.99673627206191	8.19370551631568
ADGRG4	7.99672492437992	7.9929791589911	8.0144204201065	8.01261510774434	7.97864780178142	8.00722283688469	7.98157149144728	7.9751551081013	7.99676044191526	7.99361502943897	7.9891892388705	7.99061194045627	8.00017708641467	7.99329143382662	8.02761486883178	7.99205008094812	8.01436152075639	7.99404672113603	7.99827001063444	7.99174359820002	7.97277883882488	8.02906297461271	8.00425431514395	8.00618419045944	8.00154557765886	8.0012713134042	7.99303033269205	7.98138079576449	7.98574963579673	8.01073404776746	8.00307161744997	8.00269340873479	8.00841191014551	7.99290395765057	7.99520371746643	8.0373230534897	8.00182016566649	8.01111839169195	7.98708400633129	7.98609666456584	7.99529122082803	8.0017897032116	7.99949512967221	8.00143496925035	8.05321781838391	8.02364130306125	8.01178414994931	7.99661421588076	7.99866588780387
ADGRG5	8.19211119523662	8.16538367686595	8.08904703080863	8.44825934934944	8.19435400159641	8.04503766553814	8.26141498938781	8.06900437569176	8.07381997217302	8.14618245083824	8.05744988637892	8.40194740079227	8.07089662815845	8.07154038812706	8.9263697369135	8.07971829226393	8.04232900170911	9.02850169712588	9.04780790969998	8.23548883543384	8.7878480342189	8.29052177474995	8.05135546753815	8.2818153955009	8.01335128869495	8.0477367908513	9.39387522187867	8.94440705812201	8.04792209076868	8.80067358240147	8.26925756486966	8.15767994470035	8.22151753687804	8.0242502257468	8.29189020761484	8.19809822069127	8.66047532125273	8.50512004508496	8.08973095019634	9.12298025918696	9.0015431711339	8.18885442858053	8.47865246047081	8.44032768538283	8.06621790393904	9.20418847190008	8.06548859195999	8.23505109468472	8.06402514733342
ADGRG6	8.04092526327688	9.77365450848054	8.31332222860654	8.38392538832147	8.92881789608454	8.23359878765215	8.11547307721855	10.4410730079523	8.30704022298796	7.98347892327263	8.06836427314008	8.00929029365843	8.36337933416158	7.98950879259718	8.06268226344903	8.81531195870832	8.17621585314732	8.25045518061977	8.38327554688145	8.75938599465525	8.04007933186266	8.0401945083345	7.98252686016782	7.98522109011734	8.00072594156273	8.00336584455313	8.41295495642211	7.99214356635391	7.99118041927554	8.10288797092373	8.00382411196033	8.39951243213949	8.03019572420342	10.3980040909388	9.10040148858668	7.98787533491105	8.02617346736675	8.96647008330928	8.21237512190564	8.44991361768607	7.99573913887507	8.05671225424078	8.47372767335528	8.19461305846694	7.99269152358314	8.02288299280674	8.03608035999969	9.25380553513552	8.20724095108283
ADGRG7	7.99654179189382	7.99469582050122	7.99281659406183	7.98809840950628	7.99996557617389	7.99702341620914	7.98853343898487	7.9858458831894	7.9910473588035	8.43466573543315	7.98921720455484	8.01283419984858	7.99248391562296	7.9953356944112	9.28158003040344	7.99858621894303	7.98662618119999	7.99305546871325	7.99649860052007	7.99476334958012	8.00071924386094	7.99760958936562	7.98352906438592	7.98079409064601	7.98951146529233	7.99032888940498	7.9927908941929	8.0030985729644	7.98688991604467	7.98866437295167	7.98839860183678	8.00224783386534	7.98896551292822	8.00378969281503	7.98702889324618	7.99550846044909	7.98450735377797	7.99243549968404	7.99402886911964	7.99248897683881	7.99171315341354	7.98466226271206	7.98839033588358	7.98516283430545	7.99141378016256	7.98351923191225	7.99642569631323	7.99491927600802	7.99912527930124
ADGRL1	8.23158486046612	8.09973271172169	8.12046056382306	8.15957905793778	8.22254738762921	8.37066988788975	8.28092095627222	8.12025298536696	8.52709522542323	8.50378627467039	8.51349830332633	8.46584706597936	8.10089887350786	8.3417218479492	8.07026610744229	8.37508587873577	8.67428989900305	8.30821235221132	8.03383320437463	8.07531267439395	8.06790130037826	8.85824535321272	8.53128001394167	8.31033190512694	8.23840951653171	8.14184432585352	8.32941065525226	8.65365066215157	8.37763849757393	8.50561356147894	8.19848285142693	8.3466270356618	8.69427379985737	8.67006052619239	8.77975173431323	8.61836745252583	8.18148367579258	8.20742984367187	8.24146727531428	8.21891814940979	8.71984769782971	8.55145921907322	8.19209907816229	8.49146436140826	8.2607239523543	8.23180415457245	8.07648386654255	8.20107128949102	8.39934928622855
ADGRL2	8.00594113399232	8.12575616040533	8.18109527489486	8.30704022298796	8.47983114035823	8.04678211391859	8.16532612400346	8.06619944494236	8.99719078058149	7.99232385904492	8.61742584751759	8.81961575898953	7.99578924949558	8.52561922154179	8.39325670881405	8.00830126460664	8.05929322415773	8.28413288907855	8.17994367930586	8.07842751380717	8.59242304981784	8.00405816752619	8.75212479659602	8.03126371411091	7.98806243284268	8.08142488655935	8.48504774493137	7.99608111846835	8.7231351754406	8.00731549282851	8.28003184115247	8.15047708517776	8.51874378796152	8.27960816438919	9.40253622138477	7.98605795105901	8.77400937517455	8.41701828549972	8.14695150646341	8.27183633690551	8.06816157450057	8.0096253207564	8.16904313918413	7.98428508899009	7.98628704122153	8.46931900409495	8.90666252359369	8.86120907763191	8.00371227818431
ADGRL3	7.97837474928714	7.99606241895861	7.98614331424758	8.0129780260203	7.98919147519115	7.99074861374382	7.98633776170554	7.98414091800583	7.98660606085197	7.99144302195277	7.98824198644052	8.04174284198552	8.00143496925035	8.0208003776733	8.01817034033317	8.00011314448268	7.98407724608066	8.5929459456287	7.99120675403173	8.20314049572849	7.99296353530311	8.04039982130712	7.99513127057271	7.99670607639123	7.98364454230967	7.98663291968177	8.01143721242568	7.97555545592032	7.98753289276205	7.98838428307617	8.00854870775697	7.98919635378481	7.98524194542394	8.01622472297644	8.01055191101867	7.99570310136853	8.05198215366447	7.98708272912098	8.00087890266441	7.97923837656396	7.99774857153131	7.99264071735004	7.99648421124968	7.99406485980668	7.9813374757182	8.01876494154312	8.14465855770502	7.99984336081823	7.98215850127313
ADGRV1	8.14597798849639	8.11481687816382	8.01845573810808	8.00513388689399	8.02051331852443	8.02150080214733	8.09245612009686	8.02686047126823	8.70541212164687	8.00482170762877	8.02056096832256	8.00057038336005	7.98738936368396	8.03412414707417	8.00199064503331	7.99104472276121	8.77053044617194	7.98763656776523	8.01855593927852	8.01482838795002	7.99586275338373	8.30091398686389	7.99805670377406	8.01388897450405	8.36573392534746	7.98871885510551	7.97989768833933	7.98368183635336	8.48091053063196	8.16331354053909	8.00814505207215	8.1409321691793	8.24739514556302	8.42463120864737	8.23392119153717	8.09425661746571	7.99007878856857	8.00965986550663	8.09073822564113	8.03796443626365	7.99101015247207	8.00304844294628	7.99061306731972	8.02895706967336	8.00415752907595	7.99241383021955	7.99131374597528	8.04363777385129	8.03867714421346
ADH1A	7.98063411652699	8.00027426654442	8.05250359392973	8.45645336498204	8.46147443972444	7.99891065509473	8.03320836375678	8.00832897641776	8.08426873756783	7.99650631587896	7.99716269124149	7.99719267229551	7.98395064883642	8.40254742147745	10.1214551917905	8.01666473746208	8.02023165394108	8.26837343035429	9.80753511404528	7.99784145791725	10.8776099530538	8.62820346744955	9.26249381635573	8.52899274193581	7.98695715987305	8.00799400546613	10.2536100655029	8.25859406400905	7.9972562247312	8.18411077282972	8.46706972362453	8.09152440362414	8.07191566889385	8.03086793639656	8.31420438581197	8.00785611490612	8.48611962321201	8.37124500082951	7.98736087995372	8.53196694214558	8.13872723368942	8.00910398283109	9.21158163376898	8.00716129573271	7.99379106954328	9.11326701455692	9.38246728092174	7.99448673680188	8.03906165367174
ADH1B	7.98276425073907	7.97725357675667	7.97965488002001	8.01027055532127	8.06799777822831	7.97222263044824	7.99612745689721	7.98236410187945	7.98603569013709	7.9901267148033	7.9941982085296	7.99594102964377	7.96976473225952	7.97854328013016	8.22254587563272	7.97455414607804	7.99877692222446	8.03109679852728	8.18578203681833	7.98285105216142	8.92824672902184	7.9826507074408	8.03942915419505	7.97947302061626	7.97710452832166	7.98917623616667	9.03573893267168	7.97988124198615	7.99535856448871	7.9905052125609	8.05665003244786	8.00802735018116	7.98432500773776	7.98915271390541	8.07014384763289	7.97684705831753	8.01620900508903	7.99530080116629	7.99483127678661	8.08764188927386	7.97981096141049	7.99183499893688	8.11686230527682	7.98635034754445	7.97712545343352	8.01755402345769	8.14727641283604	7.97052358512008	7.97593407127742
ADH1C	7.97823026169674	7.9733179254419	7.96610243691622	8.0030762059153	7.97001545931444	7.97448152582567	7.98517259466857	7.96853259304809	8.08100056048063	7.96642100914686	7.99627861876808	7.98848946939574	7.97034272147076	8.13678180025736	8.04473308347566	7.97377540851197	7.97679469981944	7.97430699558995	8.00700486557017	7.96746718872075	7.99978386373466	7.98764877962538	7.99258812318899	7.98866626999104	7.98911349306479	7.975351350285	8.00985135720847	7.97130288031354	7.96900855362597	7.97209775066365	7.96660629977536	7.970042471787	8.00402941679747	7.98501571311632	8.0419708896808	7.98730571363486	7.98464669475235	7.9921343903673	7.96727731271228	7.98285953764276	7.98154224539944	7.96936018769916	7.99507624428938	7.98148616381589	7.98162942976345	8.06456757690514	8.03855962891025	7.97106325752396	7.96869943264748
ADH4	8.01309057166548	8.03712445006168	7.98102137452378	8.01156789485656	8.06839739523539	8.00450406498067	8.00514225120271	7.98802723219922	8.02793026642053	7.99135833216762	8.01382493275405	7.99334363923722	8.08841909011588	8.04254204025194	7.99675942414269	8.08453590939973	8.0013365138489	8.06097920690009	8.05987545727395	7.99853492505267	8.10044050242932	7.98845503042577	7.99677065321667	7.99900078208385	7.98767461223291	8.05200179417193	7.98955364332521	7.99613781602297	7.99901891203422	7.98465576671851	8.0300387152779	8.00721327863363	7.98867898775327	8.00797408355734	7.99257320318751	7.99167879443286	8.02084453793028	8.00867125156153	7.99873441985435	8.1020489753753	7.98269248987023	7.98783419096807	8.1605966827125	7.9988650933035	7.99040143780577	7.99425044922297	8.02072788682626	8.06662319150789	7.99594641524869
ADH5	8.36072912557559	8.28077460487034	8.17495661706124	8.25525047116233	7.9990044176174	8.18269306212496	8.0190758451154	8.19256745036042	8.33689800761455	8.11413023392811	8.17148803977326	8.00804965667344	8.22523597286624	8.53245446837822	8.30505134132885	8.25446254141318	8.32880867563054	8.15013379333635	8.21184332249245	8.05800209887862	8.09060346364001	8.00945455018494	8.2857725525227	8.11074849428106	8.36955144646169	8.20929369516239	8.01463680421434	7.99993329887308	8.50951303334762	8.04416758862764	8.27328950726383	8.21613960765764	8.10632230459144	8.3841983528206	8.12965714464139	8.0271390465909	8.04582116479622	8.1214013430166	8.03239895218079	8.09021610402237	8.07747552489257	8.26574542793155	8.03616265517296	8.07762482331541	8.14695150646341	8.09254097228538	8.1749038382172	8.50666885234214	8.1824847526299
ADH5P2	7.9993270647243	8.02145000117535	7.99753180699443	7.98159217181101	7.99376901170313	8.0082856953703	7.99232494444599	8.01879362084012	8.00554636092326	7.98941878791161	7.98966967251701	7.98532974001655	8.03118999604706	8.033450944622	7.99411145932103	7.992937275701	8.01965385209888	7.9983799591384	8.00110809763628	8.01017636435462	8.04593442425286	7.99227806018796	8.01328220391878	8.01184071109198	8.0095166173782	7.98425457626605	7.99174085540626	7.99006604239739	8.01265613526082	7.99371938285252	8.00408882469411	8.0224866066914	7.99650463693224	8.0111771959821	8.01231319505932	8.01148791818754	8.00280345784187	7.98721162366128	7.98622500645704	8.00620337293891	8.00968320881387	7.98771007439462	8.0090709168018	7.99513127057271	8.01233775359313	7.98652537389736	8.01828910983862	8.01332320342767	8.01935206218442
ADH5P4	9.22209340125025	9.07232370561852	8.77134923098295	9.08771477792384	8.97779849829196	8.67295089504371	8.7291214354393	8.74682959670507	9.24576640157454	8.38543918233892	8.51378831153922	8.78811178786735	8.9409405996914	9.57407013221791	8.72345204399013	8.86709189348191	8.78697327603025	8.78251593792055	8.86228568995954	8.66984424805408	8.43847962613168	8.43519648985619	9.05872941414993	9.02180772328847	8.75462678441447	8.90526211772556	8.93797541005042	8.30675375030839	9.18701055132284	8.67119961028194	9.10987853086807	8.90138042657661	8.81514345665343	9.08124318739788	8.81256862351368	9.17795852458302	8.9014850429204	8.72494791160234	8.52661758541297	8.77925753797246	8.3326605007431	8.55051056649722	9.33180765387586	8.62248764925418	8.34764128144799	8.58652997414709	8.98386888222646	9.96866176350955	8.56698675643606
ADH6	8.00807062657104	7.98751514461003	7.99537313417467	8.00255371876736	8.00027759495077	8.00048549331512	7.99517696718739	8.00207501427475	8.00212184642779	8.00881757373185	8.02749471646977	8.00612843026079	8.00901548136828	8.02341066029448	8.00109705421183	7.99543327256038	8.02042929032828	7.99625094462454	7.99522961356955	8.03700436122359	7.9956443149363	8.07982105548206	8.01941170295454	8.01755753112783	8.00867008750821	8.03289940969548	8.15027012417511	8.00546420881171	7.99651817773954	8.00050686200921	8.00431016952456	8.01522178937278	8.00494674550518	8.00919934191397	8.02068601927082	8.10959973905936	8.02170831575119	8.03644219158916	8.00443828617022	7.99953802512925	8.02198669202388	8.00219738347146	8.02448777915319	8.04618299650429	8.03119720958489	8.01083694223071	7.98260892731291	7.99910423779477	8.01467930979817
ADH7	7.98512683934897	7.98058105138578	7.9812445535726	7.98418118439063	7.9763310394441	7.98960964790267	7.98117429126736	7.99417965442721	7.98477992378267	7.98524194542394	7.97596520909992	7.97551803196829	7.97502865239669	7.98443443894719	7.99348492939832	7.98836944241196	7.98613579598211	7.97960292002725	7.98610488731882	7.98958093509406	7.98111166908676	7.97629255869878	7.99212067131767	7.98019798767219	7.98380731702143	7.97380551531176	7.99550406775951	7.98789244389352	7.98018855044938	7.98206805105884	7.98675262657365	7.98527844986445	7.98441469364531	7.99679378445751	7.98001801137669	7.97140084306856	7.98876783969709	7.96837082618932	7.97814660392619	7.98246424056984	7.98319588276815	7.99358317921195	7.98505151426	7.98795678158401	7.98110331303138	7.98202188639812	7.98547825683853	8.00124227669953	7.9741173264037
ADHFE1	8.51824146223126	8.40230772247374	8.16693097114671	8.33025784730783	8.48887529676764	8.07521373733229	8.29865021730201	9.31117969200419	8.92488756325487	8.35355539880322	8.31491012375085	8.14786756013312	8.74249857672765	8.27855980347259	8.37952218436136	9.44483553538248	8.57070318325959	9.15574505042126	8.51088560263262	8.07959557307593	8.25364239937038	8.11237546843369	8.2077883699594	8.93590987619361	8.48231867253043	8.3624309886297	8.714415762631	8.19705230123861	8.57422022223784	8.443565795414	8.34005984159415	8.17600511780212	8.65799285859746	8.4738543286942	9.03718926855608	8.50691103520962	8.37083945826305	8.86967500418441	8.16175480580843	8.46555652215018	8.67260902185131	8.47680206724177	8.78806327142746	8.17039298584234	8.0059574434387	8.19956829820519	8.1273161913685	8.92453326992318	8.10050386980605
ADI1	8.1627069181915	8.26895071029305	8.28210651289102	8.12067918347123	8.24396033393642	8.64862631510432	8.15654296196324	8.27741862076047	8.24867850362378	8.22378751028022	8.68424479935647	8.46009340351499	9.56029027966805	9.24428695881812	8.15274209715487	8.40381993133225	9.23263029265624	8.06939589300399	8.22633645783404	8.20929369516239	7.99201047316489	9.13458057245995	9.17940611101722	9.1018193342548	9.74789905360741	9.18658638621719	8.86651948210175	8.36391305774887	8.32791478283527	8.70248569567942	8.65576184216418	8.09912933966864	8.79129327896541	8.72958055167239	8.12480793181033	8.67618449561318	8.36108969433272	8.49160069077463	8.18532992348215	8.35853668702402	8.52429315861814	8.86310745113437	8.85237303459076	9.17775365012685	8.09152440362414	8.25498713049937	8.638270718224	8.65942626528306	9.14833893477408
ADIG	8.00952828247529	8.03935007508027	7.99573650348318	7.99854795856862	7.99132995623737	8.01792338313436	8.01754046044484	8.00349221211784	8.00753626373772	8.01328648635134	8.00445272658587	7.99173953654186	8.00034646201405	8.0521058006808	7.99833217870644	8.02752449415578	8.03660277325554	8.00036635307025	8.0187826761714	7.99729298593336	7.98848604111159	8.03412661514426	8.01770512044243	7.9952242015298	7.99923682483493	8.05309130043072	8.00773433943834	7.97927293037647	8.02714437216372	8.01837068363596	7.99774857153131	7.9991784531419	8.00735039437464	8.10598275603164	7.97017099186876	8.02366735189213	8.01876092399007	8.01064846637575	8.01675046321838	7.99834518290281	8.01939338849719	8.05114227066311	8.02834043900779	8.02121308230528	8.02217891716308	8.03800784889858	8.02420805177677	8.00096149205388	8.01191052828884
ADIPOQ	8.18933315014884	8.18837987588248	8.13612453307542	8.11031564462634	8.04720813348682	8.02643595349784	8.00975847178423	7.97419253620097	7.98347046283512	8.40582558929545	7.97616345685889	7.97502181656802	8.12825724744186	8.09943547856493	8.07737095280471	8.25717997734671	8.02852084865918	8.31453814654332	8.10777356862311	8.30537416913733	8.18624424163483	8.02310982205834	8.0614585161632	8.02378242628713	8.00576540572611	8.03478271958824	8.04241107991645	7.98813042609983	8.07007898297652	8.14786236029997	8.10671078901758	8.20393748308117	8.20080617966801	8.0711968149925	7.99326112367347	8.21219126068839	8.04708677427225	8.04516643632784	8.10674093803815	8.29903302829172	8.28458303557154	8.02332735276808	8.08821963304591	8.03148566222165	8.02715015237963	8.14996117304525	8.16311654611672	8.25593137200141	8.15845024957606
ADIPOR1	9.87159851386815	10.0192426676096	10.731417459108	9.85158119684638	9.54978948071667	9.87732870129364	10.0221691725605	10.6647782146776	9.75494016542482	10.6931572623772	10.8441555988504	9.7608695419262	11.7657016134589	9.90855815554341	10.2895073770141	10.7742604413359	10.1292430135366	9.29463939618674	9.67028992314712	9.7389415798081	9.66607792267785	10.9947050720897	10.6473911878144	11.3272333883123	11.0696730790005	10.7619218431448	10.0242802612595	10.9188082214833	10.0354511864149	11.3241087724296	9.82007643960333	9.97041955057857	10.4721671540334	9.19764128485341	9.96231584125347	11.0918846590631	9.74875211930765	10.8152632148985	10.6219441680478	9.57731172588428	10.3376139305176	12.0394104799102	10.1179356950581	11.2267624307222	10.7207895361076	9.93499996062122	9.42077570079052	10.2574045036559	11.3245196823643
ADIPOR1P1	8.01617335304625	7.99136795706675	7.99737473966139	7.99598153119206	8.00466292438021	8.00373652967418	7.98595436833064	8.02276334600135	8.02778153368184	8.00494674550518	7.99105470536635	7.99725041124265	8.00058155605625	7.9913331610172	7.99453114179713	8.00237656373902	8.00093018709343	8.01013225460692	8.00391095882944	8.00433017860919	8.0024461991568	8.00427806386785	8.00089379319058	8.01494348354576	8.04776328141453	7.99372207677702	8.15518543467231	8.04454315677215	7.99839440859414	7.99785907010933	8.01306061895608	7.99999737668226	7.99287711893027	8.00114518617536	8.01765368044079	8.01260381941024	7.99486280533351	7.9937105452705	8.01228695122897	8.00835784750561	7.99017464090376	7.99855885649369	7.99666515770418	8.0102855599609	8.01502539040761	8.00249664808235	7.99772190647182	7.99300271449097	7.98738370684851
ADIPOR2	10.4983709498597	12.2528721513666	9.8038798726256	9.7778027890774	11.0622652125708	10.3234216917176	11.048268435503	10.3560592381299	10.6613387746784	11.5003694267991	11.160876217106	10.1325225409392	10.2783289651848	9.8500700717779	10.3191655664059	11.7185341373283	10.6301010022636	10.7964078126579	10.1292819657819	10.9403546779069	11.1900053858299	9.30098242767972	10.8803906757005	11.1408066374006	10.3046015504908	10.5628103585761	9.11723585269119	9.77069218488912	10.1886319399878	10.4369718973987	10.1857038438035	10.252555225372	10.605479061109	10.2219479227769	10.7833599891213	10.6400668307201	9.85530634140311	11.6379113747549	9.99257790697029	10.7507346395768	10.3514993471492	10.6415717152105	11.515373673956	9.81357235580646	10.1000638035535	9.7884655170936	9.86342924252794	12.1956786322822	10.76468500679
ADIRF	8.12101818550443	8.16941795001741	8.36130517379546	8.93903604712298	11.2589870744197	8.31483842592241	8.08319546518817	8.5471204400217	8.46717851266092	8.79403604617086	9.38526731007991	10.61713237008	8.3910587498907	8.89577807530871	10.0530621680889	8.52478286994953	8.59069396746503	8.96581497017158	10.0963738035396	8.15704299688561	11.603312396906	9.6356851007367	9.41400547171795	8.52757044873471	8.46819349915915	8.73120575112028	15.1576764010078	9.89956720042571	8.24538644065254	9.63492014701886	8.41604271090032	9.26629573300379	8.13612453307542	8.638270718224	8.82822673251192	8.29621958644236	8.81804125580593	9.43750217356754	8.43929412359369	9.761234123137	10.762856524174	8.25666625803366	9.08966038955345	8.34437273112288	9.40996643139166	11.8339678444254	12.8665106533835	8.03104280711154	8.76635719607035
ADK	8.33900633263116	8.30950055488041	8.53577977274736	8.34607017656713	8.25506567478622	8.4049451490191	8.34567081620479	8.31767167681708	8.2099930552717	8.12026986397266	8.40837736046012	8.33120829314908	8.40973112934018	8.25897762495152	8.59653473431245	8.24048306062929	8.28029345791437	8.31482335442214	8.43988375411374	8.74609976701274	8.62354576879882	8.11756727052998	8.34639945436366	8.48808725745265	8.12820672722538	8.55937809720371	8.26148187031519	8.12568300406549	8.21657698070041	8.22389646483133	8.33853988592944	8.33862437049082	8.29876489347894	8.17724686200247	8.14946745757632	8.18875005423323	8.43748354896622	8.37419907143014	8.36094118589384	8.2868400727838	8.18748997785856	8.16347979111078	8.33180359517255	8.088634337095	8.52817402460084	8.45851539931433	8.58739874088588	8.17392594793612	8.14690603809084
ADM	9.29888755440282	12.5483538937804	8.77348985578374	10.3142242278366	10.4523201496786	13.5355117905205	10.1518805121566	10.4418207759171	11.8403795908724	13.7183053436884	9.12226372842401	11.0753704908335	10.0102655691267	11.916380705335	11.8704647299937	8.56447374671469	13.2020377187166	9.89160228421062	11.0225149169334	11.3993894047573	10.3817644452486	9.47649878621502	11.664471176563	10.2361920674017	12.5502157401885	12.5406958155066	14.2796641095645	11.9500872161845	8.73058491250601	11.5016530485495	8.58841420564096	9.25695619543484	9.71454579203775	10.7205069355306	8.90263136719885	9.99614117397432	9.1899347555595	9.53846790890815	11.03824888054	10.2579201719385	11.8184347811051	12.5094217997311	9.53186493394657	13.0824853192999	10.8730052488387	10.4336957159968	10.8038268022627	8.67487739183123	10.7423042361095
ADM2	8.29888596792307	8.26449045445746	8.22023758719018	8.40659199104456	8.16300979441279	8.43451628575035	8.2816476755734	8.51605484278298	8.15586148045653	8.54584238581397	8.39466480327666	8.41532713063895	8.49235918601731	8.51581839780182	8.49816014859966	8.27169945051193	8.8661446949491	8.46400727653828	8.326618768396	9.00869011527992	8.32003360469772	9.33438849222172	8.62644785710618	8.49816014859966	8.92844988949692	8.41011380620963	8.65713173596873	8.76159579711018	8.27342135734994	8.82122439411852	8.93201310976509	8.20607193518903	8.64931591510483	9.44148431493302	9.32760412143613	9.01008318310173	8.55707929576829	8.47150157308979	8.59774329153242	8.63986723605719	9.11191964775889	8.5590699707226	8.44507624224929	8.61859329628305	8.72161331342212	9.01826809833871	8.20234413242765	8.64126565866316	9.01120700196721
ADNP	8.83820622193888	8.86766098874884	8.70913232282794	8.97556362722746	8.7628366080087	8.90313683956998	8.84093912235502	8.8008389738115	8.99780647741269	8.29417564479432	8.50237311853885	8.45091198534222	9.06168129208174	9.15121041306771	8.88111525555693	8.83891409720321	8.572107399876	8.89378518010588	9.01480245694212	8.93458147366124	8.48752318899269	8.33751859070059	9.26757619015114	9.08729220699864	8.69175247526403	8.9043898704201	8.45830278853804	8.35171014490196	9.54185921204128	8.40087243459271	9.11104016231847	8.70299926804803	9.08809000938044	9.18877011363598	8.78988873092939	8.74956254097636	9.04663122232949	9.03496523428251	8.80399557994368	8.77252500058061	8.57456188114729	8.37228654379818	9.31588549917121	8.46299083148068	8.86119338623422	8.64933242170562	8.97439576220999	9.34186752583321	8.55242007837401
ADNP2	9.41960592347638	9.50168635531385	9.56517613172061	9.32582004957039	9.22774170351967	8.691156004272	9.04967187273363	9.14532927444255	8.88483130980894	8.58720775898322	9.19223179536137	9.14606300107756	9.12982862324248	9.60122259491595	9.14956702058186	9.26016492740841	9.38163302790721	9.45195702215056	9.06083285315677	10.2733610256384	9.32089889645696	8.57985408901687	9.28443344930053	9.64834370476402	8.85201108184169	9.90604643235393	9.30668024192619	8.59801829832248	9.32556813303288	8.67794108439432	9.48498858424587	9.1051065830211	9.31971088508229	9.18790704260475	8.83659244122576	9.5102127852572	9.20713327180238	9.7279461996173	9.34672547096491	8.99866788280609	8.93471987008339	8.69194968182122	9.32707084111492	8.69513387691018	9.28904589177069	9.01248716401933	9.5069465452791	9.37284199654439	9.19673613865615
ADO	9.18343179781902	9.51957661169842	10.0234210859996	9.09102909495736	9.13074444727222	9.66584929334965	9.43900274432719	9.24013768354767	9.32682058276587	8.78592506088755	9.23528945692928	9.22035743050745	9.59692071442524	9.53433216990717	9.97147427336268	8.85048742242625	9.02246631604353	9.44179453915312	10.1112540512357	9.84315605822859	9.33526713623128	8.74773901090691	10.4180627983868	9.56975537098382	9.17940611101722	9.8157284164753	10.0077692132081	9.13169680689758	9.07297781272054	8.51915270891889	9.33413455018456	9.21952763630894	9.18576372647817	10.6605424524147	9.62638936977982	9.4804229425702	9.43087933643451	10.0459782521896	9.61233546972369	9.43153847863219	8.58304902659316	8.68424479935647	10.5597696869392	8.43451628575035	9.23686569853388	9.1781605082968	9.6623107640965	11.2391986829098	8.93967986127732
ADORA1	8.15931977079551	8.00422787690229	8.01620949099555	8.04805482795541	8.07854960006486	8.08262159554052	8.05257504863605	7.99889283846395	8.1424378170693	8.08361898396286	8.05874518867594	8.25362188172243	8.04042074306113	8.01461508380797	8.10382269462982	8.06107952438919	8.0761829039451	8.06495061895044	8.08264599426851	8.02680751333656	8.10515396728244	8.45772648604783	8.13884111614062	8.03677471209534	7.99814124368437	7.99748952811306	8.38932129598789	8.26300408765219	8.01464355782017	8.21466935716217	8.02949786458975	8.26776104097175	8.01942376625486	8.0160855070356	8.98545078831924	8.31619192262251	8.04734696057934	8.16002864419372	8.57495130076104	8.00566265067389	8.17339703002264	8.19918572871891	8.04956072959242	8.14132771369346	8.01252624854355	8.08106390259912	8.03441277130202	8.31249863203166	8.05447178837717
ADORA2A	8.1897193782136	8.29078594610245	8.09598354428152	8.53728796081922	8.15198553038018	8.03348241754727	8.41630021364351	8.04103409330629	8.46600815124496	8.50512004508496	8.16913113216161	8.67572910431275	8.09533247939801	8.16037028860408	8.34045936115582	8.26925756486966	9.13074444727222	8.57522639482785	8.4313108976144	8.16855986828398	8.56156801107034	8.69240483119906	8.06227885293195	8.23712765969977	8.69722156204645	7.99709623402032	8.44227464938009	9.03485962837635	8.48789259958535	8.54101668524119	8.12398746961405	8.13145094105776	8.11659770727202	8.01027381512243	8.26954975373676	8.1770976192817	8.23796894580899	8.29070206445529	8.1686736741223	8.75593205847523	8.99180738530096	8.21512109685705	8.11227180534144	8.27930335004735	8.13462927066711	8.80752175633602	8.01898752199468	8.03882235841778	8.32763684166901
ADORA2A-AS1	8.0008609188651	7.99752648762623	7.99492288003847	7.99341819312674	8.01490111095486	7.98274277350339	7.98797574618421	8.01942157503522	8.01273766679236	7.99585989466405	7.99758378288514	8.01204467055459	7.97669375128219	7.99379701481558	7.98806243284268	8.00152438240995	7.99307228278525	8.00806307758362	7.98630066677597	7.99876663497951	8.00393003612137	7.99556976262151	8.01443632839515	7.98146490422254	8.00336136048426	8.02810382242765	8.02011599134973	8.00713753284939	7.97747142801504	7.99199263828513	7.99008069746426	7.99708873921484	7.9817173651774	7.99394701083682	7.98267552178715	7.99345114516966	7.98261394890058	7.99550406775951	7.99557117460462	8.01036887935882	8.01335776928151	7.99220158237946	8.01330405315541	7.99100289470483	8.01023406469135	8.00489992706993	7.9980166574356	8.00161560787549	7.99620218684975
ADORA2B	8.10229508145455	8.25689360482022	8.19178773321004	8.33781570289727	8.67153877426797	9.56940177025385	8.07342550451508	9.30575249857569	8.09338623743007	9.06337912545893	8.06023489942509	8.34161047140833	8.45101589245752	8.05481488546406	8.10062095430987	8.17135097565862	8.73152868952394	8.60891761670267	8.02641142871049	8.84504621233935	9.20280148120201	8.26809700627407	8.25149890990441	8.34884872916258	9.16370697030518	8.91937098642734	10.2899139319598	8.49140264351702	8.75341498249806	8.47623794290409	8.08687068206678	8.80018522655501	8.51492286876351	8.78138515858676	10.0948721823923	8.14522534676785	8.30023090984258	8.19269747700504	8.43249152381523	8.22463135192738	8.84958485099917	9.48202243322224	8.01530314776425	9.76540038437514	8.55085623550577	8.37431028088537	8.46475665352106	8.1413468891781	8.66833570453258
ADORA3	8.46958551329915	8.49791595847126	8.68078258075716	8.65095277817885	8.51640894832998	8.84742696389795	9.03330053587524	8.44581108981792	8.35772316820341	8.85696602123316	8.83541820573976	8.90537484975619	8.92881789608454	8.91002126871485	8.6130689087799	8.4303190722563	9.04645570831836	8.60612027481473	8.87617671759602	9.00629713326265	8.55073252621925	9.67623238708665	9.26477246154276	8.86103053089494	8.9421462821823	9.14926392362736	9.01075811187244	9.27748521734657	8.2651544554772	9.16564397780013	8.52273078706706	8.36987453592665	8.96174621682396	8.81719122801536	8.22267610583624	9.19543718740518	8.29084390247632	8.55745479818854	8.63923922436047	8.37373069804329	9.45589064078876	9.30575249857569	9.05165769590602	9.09152427374548	8.89022437616829	8.87617671759602	8.7219406953421	8.74449795891289	9.09357630788168
ADPGK	9.61770858756903	9.9705714562607	9.58412870955083	9.55287421653445	9.694614688076	9.14878656964837	10.6143369770031	9.6690972953593	9.4698685447013	10.113183676905	9.53088931198691	9.92567395393288	9.29013137928213	9.33610554664926	10.2118942942037	10.2018040076253	9.1142875637631	9.97587700453674	9.9852546679868	9.85484164596709	10.0803564386002	9.67880891982604	9.52349290818995	9.36381293486548	9.27900466881021	10.3169075873819	9.31773130460725	9.69137083118579	9.13273535268572	9.77284382952018	9.20388518346937	9.69766422375168	9.03901470071701	9.28931500997369	9.78397669601081	9.13822643614191	9.70361462980662	9.74676007226849	9.60558447747256	10.1826647542276	9.42049395671376	9.3705484113911	9.35377612577479	9.50989270020653	9.59516710623221	9.47521787036472	9.79202431941474	9.34883441042823	9.54094150199463
ADPRH	8.11885444648349	8.04473308347566	8.08535580010116	8.0397712848404	8.0386760739756	8.08703866762276	8.08040866873378	8.1431775729221	8.06230194400217	8.10399967508266	8.0355638915342	8.19467124279428	7.99287288805959	8.03663952129412	8.07128743862831	8.03448751802586	8.06999868942997	8.05903674390957	8.05579945736166	8.03541412359168	8.21756292448717	7.98917408384075	8.21619161707246	8.1821058000861	8.29404821104433	8.07649078532387	7.99403814601799	8.06132583034157	8.06302683760036	8.2067038720422	8.02783294794952	8.06378157370297	8.04081948160764	8.00294204438486	8.04119667107321	8.15868415163054	8.0680368752121	8.05390845329954	8.10511377973499	8.07655844941521	8.11702991010057	8.16012612768536	8.04379642232626	8.11605315866172	8.01480838459635	8.10591510505335	8.04548254913012	8.00553295944809	8.07880174683682
ADPRHL1	8.02007566253952	8.00131072811741	8.02393955680855	8.00469247920046	8.0417894469466	8.13782927942007	8.0053241205771	8.22116983864549	8.00903360247808	8.07254872430875	8.01070690801644	8.00814345348507	8.00508953521359	8.13980745979787	7.99719218451246	8.06912846207377	8.05677099581468	8.13258893309802	7.99538559108032	8.01592596457632	8.01804303896398	8.01220799028473	8.00442109450919	8.22246566606033	8.06356639636618	8.01546780810921	8.0302141376491	8.01388593396289	8.01308523444429	8.02990935067435	8.00409876308225	8.00976393078138	8.04891965202689	8.00257059071439	8.05125866993879	8.0296555605825	8.00765613746594	8.21655635601567	8.02253876275937	8.01123876152082	8.00217634663882	8.00236499623669	8.01270981594619	8.15494942310037	8.0181857983871	8.01279017376045	8.02922193410204	7.99560091660905	8.07479161468304
ADPRHL2	9.10895156031929	9.71793437905531	9.29013137928213	9.14106891051949	8.77857532046176	10.2929981746894	9.16823841468902	9.16163764501271	9.32436285708784	10.0172697634063	9.35285573222678	9.08356511261023	8.75256302955765	9.34015335521081	8.76274947822926	9.07397569494308	9.79116117937492	9.33413455018456	8.78389647315207	8.99491271641865	9.43442065981465	10.0908539891742	9.26502144423902	9.65252162117896	9.94772476144068	9.28792136616921	8.91819473977896	9.87682580256347	9.06572194618581	9.98645991547591	9.15561959524817	9.54439780356049	9.98733379138331	8.50196000562482	8.79093505869871	10.1863745961757	8.60320487821623	9.19041835434795	8.81261660267737	9.23238118752648	10.281460295823	9.94581858729087	8.72131275783514	9.80953757451348	10.5342373352187	9.33034456172494	8.77282098097336	9.14106891051949	9.64022678333889
ADPRM	8.48673981758772	8.39216088827379	8.38463297588682	8.5205958691719	8.60923684693977	8.61260918535929	8.41805122120572	8.54543379412886	8.26698535498839	8.10852262125936	8.40529377533356	8.59229565745158	8.15047708517776	8.52757044873471	8.67071374258902	8.66659830357864	8.41786940086395	8.64734477592789	8.56654586939029	8.27769420919542	8.43723504573082	8.13446195453362	8.36032011710548	8.63576173454191	8.35415116923625	8.30655516217782	8.59515271225563	8.00431882745912	8.70068950495125	8.22516328934744	8.66254865657114	8.54752990687055	8.49883590361664	8.35518808498868	8.62283698165229	8.48971770002707	8.44675118062346	8.71861410205772	8.29167732728889	8.71483082953823	8.42249192858077	8.67153877426797	8.34068311361071	8.6038513758004	8.39458074598104	8.35571771450854	8.18880043207089	8.35931659493614	8.31165706439221
ADRA1A	8.00125739491494	8.00767365956007	8.00231480129271	8.00038787138423	7.99247420482752	8.01116088044109	7.99745448272645	8.00327798519998	7.99107271164177	8.00735950822428	8.01730690854557	8.01945445619927	7.99789821179187	8.04791033655801	8.01021098621869	8.00055399866259	8.00691028293143	8.00215292166173	8.02360460782017	8.01060651099565	7.99763378678208	8.01246115003211	8.01654961532576	7.9970027381261	8.02198232388201	8.00937107777072	8.08080571602369	8.03427329648897	7.99233335873001	8.0085165049455	8.00060703984717	8.00284367721921	8.00943889084835	8.00591810856147	7.99401634034899	8.04308998285402	8.00186306788891	8.00748106024305	7.99400707966706	8.00153715780691	8.0258529708449	8.01378505331059	7.9979206214776	8.02343271518927	8.01695553456212	8.00349874390351	8.00343732527867	8.00155036706886	8.00478855616045
ADRA1B	8.03332927186456	8.06486668682593	8.11288546946951	8.04812516894426	8.22378751028022	8.04823970275971	8.09397942648369	9.32188875236761	8.18428034758744	8.07112739198303	8.3922508038262	8.26776386069785	8.23428202821634	8.03646551058326	8.13839222049829	8.10295493140624	8.30253269633313	8.04747268644275	8.00576869345471	8.16719966565594	8.37384811357975	8.23623776172248	8.01961756349615	8.04573556657738	8.1746200486941	8.03528341619721	8.9934341593512	8.62122835510687	8.03560872743969	8.43326714837236	8.05300527098141	8.07105178117486	8.00327034923456	8.06556889723424	8.06313486606877	8.24989553376947	8.09891230402955	8.15235790995281	8.25586379041796	8.34428668480524	8.34437273112288	8.44311147732775	7.98844280255167	8.39424707082834	8.06376290855263	8.23865012914949	8.00835621644895	8.07817700369463	8.14106577743139
ADRA1D	8.12822238450932	8.06311243981921	8.09356210360138	8.15073577603864	8.11926105787546	8.04628590862629	8.21696833260156	8.02492025712403	8.08706581183865	8.1827877066338	8.04427421877725	8.05383119502939	8.05960326175543	8.09158507910537	8.25840399795899	8.03894250402087	8.01670123105315	8.2211678671464	8.20976220589128	8.20957642388095	8.14522534676785	8.05556556205898	8.03827887188761	8.23019002913329	7.99136795706675	8.14351629483228	8.12013596004752	8.00878281571185	8.05404170207453	8.04234364821941	8.04854990695536	8.0941765629163	8.19682180782358	8.05846766403198	8.19898319386639	8.03322277181757	8.19328052473222	8.17874570142893	8.05550497500546	8.24473975148239	8.08369151708349	8.03504756231245	8.18780919178835	8.01029094912478	8.03831910114861	8.18188031117921	8.06059540306762	8.11080924996762	8.03352752236156
ADRA2A	8.09855238660114	8.08516854472234	8.0473734558044	8.37193679386616	8.93026614148364	8.18264383210128	8.13471981119725	8.05671225424078	8.01801265574823	8.37384811357975	8.1088994477938	8.32560632728093	8.10531458339374	8.31109177216652	8.49532273781417	8.12477347245662	8.47852776165561	8.16836967901408	8.33403779338127	8.20577865763241	8.31649483446262	9.00262312751045	8.29265397733975	8.25427191893395	8.47372767335528	8.2588721390071	9.15588871392278	8.73403956365319	8.04731966761721	8.61061334349814	8.3998093985655	8.3660644395769	8.13287623840686	8.21343562982876	8.04243042673229	8.15676484025522	8.55249006735756	8.34118863916156	8.10683696426921	8.50769099465472	8.83726041728647	8.4638947113728	8.19574774565529	8.77463211123428	8.26543174819629	8.57522639482785	8.55235829653529	8.0514616394302	8.37779332828221
ADRA2B	8.06230194400217	8.15478827185273	8.14695150646341	8.04526114513285	8.07413426081989	8.21433045245788	8.08817111698577	8.11809238518604	8.03730419333042	8.23400554831478	8.04981933754248	8.20582079873449	8.15547742266611	8.27021755334412	8.0797989809481	8.1227268766187	8.24651502121336	8.08446765649482	8.04862101723137	8.09878362983889	8.13856697327463	8.30155216519237	8.17526190380069	8.10353267169415	8.37887767278198	8.23817826487287	8.42802728492823	8.28221318391947	8.04194985520667	8.26036818591471	8.1485407000797	8.07091625483638	8.21119068447982	8.07906479348659	8.09676097091718	8.26201970070224	8.04257178713128	8.07805489915472	8.03698806172867	8.11168299202922	8.32800114946653	8.25999054809086	8.1221402399041	8.34458286170207	8.41794922789818	8.15819105864105	8.11832607086665	8.2363103403055	8.47053440071342
ADRA2C	7.99992583367337	8.0075456851651	7.99819012824091	7.98247887370888	8.00920378167264	7.99137774625218	8.0323770674305	8.00731777531759	7.99269053807751	7.99415892189399	7.99282809865505	7.99934933702191	8.00815313836098	8.12597658123765	8.00333320789427	7.99388487121263	8.01049759478511	8.00355461687702	8.02685426366723	8.02217201816769	8.00559976777065	7.99609378420004	8.00945384359159	8.03018325977029	8.01698301107304	8.00902131582197	7.99918808346307	8.0138515433099	8.02295719937216	8.00048622588881	8.00663109848257	7.99344480894771	8.12806740088837	8.16652258003756	8.010233244467	8.00075964384822	8.00022579907287	8.00363192621628	7.99647292563783	8.00283027185813	8.13961474274721	8.01516840900282	8.00454889947258	8.0800648938819	8.00882084979535	7.99161995932304	8.0081015496199	8.37138668599374	8.00421126705942
ADRB1	7.98323819008899	7.99271845953816	7.9779263274448	7.97481596032291	7.98156706355389	8.00955337594008	7.98760725641114	7.97208436775953	7.97076019098018	7.97785844737623	7.97935263576456	7.98905162078384	7.98427551123654	7.98678326764382	7.98924290840411	7.98198547383514	7.97602775904601	7.97272598235194	7.97913956888854	7.99512740777437	7.98719833905451	7.97910013302785	7.9995756864052	7.98859167587615	7.98961187259543	7.97916590779758	7.97769493163284	7.98506233968842	8.041274400044	7.9885740494055	7.99127200115054	7.99289035396975	7.97977152717346	7.99761159826886	8.08093171615107	7.99733806780007	7.97529643413991	7.97684525314132	8.09774515272514	7.96937840484475	7.9736420752545	7.97399863376436	7.98062970843798	7.97981562757988	7.97807963776535	7.98588035295036	7.98902257957421	7.98292136168058	7.98881527204321
ADRB2	8.32957326830695	8.0176167577111	8.12916996053898	8.29919037198276	9.9052234031731	8.05433541600696	8.26591263985981	8.0688338749469	8.49259383303503	8.22689914173208	8.07967451385848	8.5956075079713	8.21170717504054	8.38763686986966	10.310562625808	8.88440318601315	8.59515271225563	8.78436069203629	8.69671303691396	8.17379755246606	8.47231805922421	8.61782254637374	8.14417144418291	8.16384800812892	8.58923145332666	8.46680345192914	11.2032091965197	8.47118159915751	8.02818455380624	8.60408603493164	9.22138834093943	8.20742350342316	8.27578083500723	8.01244981427885	8.33477145444843	8.72076661422347	8.14390656947447	8.46612735527986	8.07480848823162	8.69750054453084	8.65456742055166	8.43227355146596	8.33958376542009	8.34951627327901	9.54807550003266	8.86209448553103	8.27749893387761	8.10980042342321	8.22579328260988
ADRB3	8.01363130005881	8.03327429884991	8.0006630999261	8.00383390004882	7.98325009528604	8.00634026397081	8.01305723402038	7.99466900835377	8.03548244153311	7.98124238293871	7.99372858120077	7.99528454663892	8.01006993834427	7.99496673348977	8.00021141199637	8.01005399542493	8.00416751948771	7.97752578158948	7.99799464567965	8.014763001274	7.98546898127097	7.99881520822203	8.00012376876868	8.03885843016243	8.00568853519604	8.00309410776101	8.01370211783185	8.00643714891006	7.99748957066164	7.99805506549844	8.00257821411955	7.98643621262771	8.00903927355296	8.0073301169276	7.99908896676733	8.00159876658653	7.99010250551987	8.00170062939474	8.00781431253126	7.98603922551132	7.99729160978105	7.9931854471909	8.0098268522066	8.01252864744362	8.16568312184078	7.99740195183697	7.99844777640472	8.00998997888502	8.02478908672506
ADRM1	9.50888093395105	10.4076688438892	9.88019801138819	9.90700569561681	10.0630485924843	11.5831715981524	10.7292076918269	10.2556052117631	9.48701162268547	11.5781983903917	10.8061185200455	10.1659435027346	10.8944851327023	10.8306335143902	9.70142616532376	9.77967914699829	10.5819432128435	9.76763439576803	9.15965479465781	11.0152522275013	10.0670496522074	11.7176519300617	10.6324802948756	11.2457514469435	11.7047226992914	11.1390877290793	10.5190307409699	11.2901906215121	9.53474632556744	11.2960437444423	9.54554796421913	10.2160628121943	11.0374881641747	10.4276652305195	9.79296374247696	10.5503348828017	9.74724675031113	10.1624079564143	10.4398972783305	10.5680308847016	11.2899446446135	11.0723134424592	9.83880082058731	11.7530223059696	11.286336560887	10.9063507104504	9.93972563662403	8.81952602706487	12.0784852943293
ADSL	11.9244356403924	12.543026687266	11.5821651028336	12.2722172436154	11.8211564951601	13.3757985831164	11.8073986907005	13.1281848747167	11.9853861623834	12.3331115846163	12.2053271777792	11.9418095014552	12.299663537259	12.5502157401885	12.9620818897561	12.4252287996905	13.4981366018978	12.2825726545636	11.7918943692201	12.3083807231265	13.1703798343098	11.6225654352746	12.6842534759784	12.4984662163748	13.3369241092318	12.799432927684	11.5693254938643	10.12050076761	12.9471276965885	11.8980335679799	12.9254932307441	13.1426044852909	14.1879373883226	12.1331703404797	12.1265134257668	13.7183053436884	11.1801571320525	12.7968694590941	12.8168815137367	11.9649087130733	11.4733468492408	11.7244111216179	12.4903721613588	11.5835025649235	12.9400556699679	12.2513712881773	11.5848601579936	11.8541954355481	13.0717721680491
ADSS	10.027251610153	10.0786757203779	10.2799393250914	10.1791110612033	9.35723099598681	9.67540215420707	10.03739847799	9.79632877111917	9.94466283348341	8.70498050216734	9.42087063904486	8.76679990573321	10.8015170671574	9.29211490167197	10.2512774628176	10.2078792841311	8.78996804720027	9.69877001673755	10.1888165584687	9.82103293966791	9.15092300601104	8.50253674091317	9.97457664503363	9.37620130825279	9.05283375405009	10.0953094754404	9.16443071421072	8.75041624453173	10.7236121878049	8.46560406567469	10.9545027073199	10.0624376174115	9.35208816417249	9.60904250273091	9.76595604710588	9.56376262937845	10.0049449233193	10.3357264023683	10.1042342461378	9.5617544932022	8.32073738756022	9.03054697236549	11.5976558574906	8.52679770201067	8.64214643385982	9.1501657033401	9.94891381863865	11.8406866896245	8.82300258088088
ADSSL1	8.07816042814255	8.02963046983125	8.23723001614616	8.09485379039094	8.1189401557641	8.05753721790699	8.40882793446531	8.39663492327358	8.48102143912024	8.31390410723654	8.04951402811604	8.07910116267568	8.16041158666383	8.66439776352239	8.1026676464007	8.18549720791851	8.86449948646876	8.05290481299559	8.07142974545115	8.4340025038627	8.04723990385546	8.1021426686078	8.06108678993415	8.30302080852344	8.55980549434006	8.08863875319211	8.40686786857831	8.22610068990278	8.19500626893139	8.09505081174821	8.21966009413919	8.05138965521744	8.18088090761458	8.18040259223504	8.07292405346115	8.21237075722103	8.06425682582963	8.05401897913646	8.23300392129854	8.08030038493288	8.28884028131302	8.14999482733868	8.13726116001814	8.35982799496064	8.3186033687956	8.07936780505651	8.05769331210723	8.38075559128092	8.19691710629738
ADTRP	8.00112226510505	7.99269620687693	8.01358556279418	8.13149024346915	7.98492380722459	8.03089781262779	8.00518807533686	8.02832510445637	7.98848824261712	8.0143387786587	8.04212462620388	8.1319656867212	8.02241899941915	7.99986554808702	8.40934150432808	7.98762710514475	8.00048393018645	8.00108631292851	8.26857672336109	8.01781958256772	8.02438537190497	8.00110809763628	8.00537446741809	8.04079233670261	8.00982429033687	8.12064428759807	7.99000047401359	8.04912097962316	8.02194830023591	8.03175911049193	8.08093171615107	7.99255894620895	8.00300851983581	8.00207671699602	7.99471797209897	8.03301422752328	8.25630612288165	8.09187873892393	8.04723129903569	8.08522566600136	7.99764326322479	8.00120881022681	8.09739614315842	8.0080576187624	8.54040172697009	8.36061999567724	8.1337570909397	7.99591613327574	8.0540916597046
AEBP1	14.6275039492831	9.96302327150499	11.990292260153	12.0511160115552	12.1629451351424	11.4448170125585	11.9244356403924	11.4662008952307	13.6314663869292	12.3598783017041	11.0449850073547	13.7539455435986	12.8705593929723	11.5607172365012	10.4549881070492	12.6535895888187	14.2059683701286	9.64907133507946	12.2449429110457	9.69181279908856	10.7620882072845	14.2388410799563	10.3307059606606	11.8197751697561	12.2384921416567	10.0149189113859	9.46308364356503	13.1600697230028	11.9871186439282	13.7149550623666	12.6879734741617	13.3586840251223	11.7918943692201	12.7270779339137	11.7172086738498	13.226673453842	12.4691124072601	10.6888826923783	11.6188349930622	11.5529965847332	12.7909413398813	14.3902312376989	10.2493285088141	12.834792599141	11.2503569094046	12.4400226309663	11.9362413760716	10.990098335081	12.9815468498198
AEBP2	8.4468602579687	8.9188380918737	8.63171567724453	8.46185556210086	8.55848601151988	8.52381532707001	8.72283648542964	8.62872380390946	8.80018522655501	8.05443171220508	8.28336236889862	8.31886176319528	8.23656354819264	8.19586489039515	8.46400727653828	8.31018600997889	8.07514159530617	8.67663763819355	8.56540637328277	8.97075116757727	8.8286474263223	8.08479813953322	8.45338690749884	8.30312432960325	8.08669723478414	8.2744565904835	8.50121354087819	8.15533055787205	8.56716194892572	8.0317186006655	8.84527600848569	8.63462139109469	8.21788456679644	8.85738046957153	8.42684372584855	8.21404392399205	8.61205358109563	8.37970412274542	8.51162074381595	8.5776060875502	8.0680368752121	8.06801832279192	8.68543291523801	8.18717866106263	8.11828955393023	8.16656431497677	8.66692411195302	9.03374972227998	8.15947038506084
AEN	9.01658747777138	11.7313856464392	9.55351178276475	9.2076044767159	11.0886939161385	10.0822705389895	11.2435615640584	10.5171451373723	9.85307275483542	12.3674648667831	11.6358937803828	9.86973755877081	9.71370304944005	11.3047504018713	10.765674494867	9.32648599877887	10.805396033104	9.98190393621183	9.46335848820341	10.372682628614	10.4976125375438	11.797698748633	11.3047504018713	9.4008678716547	12.1941904800512	11.387689437149	11.4876782260529	10.5149204555209	8.69038489276129	10.839194586101	9.89062404181805	10.194583269613	11.1340947620485	10.113854638724	9.54256545383176	10.425314881678	9.28844926878572	10.4703603085652	10.4603206404128	10.0725818686277	10.6856971893277	10.9196381547475	9.79351104293939	11.7159503463395	10.4549881070492	10.0953919515884	9.41373953022432	10.2060709668623	11.2917676418922
AFAP1	8.63857979230247	8.2195954204495	8.11498100988765	8.27843281573011	8.5633607388019	8.59621334401662	8.12775048694769	8.16896555722692	8.45822254539787	8.17701714695163	8.09684513829891	8.72870397485796	8.26760483433937	8.40444677974494	8.35344515852159	8.39487784918521	8.57455698397129	8.12334934148809	8.37914684959227	8.41457427398674	8.34510450846041	8.45989394405442	8.04865187386356	8.17600612054386	8.3498536741413	8.11622375134104	8.6648059260029	8.27576089835861	8.39342220205404	8.62559137115373	8.47271801869078	9.01578097732156	8.60418951187404	8.82082996311299	8.51787576645773	8.58950661887115	8.31323573042268	8.08390214917763	8.62187914673605	8.32220492407586	8.47326326320407	8.32356049110391	8.13514367087722	8.07730698054055	8.13323446330128	8.27463569237048	8.34942962268823	8.22057242816375	8.08002851703415
AFAP1L1	9.25125536234431	8.64749767784677	8.38245404171215	8.6288510187445	8.65197336583157	8.64630203799629	8.45835972909649	8.50703415265849	9.1743329472533	8.77448713964402	8.68053545144554	8.77220145430513	8.27222260326781	9.20685516242555	8.40204063089346	8.65182295141353	8.98735475386439	8.19579722182704	8.31428792977742	8.33043088275289	8.32611212161021	8.16316509572482	8.29926540309414	8.280864429676	8.62009697334954	8.84761572873721	8.31404353598983	8.50056325465954	8.54415504744906	8.43660363846652	8.3757653278578	8.60320487821623	8.7878480342189	8.77706230434262	9.00001576213225	8.50416171492963	8.25681716258826	8.26341341828893	8.31276250619445	8.40726681470774	8.22233907141881	8.38196071600998	8.12437815010325	8.20699715035397	8.4196484630815	8.56316852502517	8.27207027183202	9.06337912545893	8.21338689349096
AFAP1L2	9.17785272058542	8.28054118426452	8.40731429249101	8.45176655703476	8.84128596104708	9.79900109127189	8.88306819822841	9.15726549873717	9.22398616309235	9.36585617494961	8.21305252685083	8.88473645581484	8.46888483512613	8.51409471219815	8.85958194250614	9.69182091300285	8.72229839825574	8.54375575406967	8.93084825517202	9.53019573189346	8.61891821899854	8.94504723759224	8.13711813562328	8.84064060091102	8.63215489653316	8.14161606308393	8.44460702961207	8.62668690601588	9.18401823173893	8.60025147767703	8.88020538353752	10.0921459589581	8.59877539380689	10.7692922957902	10.5866037168877	8.80492617021845	8.96854021787451	8.21731153059334	10.0378278958264	8.58461955136409	8.1897408470394	9.56126020201349	8.17377530212629	8.1025358429487	8.06485645501233	8.55767531410082	8.42356375238353	10.3890303732129	9.34643335560209
AFDN	8.01274091672362	8.02159426352701	8.03652338888333	8.01620491722316	8.03086793639656	8.01550568682302	8.02884971230066	8.03614566528002	8.01901236229311	8.08890134509216	8.04672629649918	8.03082421158154	8.00722283688469	8.0180636636239	8.01971805080002	8.01809282477963	8.02977645353641	8.01474620526137	8.00619874646785	8.00379316199889	8.08298415711909	8.01348593181175	7.99502430394085	8.01888544862433	8.01641256023379	8.03420928113063	8.02448471772328	8.11327530191836	8.0097013720505	8.07660921861985	8.006047253569	7.9978956573508	8.00860816141517	8.04644985022817	8.00945190124478	8.01029094912478	8.00725691218155	8.0123273398061	8.02609368741741	8.02119911037717	8.00501226510038	7.99065901890873	7.98942805354656	8.0022330576551	8.02809663830781	7.98436960797871	8.00242482254042	8.00084223964008	7.99496673348977
AFDN-DT	7.97610913938736	7.98038496954279	7.98054378932947	7.98234410338194	7.97245108707602	7.97537642144654	7.98311634279143	7.98779610804694	7.98218235351847	7.98107272165949	7.9721912755555	7.97198771052414	7.97935698286998	7.98421370215712	7.97622074952225	7.985185478555	7.98463352063074	7.98641828667415	7.98416644614908	7.99079286251869	7.97685845378858	7.97737563105625	7.9922759416554	7.9755086480421	7.98469870976836	7.97616145749534	7.97627325713844	7.98233091478204	7.98423719711029	7.98484925412045	7.9855153663607	7.98412327753416	7.98377209059127	7.97698091417346	7.98039288561293	7.97155208189293	7.97989433120441	7.97000840805279	7.97556873972768	7.97920510105436	7.97802691023789	7.99370785596576	7.98731229587193	7.97828245019887	7.97919889759756	7.98307756149833	7.97559102912544	7.9709511137386	7.98389492605171
AFF1	8.41652150670399	8.25084822350855	8.37724677903943	8.32907901360808	8.2151424436139	8.09875792562508	8.33838090174382	8.13358733721354	8.3262838814708	8.08338372431234	8.18483914357214	8.16052767685623	8.13784615995075	8.08278165020964	8.55492917736738	8.22855162046816	8.04492576074579	8.286972789715	8.79901258143375	8.17741078180588	8.16387775786045	7.99866568164482	8.46668510487696	8.15484370318476	8.00072271244802	8.20827427042258	8.01194608757348	8.04870812181521	8.32355152452697	8.04143027089733	8.32746451017521	8.22582633807924	8.12927136647328	8.31113228307629	8.21881203683308	8.12867147718631	8.51907410865853	8.40514497766195	8.22330396819131	8.20179092608654	8.0266366329308	8.04147412963712	8.38739894658356	8.01805854502281	8.11343962839131	8.24203120904599	8.54105681179101	8.67282893555902	8.01053691556185
AFF2	7.98901465368463	8.15860160684343	8.03583536129535	8.47029632100082	8.20842370582199	8.05056425624419	8.00753873810306	7.98673506802078	8.23888570044464	8.02868148055668	8.00870205825412	7.99149040393689	7.99402397683852	8.0424974070753	8.01471043967723	7.99232627397902	8.41827864779306	8.02431891887622	8.01075850265009	8.00604487836829	7.99786382016898	8.4188388945117	8.01678462886072	8.00382411196033	8.18021142963014	8.02592921633147	7.99475715696521	8.01799980414425	8.047931438341	8.02716940991067	8.06323726252339	8.01959451062145	8.10413853439869	8.07786619864756	8.13471981119725	8.14643948200199	8.02381192108681	8.01805495719525	8.00061036714728	8.01094060623751	8.00386070471822	8.03608908940663	8.04006943912223	8.06226121232678	8.10177648464815	8.04168020203761	8.02484543031751	8.03486329401659	8.010829665373
AFF3	7.9941769760878	8.52086824681261	8.07101438081516	8.14937534303324	8.29785233240503	8.09741913665496	8.0546098745624	8.51264854144611	8.2610826586572	8.18628742112291	7.9942481386956	8.05957737970303	8.18800376210185	8.83198866060827	8.36726966682533	8.52715519064985	8.26443434797667	8.03853853784504	8.42108035866302	8.22354606863444	7.99850091191011	8.0301966738074	7.99576748652681	8.31908457101432	8.24950437051743	8.49224327097017	8.31330114977602	8.00583685039772	8.11636658535503	8.04334008577402	8.32280433275875	8.08806120590047	8.54972789946401	8.01766858680573	8.35145241499445	8.23545257928015	8.32369108452911	8.64966935097314	8.00090130326937	8.75105474561165	8.04097358391942	8.06237627141651	9.13584834694437	8.18039184558773	8.2788552031728	8.23264099154147	8.08231864345893	8.37548842081842	8.2612666130381
AFF4	9.52918647989918	9.5823113950215	9.07325025563229	8.6373950471376	9.26016492740841	8.83178628816324	8.98569107439234	9.41255403447562	9.00848380514448	8.3750946817459	8.55420809568293	8.32466549757282	8.53078940733747	8.46992377361007	8.70652514863464	8.92824672902184	8.28066425790762	8.95730734864797	9.24991534352262	9.1058500035522	9.18555631298248	8.01802881416492	8.67232397396128	8.28210651289102	8.14169195169566	8.97114722226913	7.99322922259583	8.12771668958629	8.75290242305497	8.06969514192335	9.25266351901325	9.03600951228987	8.26319449202959	9.31439555843037	8.77415034977232	8.50673503782169	8.88440318601315	8.43120702728599	8.63433415333533	8.93431538516451	8.03019572420342	8.28622539143182	9.65718252726491	8.37603628807167	8.33245901302634	8.31412621191337	8.98376801698154	9.14186624195617	8.30121360509226
AFG1L	7.98883674421914	8.09669639761652	8.19722684031293	8.03995334404878	8.04740713006544	8.00762171318062	8.02439745249701	8.07422102401368	8.01677720168996	7.98615522179629	8.16527311210601	8.01180156704573	8.05587631321274	8.06121487679487	8.03820424313306	7.99451346137058	7.98742541713716	8.0185980030877	8.02023678364987	8.0006850094502	8.12325835391304	7.98459814212583	8.00748269281032	8.04318323231338	8.0098388582609	8.00755693775285	7.98879507020148	7.97097372865037	8.07727888638807	7.98753755712536	8.01922092018968	8.08048568398105	7.9998124471424	8.00973926350937	8.02280846234592	7.99296109383654	8.00578213008801	8.02433899756218	8.07916239786432	8.03827887188761	8.01744054894818	7.98560472076068	8.01403269086976	8.00138348355143	7.99851614059067	8.01439614040462	8.01988952766077	7.9968720921448	7.98671342565741
AFG3L1P	8.28865759073602	8.33451480200269	8.32435217304383	8.34314648597774	8.19817002595064	8.33160013133143	8.18443431790624	8.36873015320842	8.34477002717393	8.23957339136098	8.37617319672643	8.09105614693284	8.18554768965297	8.12847831651791	8.23898706529912	8.27343052930155	8.16483226791229	8.23650233007708	8.24500524153079	8.23407910473683	8.24876220167383	8.01058132518254	8.11425425998815	8.2930257325459	8.12494661482659	8.22815387898973	8.32709557800099	8.26529564425666	8.35370333633204	8.13617365928551	8.21439776656597	8.29910349428428	8.19254593975107	8.17892075954264	8.41787511715495	8.28125042370788	8.18828111565445	8.23151224904826	8.30296399833618	8.28900838261455	8.18040759435751	8.26975877076266	8.25654942623991	8.10850233686161	8.34045458108448	8.19325611226913	8.20783991576691	8.55001928884691	8.11637316147961
AFG3L2	10.1193699393206	11.1513230147756	11.5003694267991	9.68518877708577	10.0932797057627	10.3350879122575	10.4025686276411	10.1241153619157	10.6840636302778	10.1281003984887	11.1072976214378	10.1986584482707	9.80264825589296	10.5567749430142	9.78397669601081	10.4150775577451	10.4631656493946	10.3566718155446	9.79806645752251	9.90003345632506	10.2213691338499	9.02063972811737	11.2108943113133	10.8514984042007	10.2687625380027	10.8950838114153	9.69540425777444	9.48788060706965	10.3682791073578	9.43837370963027	10.6178398099144	9.59762457083655	10.995782321798	9.32880218694804	9.49307976622685	10.6449039950158	9.34908945196341	10.3758091159583	9.69577759207012	10.0424846284491	9.54256545383176	9.67091038154347	11.260186192175	9.87811975071186	10.4555187103305	9.52526493110805	9.77148180768647	10.6705133304416	9.52181952262376
AFM	7.98830153224537	7.97538346923985	7.97706010630172	7.97965350060222	7.97728218131661	7.9644309091313	7.9903912255261	7.99768842311109	7.97557571961067	7.97104785483231	7.98187666764816	7.97362188214363	7.97446382868592	7.970042471787	7.97613087487056	7.97390129290637	7.97632274699194	7.97849976747424	7.97932864063348	7.9831541820179	7.98918322026574	7.97753823444184	7.97717132969074	7.98714258472248	7.97419789760021	7.96365241241855	7.97305836573879	7.97265400500253	7.97627325713844	7.998477396327	7.9798583060781	7.96932727484386	7.98487207477716	7.98569155475169	7.97992611562897	7.99339111399271	7.97317703691465	7.99941387842801	7.98266704303079	7.97897318585467	7.98829469394289	7.96881580391137	7.98536972825032	7.98473439414198	7.97534482369484	7.98370061650392	7.98324362630807	7.97848725014206	7.98126228902493
AFMID	8.372543183391	8.41254312337915	8.35015032031037	8.29388171362268	8.48342979017366	8.28786973800571	8.21837641400438	8.45868497160533	8.37553306035798	8.61054672125858	8.37972433598425	8.50741815262109	8.76552319421641	8.72735845715235	8.23414155828777	8.54201572791514	9.13026796614121	8.20231560658922	8.19923149753701	8.32822014109991	8.44318430024579	8.48078703251548	8.32609870518632	8.51350728034839	9.01021290462166	8.3487223255084	8.64045150370706	8.45467546666433	8.52622985158251	8.50989972356531	8.25005185943635	8.40550408529355	8.72020946543481	8.43415279756308	8.37825657860478	8.82754630463653	8.15333944049422	8.39453502352263	8.39432473274642	8.25158689266169	8.49818167228208	8.63961975013278	8.27269253846738	8.51860624111063	8.83343555858125	8.27777665398154	8.26244151997707	8.33992766366372	8.44483789590934
AFP	7.99664213235378	8.01026463733243	7.99672063723077	8.00817211445351	7.99815764382026	8.00583733887465	7.97949370913231	7.98427090380659	7.9929400499109	7.9946451649277	7.99469470482208	8.01491238137584	8.00871371049122	7.99731115381688	7.99656141582131	7.98876783969709	8.05886027512428	8.00404530212148	8.01065408711356	7.99558820776423	8.02580851731795	8.0882466434157	8.00896709240801	8.00968320881387	8.00648674397824	8.02202797457704	8.00670583768959	7.99089622928891	8.00235939302877	8.01234645292007	8.01491558682434	8.00178244934423	8.0113273753854	8.00239002602085	7.98129262406746	8.01435725664628	8.00460989263991	8.00366943231735	8.01329288638467	7.98981744938687	8.01213843963131	8.03192301633884	7.99180902857344	8.01238961360883	8.00342183694977	8.01351092823901	8.03695173492935	7.97863041956518	8.11212806773091
AFTPH	8.300893524291	8.28150752860286	8.2625670659765	8.29099110363209	8.32703853234251	8.28420909599311	8.25618983562682	8.20644319274556	8.28158080816005	8.10187648659295	8.23040554380172	8.34219273825691	8.28881542623852	8.20897628036541	8.39467858286557	8.2318532815586	8.0859111917848	8.32276634279866	8.53638308048723	8.30991010655432	8.19266240529132	8.11275070490685	8.43312316333777	8.15935888204043	8.09137057022895	8.30192918764307	8.03488054220449	8.03226257623511	8.29799449524384	8.13032432027132	8.43006553344269	8.16669049257564	8.11442032570918	8.40908286479292	8.4467631716639	8.27659024140713	8.46917607280089	8.29262514077687	8.19945594818432	8.30328562087048	8.10384151131343	8.12222693057772	8.39395263501643	8.10012590919779	8.28818745758143	8.27215437044031	8.25181266846491	8.45884282806278	8.1983970504525
AGA	9.19543718740518	9.81130465552722	9.14560487216276	8.55885544917009	9.38822723881153	8.79162047672793	8.83049732663706	8.93730082207431	8.70706615018049	8.40502383649046	9.53778950874616	8.65632472905978	9.52284292540705	8.3673065768569	9.202147057225	8.71514182614051	8.44731677891797	9.47489412175305	9.10274816068867	11.0743710953167	8.80731407477208	8.53546442387694	9.25778216492892	8.48048201172898	8.51521348701012	9.09730705477702	9.47284067601346	8.63650677483731	8.91796396723588	8.54373489155936	8.88131384878137	9.18079582327384	8.37643931843318	10.726171655827	9.16392103193806	8.71542053839486	8.73338288649388	9.33266647549723	8.8204503131517	9.1982228510575	8.52794369864405	8.71713631541844	9.35079375651295	9.16079941221597	8.41379496925479	8.44895153479628	8.50240960802102	10.5186538975327	8.67139233883171
AGAP1	8.17600393976567	8.35617614978299	8.51939957668474	8.41447218333379	8.55334136334146	8.57692377781024	8.35780153343915	8.59224394881742	8.61213113916533	8.51181788647928	8.62113647163528	8.3483842502247	8.88988852794591	8.57233706518893	8.25414485107419	8.22973061453731	8.50561694398098	8.26290322898128	8.1041645393709	8.5632574043927	8.22663563144413	8.26416293051038	8.45411371003441	8.80488592460357	8.70690653551717	8.52084841873815	8.46633988520287	8.4451879361117	8.55029352523844	8.54696492087362	8.44289602487764	8.28545115766167	8.79687155488529	8.34110194924158	8.37760229342577	8.35393530679412	8.3948386531402	8.33250550509188	8.54384741639568	8.26562286470352	8.27998439315307	8.5347630330566	8.3089192650391	8.42331283713803	8.4649180494225	8.19237697667283	8.46552922775082	8.41788318651124	8.44388916408472
AGAP11	7.99042480531677	7.98600285273437	7.99048912032643	7.97871369548198	7.98391190281634	7.9884849526705	7.99071016479184	7.98639515254821	7.99701858574818	7.98073016597646	7.97829521037251	7.98069320357317	8.00512590508299	7.99351925934243	8.02124527859949	7.98607763920854	7.99896485359432	7.97803567368976	8.0006017111308	7.98974480531787	7.98951724122419	7.99241925641712	7.98764176651779	7.99162824355547	8.01960785501312	7.98359586838119	7.98201770273607	7.98303697237601	7.98666842309835	8.00353244007084	8.01462499550063	7.98790075781173	7.98799048357861	7.9835484894346	7.9933351601571	7.99792437470848	7.99262119177204	8.01933314215152	7.98802744681105	7.98195982051993	7.99245231769779	7.99500518491545	7.98738814569969	7.98969480950672	7.99459857237825	7.98199666063476	8.00036635307025	7.98630167854803	7.99301673876758
AGAP2	7.99981533614988	7.99171488513545	7.97157403587935	7.9999133602206	7.9878253247769	7.99538943186722	8.03199101902159	7.99106568355638	7.98283903605851	7.99485208783949	8.00176395521211	8.01105089587692	7.98533906912621	8.00067064689927	8.00112979533361	7.98784264732845	7.98257099675589	7.99672634183668	8.04942655855896	7.98939209642099	7.98794276560595	7.99123694008396	8.00777157150202	7.98177510943542	7.97424737704429	7.98380731702143	7.98202650162631	8.025513782866	7.99002792158813	7.97982836440967	7.98715784321518	7.98289350083819	7.98411158416708	8.01302922272777	7.99610650135555	7.99625815931812	8.02581482423868	8.00308028324535	8.00820975660754	8.00857049120174	8.0050706256833	7.99800106325136	7.98536223099921	7.9864612948569	7.98069012532861	8.01781547196656	7.98170727255787	7.98562332388785	7.97873778459074
AGAP3	8.93297329311563	9.18010383196955	9.04651750680007	8.47726885085764	8.65705785999936	8.96069955536281	9.10205390829152	8.85403384002022	8.56255596180271	10.503193643054	9.36304310411647	8.94041687771323	8.7461529294005	8.74487710105527	8.61460215229184	9.07638008154177	9.29289682017261	8.53468536352154	8.5045161883761	8.65015073080128	8.86727175677314	10.3421174659289	9.60300936892489	8.60445128934127	9.49449604433649	8.81572826008496	8.96302810134964	10.7788921084862	8.46038612170918	9.33025260721853	8.96180286176292	8.7299619608475	8.67737464964459	9.46963467973387	8.75198438564395	8.89533581297425	8.45503811132512	8.61729668992771	9.26931601758365	8.89394178478145	9.34977795024519	9.44935441062699	8.64393541256087	10.1729928580288	10.0531111289295	8.62566165481812	8.37708051347603	9.01197184666378	9.73875000352439
AGAP4	8.15735739932686	8.07513000516965	8.23027869121795	8.14562568193893	8.04732609694186	8.10930317684446	8.09329555852908	8.06710094527994	8.10133519161376	8.08070879484945	8.21767967207273	8.01178878866375	8.14282451901937	8.0246303629488	8.20694260637077	8.1693140204209	8.02486865418776	8.15006063490532	8.21694595175089	8.20603792836483	8.09551910130495	8.00621992065568	8.26509699300874	8.09137355537341	8.00623745875219	8.10708139056764	8.00761635019255	8.12689961375997	8.24205941233932	8.02464132860127	8.08502555272229	8.06128940594166	8.17412493926328	8.12152737778889	8.07760346005226	8.06391116270057	8.313159302568	8.20287915055868	8.14094385637859	8.09138555684984	8.00851051287311	8.03460087159424	8.21288618322138	7.99722843180742	8.05267805762952	8.07943147358642	8.13389405926733	8.1938298117112	8.02400887829288
AGAP6	11.0058995967258	10.9069054284016	11.2128450577351	10.8604049334005	10.7620882072845	10.075414479015	9.9344959140051	9.79116117937492	10.3149444560631	10.5449940329087	11.7000775705083	9.3109467032643	10.0864972625561	9.05402841623754	11.433492921919	11.2425797591193	8.66976262190883	11.6799565784745	11.2896174712756	10.5490357233874	10.5382119282178	8.47730180046887	11.1399876638997	9.36078143369014	8.67071374258902	10.4011883358123	10.6663671983662	9.98999165511952	11.2359517227549	8.77968319603753	10.4508626100841	10.8768281457376	9.90923743709095	10.6431073520631	10.4308823567131	9.4690017139568	10.9520807617144	10.4726397734883	10.8412507703159	11.0702425382911	8.96415931123837	9.04466314881145	11.2589870744197	8.44110091957986	9.12489019966161	9.47309667266174	10.7876711461245	10.6431073520631	8.9171988557791
AGAP7P	8.00121249088921	8.00703473069083	8.0085509601719	8.02340644245271	8.03057690711457	8.02424027062915	8.01560763836217	8.00729444946163	8.03197950288194	8.00308028324535	8.01046409518618	7.99470277852523	8.01977190498173	8.00184180676547	8.01997484553195	7.98700060969298	8.02030294934548	8.02264061051405	8.01671630349935	8.01575480937874	8.01279572433405	7.99070419937068	8.01408547221583	8.01852456430135	8.04743263936092	8.00526690848534	8.01155827937044	8.04874672330913	7.98470681157801	8.00380130306428	8.00687577958617	8.00405816752619	8.04086135465291	8.0249638883065	8.02179301554892	8.01461757456037	8.00792686357478	8.00336387292922	7.99442188299928	8.00055628545499	7.99384908219845	8.06123362047966	7.99554029855654	8.01588657412456	8.01094616529513	8.0195852128308	8.04636619777502	8.00244775402815	8.05065619591099
AGBL1	7.98196531370449	7.98997401297137	7.99370674944561	7.98612843667515	7.9924227479692	7.98831816459188	7.99188222506988	7.99766370843104	7.99345006266797	7.99452237104012	8.00539741699111	8.001062068284	7.99956064584364	7.98271471408227	7.9840907884873	7.99349069346499	7.98576100214461	7.98485955478226	7.97862757564908	7.9881235360548	8.00376056977941	7.99402473478752	7.98525375437608	7.98538559602935	7.98508363561819	7.99872450751504	8.00406219691128	7.98997340686752	7.99471476339243	7.991538383322	7.98332667571476	7.98944083510619	8.00992491205691	7.99556769854978	7.98790867021251	7.98927258136514	7.99126144968428	7.98436467362567	7.99249199223027	7.97563001357044	7.98472359461082	7.98608332306352	7.98759100074462	7.97863950500347	7.98670725276146	7.979769082733	7.98858579324168	7.99995806574037	7.98032232771917
AGBL2	8.02280846234592	8.01328648635134	8.00765013543577	8.01596418804032	7.99075966150831	7.98478120440749	7.98783120087616	8.01857134513242	7.98717225891535	8.0239076474872	7.98574492599248	7.99970079497811	7.98674628526332	7.99976697507572	7.99026134923439	8.00842097668858	8.00295865194124	8.00542905781723	7.98960033912682	7.992434113837	7.98330698986491	8.02392888800379	7.98563802878361	7.98419562878962	7.99658890243042	8.00020978400184	7.99473440225061	7.99322081150739	8.01194860250097	7.99067757581146	7.9866500927182	8.00282913442744	7.98210062458003	7.97862060082245	8.02116793178219	7.99216552946713	8.00164076316442	8.00334673225675	8.01403269086976	8.0088479425374	7.99276401218734	7.99494937812235	8.0317989295189	7.98040240005352	8.00946758729042	8.00889836283867	7.98764762509409	7.99037382939469	7.98112231527598
AGBL3	7.97900174280853	7.98839827079125	7.97415751504893	7.98303599470131	7.99322621597226	7.98385417524882	7.99161157246188	7.97677108308742	7.97952235682176	7.98970502316473	8.00966643318067	7.9816747630578	7.99299528705081	7.99073778255354	7.9882224008436	7.98688054548556	7.99050032621999	7.99611658397308	7.98252558675247	7.99436657497265	8.00227832321257	7.99024266722621	7.99250140030489	7.99025636525217	7.98930409927729	7.99734800988946	7.98659256353004	7.9735378074879	7.97755150496537	7.97679667012907	7.97620164775465	7.98188133878143	7.98125012067027	8.00680793329511	7.99890903572593	7.98929953264814	8.01011675215211	7.97920510105436	7.97622675286081	7.98430848497924	7.99612591365897	7.97841662109025	7.98470681157801	7.99923984933936	7.982118388264	7.98238784202251	7.99742076355052	7.99046923651953	7.9876371211153
AGBL4	7.97042205103321	7.98029408088124	8.07552782600913	7.98296938935509	7.97743499944065	8.0018478152009	7.98279726981215	7.97320094154922	7.98360646624647	7.98308005156761	8.0518759696348	7.97479987937599	7.9822219006058	7.98818043970651	7.98832966619522	7.98107125425856	7.97799036794181	7.9794802654118	7.98899261043108	7.97270141829843	7.97563894300985	7.98580391721945	7.98035032044795	7.97747469500418	7.99012074075113	7.98390051675328	7.99783164096779	7.98300844163548	7.99176008370554	7.99118960708081	7.97941778860404	7.97492868838375	7.97641677575056	7.98221334046188	7.98063411652699	7.97778397129534	7.97161213232303	8.00359047380585	7.98561995588527	7.98664779026624	7.96971673826003	8.00469008925703	7.97421915659686	7.98626836884309	7.98207442503547	7.98358290412836	7.99083286926039	7.9787075187625	7.98520972672225
AGBL5	8.35780872431055	8.56678644693532	8.53405715006785	8.35324064174164	8.4516118293465	8.50995299275633	8.2929347807332	8.33710400233999	8.71137142429598	8.83652147388785	8.4127231639562	8.39821752699025	8.44176245804554	8.50830935100949	8.40748143133394	8.36215762573358	8.92161247642493	8.21973240685967	8.22541458549852	8.15172494586603	8.37228049548604	8.59321697472904	8.3736035294838	8.54635087760392	9.10607009337907	8.28002046780026	7.99284974617843	8.98031685665407	8.58604114293586	8.47639033595681	8.245844266669	8.49787755001855	8.69786961572285	8.20381167053822	8.57441784653849	8.79239885554456	8.18537855614216	8.29551115459764	8.37505040786457	8.18668505178298	8.53317381713918	8.6781916176903	8.21128827690445	9.27711494930265	9.30064321176505	8.33383808103081	8.19226150367695	8.30834677628568	8.8108495599872
AGER	7.99768823353245	8.01598625462815	8.00344036194541	8.01309794668207	8.00665936794212	8.00926266770407	8.02887404998245	8.01763319328962	8.04832511388024	8.06148054641263	8.00838714976175	8.01912311011998	7.9996600403549	8.02376816195862	8.00667534936901	8.00155004151249	8.01781340139741	8.00180219738205	8.00192573368538	8.00663472080006	7.99405831368109	7.99263202745816	7.99289566112466	8.00031711324445	8.0019522784357	7.98641920218313	8.00174017779153	8.04294332479599	7.99538972361171	8.04265879435405	8.0165465704172	7.99732131813249	8.03867828739537	7.98492710363448	8.03182227032649	7.99223106695291	8.01568325931298	8.01541248804031	8.01113795077435	7.99869217594932	8.00586313435295	8.00817486813359	7.98963450174915	8.0081401566095	7.99173585329144	8.00924886898402	8.01097228137823	7.99184054891684	8.00766260832482
AGFG1	8.07269310417698	8.21551924650715	8.13458507049747	8.18876263992192	8.14579994627917	8.25731622449567	8.14816324524518	8.25516432342058	8.12114362187127	8.24135061657326	8.1409805827649	8.12676920046173	8.31383185924948	8.17369541293219	8.25166378156675	8.05388171115646	8.24915587068886	8.12447513394834	8.19479675322315	8.59669212888104	8.26409584307289	8.02089403451659	8.22534755217201	8.34368955027771	8.16117942822096	8.13734340995701	8.1693811049689	8.14556039158732	8.12117826535417	8.20036400719586	8.22179352719997	8.20439818039006	8.16836076678007	8.17354523774535	8.06528586461838	8.08116601018914	8.26277797895494	8.1871211200733	8.13246139757263	8.07129905733151	8.1262457004571	8.0602515544858	8.13042880104237	8.2524190291319	8.39849770159398	8.07553952979748	8.20971549918558	8.42784498943215	8.18888086457216
AGFG2	8.32072575327966	8.09663632768886	8.03479149572545	8.08766976597063	8.12154749907702	8.09323505085284	8.18915791510372	8.2982975664288	8.17064698327045	8.26948514740887	8.0859857278354	8.19790417132978	8.09477820324114	8.12325835391304	8.18665745459096	8.27829175841129	8.44461366309213	8.15933657532112	8.1485407000797	8.09805495551078	8.21696833260156	8.77641499425883	8.10656558580118	8.03953387187043	8.37859528066596	8.11367313293188	8.07040095494392	8.38235383404693	8.11642764255723	8.68168038439846	8.09867384271576	8.24000578924688	8.21421775522324	8.159388159057	8.33977735706906	8.34357324723315	8.10436616616034	8.28592195893427	8.10484720432598	8.23883166133553	8.38607847230269	8.37251281980206	8.09842442466593	8.79934775843016	8.45835972909649	8.38347027559771	8.08631823260591	8.13645014510346	8.60452646481214
AGGF1	8.92217567743375	9.05801220177201	8.72360382920004	8.68192182460812	8.73661369702456	8.52557424025428	8.66974395720925	8.77001464086407	9.14078747071524	8.30105693677473	8.47498026630977	8.59976474913903	8.56575826030288	8.24601134467398	8.59338329694543	8.61601750909497	8.13257858658038	9.10125449777693	9.00500573240716	8.70764917151089	8.84330716519286	8.18689898447534	8.27573597295738	8.18750944926659	8.14817851351092	8.45591572795015	8.51377991516458	8.18762993149473	9.03487820528533	8.09535134356226	8.59824237917805	9.11345406130563	8.24814843104083	8.82727167782262	8.79599537379522	8.41255865151218	8.95968917100299	8.40373643688502	8.55252587805986	8.8018744306151	8.08563137828516	8.21373495036285	9.09689642397814	8.1657469003111	8.11453181469213	8.35033741257787	8.92711607715276	8.88722151632844	8.14243401671103
AGK	10.0645363614511	9.54439780356049	9.74837772013884	9.74222439751564	9.96052758699859	10.1896322620877	10.1281003984887	9.51321213826437	9.77069218488912	9.78435837589883	9.5986953980379	9.05889695014026	9.1498578506179	9.51957661169842	9.7187008537967	9.34040520522138	9.83973398542044	9.56556857836477	9.33635548730316	9.78048019708593	9.96410671463987	9.7247366240488	9.60373465695973	9.20784517559753	9.42519086464833	9.83889534371873	9.33841636547747	8.9934341593512	9.63706849178908	9.54162901962595	9.30925124519406	10.266293789045	9.70704044113053	9.95045209170634	10.5321690212705	9.653694562663	9.13146631895679	9.86973755877081	10.1429015478037	9.59762457083655	9.05781210573758	9.32760412143613	9.13074444727222	9.67579858712975	9.48943484616376	9.29274114736396	9.28313360300976	10.1765222647638	9.25100897442644
AGL	8.17828222603529	8.42748475854311	8.2587260545786	8.2275692376666	8.27855346872319	8.12472569587031	8.28318445718749	8.14159285249123	8.3044977371995	8.03471534544132	8.15550468669354	8.19517929094512	8.15567646143399	8.10017369149447	8.20792514372046	8.16096194817153	8.05948945489504	8.2285995006279	8.2953184727661	8.0634207436823	8.16254397330889	8.12075863067796	8.15021137498095	8.06058687810128	8.07486157012374	8.19206262401037	8.31440954124086	8.03613449295575	8.32183973046069	8.04017499637024	8.26690375017267	8.2177161642089	8.0337477426055	8.1116192200194	8.1653475226224	8.06142368750095	8.29400324066852	8.15279124617108	8.11074344949887	8.24098649817823	8.08331580358787	8.06528193467902	8.30327645440198	8.13029168916808	8.04779768711303	8.15519056350526	8.32900609024837	8.20196425766414	8.038987074718
AGMAT	8.06686532700387	8.03741668560537	8.23438448657601	8.15147781998856	8.06166320025253	8.31633293303344	8.06039298670387	8.03660277325554	8.02774542803871	8.06342190406735	8.01942157503522	8.12382888862029	8.02617983577175	8.04261448181073	8.10821784011997	8.00523760926871	8.01140907571041	8.51239982329946	8.06705560535667	8.03412031735613	8.36493871101913	8.01734721388761	8.01145448704358	8.15619255369715	8.00067064689927	8.0535027717364	8.02519155383325	8.18890778914938	8.06574340222818	8.1416053133791	8.01453878125803	8.17409686074003	8.01775393298308	8.06829855649043	8.06141715919033	8.03234219994919	8.0970274742027	8.11458190289705	8.14570163561785	8.46185556210086	8.09356210360138	8.01557885509927	8.01652696527438	8.19181507882239	8.0898089058077	8.21071000850671	8.11395852606821	7.97925881517903	8.03715691609265
AGMO	8.00295309414072	7.99965612463228	7.99239624988659	8.13321783117368	8.2369047923039	8.05498968954064	8.04165187514817	8.00319208685005	8.53231615797172	8.00642041138406	8.09081507011098	7.995657676469	8.00736987842883	7.99529529297395	8.0016826817654	7.99191134617746	8.0009425245661	8.00815078093089	8.10040351741597	8.02359600957618	8.00715632904605	8.00787541302044	7.98988153230595	8.01735530033304	7.99757175212109	8.00762668073357	8.02894646726056	8.01064036177622	8.36502873442125	8.01591515940373	8.15466005712703	8.87142880113118	8.05030804168829	10.1970033747161	8.78576772010276	8.03722463391233	8.08535580010116	7.99149676580732	8.17436573092721	8.27021755334412	8.01512815896485	8.00308028324535	8.0943036726245	8.01071594062401	8.0054664566227	8.00085300470992	8.02233618205904	8.06389442793928	8.01740976247606
AGO1	8.89602344958611	8.8545244187012	8.87973487795438	8.75153014339732	8.80177955984551	9.11816547488733	8.92172732265173	8.83809671866981	9.05711488800553	9.44651916698656	8.63523212540509	9.13628123389825	8.81317046381045	8.63679651192468	8.5805726091967	8.83505453599728	8.96647008330928	8.76921844597997	8.94993933569323	8.51728957640556	8.77755154695083	8.61584908881056	8.92042286332761	9.13698911081239	9.09222289182813	8.50018775390268	9.39829446514907	8.69593847203565	8.85048742242625	9.39859566020275	9.05362821305405	8.92786913362336	8.88592056708553	8.50416171492963	8.90157164746491	9.15588871392278	8.71968444563815	8.90519116707568	8.65603923171486	8.81317046381045	9.03016511479357	9.13002084287927	8.82122439411852	8.68411522109077	9.96519130440494	8.77626959570224	8.83122995265473	8.77282098097336	8.82255264250301
AGO2	10.4609539286564	11.0526142009468	9.20982731548589	10.4783368370134	11.1259762421983	10.6499016676377	9.62449822112792	10.4098591145149	10.4258715402857	11.1259762421983	10.3269854052527	10.3388183092696	10.6528482662016	9.77148180768647	11.2741807890524	10.7050624142087	9.75030801839968	11.2964271030972	10.4769705125345	10.263892363941	12.006813989764	9.42906200829105	11.0058995967258	10.5162803756853	10.7154021729465	9.40224031710676	9.9852546679868	10.1908172799173	10.4501618288038	10.4357796644483	10.6048000365172	10.6597368043854	11.2205716126603	9.89256848796588	11.0328434601447	10.9244149597742	10.1054128939598	9.40965628197143	11.7094598370685	11.0067730944411	10.0903577464454	10.3411881534459	10.3180131601181	9.75642990762838	9.84448963437566	9.90691440048274	10.6537194947814	11.5216135218395	10.2700432197236
AGO3	8.10172121031864	8.15943324882601	8.37044104257443	8.32663048196302	8.1934819389865	8.22162670252642	8.34772239382357	8.34903597976501	8.26713461613571	8.13946981924579	8.17329412333715	8.19858257354225	8.10706093430634	8.18634542706013	8.27366102847516	8.16141516763619	8.19099579036009	8.21266465099376	8.18806853922367	8.13264329082527	8.319369707373	8.16344134019979	8.12847208687453	8.25350891902806	8.20290286340261	8.15023624056128	8.23563653654521	8.07135820258232	8.19146568325874	8.12512040319148	8.14967601620301	8.3998236722917	8.26258379802882	8.11353805871217	8.15479401179469	8.13259347554399	8.18978379458985	8.12335192487707	8.19163475370178	8.15468031285833	8.24251600519298	8.0420379116455	8.13041932218022	8.12844841574408	8.23934925671312	8.12924608781168	8.2303445257512	8.16535529556224	8.08797760879815
AGO4	8.07793908012084	8.0906568746729	8.09595420585322	8.13835216922754	8.06809385904979	8.00318638712011	8.09949357063503	8.03967636398293	8.07216026466799	8.15567144814383	8.04522142924046	8.22292027676559	8.05102096953534	8.04062356461767	8.06235693742079	8.1834536719801	8.00135557770561	8.12454413934332	8.14818072708305	8.08010093435304	8.12690130121235	8.00393197390363	8.13916736959649	8.01620132419063	7.99317884769641	8.17579763627706	8.09687190508275	8.00834449478384	8.11771887440858	8.02220387960878	8.04272929085336	8.10918212431377	8.00863770441031	8.05095703005671	8.12842699046653	8.01999823729163	8.12260462596133	8.04489944722213	8.06317611462879	8.13200466804366	8.00037012833766	8.01130824543317	8.06253975732389	7.99406077297199	8.02239053914088	8.06039298670387	8.1623680142861	8.02762215658599	7.98932131675163
AGPAT1	8.47073110385839	8.30908993342194	8.37095570892606	8.28075176724965	8.20475544797386	8.45375711866644	8.26449567364324	8.56964523593497	8.62298508078885	8.67943278685687	8.68723016936548	8.34479559896945	8.45586614662184	8.4432289681102	8.20852484444661	8.453529997028	8.62724391354866	8.26047604849143	8.19336850010054	8.15245025548112	8.28404501531261	8.96806012252981	8.34408676348372	8.44222637437396	8.81085946736759	8.38537973679134	8.00034375570407	8.9461148715153	8.40282398326427	8.5139634081008	8.33498647402806	8.31837557485146	8.37616748064352	8.35254634293296	8.30730607400304	8.74188843549886	8.16634141040986	8.4840808590169	8.24814110863757	8.21580269395705	8.54400932248713	8.76684166162135	8.3213105832206	8.88650066118839	8.53377126964354	8.32693201161415	8.16265092658725	8.23266733198608	8.54333425962977
AGPAT2	8.47008012524619	8.5572404885675	9.1343233528873	8.34750521531321	8.63699461454526	8.96064492735468	8.773701672463	8.50486513363012	8.45421277440801	8.96716746432286	8.78643294812388	8.9428973925065	9.29542950240449	10.3095355089199	8.4748052833146	8.84596963375156	10.4082885462065	8.28666640494762	8.3921666119762	9.19016420352695	8.53100324031505	9.9174209578723	9.10193299082161	10.5204389925427	10.838244257894	9.72931096759658	8.3094579730773	9.97648736452299	8.48487555172276	9.29478547449777	9.58105933800974	8.35368289310604	8.88508162346346	8.74332585305796	8.41553217781739	8.81089109625558	8.6439029137058	8.82159990698925	8.68966414883655	8.32637211049031	10.6253797508607	9.60113985032942	9.23173299860555	11.1326805973876	10.3871637142629	9.01711188389635	8.76227988059405	8.89686034160051	10.4410436690686
AGPAT3	8.02233421250938	8.02499521389563	8.11831589624287	8.15025632286517	7.98944627785559	8.34721169391098	8.13705613740169	8.23448340158639	8.09127524048009	8.03771179341253	8.1177001202185	8.08835295052689	8.33763512326676	8.32859084267855	8.12231462079503	8.02915242782683	8.19550934956745	7.99169850735269	8.14140393091376	8.07415661660571	8.05369951069486	8.09244839751731	8.23999230618734	8.45446872305661	8.55819856709777	8.15884286977944	7.98188814106865	8.25847400145265	8.05858768469345	8.25320461660804	8.11878308931437	8.06516907292734	8.22483656858918	8.11607993397837	7.98508939705797	8.08913996524671	8.26196261237688	8.22166380969611	8.03208904493289	8.01293171749729	8.28696902993131	8.28537663791503	8.15920335808823	8.5498993144926	8.33725435292537	8.10195862641691	8.07539510315986	8.42337391795674	8.31872330364011
AGPAT4	7.9977243176019	8.10071870119294	8.25669088155639	8.14957861353784	8.17637308259851	8.03240623637224	8.094870811028	8.4197953538458	8.05972752503259	8.10777458146062	8.8133288988586	8.33171242479028	8.02709362813562	7.99123060262274	8.03979131834496	8.14878799982774	8.00902532099827	8.1503600241803	8.12569578868584	8.08837488322972	8.35660306197037	7.9836522145675	8.03943505801078	8.08891115531427	7.97837564558288	8.27519746049912	8.4000656896646	8.11528537103361	8.10224300464677	7.98703442908942	8.00788397554449	8.1543965562904	7.99357966910882	8.25017907634248	8.29486048944882	7.98714957622746	8.19990090943173	8.03010014834378	8.21051027940016	8.14846645701815	7.99707397585429	7.98371360440757	8.04429214241442	8.01839502396716	7.98294620387737	8.11454697776004	8.61421883438813	7.98555075230705	7.97541742621535
AGPAT4-IT1	8.00020613591705	8.0623758043347	8.1446074677202	8.04747268644275	8.04046150267136	8.00754599918108	8.03927022619773	8.38196071600998	7.99104446631303	8.24082869636486	8.52596633897814	8.20570624946354	8.00734077130927	7.99192163206967	8.03195417838059	8.14331587240897	7.9852397521997	8.05690400489898	8.07290805254451	8.01883809218394	8.23758730329148	7.99605824940884	8.01571696141225	8.04535779707082	8.04503766553814	8.15487754140075	8.16183156478144	8.16306285213441	8.03985550098289	8.03900193307428	8.00627703536332	8.06861320546951	8.01140907571041	8.05843898744119	8.19383082594685	8.00026553397357	8.07027389415761	8.06753555823902	8.14475069950493	8.03815587580094	8.05845135731415	8.01468620567842	8.00823557382219	8.05301942487141	8.03418935219601	8.17220752481784	8.40520032796754	7.99595556986618	8.01756742534925
AGPAT5	8.32763684166901	8.31371592326236	8.70266767281018	8.65368261002412	8.33131855599757	8.36247601434755	8.75626981085616	8.74758869562007	8.42167434166169	8.03767894724256	8.30918975632535	8.09857550319223	8.20515716109073	8.27548294859997	8.97797511606037	8.2329182817141	8.09805495551078	8.38655335910161	8.80682259519136	9.72287788836534	8.79916961620694	8.02857307720335	8.8545244187012	8.39477437255203	8.24854791347194	8.32704332744664	7.97867200134449	8.03192301633884	8.94808744140408	8.06973583210726	8.75063330216436	8.37272856926838	8.46944681149034	8.7845629655507	8.24705491329211	8.3165788284547	8.57814533257114	8.38962494748553	8.25826737489057	8.198235135097	8.08136804730114	8.07021478095366	8.3083036201072	8.11262485282265	8.24608399688185	8.23135963039659	8.61232902139625	8.77987623507089	8.07036134960586
AGPS	8.72685032561752	9.56651490123713	11.65931838369	9.67693931120155	9.2720171267515	9.30981500387955	9.3141351460481	10.7516504647234	9.26174599911295	8.51239982329946	9.62332848797734	8.5793022831728	8.9093824097652	8.69240483119906	9.91983623558336	8.55338145629611	8.40061617080369	8.82746944894249	9.25593682250028	9.89431729643836	9.67842203352468	8.10275943694384	9.16163764501271	9.12880679211877	8.42565804699926	9.43931408079573	8.92710969969447	8.94644065032421	9.79562306699161	8.42400772562276	9.32826525192879	9.18765092555114	9.26857529239512	9.17364913759277	8.66450638077595	8.35147651683395	9.20538834805934	9.04466314881145	10.1621435713636	9.06473945926294	8.12607602458857	8.27069116772644	8.97497531420937	8.86191941161522	8.94292430836998	8.69886311377357	9.95094945160503	10.4180627983868	8.45741625441318
AGR2	8.01642471776566	8.02857829538613	8.02301016006356	8.00496199932426	7.98936511906173	8.01376303112095	8.01496870893964	7.987932901082	7.98003031174747	8.0070246306318	7.99841463315103	8.01380723859658	8.03073417133438	7.97482608833016	7.98281157179894	7.99844434729109	8.01613168501132	8.00653262896681	8.03177542737532	8.05327012340856	7.97996384227261	8.03663028937005	8.02229883079546	8.02600331826041	8.08075568303168	8.0540916597046	7.99158796370345	8.00156286513898	7.99069202470836	8.03066970886016	8.02055005209693	8.03129422052436	8.0417227952364	7.99396455953322	8.00000095996898	8.00494480342642	8.0247669887829	8.00438891346223	8.0030616018796	7.98499636954662	8.07671515089943	8.03010483982872	8.00341475344768	8.01538451113039	8.0299672763193	8.09397942648369	8.00729677219982	7.99575214468643	8.02017685000097
AGR3	7.99143314088038	8.00812542784765	7.99693642204867	8.00064982773553	7.98953241067297	7.99327648465287	8.01214638476173	7.99090357917834	7.98619071451319	8.02282212715548	7.99631266857219	7.99090688922885	8.01058835235798	8.01108683117557	7.99282166840207	7.9926304026166	7.99618155621766	8.00935623641628	7.99353813974268	7.9993055744526	7.99219525982334	8.13131553150556	8.03506670056446	8.01354778192099	8.0313876625171	8.02477862065228	7.9997438952053	7.98948405375814	7.99867446053233	8.06160537728683	8.00410985751591	7.99688409652878	7.99938014575078	8.01718287662402	8.00015195604462	8.00592822435053	8.00798340229898	7.99856829527713	8.01209612185091	7.98853757803523	8.00927957554367	8.00394887356075	8.01863119727888	7.99500794533205	8.00342959378724	8.00127558970448	7.99985207249055	8.00032191114064	8.01086195948892
AGRN	8.22186832083581	8.13505273474807	9.12753933428938	8.46314219795661	8.38861752630722	8.75638814367916	8.59331437539823	8.24972344274773	9.0079352630688	8.60350779742803	8.65632889132872	8.62210926676111	8.83248965577766	8.43501615132427	8.14907709324867	8.30901367381524	9.03460405059303	8.04985421870697	8.08320664895926	8.21993691134176	8.24590651915719	9.4222422640326	8.47275357750807	8.85569948892265	9.61570716815341	8.51011271440854	8.02785759515136	9.17024938784255	8.62380574394839	9.06974968650328	8.63619671501554	8.40826294673396	8.19501317951736	8.61584733012128	8.34415353287379	8.22680590198254	8.41496475558355	8.23481275052075	8.68319989795312	8.21390864832494	9.05988320286587	9.04006421998421	8.29969646029669	8.6417402997315	8.41416932888968	8.32980810206471	8.17355086482862	8.12731980256959	8.56504507520436
AGRP	7.98974312598829	7.9964678453816	7.98547063925724	8.00473642065006	7.98594764814868	8.07349633807459	8.00673551526604	8.408526293968	8.00600192234672	8.01391086191486	8.0067735194163	8.04513533547448	7.99673144690399	7.99342497689936	7.99874943768762	8.00378143722108	7.99413885632379	7.97792856683295	8.00465132215849	8.0112247608043	7.99132696628455	8.03404230510875	7.99650323017853	7.98129657052098	8.05507989236499	8.10466564816037	8.01308374821779	8.10634414586322	8.00736156059162	8.01229459907573	7.99153026385132	8.00726139391469	7.99534040942395	8.07026023959818	7.99575519241684	8.12023627900601	7.99245706924268	7.99608777154901	8.00335073923316	7.98455621368882	8.13990473204949	8.0282063789935	8.00300741343453	8.01599046517841	8.01157820392826	7.99596289711171	8.00175574858597	7.98338541091232	8.0068890476593
AGT	7.98200849671424	8.0482865582121	8.37222545979778	8.43296610029943	8.02678887121496	8.92471295932795	8.16656431497677	7.98047457815819	8.35098776157213	7.9910975885123	8.16415897720954	8.16177448953021	8.05070064929023	7.98415539669355	8.06073583966956	9.23710066146583	8.01319954747895	7.97371171757374	7.98392422111722	7.99825050134	7.99635555012899	8.42013844715944	7.98913734085208	8.00234786190893	7.98367071550367	7.9873716929194	8.07475672297781	9.3849884067231	7.99168148972253	8.17364289864335	8.02109602566766	8.02849132883739	8.05611730887379	8.04796954032662	8.04847585368051	7.98266454579877	8.02502730644544	8.01969240182855	9.02970402443363	8.04010371041245	8.94458809445755	8.72545471288556	8.02167214364886	9.11651308759682	8.33364457439831	8.18420408689842	8.28221318391947	7.96542681906787	9.05100877050771
AGTPBP1	8.46128212822806	9.24960075113581	8.6068436190091	8.58327254562749	8.67472010984583	8.28366948307209	8.48793642489957	8.51326177987082	8.38425582142106	8.13163833657837	8.2376824697686	8.34199938938614	8.2721620023093	8.05109030865573	8.50766081615982	8.42159213096946	8.05509237255932	8.69818537543307	8.65320843106566	8.44429987392408	8.48849518521922	8.04575452423357	8.34273772827574	8.14094833229011	8.04657062952027	8.33800953161691	8.38404684511209	8.06058081852773	8.56701396004089	8.09988304201188	8.60710051209243	8.48644696304326	8.09243610062509	8.25017622638711	8.43339936866961	8.03008010098416	8.63755086652848	8.41727445993898	8.54364248597232	8.45680647251174	8.0267990653236	8.03901664455613	8.52981570100696	8.05905720151313	8.1710449813841	8.24516590662358	8.57617709259995	8.45590767197572	8.1364816243126
AGTR1	7.99073238643797	7.98999992827935	7.98979005236311	8.02472729792798	8.03879264004179	8.00868036561027	7.98822404183932	7.98841120857665	8.01388902805441	8.01439821903231	8.00480642072075	8.06155907943926	7.99498110686134	8.00997472448139	8.06960176153918	7.98549720632309	8.00239012011944	7.98469294065285	8.08901410435552	8.00068361012859	7.98299032750862	7.99667550722773	8.02310010689864	7.99952932597359	7.98866275342311	8.05259384480627	9.07354591418695	7.98339623431065	7.99063822157036	7.98904416881916	7.99610746484539	8.00452190232242	8.01232717555578	8.00500974358143	8.04405086268817	7.98509140568136	8.02306115162524	8.01168925114913	8.01034543537318	8.01546223967894	7.99473971906508	7.99656277994944	8.00683883056606	7.99884060183896	7.99074619249077	8.05787059184203	8.64160478546401	7.98842631909546	8.00793437343874
AGTR2	8.0242284595347	8.00311244790134	8.04818261726379	8.00189715010548	8.03651323226175	8.01020662371722	8.01239617858767	8.02167214364886	7.99584392981115	8.02668541504271	8.06042870431781	8.02320019887704	8.06446118485501	7.99012294109363	8.0105397772862	8.03063765532124	8.03504756231245	8.00648990763889	7.98644212538348	8.00116178574155	8.06482026285604	8.02022250399567	8.00034098368521	7.98553786027654	8.03574501471622	8.04275223578183	8.11580620744249	8.12465408534374	8.00172345100769	7.98775115702372	8.01596418804032	8.02187024096271	8.01776761551089	8.07044726218101	8.02011599134973	8.02231514392246	8.00144906463895	8.0119778551638	8.03051812225579	8.00509690548289	8.01705622223277	8.00417871536639	7.99311700706652	8.00159876658653	8.03372144388837	8.0060898890893	8.00560804427878	7.99924327683814	7.99670296173672
AGTRAP	8.33926396058085	8.37791641983956	8.69161959738556	8.56099773629436	8.2662653833568	8.74736981210634	8.65462610314741	8.76728925449371	8.35196925834211	9.30939278378796	8.66053418560167	9.01663333053678	9.11210554575764	9.07332747062484	8.22224621152347	8.32849657807585	9.37864043013518	8.23513754739912	8.32191326558553	8.96181663633277	8.66477701141523	10.1704938923688	8.69792954433034	9.18774547393717	9.62925033533956	8.85635674983831	8.27062045510203	9.7991969763323	8.31576319809212	9.32310661658375	8.30019669422159	8.39672250355563	8.6823448793069	8.56604966470179	8.37309341170738	8.84755955193756	8.38673576767473	8.72768885610217	8.61853627682573	8.39725267584334	10.1031027230852	9.71822382545882	8.45758627949309	10.2328514801442	9.54003665037361	8.96872055754641	8.48405651201999	8.17552761835211	9.51932211376988
AGXT	7.98656330702955	7.99297650441791	7.99062106206495	7.98612228195727	8.00849102002679	7.98681054966356	7.98261150264449	8.9879972505531	7.98061558665453	8.01832531889916	7.99806618719241	8.01684142268652	7.98672968408275	9.87860244427546	8.00485668371172	8.0138267132634	8.05369003871404	7.98489081845136	7.98804301487926	8.00062773677635	8.02157167585285	7.97964345995676	7.9967294409054	7.97576554355659	7.98921027555904	8.01971376403182	8.0037175950566	8.00295476380261	7.99398318722571	8.00484706294492	7.99564264199915	7.99638574591554	7.99997452450777	7.9803675703412	7.98290983827477	7.98869071937213	8.00534945161555	7.99095120838834	8.00326649143724	7.99726500365201	7.99755087768562	7.99717878151997	7.99163108540883	7.99675481986047	8.00447544184073	7.98960353157904	7.9790046526312	8.04795854749082	8.05936174489881
[truncated: 19,742 more rows]
[truncated: 30 more columns]
