# Supplementary material for: Melanoma molecular subtyping and scoring model construction based on ligand-receptor pairs
Source: Front Genet. 2023 Jan 26;14:1098202. doi: 10.3389/fgene.2023.1098202 (PMC9909287; doi:10.3389/fgene.2023.1098202)
Supplement: Supplementary file 11 [file Table13.XLS]

V1
KEGG_N_GLYCAN_BIOSYNTHESIS	-0.0349415902622678
KEGG_OTHER_GLYCAN_DEGRADATION	-0.0355109273403955
KEGG_O_GLYCAN_BIOSYNTHESIS	0.0742865640872606
KEGG_GLYCOSAMINOGLYCAN_DEGRADATION	-0.0549564438335812
KEGG_GLYCOSAMINOGLYCAN_BIOSYNTHESIS_KERATAN_SULFATE	-0.104493676347765
KEGG_GLYCEROLIPID_METABOLISM	0.34043908754931
KEGG_GLYCOSYLPHOSPHATIDYLINOSITOL_GPI_ANCHOR_BIOSYNTHESIS	0.216788963427068
KEGG_GLYCEROPHOSPHOLIPID_METABOLISM	0.0301121776350362
KEGG_ETHER_LIPID_METABOLISM	-0.362930381026432
KEGG_ARACHIDONIC_ACID_METABOLISM	-0.143904624498596
KEGG_LINOLEIC_ACID_METABOLISM	-0.295094293525388
KEGG_ALPHA_LINOLENIC_ACID_METABOLISM	-0.34836641345642
KEGG_SPHINGOLIPID_METABOLISM	0.0941735424922458
KEGG_GLYCOSPHINGOLIPID_BIOSYNTHESIS_LACTO_AND_NEOLACTO_SERIES	0.113621038929215
KEGG_GLYCOSPHINGOLIPID_BIOSYNTHESIS_GLOBO_SERIES	0.190417037213084
KEGG_GLYCOSPHINGOLIPID_BIOSYNTHESIS_GANGLIO_SERIES	-0.177254579769919
KEGG_RIBOFLAVIN_METABOLISM	0.00399715575252886
KEGG_NICOTINATE_AND_NICOTINAMIDE_METABOLISM	-0.277129364060264
KEGG_PANTOTHENATE_AND_COA_BIOSYNTHESIS	-0.413752530605667
KEGG_AMINOACYL_TRNA_BIOSYNTHESIS	0.344169165870145
KEGG_BASAL_TRANSCRIPTION_FACTORS	-0.0596321722391763
KEGG_NON_HOMOLOGOUS_END_JOINING	-0.0526343054785353
KEGG_SNARE_INTERACTIONS_IN_VESICULAR_TRANSPORT	-0.310257114737994
KEGG_LYSOSOME	0.015191159290546
KEGG_CARDIAC_MUSCLE_CONTRACTION	0.226649807480323
KEGG_RENIN_ANGIOTENSIN_SYSTEM	0.199697810746351
KEGG_CIRCADIAN_RHYTHM_MAMMAL	0.209495155854902
KEGG_TASTE_TRANSDUCTION	-0.252928326513217
KEGG_PROXIMAL_TUBULE_BICARBONATE_RECLAMATION	-0.011740367931394
KEGG_PATHOGENIC_ESCHERICHIA_COLI_INFECTION	-0.286322264510035
KEGG_SYSTEMIC_LUPUS_ERYTHEMATOSUS	-0.278048545385333
KEGG_PRIMARY_IMMUNODEFICIENCY	-0.366569919846191
KEGG_HYPERTROPHIC_CARDIOMYOPATHY_HCM	-0.259893485279659
KEGG_ARRHYTHMOGENIC_RIGHT_VENTRICULAR_CARDIOMYOPATHY_ARVC	-0.151250987774515
KEGG_DILATED_CARDIOMYOPATHY	-0.197325326014209
KEGG_GLYCOLYSIS_GLUCONEOGENESIS	0.1185693080134
KEGG_CITRATE_CYCLE_TCA_CYCLE	0.226947928651333
KEGG_PENTOSE_PHOSPHATE_PATHWAY	0.0881612361195478
KEGG_PENTOSE_AND_GLUCURONATE_INTERCONVERSIONS	-0.0245730202770743
KEGG_FRUCTOSE_AND_MANNOSE_METABOLISM	0.185714967639004
KEGG_GALACTOSE_METABOLISM	0.189947825123638
KEGG_ASCORBATE_AND_ALDARATE_METABOLISM	-0.0764425869451562
KEGG_FATTY_ACID_METABOLISM	-0.00318557442220208
KEGG_STEROID_BIOSYNTHESIS	0.232348845810304
KEGG_PRIMARY_BILE_ACID_BIOSYNTHESIS	-0.0123011902706226
KEGG_STEROID_HORMONE_BIOSYNTHESIS	0.109312223854876
KEGG_OXIDATIVE_PHOSPHORYLATION	0.289520293561318
KEGG_PURINE_METABOLISM	0.491128567264727
KEGG_PYRIMIDINE_METABOLISM	0.247431052805884
KEGG_ALANINE_ASPARTATE_AND_GLUTAMATE_METABOLISM	-0.115719050988175
KEGG_GLYCINE_SERINE_AND_THREONINE_METABOLISM	0.0961302422439889
KEGG_CYSTEINE_AND_METHIONINE_METABOLISM	-0.0428181827721929
KEGG_VALINE_LEUCINE_AND_ISOLEUCINE_DEGRADATION	-0.0427055894761869
KEGG_VALINE_LEUCINE_AND_ISOLEUCINE_BIOSYNTHESIS	0.119890076836921
KEGG_LYSINE_DEGRADATION	0.263772378406016
KEGG_ARGININE_AND_PROLINE_METABOLISM	0.243775875965438
KEGG_HISTIDINE_METABOLISM	-0.0436079449762083
KEGG_TYROSINE_METABOLISM	0.254661550631963
KEGG_PHENYLALANINE_METABOLISM	0.010086809132174
KEGG_TRYPTOPHAN_METABOLISM	-0.264623578839103
KEGG_BETA_ALANINE_METABOLISM	-0.176279234095046
KEGG_TAURINE_AND_HYPOTAURINE_METABOLISM	0.099083887498881
KEGG_SELENOAMINO_ACID_METABOLISM	0.20736569056103
KEGG_GLUTATHIONE_METABOLISM	0.127753098118727
KEGG_STARCH_AND_SUCROSE_METABOLISM	-0.135214610817597
KEGG_AMINO_SUGAR_AND_NUCLEOTIDE_SUGAR_METABOLISM	0.144857861563558
KEGG_GLYCOSAMINOGLYCAN_BIOSYNTHESIS_CHONDROITIN_SULFATE	-0.0814249187583218
KEGG_GLYCOSAMINOGLYCAN_BIOSYNTHESIS_HEPARAN_SULFATE	0.0298189519501619
KEGG_INOSITOL_PHOSPHATE_METABOLISM	0.237027992507817
KEGG_PYRUVATE_METABOLISM	0.193588744260938
KEGG_GLYOXYLATE_AND_DICARBOXYLATE_METABOLISM	0.480835261547726
KEGG_PROPANOATE_METABOLISM	0.0475023339025816
KEGG_BUTANOATE_METABOLISM	0.133671739014888
KEGG_ONE_CARBON_POOL_BY_FOLATE	0.242700979459538
KEGG_FOLATE_BIOSYNTHESIS	0.0051169954691966
KEGG_RETINOL_METABOLISM	0.170851295638425
KEGG_PORPHYRIN_AND_CHLOROPHYLL_METABOLISM	0.0877023033239723
KEGG_TERPENOID_BACKBONE_BIOSYNTHESIS	0.183732602785719
KEGG_LIMONENE_AND_PINENE_DEGRADATION	0.0620876058337816
KEGG_NITROGEN_METABOLISM	0.0839854191519135
KEGG_SULFUR_METABOLISM	0.0651342932479409
KEGG_METABOLISM_OF_XENOBIOTICS_BY_CYTOCHROME_P450	0.251816913162354
KEGG_DRUG_METABOLISM_CYTOCHROME_P450	0.109885847688335
KEGG_DRUG_METABOLISM_OTHER_ENZYMES	-0.083166915071098
KEGG_BIOSYNTHESIS_OF_UNSATURATED_FATTY_ACIDS	0.100679224243607
KEGG_ABC_TRANSPORTERS	0.0485435009491375
KEGG_RIBOSOME	-0.0265897787495301
KEGG_RNA_DEGRADATION	-0.119286845800054
KEGG_RNA_POLYMERASE	0.279220847551978
KEGG_DNA_REPLICATION	0.255482959375135
KEGG_SPLICEOSOME	-0.148399978811845
KEGG_PROTEASOME	-0.427339433275504
KEGG_PROTEIN_EXPORT	-0.325812941961942
KEGG_PPAR_SIGNALING_PATHWAY	-0.0867218599106783
KEGG_BASE_EXCISION_REPAIR	0.346848503257468
KEGG_NUCLEOTIDE_EXCISION_REPAIR	0.159457236761531
KEGG_MISMATCH_REPAIR	0.17968576574194
KEGG_HOMOLOGOUS_RECOMBINATION	0.273336724591279
KEGG_MAPK_SIGNALING_PATHWAY	-0.263360635860283
KEGG_ERBB_SIGNALING_PATHWAY	-0.118825147572817
KEGG_CALCIUM_SIGNALING_PATHWAY	0.0133392133432109
KEGG_CYTOKINE_CYTOKINE_RECEPTOR_INTERACTION	-0.425190455523791
KEGG_CHEMOKINE_SIGNALING_PATHWAY	-0.436599636359522
KEGG_PHOSPHATIDYLINOSITOL_SIGNALING_SYSTEM	0.0808297710994807
KEGG_NEUROACTIVE_LIGAND_RECEPTOR_INTERACTION	-0.180216916610631
KEGG_CELL_CYCLE	0.103327865726232
KEGG_OOCYTE_MEIOSIS	0.157505119160973
KEGG_P53_SIGNALING_PATHWAY	-0.124781256903046
KEGG_UBIQUITIN_MEDIATED_PROTEOLYSIS	-0.276315372293713
KEGG_REGULATION_OF_AUTOPHAGY	-0.383134181822742
KEGG_ENDOCYTOSIS	-0.105364506158466
KEGG_PEROXISOME	0.021237098040638
KEGG_MTOR_SIGNALING_PATHWAY	-0.096845249106293
KEGG_APOPTOSIS	-0.503765542400164
KEGG_VASCULAR_SMOOTH_MUSCLE_CONTRACTION	-0.123347186199343
KEGG_WNT_SIGNALING_PATHWAY	-0.0133140196810957
KEGG_DORSO_VENTRAL_AXIS_FORMATION	0.0859735076251869
KEGG_NOTCH_SIGNALING_PATHWAY	0.357422821564077
KEGG_HEDGEHOG_SIGNALING_PATHWAY	0.0533681975681181
KEGG_TGF_BETA_SIGNALING_PATHWAY	-0.225075644583239
KEGG_AXON_GUIDANCE	0.0792218085514575
KEGG_VEGF_SIGNALING_PATHWAY	-0.199920051075424
KEGG_FOCAL_ADHESION	-0.226911587106166
KEGG_ECM_RECEPTOR_INTERACTION	-0.180523585266112
KEGG_CELL_ADHESION_MOLECULES_CAMS	-0.40314190063808
KEGG_ADHERENS_JUNCTION	0.154723719618109
KEGG_TIGHT_JUNCTION	0.165051096165573
KEGG_GAP_JUNCTION	-0.118955903826251
KEGG_COMPLEMENT_AND_COAGULATION_CASCADES	-0.408148981046121
KEGG_ANTIGEN_PROCESSING_AND_PRESENTATION	-0.446206554097339
KEGG_TOLL_LIKE_RECEPTOR_SIGNALING_PATHWAY	-0.504772621200815
KEGG_NOD_LIKE_RECEPTOR_SIGNALING_PATHWAY	-0.481414961945811
KEGG_RIG_I_LIKE_RECEPTOR_SIGNALING_PATHWAY	-0.486987269463482
KEGG_CYTOSOLIC_DNA_SENSING_PATHWAY	-0.467299719523107
KEGG_JAK_STAT_SIGNALING_PATHWAY	-0.493743439054645
KEGG_HEMATOPOIETIC_CELL_LINEAGE	-0.395502703699779
KEGG_NATURAL_KILLER_CELL_MEDIATED_CYTOTOXICITY	-0.445710808217096
KEGG_T_CELL_RECEPTOR_SIGNALING_PATHWAY	-0.428920585607781
KEGG_B_CELL_RECEPTOR_SIGNALING_PATHWAY	-0.338412963398956
KEGG_FC_EPSILON_RI_SIGNALING_PATHWAY	-0.375078116145144
KEGG_FC_GAMMA_R_MEDIATED_PHAGOCYTOSIS	-0.293783197823725
KEGG_LEUKOCYTE_TRANSENDOTHELIAL_MIGRATION	-0.318703041136371
KEGG_INTESTINAL_IMMUNE_NETWORK_FOR_IGA_PRODUCTION	-0.437617336447002
KEGG_LONG_TERM_POTENTIATION	-0.265702515265042
KEGG_NEUROTROPHIN_SIGNALING_PATHWAY	-0.179185029064698
KEGG_LONG_TERM_DEPRESSION	-0.321145259663857
KEGG_OLFACTORY_TRANSDUCTION	-0.022477460144787
KEGG_REGULATION_OF_ACTIN_CYTOSKELETON	-0.349796700733286
KEGG_INSULIN_SIGNALING_PATHWAY	0.106787486242052
KEGG_GNRH_SIGNALING_PATHWAY	-0.115944237546138
KEGG_PROGESTERONE_MEDIATED_OOCYTE_MATURATION	0.254210799038308
KEGG_MELANOGENESIS	0.406978032623645
KEGG_ADIPOCYTOKINE_SIGNALING_PATHWAY	-0.20025954483557
KEGG_TYPE_II_DIABETES_MELLITUS	0.123993593155588
KEGG_TYPE_I_DIABETES_MELLITUS	-0.476997440723925
KEGG_MATURITY_ONSET_DIABETES_OF_THE_YOUNG	0.283551216178591
KEGG_ALDOSTERONE_REGULATED_SODIUM_REABSORPTION	0.0794400469756313
KEGG_VASOPRESSIN_REGULATED_WATER_REABSORPTION	-0.116492361785753
KEGG_ALZHEIMERS_DISEASE	0.231813187006178
KEGG_PARKINSONS_DISEASE	0.187525205715381
KEGG_AMYOTROPHIC_LATERAL_SCLEROSIS_ALS	-0.109169781245744
KEGG_HUNTINGTONS_DISEASE	0.201997656274716
KEGG_PRION_DISEASES	-0.367972222216322
KEGG_VIBRIO_CHOLERAE_INFECTION	0.17339128834413
KEGG_EPITHELIAL_CELL_SIGNALING_IN_HELICOBACTER_PYLORI_INFECTION	-0.0526659417312688
KEGG_LEISHMANIA_INFECTION	-0.487802903559472
KEGG_PATHWAYS_IN_CANCER	-0.17070180384647
KEGG_COLORECTAL_CANCER	-0.0984859745960165
KEGG_RENAL_CELL_CARCINOMA	-0.218753030283533
KEGG_PANCREATIC_CANCER	-0.273362619166273
KEGG_ENDOMETRIAL_CANCER	0.0686404267634897
KEGG_GLIOMA	-0.189775449398877
KEGG_PROSTATE_CANCER	-0.135371528176508
KEGG_THYROID_CANCER	0.0409290067637056
KEGG_BASAL_CELL_CARCINOMA	0.238117272747939
KEGG_MELANOMA	-0.228715503588106
KEGG_BLADDER_CANCER	0.0341483366706793
KEGG_CHRONIC_MYELOID_LEUKEMIA	-0.212225610035875
KEGG_ACUTE_MYELOID_LEUKEMIA	-0.158782972038742
KEGG_SMALL_CELL_LUNG_CANCER	-0.217601564338123
KEGG_NON_SMALL_CELL_LUNG_CANCER	-0.275303603814265
KEGG_ASTHMA	-0.443402693785802
KEGG_AUTOIMMUNE_THYROID_DISEASE	-0.441652928230372
KEGG_ALLOGRAFT_REJECTION	-0.468326002952105
KEGG_GRAFT_VERSUS_HOST_DISEASE	-0.47146400179902
KEGG_VIRAL_MYOCARDITIS	-0.455347388446649
