# Supplementary material for: Melanoma molecular subtyping and scoring model construction based on ligand-receptor pairs
Source: Front Genet. 2023 Jan 26;14:1098202. doi: 10.3389/fgene.2023.1098202 (PMC9909287; doi:10.3389/fgene.2023.1098202)
Supplement: Supplementary file 12 [file Table11.XLS]

Tag	Acc	Desc	Title	Type	Platform	Organism	Source	rows	file	Data_col1	Data_col2	Data_col3	gender	age	tumor stage	tissue	distant metastasis free survival in days	distant metastasis free survival (1=death, 0=alive)	disease specific survival in days	disease specific survival (1=death, 0=alive)	DataProcessing	Stage
GSM1608593	GSM1608593	replicate 1,LuM1	Melanoma tumor sample from patient 1	RNA	GPL10558	Homo sapiens	Malignant melanoma	47323	GSM1608593-tbl-1.txt	1,ID_REF,	2,VALUE,The BioArray Software Environment (BASE) computed normalized signal intensity.	3,LuM1.Detection.Pval,	Male	55	Regional	Lymph node	1714	0	1714	0	The data was normalized using the cubic spline method.	Regional
GSM1608594	GSM1608594	replicate 1,LuM2	Melanoma tumor sample from patient 2	RNA	GPL10558	Homo sapiens	Malignant melanoma	47323	GSM1608594-tbl-1.txt	1,ID_REF,	2,VALUE,The BioArray Software Environment (BASE) computed normalized signal intensity.	3,LuM2.Detection.Pval,	Female	39	Regional	Lymph node	NA	NA	353	1	The data was normalized using the cubic spline method.	Regional
GSM1608597	GSM1608597	replicate 1,LuM5	Melanoma tumor sample from patient 5	RNA	GPL10558	Homo sapiens	Malignant melanoma	47323	GSM1608597-tbl-1.txt	1,ID_REF,	2,VALUE,The BioArray Software Environment (BASE) computed normalized signal intensity.	3,LuM5.Detection.Pval,	Male	46	General	Visceral	NA	NA	66	1	The data was normalized using the cubic spline method.	General
GSM1608598	GSM1608598	replicate 1,LuM6	Melanoma tumor sample from patient 6	RNA	GPL10558	Homo sapiens	Malignant melanoma	47323	GSM1608598-tbl-1.txt	1,ID_REF,	2,VALUE,The BioArray Software Environment (BASE) computed normalized signal intensity.	3,LuM6.Detection.Pval,	Female	36	Regional	Lymph node	2631	0	2631	0	The data was normalized using the cubic spline method.	Regional
GSM1608599	GSM1608599	replicate 1,LuM7	Melanoma tumor sample from patient 7	RNA	GPL10558	Homo sapiens	Malignant melanoma	47323	GSM1608599-tbl-1.txt	1,ID_REF,	2,VALUE,The BioArray Software Environment (BASE) computed normalized signal intensity.	3,LuM7.Detection.Pval,	Male	73	Regional	Lymph node	292	1	2427	0	The data was normalized using the cubic spline method.	Regional
GSM1608601	GSM1608601	replicate 1,LuM9	Melanoma tumor sample from patient 9	RNA	GPL10558	Homo sapiens	Malignant melanoma	47323	GSM1608601-tbl-1.txt	1,ID_REF,	2,VALUE,The BioArray Software Environment (BASE) computed normalized signal intensity.	3,LuM9.Detection.Pval,	Male	50	Regional	Lymph node	817	0	817	0	The data was normalized using the cubic spline method.	Regional
GSM1608602	GSM1608602	replicate 1,LuM10	Melanoma tumor sample from patient 10	RNA	GPL10558	Homo sapiens	Malignant melanoma	47323	GSM1608602-tbl-1.txt	1,ID_REF,	2,VALUE,The BioArray Software Environment (BASE) computed normalized signal intensity.	3,LuM10.Detection.Pval,	Female	77	Regional	Lymph node	1401	1	1401	1	The data was normalized using the cubic spline method.	Regional
GSM1608604	GSM1608604	replicate 1,LuM12	Melanoma tumor sample from patient 12	RNA	GPL10558	Homo sapiens	Malignant melanoma	47323	GSM1608604-tbl-1.txt	1,ID_REF,	2,VALUE,The BioArray Software Environment (BASE) computed normalized signal intensity.	3,LuM12.Detection.Pval,	Male	47	Regional	Lymph node	2368	1	3021	1	The data was normalized using the cubic spline method.	Regional
GSM1608605	GSM1608605	replicate 1,LuM13	Melanoma tumor sample from patient 13	RNA	GPL10558	Homo sapiens	Malignant melanoma	47323	GSM1608605-tbl-1.txt	1,ID_REF,	2,VALUE,The BioArray Software Environment (BASE) computed normalized signal intensity.	3,LuM13.Detection.Pval,	Male	65	In-transit	Subcutaneous	502	1	643	1	The data was normalized using the cubic spline method.	In-transit
GSM1608606	GSM1608606	replicate 1,LuM14	Melanoma tumor sample from patient 14	RNA	GPL10558	Homo sapiens	Malignant melanoma	47323	GSM1608606-tbl-1.txt	1,ID_REF,	2,VALUE,The BioArray Software Environment (BASE) computed normalized signal intensity.	3,LuM14.Detection.Pval,	Male	44	Regional	Lymph node	792	1	1344	1	The data was normalized using the cubic spline method.	Regional
GSM1608607	GSM1608607	replicate 1,LuM15	Melanoma tumor sample from patient 15	RNA	GPL10558	Homo sapiens	Malignant melanoma	47323	GSM1608607-tbl-1.txt	1,ID_REF,	2,VALUE,The BioArray Software Environment (BASE) computed normalized signal intensity.	3,LuM15.Detection.Pval,	Male	33	Regional	Lymph node	1101	0	1101	0	The data was normalized using the cubic spline method.	Regional
GSM1608608	GSM1608608	replicate 1,LuM16	Melanoma tumor sample from patient 16	RNA	GPL10558	Homo sapiens	Malignant melanoma	47323	GSM1608608-tbl-1.txt	1,ID_REF,	2,VALUE,The BioArray Software Environment (BASE) computed normalized signal intensity.	3,LuM16.Detection.Pval,	Female	65	In-transit	Subcutaneous	75	0	75	0	The data was normalized using the cubic spline method.	In-transit
GSM1608609	GSM1608609	replicate 1,LuM17	Melanoma tumor sample from patient 17	RNA	GPL10558	Homo sapiens	Malignant melanoma	47323	GSM1608609-tbl-1.txt	1,ID_REF,	2,VALUE,The BioArray Software Environment (BASE) computed normalized signal intensity.	3,LuM17.Detection.Pval,	Male	88	Regional	Lymph node	NA	NA	77	1	The data was normalized using the cubic spline method.	Regional
GSM1608610	GSM1608610	replicate 1,LuM18	Melanoma tumor sample from patient 18	RNA	GPL10558	Homo sapiens	Malignant melanoma	47323	GSM1608610-tbl-1.txt	1,ID_REF,	2,VALUE,The BioArray Software Environment (BASE) computed normalized signal intensity.	3,LuM18.Detection.Pval,	Male	50	Regional	NA	1099	1	1485	1	The data was normalized using the cubic spline method.	Regional
GSM1608611	GSM1608611	replicate 1,LuM19	Melanoma tumor sample from patient 19	RNA	GPL10558	Homo sapiens	Malignant melanoma	47323	GSM1608611-tbl-1.txt	1,ID_REF,	2,VALUE,The BioArray Software Environment (BASE) computed normalized signal intensity.	3,LuM19.Detection.Pval,	Male	85	Regional	Lymph node	65	1	93	0	The data was normalized using the cubic spline method.	Regional
GSM1608612	GSM1608612	replicate 1,LuM20	Melanoma tumor sample from patient 20	RNA	GPL10558	Homo sapiens	Malignant melanoma	47323	GSM1608612-tbl-1.txt	1,ID_REF,	2,VALUE,The BioArray Software Environment (BASE) computed normalized signal intensity.	3,LuM20.Detection.Pval,	Male	72	Regional	Lymph node	370	1	849	1	The data was normalized using the cubic spline method.	Regional
GSM1608613	GSM1608613	replicate 1,LuM21	Melanoma tumor sample from patient 21	RNA	GPL10558	Homo sapiens	Malignant melanoma	47323	GSM1608613-tbl-1.txt	1,ID_REF,	2,VALUE,The BioArray Software Environment (BASE) computed normalized signal intensity.	3,LuM21.Detection.Pval,	Female	79	Local	Subcutaneous	171	0	171	0	The data was normalized using the cubic spline method.	Local
GSM1608614	GSM1608614	replicate 1,LuM22	Melanoma tumor sample from patient 22	RNA	GPL10558	Homo sapiens	Malignant melanoma	47323	GSM1608614-tbl-1.txt	1,ID_REF,	2,VALUE,The BioArray Software Environment (BASE) computed normalized signal intensity.	3,LuM22.Detection.Pval,	Female	55	Regional	Lymph node	NA	NA	195	1	The data was normalized using the cubic spline method.	Regional
GSM1608615	GSM1608615	replicate 1,LuM23	Melanoma tumor sample from patient 23	RNA	GPL10558	Homo sapiens	Malignant melanoma	47323	GSM1608615-tbl-1.txt	1,ID_REF,	2,VALUE,The BioArray Software Environment (BASE) computed normalized signal intensity.	3,LuM23.Detection.Pval,	Female	61	In-transit	Subcutaneous	1266	0	1266	0	The data was normalized using the cubic spline method.	In-transit
GSM1608616	GSM1608616	replicate 1,LuM24	Melanoma tumor sample from patient 24	RNA	GPL10558	Homo sapiens	Malignant melanoma	47323	GSM1608616-tbl-1.txt	1,ID_REF,	2,VALUE,The BioArray Software Environment (BASE) computed normalized signal intensity.	3,LuM24.Detection.Pval,	Male	68	Regional	Lymph node	6343	0	6343	0	The data was normalized using the cubic spline method.	Regional
GSM1608617	GSM1608617	replicate 1,LuM25	Melanoma tumor sample from patient 25	RNA	GPL10558	Homo sapiens	Malignant melanoma	47323	GSM1608617-tbl-1.txt	1,ID_REF,	2,VALUE,The BioArray Software Environment (BASE) computed normalized signal intensity.	3,LuM25.Detection.Pval,	Male	56	Regional	Lymph node	820	0	820	0	The data was normalized using the cubic spline method.	Regional
GSM1608619	GSM1608619	replicate 1,LuM27	Melanoma tumor sample from patient 27	RNA	GPL10558	Homo sapiens	Malignant melanoma	47323	GSM1608619-tbl-1.txt	1,ID_REF,	2,VALUE,The BioArray Software Environment (BASE) computed normalized signal intensity.	3,LuM27.Detection.Pval,	Male	65	Regional	Lymph node	NA	NA	189	0	The data was normalized using the cubic spline method.	Regional
GSM1608620	GSM1608620	replicate 1,LuM28	Melanoma tumor sample from patient 28	RNA	GPL10558	Homo sapiens	Malignant melanoma	47323	GSM1608620-tbl-1.txt	1,ID_REF,	2,VALUE,The BioArray Software Environment (BASE) computed normalized signal intensity.	3,LuM28.Detection.Pval,	Male	65	Regional	Lymph node	372	1	453	1	The data was normalized using the cubic spline method.	Regional
GSM1608621	GSM1608621	replicate 1,LuM29	Melanoma tumor sample from patient 29	RNA	GPL10558	Homo sapiens	Malignant melanoma	47323	GSM1608621-tbl-1.txt	1,ID_REF,	2,VALUE,The BioArray Software Environment (BASE) computed normalized signal intensity.	3,LuM29.Detection.Pval,	Male	50	In-transit	Subcutaneous	1220	0	1220	0	The data was normalized using the cubic spline method.	In-transit
GSM1608622	GSM1608622	replicate 1,LuM30	Melanoma tumor sample from patient 30	RNA	GPL10558	Homo sapiens	Malignant melanoma	47323	GSM1608622-tbl-1.txt	1,ID_REF,	2,VALUE,The BioArray Software Environment (BASE) computed normalized signal intensity.	3,LuM30.Detection.Pval,	Female	82	Regional	NA	559	0	559	0	The data was normalized using the cubic spline method.	Regional
GSM1608623	GSM1608623	replicate 1,LuM31	Melanoma tumor sample from patient 31	RNA	GPL10558	Homo sapiens	Malignant melanoma	47323	GSM1608623-tbl-1.txt	1,ID_REF,	2,VALUE,The BioArray Software Environment (BASE) computed normalized signal intensity.	3,LuM31.Detection.Pval,	Male	74	Regional	Lymph node	374	1	834	1	The data was normalized using the cubic spline method.	Regional
GSM1608624	GSM1608624	replicate 1,LuM32	Melanoma tumor sample from patient 32	RNA	GPL10558	Homo sapiens	Malignant melanoma	47323	GSM1608624-tbl-1.txt	1,ID_REF,	2,VALUE,The BioArray Software Environment (BASE) computed normalized signal intensity.	3,LuM32.Detection.Pval,	Male	61	Regional	Lymph node	NA	NA	1030	0	The data was normalized using the cubic spline method.	Regional
GSM1608625	GSM1608625	replicate 1,LuM33	Melanoma tumor sample from patient 33	RNA	GPL10558	Homo sapiens	Malignant melanoma	47323	GSM1608625-tbl-1.txt	1,ID_REF,	2,VALUE,The BioArray Software Environment (BASE) computed normalized signal intensity.	3,LuM33.Detection.Pval,	Male	51	Regional	Lymph node	3206	0	3206	0	The data was normalized using the cubic spline method.	Regional
GSM1608626	GSM1608626	replicate 1,LuM34	Melanoma tumor sample from patient 34	RNA	GPL10558	Homo sapiens	Malignant melanoma	47323	GSM1608626-tbl-1.txt	1,ID_REF,	2,VALUE,The BioArray Software Environment (BASE) computed normalized signal intensity.	3,LuM34.Detection.Pval,	Male	61	Regional	Lymph node	875	1	1199	1	The data was normalized using the cubic spline method.	Regional
GSM1608627	GSM1608627	replicate 1,LuM35	Melanoma tumor sample from patient 35	RNA	GPL10558	Homo sapiens	Malignant melanoma	47323	GSM1608627-tbl-1.txt	1,ID_REF,	2,VALUE,The BioArray Software Environment (BASE) computed normalized signal intensity.	3,LuM35.Detection.Pval,	Female	34	Local	Subcutaneous	293	1	5212	0	The data was normalized using the cubic spline method.	Local
GSM1608628	GSM1608628	replicate 1,LuM36	Melanoma tumor sample from patient 36	RNA	GPL10558	Homo sapiens	Malignant melanoma	47323	GSM1608628-tbl-1.txt	1,ID_REF,	2,VALUE,The BioArray Software Environment (BASE) computed normalized signal intensity.	3,LuM36.Detection.Pval,	Male	51	Local	Cutaneous	387	1	592	1	The data was normalized using the cubic spline method.	Local
GSM1608629	GSM1608629	replicate 1,LuM37	Melanoma tumor sample from patient 37	RNA	GPL10558	Homo sapiens	Malignant melanoma	47323	GSM1608629-tbl-1.txt	1,ID_REF,	2,VALUE,The BioArray Software Environment (BASE) computed normalized signal intensity.	3,LuM37.Detection.Pval,	Male	71	Regional	Lymph node	NA	NA	50	0	The data was normalized using the cubic spline method.	Regional
GSM1608630	GSM1608630	replicate 1,LuM38	Melanoma tumor sample from patient 38	RNA	GPL10558	Homo sapiens	Malignant melanoma	47323	GSM1608630-tbl-1.txt	1,ID_REF,	2,VALUE,The BioArray Software Environment (BASE) computed normalized signal intensity.	3,LuM38.Detection.Pval,	Male	73	Regional	Lymph node	655	1	1187	0	The data was normalized using the cubic spline method.	Regional
GSM1608631	GSM1608631	replicate 1,LuM39	Melanoma tumor sample from patient 39	RNA	GPL10558	Homo sapiens	Malignant melanoma	47323	GSM1608631-tbl-1.txt	1,ID_REF,	2,VALUE,The BioArray Software Environment (BASE) computed normalized signal intensity.	3,LuM39.Detection.Pval,	Female	76	In-transit	Subcutaneous	NA	NA	419	1	The data was normalized using the cubic spline method.	In-transit
GSM1608632	GSM1608632	replicate 1,LuM40	Melanoma tumor sample from patient 40	RNA	GPL10558	Homo sapiens	Malignant melanoma	47323	GSM1608632-tbl-1.txt	1,ID_REF,	2,VALUE,The BioArray Software Environment (BASE) computed normalized signal intensity.	3,LuM40.Detection.Pval,	Male	88	General	Subcutaneous	NA	NA	208	1	The data was normalized using the cubic spline method.	General
GSM1608633	GSM1608633	replicate 1,LuM41	Melanoma tumor sample from patient 41	RNA	GPL10558	Homo sapiens	Malignant melanoma	47323	GSM1608633-tbl-1.txt	1,ID_REF,	2,VALUE,The BioArray Software Environment (BASE) computed normalized signal intensity.	3,LuM41.Detection.Pval,	Female	64	General	Subcutaneous	NA	NA	2481	1	The data was normalized using the cubic spline method.	General
GSM1608634	GSM1608634	replicate 1,LuM42	Melanoma tumor sample from patient 42	RNA	GPL10558	Homo sapiens	Malignant melanoma	47323	GSM1608634-tbl-1.txt	1,ID_REF,	2,VALUE,The BioArray Software Environment (BASE) computed normalized signal intensity.	3,LuM42.Detection.Pval,	Male	78	Regional	Lymph node	267	0	267	0	The data was normalized using the cubic spline method.	Regional
GSM1608636	GSM1608636	replicate 1,LuM44	Melanoma tumor sample from patient 44	RNA	GPL10558	Homo sapiens	Malignant melanoma	47323	GSM1608636-tbl-1.txt	1,ID_REF,	2,VALUE,The BioArray Software Environment (BASE) computed normalized signal intensity.	3,LuM44.Detection.Pval,	Male	56	Regional	Subcutaneous	NA	NA	742	1	The data was normalized using the cubic spline method.	Regional
GSM1608637	GSM1608637	replicate 1,LuM45	Melanoma tumor sample from patient 45	RNA	GPL10558	Homo sapiens	Malignant melanoma	47323	GSM1608637-tbl-1.txt	1,ID_REF,	2,VALUE,The BioArray Software Environment (BASE) computed normalized signal intensity.	3,LuM45.Detection.Pval,	Male	70	In-transit	Subcutaneous	97	1	97	1	The data was normalized using the cubic spline method.	In-transit
GSM1608640	GSM1608640	replicate 1,LuM48	Melanoma tumor sample from patient 48	RNA	GPL10558	Homo sapiens	Malignant melanoma	47323	GSM1608640-tbl-1.txt	1,ID_REF,	2,VALUE,The BioArray Software Environment (BASE) computed normalized signal intensity.	3,LuM48.Detection.Pval,	Male	62	General	Visceral	NA	NA	194	1	The data was normalized using the cubic spline method.	General
GSM1608641	GSM1608641	replicate 1,LuM49	Melanoma tumor sample from patient 49	RNA	GPL10558	Homo sapiens	Malignant melanoma	47323	GSM1608641-tbl-1.txt	1,ID_REF,	2,VALUE,The BioArray Software Environment (BASE) computed normalized signal intensity.	3,LuM49.Detection.Pval,	Male	55	Regional	Lymph node	229	1	2574	0	The data was normalized using the cubic spline method.	Regional
GSM1608642	GSM1608642	replicate 1,LuM50	Melanoma tumor sample from patient 50	RNA	GPL10558	Homo sapiens	Malignant melanoma	47323	GSM1608642-tbl-1.txt	1,ID_REF,	2,VALUE,The BioArray Software Environment (BASE) computed normalized signal intensity.	3,LuM50.Detection.Pval,	Male	60	Regional	Lymph node	1260	0	1260	0	The data was normalized using the cubic spline method.	Regional
GSM1608643	GSM1608643	replicate 1,LuM51	Melanoma tumor sample from patient 51	RNA	GPL10558	Homo sapiens	Malignant melanoma	47323	GSM1608643-tbl-1.txt	1,ID_REF,	2,VALUE,The BioArray Software Environment (BASE) computed normalized signal intensity.	3,LuM51.Detection.Pval,	Female	58	Regional	NA	561	1	634	0	The data was normalized using the cubic spline method.	Regional
GSM1608645	GSM1608645	replicate 1,LuM53	Melanoma tumor sample from patient 53	RNA	GPL10558	Homo sapiens	Malignant melanoma	47323	GSM1608645-tbl-1.txt	1,ID_REF,	2,VALUE,The BioArray Software Environment (BASE) computed normalized signal intensity.	3,LuM53.Detection.Pval,	Male	74	Regional	Lymph node	421	1	591	1	The data was normalized using the cubic spline method.	Regional
GSM1608646	GSM1608646	replicate 1,LuM54	Melanoma tumor sample from patient 54	RNA	GPL10558	Homo sapiens	Malignant melanoma	47323	GSM1608646-tbl-1.txt	1,ID_REF,	2,VALUE,The BioArray Software Environment (BASE) computed normalized signal intensity.	3,LuM54.Detection.Pval,	Female	86	Regional	NA	105	0	105	0	The data was normalized using the cubic spline method.	Regional
GSM1608647	GSM1608647	replicate 1,LuM55	Melanoma tumor sample from patient 55	RNA	GPL10558	Homo sapiens	Malignant melanoma	47323	GSM1608647-tbl-1.txt	1,ID_REF,	2,VALUE,The BioArray Software Environment (BASE) computed normalized signal intensity.	3,LuM55.Detection.Pval,	Male	65	Regional	Lymph node	NA	NA	1455	0	The data was normalized using the cubic spline method.	Regional
GSM1608648	GSM1608648	replicate 1,LuM56	Melanoma tumor sample from patient 56	RNA	GPL10558	Homo sapiens	Malignant melanoma	47323	GSM1608648-tbl-1.txt	1,ID_REF,	2,VALUE,The BioArray Software Environment (BASE) computed normalized signal intensity.	3,LuM56.Detection.Pval,	Male	43	Regional	Lymph node	727	1	1404	1	The data was normalized using the cubic spline method.	Regional
GSM1608649	GSM1608649	replicate 1,LuM57	Melanoma tumor sample from patient 57	RNA	GPL10558	Homo sapiens	Malignant melanoma	47323	GSM1608649-tbl-1.txt	1,ID_REF,	2,VALUE,The BioArray Software Environment (BASE) computed normalized signal intensity.	3,LuM57.Detection.Pval,	Female	35	General	Subcutaneous	NA	NA	378	1	The data was normalized using the cubic spline method.	General
GSM1608650	GSM1608650	replicate 1,LuM58	Melanoma tumor sample from patient 58	RNA	GPL10558	Homo sapiens	Malignant melanoma	47323	GSM1608650-tbl-1.txt	1,ID_REF,	2,VALUE,The BioArray Software Environment (BASE) computed normalized signal intensity.	3,LuM58.Detection.Pval,	Male	39	Regional	Lymph node	2312	1	2530	1	The data was normalized using the cubic spline method.	Regional
GSM1608651	GSM1608651	replicate 1,LuM59	Melanoma tumor sample from patient 59	RNA	GPL10558	Homo sapiens	Malignant melanoma	47323	GSM1608651-tbl-1.txt	1,ID_REF,	2,VALUE,The BioArray Software Environment (BASE) computed normalized signal intensity.	3,LuM59.Detection.Pval,	Male	52	In-transit	Subcutaneous	6	1	550	1	The data was normalized using the cubic spline method.	In-transit
GSM1608652	GSM1608652	replicate 1,LuM60	Melanoma tumor sample from patient 60	RNA	GPL10558	Homo sapiens	Malignant melanoma	47323	GSM1608652-tbl-1.txt	1,ID_REF,	2,VALUE,The BioArray Software Environment (BASE) computed normalized signal intensity.	3,LuM60.Detection.Pval,	Male	59	Regional	Lymph node	3185	0	3185	0	The data was normalized using the cubic spline method.	Regional
GSM1608653	GSM1608653	replicate 1,LuM61	Melanoma tumor sample from patient 61	RNA	GPL10558	Homo sapiens	Malignant melanoma	47323	GSM1608653-tbl-1.txt	1,ID_REF,	2,VALUE,The BioArray Software Environment (BASE) computed normalized signal intensity.	3,LuM61.Detection.Pval,	Male	77	Regional	Lymph node	153	1	310	1	The data was normalized using the cubic spline method.	Regional
GSM1608655	GSM1608655	replicate 1,LuM63	Melanoma tumor sample from patient 63	RNA	GPL10558	Homo sapiens	Malignant melanoma	47323	GSM1608655-tbl-1.txt	1,ID_REF,	2,VALUE,The BioArray Software Environment (BASE) computed normalized signal intensity.	3,LuM63.Detection.Pval,	Female	54	Regional	Lymph node	3315	0	3315	0	The data was normalized using the cubic spline method.	Regional
GSM1608656	GSM1608656	replicate 1,LuM64	Melanoma tumor sample from patient 64	RNA	GPL10558	Homo sapiens	Malignant melanoma	47323	GSM1608656-tbl-1.txt	1,ID_REF,	2,VALUE,The BioArray Software Environment (BASE) computed normalized signal intensity.	3,LuM64.Detection.Pval,	Male	61	Regional	Lymph node	NA	NA	275	1	The data was normalized using the cubic spline method.	Regional
GSM1608657	GSM1608657	replicate 1,LuM65	Melanoma tumor sample from patient 65	RNA	GPL10558	Homo sapiens	Malignant melanoma	47323	GSM1608657-tbl-1.txt	1,ID_REF,	2,VALUE,The BioArray Software Environment (BASE) computed normalized signal intensity.	3,LuM65.Detection.Pval,	Male	70	Regional	Lymph node	3582	0	3582	0	The data was normalized using the cubic spline method.	Regional
GSM1608658	GSM1608658	replicate 1,LuM66	Melanoma tumor sample from patient 66	RNA	GPL10558	Homo sapiens	Malignant melanoma	47323	GSM1608658-tbl-1.txt	1,ID_REF,	2,VALUE,The BioArray Software Environment (BASE) computed normalized signal intensity.	3,LuM66.Detection.Pval,	Male	73	Regional	Lymph node	79	1	484	0	The data was normalized using the cubic spline method.	Regional
GSM1608660	GSM1608660	replicate 1,LuM68	Melanoma tumor sample from patient 68	RNA	GPL10558	Homo sapiens	Malignant melanoma	47323	GSM1608660-tbl-1.txt	1,ID_REF,	2,VALUE,The BioArray Software Environment (BASE) computed normalized signal intensity.	3,LuM68.Detection.Pval,	Female	81	Regional	Lymph node	875	0	875	0	The data was normalized using the cubic spline method.	Regional
GSM1608662	GSM1608662	replicate 1,LuM70	Melanoma tumor sample from patient 70	RNA	GPL10558	Homo sapiens	Malignant melanoma	47323	GSM1608662-tbl-1.txt	1,ID_REF,	2,VALUE,The BioArray Software Environment (BASE) computed normalized signal intensity.	3,LuM70.Detection.Pval,	Male	53	Regional	Lymph node	280	1	642	1	The data was normalized using the cubic spline method.	Regional
GSM1608663	GSM1608663	replicate 1,LuM71	Melanoma tumor sample from patient 71	RNA	GPL10558	Homo sapiens	Malignant melanoma	47323	GSM1608663-tbl-1.txt	1,ID_REF,	2,VALUE,The BioArray Software Environment (BASE) computed normalized signal intensity.	3,LuM71.Detection.Pval,	Female	74	Regional	Lymph node	331	1	461	0	The data was normalized using the cubic spline method.	Regional
GSM1608664	GSM1608664	replicate 1,LuM72	Melanoma tumor sample from patient 72	RNA	GPL10558	Homo sapiens	Malignant melanoma	47323	GSM1608664-tbl-1.txt	1,ID_REF,	2,VALUE,The BioArray Software Environment (BASE) computed normalized signal intensity.	3,LuM72.Detection.Pval,	Female	71	Regional	Lymph node	1406	0	1406	0	The data was normalized using the cubic spline method.	Regional
GSM1608665	GSM1608665	replicate 1,LuM73	Melanoma tumor sample from patient 73	RNA	GPL10558	Homo sapiens	Malignant melanoma	47323	GSM1608665-tbl-1.txt	1,ID_REF,	2,VALUE,The BioArray Software Environment (BASE) computed normalized signal intensity.	3,LuM73.Detection.Pval,	Male	39	Regional	Lymph node	1143	1	1329	1	The data was normalized using the cubic spline method.	Regional
GSM1608666	GSM1608666	replicate 1,LuM74	Melanoma tumor sample from patient 74	RNA	GPL10558	Homo sapiens	Malignant melanoma	47323	GSM1608666-tbl-1.txt	1,ID_REF,	2,VALUE,The BioArray Software Environment (BASE) computed normalized signal intensity.	3,LuM74.Detection.Pval,	Female	46	Regional	Lymph node	1172	0	1172	0	The data was normalized using the cubic spline method.	Regional
GSM1608667	GSM1608667	replicate 1,LuM75	Melanoma tumor sample from patient 75	RNA	GPL10558	Homo sapiens	Malignant melanoma	47323	GSM1608667-tbl-1.txt	1,ID_REF,	2,VALUE,The BioArray Software Environment (BASE) computed normalized signal intensity.	3,LuM75.Detection.Pval,	Female	43	Local	Subcutaneous	164	0	164	0	The data was normalized using the cubic spline method.	Local
GSM1608668	GSM1608668	replicate 1,LuM76	Melanoma tumor sample from patient 76	RNA	GPL10558	Homo sapiens	Malignant melanoma	47323	GSM1608668-tbl-1.txt	1,ID_REF,	2,VALUE,The BioArray Software Environment (BASE) computed normalized signal intensity.	3,LuM76.Detection.Pval,	Male	48	Regional	Lymph node	312	1	365	1	The data was normalized using the cubic spline method.	Regional
GSM1608670	GSM1608670	replicate 1,LuM78	Melanoma tumor sample from patient 78	RNA	GPL10558	Homo sapiens	Malignant melanoma	47323	GSM1608670-tbl-1.txt	1,ID_REF,	2,VALUE,The BioArray Software Environment (BASE) computed normalized signal intensity.	3,LuM78.Detection.Pval,	Male	63	General	Visceral	NA	NA	2619	0	The data was normalized using the cubic spline method.	General
GSM1608671	GSM1608671	replicate 1,LuM79	Melanoma tumor sample from patient 79	RNA	GPL10558	Homo sapiens	Malignant melanoma	47323	GSM1608671-tbl-1.txt	1,ID_REF,	2,VALUE,The BioArray Software Environment (BASE) computed normalized signal intensity.	3,LuM79.Detection.Pval,	Male	71	Regional	Lymph node	21	1	399	1	The data was normalized using the cubic spline method.	Regional
GSM1608672	GSM1608672	replicate 1,LuM80	Melanoma tumor sample from patient 80	RNA	GPL10558	Homo sapiens	Malignant melanoma	47323	GSM1608672-tbl-1.txt	1,ID_REF,	2,VALUE,The BioArray Software Environment (BASE) computed normalized signal intensity.	3,LuM80.Detection.Pval,	Female	55	Regional	Lymph node	5530	0	5530	0	The data was normalized using the cubic spline method.	Regional
GSM1608674	GSM1608674	replicate 1,LuM82	Melanoma tumor sample from patient 82	RNA	GPL10558	Homo sapiens	Malignant melanoma	47323	GSM1608674-tbl-1.txt	1,ID_REF,	2,VALUE,The BioArray Software Environment (BASE) computed normalized signal intensity.	3,LuM82.Detection.Pval,	Male	56	Local	Cutaneous	1312	0	1312	0	The data was normalized using the cubic spline method.	Local
GSM1608675	GSM1608675	replicate 1,LuM83	Melanoma tumor sample from patient 83	RNA	GPL10558	Homo sapiens	Malignant melanoma	47323	GSM1608675-tbl-1.txt	1,ID_REF,	2,VALUE,The BioArray Software Environment (BASE) computed normalized signal intensity.	3,LuM83.Detection.Pval,	Female	59	Regional	NA	58	1	120	1	The data was normalized using the cubic spline method.	Regional
GSM1608676	GSM1608676	replicate 1,LuM84	Melanoma tumor sample from patient 84	RNA	GPL10558	Homo sapiens	Malignant melanoma	47323	GSM1608676-tbl-1.txt	1,ID_REF,	2,VALUE,The BioArray Software Environment (BASE) computed normalized signal intensity.	3,LuM84.Detection.Pval,	Female	65	Regional	Subcutaneous	249	1	340	0	The data was normalized using the cubic spline method.	Regional
GSM1608677	GSM1608677	replicate 1,LuM85	Melanoma tumor sample from patient 85	RNA	GPL10558	Homo sapiens	Malignant melanoma	47323	GSM1608677-tbl-1.txt	1,ID_REF,	2,VALUE,The BioArray Software Environment (BASE) computed normalized signal intensity.	3,LuM85.Detection.Pval,	Female	34	Regional	Lymph node	338	1	429	1	The data was normalized using the cubic spline method.	Regional
GSM1608680	GSM1608680	replicate 1,LuM88	Melanoma tumor sample from patient 88	RNA	GPL10558	Homo sapiens	Malignant melanoma	47323	GSM1608680-tbl-1.txt	1,ID_REF,	2,VALUE,The BioArray Software Environment (BASE) computed normalized signal intensity.	3,LuM88.Detection.Pval,	Male	65	Regional	NA	NA	NA	279	1	The data was normalized using the cubic spline method.	Regional
GSM1608681	GSM1608681	replicate 1,LuM89	Melanoma tumor sample from patient 89	RNA	GPL10558	Homo sapiens	Malignant melanoma	47323	GSM1608681-tbl-1.txt	1,ID_REF,	2,VALUE,The BioArray Software Environment (BASE) computed normalized signal intensity.	3,LuM89.Detection.Pval,	Female	75	Regional	Lymph node	1112	0	1112	0	The data was normalized using the cubic spline method.	Regional
GSM1608682	GSM1608682	replicate 1,LuM90	Melanoma tumor sample from patient 90	RNA	GPL10558	Homo sapiens	Malignant melanoma	47323	GSM1608682-tbl-1.txt	1,ID_REF,	2,VALUE,The BioArray Software Environment (BASE) computed normalized signal intensity.	3,LuM90.Detection.Pval,	Female	56	General	Visceral	NA	NA	111	0	The data was normalized using the cubic spline method.	General
GSM1608683	GSM1608683	replicate 1,LuM91	Melanoma tumor sample from patient 91	RNA	GPL10558	Homo sapiens	Malignant melanoma	47323	GSM1608683-tbl-1.txt	1,ID_REF,	2,VALUE,The BioArray Software Environment (BASE) computed normalized signal intensity.	3,LuM91.Detection.Pval,	Female	63	Regional	NA	NA	NA	195	1	The data was normalized using the cubic spline method.	Regional
GSM1608684	GSM1608684	replicate 1,LuM92	Melanoma tumor sample from patient 92	RNA	GPL10558	Homo sapiens	Malignant melanoma	47323	GSM1608684-tbl-1.txt	1,ID_REF,	2,VALUE,The BioArray Software Environment (BASE) computed normalized signal intensity.	3,LuM92.Detection.Pval,	Male	81	Regional	Lymph node	734	0	734	0	The data was normalized using the cubic spline method.	Regional
GSM1608685	GSM1608685	replicate 1,LuM93	Melanoma tumor sample from patient 93	RNA	GPL10558	Homo sapiens	Malignant melanoma	47323	GSM1608685-tbl-1.txt	1,ID_REF,	2,VALUE,The BioArray Software Environment (BASE) computed normalized signal intensity.	3,LuM93.Detection.Pval,	Male	57	Regional	Lymph node	NA	NA	542	1	The data was normalized using the cubic spline method.	Regional
GSM1608686	GSM1608686	replicate 1,LuM94	Melanoma tumor sample from patient 94	RNA	GPL10558	Homo sapiens	Malignant melanoma	47323	GSM1608686-tbl-1.txt	1,ID_REF,	2,VALUE,The BioArray Software Environment (BASE) computed normalized signal intensity.	3,LuM94.Detection.Pval,	Male	22	General	Subcutaneous	NA	NA	82	1	The data was normalized using the cubic spline method.	General
GSM1608687	GSM1608687	replicate 1,LuM95	Melanoma tumor sample from patient 95	RNA	GPL10558	Homo sapiens	Malignant melanoma	47323	GSM1608687-tbl-1.txt	1,ID_REF,	2,VALUE,The BioArray Software Environment (BASE) computed normalized signal intensity.	3,LuM95.Detection.Pval,	Male	76	Local	Subcutaneous	185	1	303	1	The data was normalized using the cubic spline method.	Local
GSM1608688	GSM1608688	replicate 1,LuM96	Melanoma tumor sample from patient 96	RNA	GPL10558	Homo sapiens	Malignant melanoma	47323	GSM1608688-tbl-1.txt	1,ID_REF,	2,VALUE,The BioArray Software Environment (BASE) computed normalized signal intensity.	3,LuM96.Detection.Pval,	Female	76	Regional	Lymph node	NA	NA	91	1	The data was normalized using the cubic spline method.	Regional
GSM1608690	GSM1608690	replicate 1,LuM98	Melanoma tumor sample from patient 98	RNA	GPL10558	Homo sapiens	Malignant melanoma	47323	GSM1608690-tbl-1.txt	1,ID_REF,	2,VALUE,The BioArray Software Environment (BASE) computed normalized signal intensity.	3,LuM98.Detection.Pval,	Male	77	In-transit	Subcutaneous	338	1	455	1	The data was normalized using the cubic spline method.	In-transit
GSM1608691	GSM1608691	replicate 1,LuM99	Melanoma tumor sample from patient 99	RNA	GPL10558	Homo sapiens	Malignant melanoma	47323	GSM1608691-tbl-1.txt	1,ID_REF,	2,VALUE,The BioArray Software Environment (BASE) computed normalized signal intensity.	3,LuM99.Detection.Pval,	Male	71	General	Subcutaneous	NA	NA	71	0	The data was normalized using the cubic spline method.	General
GSM1608692	GSM1608692	replicate 1,LuM100	Melanoma tumor sample from patient 100	RNA	GPL10558	Homo sapiens	Malignant melanoma	47323	GSM1608692-tbl-1.txt	1,ID_REF,	2,VALUE,The BioArray Software Environment (BASE) computed normalized signal intensity.	3,LuM100.Detection.Pval,	Female	71	Regional	Lymph node	424	0	424	0	The data was normalized using the cubic spline method.	Regional
GSM1608693	GSM1608693	replicate 1,LuM101	Melanoma tumor sample from patient 101	RNA	GPL10558	Homo sapiens	Malignant melanoma	47323	GSM1608693-tbl-1.txt	1,ID_REF,	2,VALUE,The BioArray Software Environment (BASE) computed normalized signal intensity.	3,LuM101.Detection.Pval,	Male	83	Regional	Lymph node	574	1	574	1	The data was normalized using the cubic spline method.	Regional
GSM1608694	GSM1608694	replicate 1,LuM102	Melanoma tumor sample from patient 102	RNA	GPL10558	Homo sapiens	Malignant melanoma	47323	GSM1608694-tbl-1.txt	1,ID_REF,	2,VALUE,The BioArray Software Environment (BASE) computed normalized signal intensity.	3,LuM102.Detection.Pval,	Female	68	Regional	Lymph node	161	1	1027	0	The data was normalized using the cubic spline method.	Regional
GSM1608695	GSM1608695	replicate 1,LuM103	Melanoma tumor sample from patient 103	RNA	GPL10558	Homo sapiens	Malignant melanoma	47323	GSM1608695-tbl-1.txt	1,ID_REF,	2,VALUE,The BioArray Software Environment (BASE) computed normalized signal intensity.	3,LuM103.Detection.Pval,	Male	66	Regional	NA	5632	0	5632	0	The data was normalized using the cubic spline method.	Regional
GSM1608696	GSM1608696	replicate 1,LuM104	Melanoma tumor sample from patient 104	RNA	GPL10558	Homo sapiens	Malignant melanoma	47323	GSM1608696-tbl-1.txt	1,ID_REF,	2,VALUE,The BioArray Software Environment (BASE) computed normalized signal intensity.	3,LuM104.Detection.Pval,	Female	79	Regional	Lymph node	1429	0	1429	0	The data was normalized using the cubic spline method.	Regional
GSM1608697	GSM1608697	replicate 1,LuM105	Melanoma tumor sample from patient 105	RNA	GPL10558	Homo sapiens	Malignant melanoma	47323	GSM1608697-tbl-1.txt	1,ID_REF,	2,VALUE,The BioArray Software Environment (BASE) computed normalized signal intensity.	3,LuM105.Detection.Pval,	Female	62	Regional	Lymph node	145	1	303	1	The data was normalized using the cubic spline method.	Regional
GSM1608698	GSM1608698	replicate 1,LuM106	Melanoma tumor sample from patient 106	RNA	GPL10558	Homo sapiens	Malignant melanoma	47323	GSM1608698-tbl-1.txt	1,ID_REF,	2,VALUE,The BioArray Software Environment (BASE) computed normalized signal intensity.	3,LuM106.Detection.Pval,	Male	65	Regional	Lymph node	333	0	333	0	The data was normalized using the cubic spline method.	Regional
GSM1608699	GSM1608699	replicate 1,LuM107	Melanoma tumor sample from patient 107	RNA	GPL10558	Homo sapiens	Malignant melanoma	47323	GSM1608699-tbl-1.txt	1,ID_REF,	2,VALUE,The BioArray Software Environment (BASE) computed normalized signal intensity.	3,LuM107.Detection.Pval,	Male	73	General	Visceral	NA	NA	82	1	The data was normalized using the cubic spline method.	General
GSM1608701	GSM1608701	replicate 1,LuM109	Melanoma tumor sample from patient 109	RNA	GPL10558	Homo sapiens	Malignant melanoma	47323	GSM1608701-tbl-1.txt	1,ID_REF,	2,VALUE,The BioArray Software Environment (BASE) computed normalized signal intensity.	3,LuM109.Detection.Pval,	Male	77	Local	Cutaneous	170	0	170	0	The data was normalized using the cubic spline method.	Local
GSM1608702	GSM1608702	replicate 1,LuM110	Melanoma tumor sample from patient 110	RNA	GPL10558	Homo sapiens	Malignant melanoma	47323	GSM1608702-tbl-1.txt	1,ID_REF,	2,VALUE,The BioArray Software Environment (BASE) computed normalized signal intensity.	3,LuM110.Detection.Pval,	Male	58	Regional	Lymph node	295	1	358	0	The data was normalized using the cubic spline method.	Regional
GSM1608703	GSM1608703	replicate 1,LuM111	Melanoma tumor sample from patient 111	RNA	GPL10558	Homo sapiens	Malignant melanoma	47323	GSM1608703-tbl-1.txt	1,ID_REF,	2,VALUE,The BioArray Software Environment (BASE) computed normalized signal intensity.	3,LuM111.Detection.Pval,	Female	67	Regional	Lymph node	2239	0	2239	0	The data was normalized using the cubic spline method.	Regional
GSM1608704	GSM1608704	replicate 1,LuM112	Melanoma tumor sample from patient 112	RNA	GPL10558	Homo sapiens	Malignant melanoma	47323	GSM1608704-tbl-1.txt	1,ID_REF,	2,VALUE,The BioArray Software Environment (BASE) computed normalized signal intensity.	3,LuM112.Detection.Pval,	Female	52	Regional	Lymph node	NA	NA	126	1	The data was normalized using the cubic spline method.	Regional
GSM1608705	GSM1608705	replicate 1,LuM113	Melanoma tumor sample from patient 113	RNA	GPL10558	Homo sapiens	Malignant melanoma	47323	GSM1608705-tbl-1.txt	1,ID_REF,	2,VALUE,The BioArray Software Environment (BASE) computed normalized signal intensity.	3,LuM113.Detection.Pval,	Female	64	Regional	NA	2319	0	2319	0	The data was normalized using the cubic spline method.	Regional
GSM1608707	GSM1608707	replicate 1,LuM115	Melanoma tumor sample from patient 115	RNA	GPL10558	Homo sapiens	Malignant melanoma	47323	GSM1608707-tbl-1.txt	1,ID_REF,	2,VALUE,The BioArray Software Environment (BASE) computed normalized signal intensity.	3,LuM115.Detection.Pval,	Male	63	Regional	Lymph node	229	1	1325	1	The data was normalized using the cubic spline method.	Regional
GSM1608708	GSM1608708	replicate 1,LuM116	Melanoma tumor sample from patient 116	RNA	GPL10558	Homo sapiens	Malignant melanoma	47323	GSM1608708-tbl-1.txt	1,ID_REF,	2,VALUE,The BioArray Software Environment (BASE) computed normalized signal intensity.	3,LuM116.Detection.Pval,	Male	62	Regional	Lymph node	69	1	137	1	The data was normalized using the cubic spline method.	Regional
GSM1608709	GSM1608709	replicate 1,LuM117	Melanoma tumor sample from patient 117	RNA	GPL10558	Homo sapiens	Malignant melanoma	47323	GSM1608709-tbl-1.txt	1,ID_REF,	2,VALUE,The BioArray Software Environment (BASE) computed normalized signal intensity.	3,LuM117.Detection.Pval,	Male	71	Regional	Lymph node	897	1	1432	1	The data was normalized using the cubic spline method.	Regional
GSM1608711	GSM1608711	replicate 1,LuM119	Melanoma tumor sample from patient 119	RNA	GPL10558	Homo sapiens	Malignant melanoma	47323	GSM1608711-tbl-1.txt	1,ID_REF,	2,VALUE,The BioArray Software Environment (BASE) computed normalized signal intensity.	3,LuM119.Detection.Pval,	Female	49	General	Visceral	NA	NA	158	0	The data was normalized using the cubic spline method.	General
GSM1608712	GSM1608712	replicate 1,LuM120	Melanoma tumor sample from patient 120	RNA	GPL10558	Homo sapiens	Malignant melanoma	47323	GSM1608712-tbl-1.txt	1,ID_REF,	2,VALUE,The BioArray Software Environment (BASE) computed normalized signal intensity.	3,LuM120.Detection.Pval,	Female	81	Regional	Lymph node	NA	NA	386	1	The data was normalized using the cubic spline method.	Regional
GSM1608713	GSM1608713	replicate 1,LuM121	Melanoma tumor sample from patient 121	RNA	GPL10558	Homo sapiens	Malignant melanoma	47323	GSM1608713-tbl-1.txt	1,ID_REF,	2,VALUE,The BioArray Software Environment (BASE) computed normalized signal intensity.	3,LuM121.Detection.Pval,	Female	47	Regional	Lymph node	469	1	652	0	The data was normalized using the cubic spline method.	Regional
GSM1608714	GSM1608714	replicate 1,LuM122	Melanoma tumor sample from patient 122	RNA	GPL10558	Homo sapiens	Malignant melanoma	47323	GSM1608714-tbl-1.txt	1,ID_REF,	2,VALUE,The BioArray Software Environment (BASE) computed normalized signal intensity.	3,LuM122.Detection.Pval,	Female	25	Regional	Lymph node	5005	0	5005	0	The data was normalized using the cubic spline method.	Regional
GSM1608715	GSM1608715	replicate 1,LuM123	Melanoma tumor sample from patient 123	RNA	GPL10558	Homo sapiens	Malignant melanoma	47323	GSM1608715-tbl-1.txt	1,ID_REF,	2,VALUE,The BioArray Software Environment (BASE) computed normalized signal intensity.	3,LuM123.Detection.Pval,	Female	74	Regional	Lymph node	186	0	186	0	The data was normalized using the cubic spline method.	Regional
GSM1608716	GSM1608716	replicate 1,LuM124	Melanoma tumor sample from patient 124	RNA	GPL10558	Homo sapiens	Malignant melanoma	47323	GSM1608716-tbl-1.txt	1,ID_REF,	2,VALUE,The BioArray Software Environment (BASE) computed normalized signal intensity.	3,LuM124.Detection.Pval,	Male	86	In-transit	Subcutaneous	73	1	89	0	The data was normalized using the cubic spline method.	In-transit
GSM1608717	GSM1608717	replicate 1,LuM125	Melanoma tumor sample from patient 125	RNA	GPL10558	Homo sapiens	Malignant melanoma	47323	GSM1608717-tbl-1.txt	1,ID_REF,	2,VALUE,The BioArray Software Environment (BASE) computed normalized signal intensity.	3,LuM125.Detection.Pval,	Female	67	Regional	Lymph node	405	1	442	1	The data was normalized using the cubic spline method.	Regional
GSM1608718	GSM1608718	replicate 1,LuM126	Melanoma tumor sample from patient 126	RNA	GPL10558	Homo sapiens	Malignant melanoma	47323	GSM1608718-tbl-1.txt	1,ID_REF,	2,VALUE,The BioArray Software Environment (BASE) computed normalized signal intensity.	3,LuM126.Detection.Pval,	Male	59	Regional	Lymph node	160	1	650	1	The data was normalized using the cubic spline method.	Regional
GSM1608719	GSM1608719	replicate 1,LuM127	Melanoma tumor sample from patient 127	RNA	GPL10558	Homo sapiens	Malignant melanoma	47323	GSM1608719-tbl-1.txt	1,ID_REF,	2,VALUE,The BioArray Software Environment (BASE) computed normalized signal intensity.	3,LuM127.Detection.Pval,	Male	60	Regional	Lymph node	307	0	307	0	The data was normalized using the cubic spline method.	Regional
GSM1608720	GSM1608720	replicate 1,LuM128	Melanoma tumor sample from patient 128	RNA	GPL10558	Homo sapiens	Malignant melanoma	47323	GSM1608720-tbl-1.txt	1,ID_REF,	2,VALUE,The BioArray Software Environment (BASE) computed normalized signal intensity.	3,LuM128.Detection.Pval,	Male	81	Regional	Lymph node	4450	1	4450	0	The data was normalized using the cubic spline method.	Regional
GSM1608721	GSM1608721	replicate 1,LuM129	Melanoma tumor sample from patient 129	RNA	GPL10558	Homo sapiens	Malignant melanoma	47323	GSM1608721-tbl-1.txt	1,ID_REF,	2,VALUE,The BioArray Software Environment (BASE) computed normalized signal intensity.	3,LuM129.Detection.Pval,	Female	59	Regional	Lymph node	NA	NA	188	1	The data was normalized using the cubic spline method.	Regional
GSM1608722	GSM1608722	replicate 1,LuM130	Melanoma tumor sample from patient 130	RNA	GPL10558	Homo sapiens	Malignant melanoma	47323	GSM1608722-tbl-1.txt	1,ID_REF,	2,VALUE,The BioArray Software Environment (BASE) computed normalized signal intensity.	3,LuM130.Detection.Pval,	Male	65	In-transit	Subcutaneous	727	1	1222	1	The data was normalized using the cubic spline method.	In-transit
GSM1608723	GSM1608723	replicate 1,LuM131	Melanoma tumor sample from patient 131	RNA	GPL10558	Homo sapiens	Malignant melanoma	47323	GSM1608723-tbl-1.txt	1,ID_REF,	2,VALUE,The BioArray Software Environment (BASE) computed normalized signal intensity.	3,LuM131.Detection.Pval,	Male	77	Regional	Lymph node	288	1	1231	0	The data was normalized using the cubic spline method.	Regional
GSM1608724	GSM1608724	replicate 1,LuM132	Melanoma tumor sample from patient 132	RNA	GPL10558	Homo sapiens	Malignant melanoma	47323	GSM1608724-tbl-1.txt	1,ID_REF,	2,VALUE,The BioArray Software Environment (BASE) computed normalized signal intensity.	3,LuM132.Detection.Pval,	Male	67	Regional	Lymph node	20	1	623	1	The data was normalized using the cubic spline method.	Regional
GSM1608725	GSM1608725	replicate 1,LuM133	Melanoma tumor sample from patient 133	RNA	GPL10558	Homo sapiens	Malignant melanoma	47323	GSM1608725-tbl-1.txt	1,ID_REF,	2,VALUE,The BioArray Software Environment (BASE) computed normalized signal intensity.	3,LuM133.Detection.Pval,	Female	84	General	Subcutaneous	NA	NA	197	1	The data was normalized using the cubic spline method.	General
GSM1608726	GSM1608726	replicate 1,LuM134	Melanoma tumor sample from patient 134	RNA	GPL10558	Homo sapiens	Malignant melanoma	47323	GSM1608726-tbl-1.txt	1,ID_REF,	2,VALUE,The BioArray Software Environment (BASE) computed normalized signal intensity.	3,LuM134.Detection.Pval,	Male	63	Regional	Lymph node	NA	NA	318	0	The data was normalized using the cubic spline method.	Regional
GSM1608727	GSM1608727	replicate 1,LuM135	Melanoma tumor sample from patient 135	RNA	GPL10558	Homo sapiens	Malignant melanoma	47323	GSM1608727-tbl-1.txt	1,ID_REF,	2,VALUE,The BioArray Software Environment (BASE) computed normalized signal intensity.	3,LuM135.Detection.Pval,	Male	33	Regional	Lymph node	235	1	380	1	The data was normalized using the cubic spline method.	Regional
GSM1608728	GSM1608728	replicate 1,LuM136	Melanoma tumor sample from patient 136	RNA	GPL10558	Homo sapiens	Malignant melanoma	47323	GSM1608728-tbl-1.txt	1,ID_REF,	2,VALUE,The BioArray Software Environment (BASE) computed normalized signal intensity.	3,LuM136.Detection.Pval,	Male	32	Regional	Lymph node	1912	0	1912	0	The data was normalized using the cubic spline method.	Regional
GSM1608730	GSM1608730	replicate 1,LuM138	Melanoma tumor sample from patient 138	RNA	GPL10558	Homo sapiens	Malignant melanoma	47323	GSM1608730-tbl-1.txt	1,ID_REF,	2,VALUE,The BioArray Software Environment (BASE) computed normalized signal intensity.	3,LuM138.Detection.Pval,	Female	44	Local	Other	NA	NA	526	1	The data was normalized using the cubic spline method.	Local
GSM1608731	GSM1608731	replicate 1,LuM139	Melanoma tumor sample from patient 139	RNA	GPL10558	Homo sapiens	Malignant melanoma	47323	GSM1608731-tbl-1.txt	1,ID_REF,	2,VALUE,The BioArray Software Environment (BASE) computed normalized signal intensity.	3,LuM139.Detection.Pval,	Female	71	Regional	Lymph node	NA	NA	212	0	The data was normalized using the cubic spline method.	Regional
GSM1608732	GSM1608732	replicate 1,LuM140	Melanoma tumor sample from patient 140	RNA	GPL10558	Homo sapiens	Malignant melanoma	47323	GSM1608732-tbl-1.txt	1,ID_REF,	2,VALUE,The BioArray Software Environment (BASE) computed normalized signal intensity.	3,LuM140.Detection.Pval,	Female	65	Regional	Lymph node	461	1	880	0	The data was normalized using the cubic spline method.	Regional
GSM1608733	GSM1608733	replicate 1,LuM141	Melanoma tumor sample from patient 141	RNA	GPL10558	Homo sapiens	Malignant melanoma	47323	GSM1608733-tbl-1.txt	1,ID_REF,	2,VALUE,The BioArray Software Environment (BASE) computed normalized signal intensity.	3,LuM141.Detection.Pval,	Male	31	General	Subcutaneous	NA	NA	375	1	The data was normalized using the cubic spline method.	General
GSM1608734	GSM1608734	replicate 1,LuM142	Melanoma tumor sample from patient 142	RNA	GPL10558	Homo sapiens	Malignant melanoma	47323	GSM1608734-tbl-1.txt	1,ID_REF,	2,VALUE,The BioArray Software Environment (BASE) computed normalized signal intensity.	3,LuM142.Detection.Pval,	Male	60	Regional	Lymph node	116	1	262	1	The data was normalized using the cubic spline method.	Regional
GSM1608735	GSM1608735	replicate 1,LuM143	Melanoma tumor sample from patient 143	RNA	GPL10558	Homo sapiens	Malignant melanoma	47323	GSM1608735-tbl-1.txt	1,ID_REF,	2,VALUE,The BioArray Software Environment (BASE) computed normalized signal intensity.	3,LuM143.Detection.Pval,	Male	70	Regional	Lymph node	56	1	56	1	The data was normalized using the cubic spline method.	Regional
GSM1608736	GSM1608736	replicate 1,LuM144	Melanoma tumor sample from patient 144	RNA	GPL10558	Homo sapiens	Malignant melanoma	47323	GSM1608736-tbl-1.txt	1,ID_REF,	2,VALUE,The BioArray Software Environment (BASE) computed normalized signal intensity.	3,LuM144.Detection.Pval,	Female	45	In-transit	Subcutaneous	NA	NA	356	1	The data was normalized using the cubic spline method.	In-transit
GSM1608737	GSM1608737	replicate 1,LuM145	Melanoma tumor sample from patient 145	RNA	GPL10558	Homo sapiens	Malignant melanoma	47323	GSM1608737-tbl-1.txt	1,ID_REF,	2,VALUE,The BioArray Software Environment (BASE) computed normalized signal intensity.	3,LuM145.Detection.Pval,	Male	60	Regional	NA	476	1	476	1	The data was normalized using the cubic spline method.	Regional
GSM1608739	GSM1608739	replicate 1,LuM147	Melanoma tumor sample from patient 147	RNA	GPL10558	Homo sapiens	Malignant melanoma	47323	GSM1608739-tbl-1.txt	1,ID_REF,	2,VALUE,The BioArray Software Environment (BASE) computed normalized signal intensity.	3,LuM147.Detection.Pval,	Male	89	Regional	Lymph node	NA	NA	638	1	The data was normalized using the cubic spline method.	Regional
GSM1608740	GSM1608740	replicate 1,LuM148	Melanoma tumor sample from patient 148	RNA	GPL10558	Homo sapiens	Malignant melanoma	47323	GSM1608740-tbl-1.txt	1,ID_REF,	2,VALUE,The BioArray Software Environment (BASE) computed normalized signal intensity.	3,LuM148.Detection.Pval,	Female	63	In-transit	Lymph node	NA	NA	435	1	The data was normalized using the cubic spline method.	In-transit
GSM1608742	GSM1608742	replicate 1,LuM150	Melanoma tumor sample from patient 150	RNA	GPL10558	Homo sapiens	Malignant melanoma	47323	GSM1608742-tbl-1.txt	1,ID_REF,	2,VALUE,The BioArray Software Environment (BASE) computed normalized signal intensity.	3,LuM150.Detection.Pval,	Male	73	Regional	Lymph node	NA	NA	42	1	The data was normalized using the cubic spline method.	Regional
GSM1608743	GSM1608743	replicate 1,LuM151	Melanoma tumor sample from patient 151	RNA	GPL10558	Homo sapiens	Malignant melanoma	47323	GSM1608743-tbl-1.txt	1,ID_REF,	2,VALUE,The BioArray Software Environment (BASE) computed normalized signal intensity.	3,LuM151.Detection.Pval,	Male	71	In-transit	Subcutaneous	NA	NA	337	1	The data was normalized using the cubic spline method.	In-transit
GSM1608744	GSM1608744	replicate 1,LuM152	Melanoma tumor sample from patient 152	RNA	GPL10558	Homo sapiens	Malignant melanoma	47323	GSM1608744-tbl-1.txt	1,ID_REF,	2,VALUE,The BioArray Software Environment (BASE) computed normalized signal intensity.	3,LuM152.Detection.Pval,	Male	68	Regional	Subcutaneous	NA	NA	392	1	The data was normalized using the cubic spline method.	Regional
GSM1608745	GSM1608745	replicate 1,LuM153	Melanoma tumor sample from patient 153	RNA	GPL10558	Homo sapiens	Malignant melanoma	47323	GSM1608745-tbl-1.txt	1,ID_REF,	2,VALUE,The BioArray Software Environment (BASE) computed normalized signal intensity.	3,LuM153.Detection.Pval,	Male	63	General	Lymph node	NA	NA	593	1	The data was normalized using the cubic spline method.	General
GSM1608746	GSM1608746	replicate 1,LuM154	Melanoma tumor sample from patient 154	RNA	GPL10558	Homo sapiens	Malignant melanoma	47323	GSM1608746-tbl-1.txt	1,ID_REF,	2,VALUE,The BioArray Software Environment (BASE) computed normalized signal intensity.	3,LuM154.Detection.Pval,	Female	48	Regional	Lymph node	110	1	957	1	The data was normalized using the cubic spline method.	Regional
GSM1608747	GSM1608747	replicate 1,LuM155	Melanoma tumor sample from patient 155	RNA	GPL10558	Homo sapiens	Malignant melanoma	47323	GSM1608747-tbl-1.txt	1,ID_REF,	2,VALUE,The BioArray Software Environment (BASE) computed normalized signal intensity.	3,LuM155.Detection.Pval,	Female	77	Regional	Lymph node	678	0	678	0	The data was normalized using the cubic spline method.	Regional
GSM1608749	GSM1608749	replicate 1,LuM157	Melanoma tumor sample from patient 157	RNA	GPL10558	Homo sapiens	Malignant melanoma	47323	GSM1608749-tbl-1.txt	1,ID_REF,	2,VALUE,The BioArray Software Environment (BASE) computed normalized signal intensity.	3,LuM157.Detection.Pval,	Female	55	General	Visceral	NA	NA	634	1	The data was normalized using the cubic spline method.	General
GSM1608750	GSM1608750	replicate 1,LuM158	Melanoma tumor sample from patient 158	RNA	GPL10558	Homo sapiens	Malignant melanoma	47323	GSM1608750-tbl-1.txt	1,ID_REF,	2,VALUE,The BioArray Software Environment (BASE) computed normalized signal intensity.	3,LuM158.Detection.Pval,	Female	29	Regional	Lymph node	647	0	647	0	The data was normalized using the cubic spline method.	Regional
GSM1608751	GSM1608751	replicate 1,LuM159	Melanoma tumor sample from patient 159	RNA	GPL10558	Homo sapiens	Malignant melanoma	47323	GSM1608751-tbl-1.txt	1,ID_REF,	2,VALUE,The BioArray Software Environment (BASE) computed normalized signal intensity.	3,LuM159.Detection.Pval,	Female	67	Regional	Lymph node	235	1	732	1	The data was normalized using the cubic spline method.	Regional
GSM1608752	GSM1608752	replicate 1,LuM160	Melanoma tumor sample from patient 160	RNA	GPL10558	Homo sapiens	Malignant melanoma	47323	GSM1608752-tbl-1.txt	1,ID_REF,	2,VALUE,The BioArray Software Environment (BASE) computed normalized signal intensity.	3,LuM160.Detection.Pval,	Female	91	Local	Cutaneous	252	0	252	0	The data was normalized using the cubic spline method.	Local
GSM1608753	GSM1608753	replicate 1,LuM161	Melanoma tumor sample from patient 161	RNA	GPL10558	Homo sapiens	Malignant melanoma	47323	GSM1608753-tbl-1.txt	1,ID_REF,	2,VALUE,The BioArray Software Environment (BASE) computed normalized signal intensity.	3,LuM161.Detection.Pval,	Male	58	Regional	Lymph node	357	1	411	1	The data was normalized using the cubic spline method.	Regional
GSM1608754	GSM1608754	replicate 1,LuM162	Melanoma tumor sample from patient 162	RNA	GPL10558	Homo sapiens	Malignant melanoma	47323	GSM1608754-tbl-1.txt	1,ID_REF,	2,VALUE,The BioArray Software Environment (BASE) computed normalized signal intensity.	3,LuM162.Detection.Pval,	Male	72	Regional	Lymph node	155	1	336	1	The data was normalized using the cubic spline method.	Regional
GSM1608755	GSM1608755	replicate 1,LuM163	Melanoma tumor sample from patient 163	RNA	GPL10558	Homo sapiens	Malignant melanoma	47323	GSM1608755-tbl-1.txt	1,ID_REF,	2,VALUE,The BioArray Software Environment (BASE) computed normalized signal intensity.	3,LuM163.Detection.Pval,	Male	62	Regional	Lymph node	114	1	132	1	The data was normalized using the cubic spline method.	Regional
GSM1608756	GSM1608756	replicate 1,LuM164	Melanoma tumor sample from patient 164	RNA	GPL10558	Homo sapiens	Malignant melanoma	47323	GSM1608756-tbl-1.txt	1,ID_REF,	2,VALUE,The BioArray Software Environment (BASE) computed normalized signal intensity.	3,LuM164.Detection.Pval,	Female	70	Regional	Lymph node	861	0	861	0	The data was normalized using the cubic spline method.	Regional
GSM1608757	GSM1608757	replicate 1,LuM165	Melanoma tumor sample from patient 165	RNA	GPL10558	Homo sapiens	Malignant melanoma	47323	GSM1608757-tbl-1.txt	1,ID_REF,	2,VALUE,The BioArray Software Environment (BASE) computed normalized signal intensity.	3,LuM165.Detection.Pval,	Female	62	Regional	Lymph node	1779	0	1779	0	The data was normalized using the cubic spline method.	Regional
GSM1608758	GSM1608758	replicate 1,LuM166	Melanoma tumor sample from patient 166	RNA	GPL10558	Homo sapiens	Malignant melanoma	47323	GSM1608758-tbl-1.txt	1,ID_REF,	2,VALUE,The BioArray Software Environment (BASE) computed normalized signal intensity.	3,LuM166.Detection.Pval,	Male	70	Local	Subcutaneous	1897	1	1958	1	The data was normalized using the cubic spline method.	Local
GSM1608759	GSM1608759	replicate 1,LuM167	Melanoma tumor sample from patient 167	RNA	GPL10558	Homo sapiens	Malignant melanoma	47323	GSM1608759-tbl-1.txt	1,ID_REF,	2,VALUE,The BioArray Software Environment (BASE) computed normalized signal intensity.	3,LuM167.Detection.Pval,	Male	70	Regional	Lymph node	NA	NA	93	1	The data was normalized using the cubic spline method.	Regional
GSM1608761	GSM1608761	replicate 1,LuM169	Melanoma tumor sample from patient 169	RNA	GPL10558	Homo sapiens	Malignant melanoma	47323	GSM1608761-tbl-1.txt	1,ID_REF,	2,VALUE,The BioArray Software Environment (BASE) computed normalized signal intensity.	3,LuM169.Detection.Pval,	Female	47	Regional	Lymph node	177	1	461	1	The data was normalized using the cubic spline method.	Regional
GSM1608762	GSM1608762	replicate 1,LuM170	Melanoma tumor sample from patient 170	RNA	GPL10558	Homo sapiens	Malignant melanoma	47323	GSM1608762-tbl-1.txt	1,ID_REF,	2,VALUE,The BioArray Software Environment (BASE) computed normalized signal intensity.	3,LuM170.Detection.Pval,	Male	69	General	Visceral	NA	NA	456	0	The data was normalized using the cubic spline method.	General
GSM1608763	GSM1608763	replicate 1,LuM171	Melanoma tumor sample from patient 171	RNA	GPL10558	Homo sapiens	Malignant melanoma	47323	GSM1608763-tbl-1.txt	1,ID_REF,	2,VALUE,The BioArray Software Environment (BASE) computed normalized signal intensity.	3,LuM171.Detection.Pval,	Male	41	Regional	Lymph node	811	1	2175	0	The data was normalized using the cubic spline method.	Regional
GSM1608764	GSM1608764	replicate 1,LuM172	Melanoma tumor sample from patient 172	RNA	GPL10558	Homo sapiens	Malignant melanoma	47323	GSM1608764-tbl-1.txt	1,ID_REF,	2,VALUE,The BioArray Software Environment (BASE) computed normalized signal intensity.	3,LuM172.Detection.Pval,	Male	55	Regional	Lymph node	2800	0	2800	0	The data was normalized using the cubic spline method.	Regional
GSM1608765	GSM1608765	replicate 1,LuM173	Melanoma tumor sample from patient 173	RNA	GPL10558	Homo sapiens	Malignant melanoma	47323	GSM1608765-tbl-1.txt	1,ID_REF,	2,VALUE,The BioArray Software Environment (BASE) computed normalized signal intensity.	3,LuM173.Detection.Pval,	Male	52	Regional	Lymph node	NA	NA	66	1	The data was normalized using the cubic spline method.	Regional
GSM1608766	GSM1608766	replicate 1,LuM174	Melanoma tumor sample from patient 174	RNA	GPL10558	Homo sapiens	Malignant melanoma	47323	GSM1608766-tbl-1.txt	1,ID_REF,	2,VALUE,The BioArray Software Environment (BASE) computed normalized signal intensity.	3,LuM174.Detection.Pval,	Female	67	General	Cutaneous	NA	NA	307	0	The data was normalized using the cubic spline method.	General
GSM1608767	GSM1608767	replicate 1,LuM175	Melanoma tumor sample from patient 175	RNA	GPL10558	Homo sapiens	Malignant melanoma	47323	GSM1608767-tbl-1.txt	1,ID_REF,	2,VALUE,The BioArray Software Environment (BASE) computed normalized signal intensity.	3,LuM175.Detection.Pval,	Female	68	Regional	Lymph node	NA	NA	44	1	The data was normalized using the cubic spline method.	Regional
GSM1608768	GSM1608768	replicate 1,LuM176	Melanoma tumor sample from patient 176	RNA	GPL10558	Homo sapiens	Malignant melanoma	47323	GSM1608768-tbl-1.txt	1,ID_REF,	2,VALUE,The BioArray Software Environment (BASE) computed normalized signal intensity.	3,LuM176.Detection.Pval,	Female	74	Regional	Lymph node	1035	0	1035	0	The data was normalized using the cubic spline method.	Regional
GSM1608769	GSM1608769	replicate 1,LuM177	Melanoma tumor sample from patient 177	RNA	GPL10558	Homo sapiens	Malignant melanoma	47323	GSM1608769-tbl-1.txt	1,ID_REF,	2,VALUE,The BioArray Software Environment (BASE) computed normalized signal intensity.	3,LuM177.Detection.Pval,	Female	58	Regional	Lymph node	194	0	194	0	The data was normalized using the cubic spline method.	Regional
GSM1608770	GSM1608770	replicate 1,LuM178	Melanoma tumor sample from patient 178	RNA	GPL10558	Homo sapiens	Malignant melanoma	47323	GSM1608770-tbl-1.txt	1,ID_REF,	2,VALUE,The BioArray Software Environment (BASE) computed normalized signal intensity.	3,LuM178.Detection.Pval,	Female	57	Regional	Lymph node	3363	0	3363	0	The data was normalized using the cubic spline method.	Regional
GSM1608771	GSM1608771	replicate 1,LuM179	Melanoma tumor sample from patient 179	RNA	GPL10558	Homo sapiens	Malignant melanoma	47323	GSM1608771-tbl-1.txt	1,ID_REF,	2,VALUE,The BioArray Software Environment (BASE) computed normalized signal intensity.	3,LuM179.Detection.Pval,	Male	72	Regional	Lymph node	15	1	163	1	The data was normalized using the cubic spline method.	Regional
GSM1608772	GSM1608772	replicate 1,LuM180	Melanoma tumor sample from patient 180	RNA	GPL10558	Homo sapiens	Malignant melanoma	47323	GSM1608772-tbl-1.txt	1,ID_REF,	2,VALUE,The BioArray Software Environment (BASE) computed normalized signal intensity.	3,LuM180.Detection.Pval,	Male	61	Regional	Lymph node	222	1	523	0	The data was normalized using the cubic spline method.	Regional
GSM1608773	GSM1608773	replicate 1,LuM181	Melanoma tumor sample from patient 181	RNA	GPL10558	Homo sapiens	Malignant melanoma	47323	GSM1608773-tbl-1.txt	1,ID_REF,	2,VALUE,The BioArray Software Environment (BASE) computed normalized signal intensity.	3,LuM181.Detection.Pval,	Male	53	Local	Subcutaneous	511	0	511	0	The data was normalized using the cubic spline method.	Local
GSM1608774	GSM1608774	replicate 1,LuM182	Melanoma tumor sample from patient 182	RNA	GPL10558	Homo sapiens	Malignant melanoma	47323	GSM1608774-tbl-1.txt	1,ID_REF,	2,VALUE,The BioArray Software Environment (BASE) computed normalized signal intensity.	3,LuM182.Detection.Pval,	Male	73	Regional	Lymph node	NA	NA	411	1	The data was normalized using the cubic spline method.	Regional
GSM1608775	GSM1608775	replicate 1,LuM183	Melanoma tumor sample from patient 183	RNA	GPL10558	Homo sapiens	Malignant melanoma	47323	GSM1608775-tbl-1.txt	1,ID_REF,	2,VALUE,The BioArray Software Environment (BASE) computed normalized signal intensity.	3,LuM183.Detection.Pval,	Male	55	Regional	Lymph node	NA	NA	85	1	The data was normalized using the cubic spline method.	Regional
GSM1608777	GSM1608777	replicate 1,LuM185	Melanoma tumor sample from patient 185	RNA	GPL10558	Homo sapiens	Malignant melanoma	47323	GSM1608777-tbl-1.txt	1,ID_REF,	2,VALUE,The BioArray Software Environment (BASE) computed normalized signal intensity.	3,LuM185.Detection.Pval,	Female	66	Regional	Lymph node	394	1	682	1	The data was normalized using the cubic spline method.	Regional
GSM1608778	GSM1608778	replicate 1,LuM186	Melanoma tumor sample from patient 186	RNA	GPL10558	Homo sapiens	Malignant melanoma	47323	GSM1608778-tbl-1.txt	1,ID_REF,	2,VALUE,The BioArray Software Environment (BASE) computed normalized signal intensity.	3,LuM186.Detection.Pval,	Male	64	Regional	Lymph node	344	1	629	1	The data was normalized using the cubic spline method.	Regional
GSM1608779	GSM1608779	replicate 1,LuM187	Melanoma tumor sample from patient 187	RNA	GPL10558	Homo sapiens	Malignant melanoma	47323	GSM1608779-tbl-1.txt	1,ID_REF,	2,VALUE,The BioArray Software Environment (BASE) computed normalized signal intensity.	3,LuM187.Detection.Pval,	Male	65	Regional	Lymph node	NA	NA	165	1	The data was normalized using the cubic spline method.	Regional
GSM1608780	GSM1608780	replicate 1,LuM188	Melanoma tumor sample from patient 188	RNA	GPL10558	Homo sapiens	Malignant melanoma	47323	GSM1608780-tbl-1.txt	1,ID_REF,	2,VALUE,The BioArray Software Environment (BASE) computed normalized signal intensity.	3,LuM188.Detection.Pval,	Female	52	General	NA	NA	NA	189	1	The data was normalized using the cubic spline method.	General
GSM1608781	GSM1608781	replicate 1,LuM189	Melanoma tumor sample from patient 189	RNA	GPL10558	Homo sapiens	Malignant melanoma	47323	GSM1608781-tbl-1.txt	1,ID_REF,	2,VALUE,The BioArray Software Environment (BASE) computed normalized signal intensity.	3,LuM189.Detection.Pval,	Male	40	Regional	Lymph node	NA	NA	66	0	The data was normalized using the cubic spline method.	Regional
GSM1608782	GSM1608782	replicate 1,LuM190	Melanoma tumor sample from patient 190	RNA	GPL10558	Homo sapiens	Malignant melanoma	47323	GSM1608782-tbl-1.txt	1,ID_REF,	2,VALUE,The BioArray Software Environment (BASE) computed normalized signal intensity.	3,LuM190.Detection.Pval,	Female	30	Regional	Lymph node	1479	0	1479	0	The data was normalized using the cubic spline method.	Regional
GSM1608783	GSM1608783	replicate 1,LuM191	Melanoma tumor sample from patient 191	RNA	GPL10558	Homo sapiens	Malignant melanoma	47323	GSM1608783-tbl-1.txt	1,ID_REF,	2,VALUE,The BioArray Software Environment (BASE) computed normalized signal intensity.	3,LuM191.Detection.Pval,	Female	34	General	Subcutaneous	NA	NA	64	1	The data was normalized using the cubic spline method.	General
GSM1608784	GSM1608784	replicate 1,LuM192	Melanoma tumor sample from patient 192	RNA	GPL10558	Homo sapiens	Malignant melanoma	47323	GSM1608784-tbl-1.txt	1,ID_REF,	2,VALUE,The BioArray Software Environment (BASE) computed normalized signal intensity.	3,LuM192.Detection.Pval,	Female	54	Regional	Lymph node	174	0	174	0	The data was normalized using the cubic spline method.	Regional
GSM1608785	GSM1608785	replicate 1,LuM193	Melanoma tumor sample from patient 193	RNA	GPL10558	Homo sapiens	Malignant melanoma	47323	GSM1608785-tbl-1.txt	1,ID_REF,	2,VALUE,The BioArray Software Environment (BASE) computed normalized signal intensity.	3,LuM193.Detection.Pval,	Male	66	Regional	Lymph node	498	1	1182	1	The data was normalized using the cubic spline method.	Regional
GSM1608786	GSM1608786	replicate 1,LuM194	Melanoma tumor sample from patient 194	RNA	GPL10558	Homo sapiens	Malignant melanoma	47323	GSM1608786-tbl-1.txt	1,ID_REF,	2,VALUE,The BioArray Software Environment (BASE) computed normalized signal intensity.	3,LuM194.Detection.Pval,	Female	79	Regional	Lymph node	1208	1	1253	1	The data was normalized using the cubic spline method.	Regional
GSM1608788	GSM1608788	replicate 1,LuM196	Melanoma tumor sample from patient 196	RNA	GPL10558	Homo sapiens	Malignant melanoma	47323	GSM1608788-tbl-1.txt	1,ID_REF,	2,VALUE,The BioArray Software Environment (BASE) computed normalized signal intensity.	3,LuM196.Detection.Pval,	Female	48	General	Visceral	NA	NA	491	1	The data was normalized using the cubic spline method.	General
GSM1608789	GSM1608789	replicate 1,LuM197	Melanoma tumor sample from patient 197	RNA	GPL10558	Homo sapiens	Malignant melanoma	47323	GSM1608789-tbl-1.txt	1,ID_REF,	2,VALUE,The BioArray Software Environment (BASE) computed normalized signal intensity.	3,LuM197.Detection.Pval,	Male	51	Regional	Lymph node	594	1	736	1	The data was normalized using the cubic spline method.	Regional
GSM1608790	GSM1608790	replicate 1,LuM198	Melanoma tumor sample from patient 198	RNA	GPL10558	Homo sapiens	Malignant melanoma	47323	GSM1608790-tbl-1.txt	1,ID_REF,	2,VALUE,The BioArray Software Environment (BASE) computed normalized signal intensity.	3,LuM198.Detection.Pval,	Male	77	Regional	Lymph node	532	1	1097	1	The data was normalized using the cubic spline method.	Regional
GSM1608791	GSM1608791	replicate 1,LuM199	Melanoma tumor sample from patient 199	RNA	GPL10558	Homo sapiens	Malignant melanoma	47323	GSM1608791-tbl-1.txt	1,ID_REF,	2,VALUE,The BioArray Software Environment (BASE) computed normalized signal intensity.	3,LuM199.Detection.Pval,	Male	72	Regional	Lymph node	NA	NA	789	0	The data was normalized using the cubic spline method.	Regional
GSM1608792	GSM1608792	replicate 1,LuM200	Melanoma tumor sample from patient 200	RNA	GPL10558	Homo sapiens	Malignant melanoma	47323	GSM1608792-tbl-1.txt	1,ID_REF,	2,VALUE,The BioArray Software Environment (BASE) computed normalized signal intensity.	3,LuM200.Detection.Pval,	Male	75	Regional	Lymph node	336	1	519	0	The data was normalized using the cubic spline method.	Regional
GSM1608793	GSM1608793	replicate 1,LuM201	Melanoma tumor sample from patient 201	RNA	GPL10558	Homo sapiens	Malignant melanoma	47323	GSM1608793-tbl-1.txt	1,ID_REF,	2,VALUE,The BioArray Software Environment (BASE) computed normalized signal intensity.	3,LuM201.Detection.Pval,	Male	71	Regional	Lymph node	1784	0	1784	0	The data was normalized using the cubic spline method.	Regional
GSM1608794	GSM1608794	replicate 1,LuM202	Melanoma tumor sample from patient 202	RNA	GPL10558	Homo sapiens	Malignant melanoma	47323	GSM1608794-tbl-1.txt	1,ID_REF,	2,VALUE,The BioArray Software Environment (BASE) computed normalized signal intensity.	3,LuM202.Detection.Pval,	Female	64	Regional	Lymph node	147	1	566	0	The data was normalized using the cubic spline method.	Regional
GSM1608795	GSM1608795	replicate 1,LuM203	Melanoma tumor sample from patient 203	RNA	GPL10558	Homo sapiens	Malignant melanoma	47323	GSM1608795-tbl-1.txt	1,ID_REF,	2,VALUE,The BioArray Software Environment (BASE) computed normalized signal intensity.	3,LuM203.Detection.Pval,	Female	73	Regional	Lymph node	1379	0	1379	0	The data was normalized using the cubic spline method.	Regional
GSM1608796	GSM1608796	replicate 1,LuM204	Melanoma tumor sample from patient 204	RNA	GPL10558	Homo sapiens	Malignant melanoma	47323	GSM1608796-tbl-1.txt	1,ID_REF,	2,VALUE,The BioArray Software Environment (BASE) computed normalized signal intensity.	3,LuM204.Detection.Pval,	Male	85	General	Subcutaneous	NA	NA	851	0	The data was normalized using the cubic spline method.	General
GSM1608798	GSM1608798	replicate 1,LuM206	Melanoma tumor sample from patient 206	RNA	GPL10558	Homo sapiens	Malignant melanoma	47323	GSM1608798-tbl-1.txt	1,ID_REF,	2,VALUE,The BioArray Software Environment (BASE) computed normalized signal intensity.	3,LuM206.Detection.Pval,	Male	36	In-transit	Subcutaneous	207	1	308	0	The data was normalized using the cubic spline method.	In-transit
GSM1608799	GSM1608799	replicate 1,LuM207	Melanoma tumor sample from patient 207	RNA	GPL10558	Homo sapiens	Malignant melanoma	47323	GSM1608799-tbl-1.txt	1,ID_REF,	2,VALUE,The BioArray Software Environment (BASE) computed normalized signal intensity.	3,LuM207.Detection.Pval,	Female	66	Regional	Lymph node	2890	0	2890	0	The data was normalized using the cubic spline method.	Regional
GSM1608800	GSM1608800	replicate 1,LuM208	Melanoma tumor sample from patient 208	RNA	GPL10558	Homo sapiens	Malignant melanoma	47323	GSM1608800-tbl-1.txt	1,ID_REF,	2,VALUE,The BioArray Software Environment (BASE) computed normalized signal intensity.	3,LuM208.Detection.Pval,	Male	37	Regional	Cutaneous	NA	NA	638	1	The data was normalized using the cubic spline method.	Regional
GSM1608801	GSM1608801	replicate 1,LuM209	Melanoma tumor sample from patient 209	RNA	GPL10558	Homo sapiens	Malignant melanoma	47323	GSM1608801-tbl-1.txt	1,ID_REF,	2,VALUE,The BioArray Software Environment (BASE) computed normalized signal intensity.	3,LuM209.Detection.Pval,	Male	67	In-transit	Lymph node	135	1	295	1	The data was normalized using the cubic spline method.	In-transit
GSM1608802	GSM1608802	replicate 1,LuM210	Melanoma tumor sample from patient 210	RNA	GPL10558	Homo sapiens	Malignant melanoma	47323	GSM1608802-tbl-1.txt	1,ID_REF,	2,VALUE,The BioArray Software Environment (BASE) computed normalized signal intensity.	3,LuM210.Detection.Pval,	Female	38	Regional	Lymph node	NA	NA	154	1	The data was normalized using the cubic spline method.	Regional
GSM1608803	GSM1608803	replicate 1,LuM211	Melanoma tumor sample from patient 211	RNA	GPL10558	Homo sapiens	Malignant melanoma	47323	GSM1608803-tbl-1.txt	1,ID_REF,	2,VALUE,The BioArray Software Environment (BASE) computed normalized signal intensity.	3,LuM211.Detection.Pval,	Female	40	Regional	Lymph node	66	1	194	1	The data was normalized using the cubic spline method.	Regional
GSM1608804	GSM1608804	replicate 1,LuM212	Melanoma tumor sample from patient 212	RNA	GPL10558	Homo sapiens	Malignant melanoma	47323	GSM1608804-tbl-1.txt	1,ID_REF,	2,VALUE,The BioArray Software Environment (BASE) computed normalized signal intensity.	3,LuM212.Detection.Pval,	Female	42	Regional	NA	NA	NA	145	1	The data was normalized using the cubic spline method.	Regional
GSM1608805	GSM1608805	replicate 1,LuM213	Melanoma tumor sample from patient 213	RNA	GPL10558	Homo sapiens	Malignant melanoma	47323	GSM1608805-tbl-1.txt	1,ID_REF,	2,VALUE,The BioArray Software Environment (BASE) computed normalized signal intensity.	3,LuM213.Detection.Pval,	Female	72	Regional	Lymph node	140	1	1194	0	The data was normalized using the cubic spline method.	Regional
GSM1608806	GSM1608806	replicate 1,LuM214	Melanoma tumor sample from patient 214	RNA	GPL10558	Homo sapiens	Malignant melanoma	47323	GSM1608806-tbl-1.txt	1,ID_REF,	2,VALUE,The BioArray Software Environment (BASE) computed normalized signal intensity.	3,LuM214.Detection.Pval,	Male	53	Regional	Lymph node	1491	0	1491	0	The data was normalized using the cubic spline method.	Regional
