# Supplementary material for: Melanoma molecular subtyping and scoring model construction based on ligand-receptor pairs
Source: Front Genet. 2023 Jan 26;14:1098202. doi: 10.3389/fgene.2023.1098202 (PMC9909287; doi:10.3389/fgene.2023.1098202)
Supplement: Supplementary file 13 [file Table8.XLS]

Tag	LR	ligand	receptor	rho	p.value
A2M->LRP1	A2M->LRP1	A2M	LRP1	0.331032971543834	1.9650887169436e-06
AANAT->MTNR1A	AANAT->MTNR1A	AANAT	MTNR1A	0.00215116227568376	0.488376387537778
AANAT->MTNR1B	AANAT->MTNR1B	AANAT	MTNR1B	-0.044263424722825	0.725712631166757
ACE->BDKRB2	ACE->BDKRB2	ACE	BDKRB2	-0.0368158740075249	0.69123248618356
ADAM10->EPHA3	ADAM10->EPHA3	ADAM10	EPHA3	-0.172576682254102	0.990700779518086
ADAM11->ITGA4	ADAM11->ITGA4	ADAM11	ITGA4	-0.158643248505352	0.984719220924938
ADAM12->ITGA9	ADAM12->ITGA9	ADAM12	ITGA9	0.0969468321642135	0.0940252376616214
ADAM12->ITGB1	ADAM12->ITGB1	ADAM12	ITGB1	0.197719230356801	0.00345396802425498
ADAM12->SDC4	ADAM12->SDC4	ADAM12	SDC4	-0.101841120057439	0.916767976795528
ADAM15->ITGA5	ADAM15->ITGA5	ADAM15	ITGA5	0.138134951568627	0.0300381402955414
ADAM15->ITGA9	ADAM15->ITGA9	ADAM15	ITGA9	-0.000844799749358252	0.504565341618854
ADAM15->ITGAV	ADAM15->ITGAV	ADAM15	ITGAV	-0.0129629327446812	0.569698416550656
ADAM15->ITGB1	ADAM15->ITGB1	ADAM15	ITGB1	0.103025329970301	0.0807890537359747
ADAM15->ITGB3	ADAM15->ITGB3	ADAM15	ITGB3	0.00796684583677843	0.457028569567912
ADAM17->ITGA5	ADAM17->ITGA5	ADAM17	ITGA5	0.298050993804934	1.7998852312201e-05
ADAM17->ITGB1	ADAM17->ITGB1	ADAM17	ITGB1	0.197612931199269	0.00346931329069359
ADAM17->NOTCH1	ADAM17->NOTCH1	ADAM17	NOTCH1	0.182328231284588	0.00642099248663466
ADAM2->ITGA6	ADAM2->ITGA6	ADAM2	ITGA6	0.0438596123156071	0.276115920661587
ADAM2->ITGA9	ADAM2->ITGA9	ADAM2	ITGA9	-0.00335775421164721	0.518139666682642
ADAM2->ITGB1	ADAM2->ITGB1	ADAM2	ITGB1	0.0831073309621241	0.12971399281355
ADAM2->ITGB7	ADAM2->ITGB7	ADAM2	ITGB7	-0.0715151560361194	0.833977826763965
ADAM23->ITGA4	ADAM23->ITGA4	ADAM23	ITGA4	-0.00200476761712877	0.510832781948387
ADAM23->ITGA5	ADAM23->ITGA5	ADAM23	ITGA5	0.159252212354328	0.0149601321156976
ADAM23->ITGB3	ADAM23->ITGB3	ADAM23	ITGB3	0.15360615565941	0.0181645260594404
ADAM28->ITGA4	ADAM28->ITGA4	ADAM28	ITGA4	0.3868630902874	2.4566419755287e-08
ADAM29->ITGA4	ADAM29->ITGA4	ADAM29	ITGA4	-0.00211386328796747	0.511422125837651
ADAM7->ITGA4	ADAM7->ITGA4	ADAM7	ITGA4	-0.0317452473043019	0.666452102233479
ADAM7->ITGB7	ADAM7->ITGB7	ADAM7	ITGB7	0.092885925565389	0.103657441585942
ADAM9->ITGA3	ADAM9->ITGA3	ADAM9	ITGA3	0.33399039949886	1.59031239855821e-06
ADAM9->ITGA6	ADAM9->ITGA6	ADAM9	ITGA6	0.195837731387458	0.00369371150404799
ADAM9->ITGAV	ADAM9->ITGAV	ADAM9	ITGAV	0.238839134815513	0.000513511822092109
ADAM9->ITGB1	ADAM9->ITGB1	ADAM9	ITGB1	0.503544241004877	1.18837101603452e-13
ADAM9->ITGB5	ADAM9->ITGB5	ADAM9	ITGB5	0.371152246644275	9.18050331346018e-08
ADCYAP1->ADCYAP1R1	ADCYAP1->ADCYAP1R1	ADCYAP1	ADCYAP1R1	0.141874206834364	0.0267016881184616
ADCYAP1->SCTR	ADCYAP1->SCTR	ADCYAP1	SCTR	0.160920290476706	0.0141110441308038
ADCYAP1->VIPR1	ADCYAP1->VIPR1	ADCYAP1	VIPR1	0.0152203680470195	0.418320959792398
ADCYAP1->VIPR2	ADCYAP1->VIPR2	ADCYAP1	VIPR2	-0.0395097737083628	0.70381961467084
ADGRB1->RTN4R	ADGRB1->RTN4R	ADGRB1	RTN4R	-0.0461021740995534	0.73396314122779
ADGRB1->RTN4RL1	ADGRB1->RTN4RL1	ADGRB1	RTN4RL1	-0.102949897617076	0.918988877351401
ADGRB1->RTN4RL2	ADGRB1->RTN4RL2	ADGRB1	RTN4RL2	0.202469124290756	0.00282718518941646
ADGRE5->CD55	ADGRE5->CD55	ADGRE5	CD55	0.210583391494874	0.00195684046134819
ADIPOQ->ADIPOR1	ADIPOQ->ADIPOR1	ADIPOQ	ADIPOR1	-0.302882665311508	0.999985572736466
ADIPOQ->ADIPOR2	ADIPOQ->ADIPOR2	ADIPOQ	ADIPOR2	-0.185299185785073	0.994330506624302
ADM->CALCR	ADM->CALCR	ADM	CALCR	-0.054453294443919	0.769799119698686
ADM->CALCRL	ADM->CALCRL	ADM	CALCRL	0.00464360560123724	0.474921575938108
ADM->MRGPRX2	ADM->MRGPRX2	ADM	MRGPRX2	-0.00182760295885507	0.50987567430963
ADM->RAMP2	ADM->RAMP2	ADM	RAMP2	-0.0390062688647068	0.701454915910628
ADM->RAMP3	ADM->RAMP3	ADM	RAMP3	0.0140688129812272	0.424423810108176
ADM2->CALCR	ADM2->CALCR	ADM2	CALCR	-0.0686731456465106	0.824167130476599
ADM2->CALCRL	ADM2->CALCRL	ADM2	CALCRL	0.0901437185939411	0.110551312376484
ADM2->RAMP1	ADM2->RAMP1	ADM2	RAMP1	0.0109367066889878	0.441109941545406
ADM2->RAMP2	ADM2->RAMP2	ADM2	RAMP2	0.0744589342003361	0.156237674034335
ADM2->RAMP3	ADM2->RAMP3	ADM2	RAMP3	0.169069046528024	0.0105306834906378
AFDN->EPHA7	AFDN->EPHA7	AFDN	EPHA7	0.0369306340757214	0.308381908330988
AFDN->EPHB2	AFDN->EPHB2	AFDN	EPHB2	0.0152259556434129	0.418218411044296
AFDN->EPHB3	AFDN->EPHB3	AFDN	EPHB3	-0.103558690655465	0.920298975931434
AFDN->EPHB6	AFDN->EPHB6	AFDN	EPHB6	0.03529784744206	0.31606797588555
AFDN->F11R	AFDN->F11R	AFDN	F11R	-0.022674356260694	0.620767189962107
AFDN->NECTIN1	AFDN->NECTIN1	AFDN	NECTIN1	-0.0325676375012238	0.670648058681881
AFDN->NECTIN2	AFDN->NECTIN2	AFDN	NECTIN2	-0.0406426436786968	0.709279249381145
AFDN->NECTIN3	AFDN->NECTIN3	AFDN	NECTIN3	0.00642736923571838	0.465280039066257
AFDN->NECTIN4	AFDN->NECTIN4	AFDN	NECTIN4	0.0933632960198425	0.102390557105314
AGRN->ATP1A3	AGRN->ATP1A3	AGRN	ATP1A3	-0.00236469113320109	0.512777022816544
AGRN->DAG1	AGRN->DAG1	AGRN	DAG1	0.286354078763946	3.97165055498e-05
AGRN->LRP4	AGRN->LRP4	AGRN	LRP4	0.00766752607359818	0.458601886971626
AGRN->MUSK	AGRN->MUSK	AGRN	MUSK	0.0862170087976539	0.120859693741246
AGRP->MC3R	AGRP->MC3R	AGRP	MC3R	0.106126802950562	0.0746943488290917
AGRP->MC4R	AGRP->MC4R	AGRP	MC4R	0.074184724710704	0.157132840587477
AGRP->MC5R	AGRP->MC5R	AGRP	MC5R	-0.0845247719460686	0.874318904246493
AGRP->SDC3	AGRP->SDC3	AGRP	SDC3	-0.000985598329051839	0.505336453328233
AGT->AGTR1	AGT->AGTR1	AGT	AGTR1	0.172615925579384	0.00923620365951421
AGT->AGTR2	AGT->AGTR2	AGT	AGTR2	0.136245745117827	0.0318499819434435
AGT->LRP2	AGT->LRP2	AGT	LRP2	0.0207413996715004	0.389355865119165
AGT->MAS1	AGT->MAS1	AGT	MAS1	0.0841600660920074	0.126710367791296
AHSG->INSR	AHSG->INSR	AHSG	INSR	-0.00716028063003756	0.538635270230651
ALB->LRP2	ALB->LRP2	ALB	LRP2	0.0493629043913674	0.251545488527002
ALCAM->CD6	ALCAM->CD6	ALCAM	CD6	0.168215776301606	0.0108645334468542
ALCAM->CHL1	ALCAM->CHL1	ALCAM	CHL1	-0.0184317230402153	0.59859101936867
ALCAM->L1CAM	ALCAM->L1CAM	ALCAM	L1CAM	-0.0791994364277212	0.85871045396077
ALCAM->NRP1	ALCAM->NRP1	ALCAM	NRP1	0.314113224507223	6.32493570554187e-06
ALKAL1->ALK	ALKAL1->ALK	ALKAL1	ALK	0.0107921668673775	0.441882713231747
ALKAL1->LTK	ALKAL1->LTK	ALKAL1	LTK	-0.22063695574132	0.998736536134108
ALKAL2->ALK	ALKAL2->ALK	ALKAL2	ALK	0.0170386439578011	0.408724850099289
ALKAL2->LTK	ALKAL2->LTK	ALKAL2	LTK	0.0660127092764664	0.185172219246093
AMBN->CD63	AMBN->CD63	AMBN	CD63	0.00207285869888564	0.488799381530939
AMELX->CD63	AMELX->CD63	AMELX	CD63	-0.0397955301624118	0.705157860845987
AMELX->LAMP1	AMELX->LAMP1	AMELX	LAMP1	0.00355638772096977	0.480788051448163
AMELX->LAMP2	AMELX->LAMP2	AMELX	LAMP2	-0.0777056166050473	0.854258030461566
AMELY->CD63	AMELY->CD63	AMELY	CD63	0.0544398153023124	0.230256478486183
AMELY->LAMP1	AMELY->LAMP1	AMELY	LAMP1	-0.0723791105603344	0.836889303041594
AMELY->LAMP2	AMELY->LAMP2	AMELY	LAMP2	0.0647240651035717	0.189887097384598
AMH->ACVR1	AMH->ACVR1	AMH	ACVR1	0.107323436592159	0.0724142161658183
AMH->AMHR2	AMH->AMHR2	AMH	AMHR2	0.0526348915957946	0.237768269491418
AMH->EGFR	AMH->EGFR	AMH	EGFR	-0.0606464949934538	0.794543886943045
ANG->PLXNB2	ANG->PLXNB2	ANG	PLXNB2	-0.00305190475968465	0.516509554069398
ANGPT1->ITGA5	ANGPT1->ITGA5	ANGPT1	ITGA5	0.335036607972217	1.47483495465949e-06
ANGPT1->ITGB1	ANGPT1->ITGB1	ANGPT1	ITGB1	0.299758961998051	1.75521027267003e-05
ANGPT1->TEK	ANGPT1->TEK	ANGPT1	TEK	0.264400505387223	0.000139219992920598
ANGPT1->TIE1	ANGPT1->TIE1	ANGPT1	TIE1	0.210184205250619	0.00202379801884597
ANGPT2->TEK	ANGPT2->TEK	ANGPT2	TEK	0.340889276373147	1.11464410052999e-06
ANGPT2->TIE1	ANGPT2->TIE1	ANGPT2	TIE1	0.388446027535212	2.77599648031154e-08
ANGPT4->TEK	ANGPT4->TEK	ANGPT4	TEK	0.0781709449766483	0.144448053782713
ANGPTL1->TEK	ANGPTL1->TEK	ANGPTL1	TEK	0.534695019325	0
ANGPTL2->ITGA5	ANGPTL2->ITGA5	ANGPTL2	ITGA5	0.670538047494461	6.01929086369951e-26
ANGPTL2->ITGB1	ANGPTL2->ITGB1	ANGPTL2	ITGB1	0.552429102326211	1.48882246208943e-16
ANGPTL2->LILRB2	ANGPTL2->LILRB2	ANGPTL2	LILRB2	-0.0642989584067295	0.80837179829817
ANGPTL3->ITGA5	ANGPTL3->ITGA5	ANGPTL3	ITGA5	0.0369305996397175	0.308382072693819
ANGPTL3->ITGAV	ANGPTL3->ITGAV	ANGPTL3	ITGAV	-0.085474046394328	0.876970768914334
ANGPTL3->ITGB3	ANGPTL3->ITGB3	ANGPTL3	ITGB3	-0.0163943215709549	0.587880573701127
ANOS1->FGFR1	ANOS1->FGFR1	ANOS1	FGFR1	0.227882082531039	0.000900391353152668
ANOS1->SDC2	ANOS1->SDC2	ANOS1	SDC2	0.229726466159104	0.000824625211283629
ANPEP->SELE	ANPEP->SELE	ANPEP	SELE	0.424201905086976	8.01161855468962e-10
ANXA1->DYSF	ANXA1->DYSF	ANXA1	DYSF	0.206124544148001	0.00238188677961719
ANXA1->EGFR	ANXA1->EGFR	ANXA1	EGFR	0.203438887026194	0.00267624080404692
ANXA1->FPR1	ANXA1->FPR1	ANXA1	FPR1	0.272758382756312	8.27687425384706e-05
ANXA1->FPR2	ANXA1->FPR2	ANXA1	FPR2	0.120176420127374	0.0511435091816748
ANXA1->FPR3	ANXA1->FPR3	ANXA1	FPR3	0.233465710839209	0.000670589194530039
ANXA2->ROBO4	ANXA2->ROBO4	ANXA2	ROBO4	0.0830560462569482	0.129861555301673
ANXA2->TLR2	ANXA2->TLR2	ANXA2	TLR2	0.0487325690361743	0.254281947125428
APLN->APLNR	APLN->APLNR	APLN	APLNR	0.105640530247059	0.0756362939345689
APOB->ENO1	APOB->ENO1	APOB	ENO1	-0.0163003873937228	0.587385135234398
APOB->LDLR	APOB->LDLR	APOB	LDLR	0.0905671355657276	0.109466083632739
APOB->LRP2	APOB->LRP2	APOB	LRP2	-0.077998405512637	0.85516723939647
APOB->LSR	APOB->LSR	APOB	LSR	0.00916317386905622	0.450563524917694
APOB->OLR1	APOB->OLR1	APOB	OLR1	-0.104078997058124	0.921346081588226
APOD->LEPR	APOD->LEPR	APOD	LEPR	-0.0177669696055121	0.595104119053379
APOE->LDLR	APOE->LDLR	APOE	LDLR	-0.00451636184609276	0.524392088782223
APOE->LRP1	APOE->LRP1	APOE	LRP1	0.0324056482606195	0.330298116406924
APOE->LRP2	APOE->LRP2	APOE	LRP2	0.0165417642253052	0.411342047618998
APOE->LRP5	APOE->LRP5	APOE	LRP5	-0.123152222464979	0.952996636165676
APOE->LRP8	APOE->LRP8	APOE	LRP8	-0.0084051557343236	0.54532572693359
APOE->SCARB1	APOE->SCARB1	APOE	SCARB1	0.346967862441365	6.1208405562213e-07
APOE->SORL1	APOE->SORL1	APOE	SORL1	0.23617051631662	0.000586727151265299
APOE->VLDLR	APOE->VLDLR	APOE	VLDLR	0.246191617789526	0.000352973918726474
APP->CAV1	APP->CAV1	APP	CAV1	0.152484276582948	0.0189091925124493
APP->CD74	APP->CD74	APP	CD74	-0.112679904330758	0.937188778033188
APP->FPR2	APP->FPR2	APP	FPR2	-0.0976133974236441	0.907580599591576
APP->GPC1	APP->GPC1	APP	GPC1	0.368314459016546	1.42084767923254e-07
APP->LRP1	APP->LRP1	APP	LRP1	0.102570342800967	0.081791777972967
APP->NCSTN	APP->NCSTN	APP	NCSTN	0.209572172668433	0.00204674526446185
APP->TNFRSF21	APP->TNFRSF21	APP	TNFRSF21	0.235881780307513	0.000595197329607465
AREG->EGFR	AREG->EGFR	AREG	EGFR	0.0309694203432344	0.337244718180027
AREG->ERBB3	AREG->ERBB3	AREG	ERBB3	-0.0993365627141718	0.911411431038177
ARF1->CHRM3	ARF1->CHRM3	ARF1	CHRM3	0.0862729557226711	0.120706595480552
ARF1->INSR	ARF1->INSR	ARF1	INSR	0.118120797859482	0.0541677852724153
ARF1->PLD2	ARF1->PLD2	ARF1	PLD2	0.14907738686371	0.0211376057153861
ARTN->GFRA1	ARTN->GFRA1	ARTN	GFRA1	0.0717174307307134	0.1651795373105
ARTN->GFRA3	ARTN->GFRA3	ARTN	GFRA3	0.204717449116313	0.00253227043972163
ARTN->RET	ARTN->RET	ARTN	RET	-0.0217064744578976	0.615761881458426
ASIP->ATRN	ASIP->ATRN	ASIP	ATRN	-0.083164171589219	0.87058498370246
ASIP->F11R	ASIP->F11R	ASIP	F11R	0.20218752476817	0.002861285730178
ASIP->MC1R	ASIP->MC1R	ASIP	MC1R	0.100321322139008	0.0865332265426583
ASIP->MC2R	ASIP->MC2R	ASIP	MC2R	-0.084933959317261	0.875597143956845
ASIP->MC3R	ASIP->MC3R	ASIP	MC3R	0.051796668076271	0.241301625854789
ASIP->MC4R	ASIP->MC4R	ASIP	MC4R	-0.00329620786903228	0.517807394722437
ASIP->MC5R	ASIP->MC5R	ASIP	MC5R	-0.108189432911774	0.929202631054956
AVP->AVPR1A	AVP->AVPR1A	AVP	AVPR1A	0.145979650219562	0.0233981602774321
AVP->AVPR1B	AVP->AVPR1B	AVP	AVPR1B	0.0360736616207218	0.312483959157536
AVP->AVPR2	AVP->AVPR2	AVP	AVPR2	-0.236310707132596	0.999417345430734
AVP->OXTR	AVP->OXTR	AVP	OXTR	-0.0694143146801611	0.826760105591228
AZGP1->ITGAV	AZGP1->ITGAV	AZGP1	ITGAV	0.220837947023401	0.00122677633928861
B2M->CD1A	B2M->CD1A	B2M	CD1A	0.119245387171731	0.0524963308860747
B2M->CD1B	B2M->CD1B	B2M	CD1B	0.264250504338482	0.000133903210458419
B2M->HLA-F	B2M->HLA-F	B2M	HLA-F	0.540455007228871	8.46356553274355e-16
B2M->LILRB1	B2M->LILRB1	B2M	LILRB1	0.10591130823088	0.0751106762162999
BAG6->NCR3	BAG6->NCR3	BAG6	NCR3	-0.314963471320208	0.99999337465092
BDNF->NGFR	BDNF->NGFR	BDNF	NGFR	0.21581163407526	0.00154630880664992
BDNF->NTRK2	BDNF->NTRK2	BDNF	NTRK2	0.0564084871485251	0.222040134329097
BDNF->SORT1	BDNF->SORT1	BDNF	SORT1	-0.0342974098845392	0.678940383626875
BGN->FGFR3	BGN->FGFR3	BGN	FGFR3	0.0643373388377355	0.191485965857094
BGN->TLR2	BGN->TLR2	BGN	TLR2	0.0196514307082129	0.395031517383924
BGN->TLR4	BGN->TLR4	BGN	TLR4	0.109749627252985	0.0679540574529894
BMP10->ACVR2A	BMP10->ACVR2A	BMP10	ACVR2A	-0.0912420176522054	0.892247932723619
BMP10->ACVRL1	BMP10->ACVRL1	BMP10	ACVRL1	-0.019047139502326	0.601812207108581
BMP10->BMPR1A	BMP10->BMPR1A	BMP10	BMPR1A	-0.00270223773817695	0.514600114932179
BMP10->BMPR1B	BMP10->BMPR1B	BMP10	BMPR1B	0.0807361503257979	0.136657401244297
BMP10->BMPR2	BMP10->BMPR2	BMP10	BMPR2	-0.00712391177352379	0.538439637030432
BMP10->ENG	BMP10->ENG	BMP10	ENG	-0.0416833342191794	0.713928482348373
BMP15->ACVR2A	BMP15->ACVR2A	BMP15	ACVR2A	-0.076081326353027	0.848990373604426
BMP15->BMPR1A	BMP15->BMPR1A	BMP15	BMPR1A	-0.0550890978507572	0.77241317729449
BMP15->BMPR1B	BMP15->BMPR1B	BMP15	BMPR1B	0.0044496495854329	0.475967776771814
BMP15->BMPR2	BMP15->BMPR2	BMP15	BMPR2	-0.12835908991096	0.959595682968525
BMP2->ACVR2A	BMP2->ACVR2A	BMP2	ACVR2A	0.213024444143989	0.00178435671385296
BMP2->ACVR2B	BMP2->ACVR2B	BMP2	ACVR2B	-0.146240599751036	0.976764322313831
BMP2->BMPR1A	BMP2->BMPR1A	BMP2	BMPR1A	0.0037587009124011	0.479681191715194
BMP2->BMPR1B	BMP2->BMPR1B	BMP2	BMPR1B	-0.114924362053247	0.940852836937022
BMP2->BMPR2	BMP2->BMPR2	BMP2	BMPR2	0.131118145918905	0.0372341211377145
BMP2->ENG	BMP2->ENG	BMP2	ENG	0.443518003512973	1.14889287353283e-10
BMP2->HJV	BMP2->HJV	BMP2	HJV	-0.0532139177300468	0.764839132392984
BMP2->RGMB	BMP2->RGMB	BMP2	RGMB	0.101490519327331	0.0839708635816552
BMP3->ACVR2B	BMP3->ACVR2B	BMP3	ACVR2B	0.071594380874729	0.165753811477713
BMP4->BMPR1A	BMP4->BMPR1A	BMP4	BMPR1A	-0.055448064935731	0.774064827380229
BMP4->BMPR1B	BMP4->BMPR1B	BMP4	BMPR1B	-0.179904880858656	0.992997143665274
BMP4->BMPR2	BMP4->BMPR2	BMP4	BMPR2	0.199563613984866	0.00319718846735083
BMP4->CFC1	BMP4->CFC1	BMP4	CFC1	-0.0155802861685215	0.583667095484698
BMP4->RGMB	BMP4->RGMB	BMP4	RGMB	-0.00334655856477488	0.518101984116397
BMP5->HJV	BMP5->HJV	BMP5	HJV	0.0815342511737198	0.134158028085683
BMP6->ACVR1	BMP6->ACVR1	BMP6	ACVR1	0.081763044197293	0.133620058786457
BMP6->ACVR2A	BMP6->ACVR2A	BMP6	ACVR2A	0.277779409563882	6.1846170081735e-05
BMP6->BMPR1A	BMP6->BMPR1A	BMP6	BMPR1A	-0.0313890369152004	0.664694042410485
BMP6->BMPR1B	BMP6->BMPR1B	BMP6	BMPR1B	-0.103968132601796	0.921055582396206
BMP6->BMPR2	BMP6->BMPR2	BMP6	BMPR2	0.108124010146924	0.0709185467590963
BMP6->HJV	BMP6->HJV	BMP6	HJV	-0.096336919999134	0.904571457357378
BMP7->ACVR1	BMP7->ACVR1	BMP7	ACVR1	0.136401972884071	0.0316968327596707
BMP7->ACVR2A	BMP7->ACVR2A	BMP7	ACVR2A	0.0519318249102924	0.240729993694957
BMP7->ACVR2B	BMP7->ACVR2B	BMP7	ACVR2B	0.125454510699635	0.0439868497842521
BMP7->BMPR1A	BMP7->BMPR1A	BMP7	BMPR1A	0.0914536836172041	0.107218464745796
BMP7->BMPR1B	BMP7->BMPR1B	BMP7	BMPR1B	-0.0319839544069434	0.667628207395982
BMP7->BMPR2	BMP7->BMPR2	BMP7	BMPR2	0.13379993090553	0.0343276339672645
BMP7->ENG	BMP7->ENG	BMP7	ENG	0.0423267250567347	0.283110712204554
BMP7->HJV	BMP7->HJV	BMP7	HJV	-0.015711768767523	0.584277460846089
BMP8A->ACVR2A	BMP8A->ACVR2A	BMP8A	ACVR2A	-0.109955289082424	0.932462816092236
BMP8A->ACVR2B	BMP8A->ACVR2B	BMP8A	ACVR2B	0.112543766813217	0.0630442667070241
BMP8A->BMPR1A	BMP8A->BMPR1A	BMP8A	BMPR1A	-0.0339830947041573	0.677567825294007
BMP8A->BMPR2	BMP8A->BMPR2	BMP8A	BMPR2	-0.123416119241546	0.953359652610153
BMP8A->TGFBR1	BMP8A->TGFBR1	BMP8A	TGFBR1	-0.0382798185454732	0.698193961054465
BMP8A->TGFBR2	BMP8A->TGFBR2	BMP8A	TGFBR2	-0.0691196285124179	0.825901351675748
BSG->SELE	BSG->SELE	BSG	SELE	-0.250943405023101	0.999714230701957
BSG->SLC16A1	BSG->SLC16A1	BSG	SLC16A1	0.104190890908158	0.0784338206969622
BSG->SLC16A7	BSG->SLC16A7	BSG	SLC16A7	-0.165823888404534	0.988101431463488
BST2->LILRA4	BST2->LILRA4	BST2	LILRA4	0.151594141411257	0.019438635894785
BTC->EGFR	BTC->EGFR	BTC	EGFR	0.156044365911539	0.01676170787849
BTC->ERBB2	BTC->ERBB2	BTC	ERBB2	0.0802027143583121	0.138115222323283
BTC->ERBB3	BTC->ERBB3	BTC	ERBB3	-0.0255407037190718	0.635469733980148
BTC->ERBB4	BTC->ERBB4	BTC	ERBB4	0.0784442988787078	0.143604013290962
BTLA->CD79A	BTLA->CD79A	BTLA	CD79A	0.868476238874721	0
BTLA->TNFRSF14	BTLA->TNFRSF14	BTLA	TNFRSF14	0.156242700645374	0.0166024076507707
BTLA->VTCN1	BTLA->VTCN1	BTLA	VTCN1	-0.0203367167252034	0.608539543295567
C1QA->CD33	C1QA->CD33	C1QA	CD33	0.681758059981789	4.52436597088208e-27
C1QA->CD93	C1QA->CD93	C1QA	CD93	0.294761723822311	2.21312744606347e-05
C1QA->CSPG4	C1QA->CSPG4	C1QA	CSPG4	-0.178249017314218	0.992536188897725
C1QB->CD33	C1QB->CD33	C1QB	CD33	0.703506438347209	2.12482851681456e-29
C1QB->LRP1	C1QB->LRP1	C1QB	LRP1	0.176346133404258	0.00802607765882421
C1QTNF1->AVPR2	C1QTNF1->AVPR2	C1QTNF1	AVPR2	-0.0977999783672113	0.907912284742191
C3->C3AR1	C3->C3AR1	C3	C3AR1	0.469576528400058	7.67807821621534e-12
C3->C5AR2	C3->C5AR2	C3	C5AR2	0.0136846306194136	0.426463926130414
C3->CD19	C3->CD19	C3	CD19	0.391735889363082	1.60907823397053e-08
C3->CD46	C3->CD46	C3	CD46	-0.0128015888926705	0.568910732319117
C3->CR1	C3->CR1	C3	CR1	0.526838206155094	0
C3->CR2	C3->CR2	C3	CR2	0.402531598357025	8.29791112892631e-09
C3->ITGAM	C3->ITGAM	C3	ITGAM	0.562353314155971	0
C3->ITGAX	C3->ITGAX	C3	ITGAX	0.41991990265235	1.72161029303062e-09
C3->ITGB2	C3->ITGB2	C3	ITGB2	0.548625803654266	0
C3->LRP1	C3->LRP1	C3	LRP1	0.454682736495971	3.53242198010123e-11
C3->NRP1	C3->NRP1	C3	NRP1	0.572013483208929	0
C4A->C3AR1	C4A->C3AR1	C4A	C3AR1	0.0677377394644947	0.178974943963844
C4A->C5AR2	C4A->C5AR2	C4A	C5AR2	0.120085524279175	0.0512743595948804
C4A->CR1	C4A->CR1	C4A	CR1	0.104280405988186	0.0782551007453628
C4A->NRP1	C4A->NRP1	C4A	NRP1	0.10249756397764	0.0818727953591464
C4B->CD46	C4B->CD46	C4B	CD46	0.0203506939749824	0.391291328630717
C4B->CR1	C4B->CR1	C4B	CR1	0.0761428324995687	0.150665266569788
C4BPA->BMPR2	C4BPA->BMPR2	C4BPA	BMPR2	-0.17239043362208	0.990685818041203
C4BPA->CD40	C4BPA->CD40	C4BPA	CD40	0.203735674653456	0.00264218332863944
C4BPA->LRP1	C4BPA->LRP1	C4BPA	LRP1	-0.140417719170217	0.972037165228352
C5->C5AR1	C5->C5AR1	C5	C5AR1	0.0351589453621974	0.31688797007737
C5->C5AR2	C5->C5AR2	C5	C5AR2	-0.0492585160623986	0.747828914236178
CADM1->CADM1	CADM1->CADM1	CADM1	CADM1	1	0
CADM1->CADM3	CADM1->CADM3	CADM1	CADM3	-0.0117180889080986	0.563063739233983
CADM1->CRTAM	CADM1->CRTAM	CADM1	CRTAM	-0.0964413543078558	0.904812821826861
CADM1->NECTIN3	CADM1->NECTIN3	CADM1	NECTIN3	0.213474916417609	0.00171905576009044
CADM3->CADM1	CADM3->CADM1	CADM3	CADM1	-0.0117180889080986	0.563063739233983
CADM3->CADM3	CADM3->CADM3	CADM3	CADM3	1	0
CADM3->NECTIN1	CADM3->NECTIN1	CADM3	NECTIN1	-0.107303404836612	0.927605318652092
CADM3->NECTIN3	CADM3->NECTIN3	CADM3	NECTIN3	0.0229634153732825	0.377751432985052
CALCA->CALCR	CALCA->CALCR	CALCA	CALCR	-0.14458470558842	0.975519873740267
CALCA->CALCRL	CALCA->CALCRL	CALCA	CALCRL	-0.153112818425585	0.981529787802143
CALCA->RAMP1	CALCA->RAMP1	CALCA	RAMP1	-0.0236627519359967	0.62585789666685
CALCA->RAMP2	CALCA->RAMP2	CALCA	RAMP2	-0.0508772011618311	0.754972723333221
CALCB->CALCR	CALCB->CALCR	CALCB	CALCR	0.010223377630911	0.444925807243488
CALCB->CALCRL	CALCB->CALCRL	CALCB	CALCRL	-0.0629813477527344	0.803449958259351
CALCB->RAMP1	CALCB->RAMP1	CALCB	RAMP1	-0.0458755460652994	0.733131512088586
CALR->ITGA3	CALR->ITGA3	CALR	ITGA3	0.199037893999883	0.00322951343957666
CALR->ITGAV	CALR->ITGAV	CALR	ITGAV	0.158108661912293	0.0155670704922132
CALR->LRP1	CALR->LRP1	CALR	LRP1	0.144588244456012	0.0244773295785655
CALR->MTNR1A	CALR->MTNR1A	CALR	MTNR1A	0.00523106675539383	0.471753879858319
CALR->SCARF1	CALR->SCARF1	CALR	SCARF1	0.113841439934496	0.0609125948265163
CALR->TSHR	CALR->TSHR	CALR	TSHR	0.0141872871093257	0.423795081570559
CAMP->FPR2	CAMP->FPR2	CAMP	FPR2	0.0994279426916998	0.0883928259076083
CCK->CCKAR	CCK->CCKAR	CCK	CCKAR	0.00116556148127025	0.493701368563283
CCK->CCKBR	CCK->CCKBR	CCK	CCKBR	0.0887271608334227	0.114123791067768
CCL1->CCR8	CCL1->CCR8	CCL1	CCR8	0.134880702395708	0.0332140762279308
CCL11->ACKR2	CCL11->ACKR2	CCL11	ACKR2	0.0430091986069216	0.279819992739505
CCL11->ACKR4	CCL11->ACKR4	CCL11	ACKR4	0.06298784553054	0.196354352690601
CCL11->CCR2	CCL11->CCR2	CCL11	CCR2	0.0807994815584948	0.136332013812959
CCL11->CCR3	CCL11->CCR3	CCL11	CCR3	-0.126265682622419	0.957040173495854
CCL11->CCR5	CCL11->CCR5	CCL11	CCR5	0.0925259570420861	0.104442533324531
CCL11->CXCR3	CCL11->CXCR3	CCL11	CXCR3	-0.0298616712278951	0.657258081820478
CCL13->ACKR2	CCL13->ACKR2	CCL13	ACKR2	0.36427992311028	1.59934772201892e-07
CCL13->ACKR4	CCL13->ACKR4	CCL13	ACKR4	0.369675074094784	1.03551978777919e-07
CCL13->CCR2	CCL13->CCR2	CCL13	CCR2	0.411027330551882	2.81342479170788e-09
CCL13->CCR3	CCL13->CCR3	CCL13	CCR3	0.166158714973147	0.0117071597094408
CCL13->CCR5	CCL13->CCR5	CCL13	CCR5	0.0439435327422586	0.275735422342209
CCL13->CXCR3	CCL13->CXCR3	CCL13	CXCR3	0.367616226294268	1.22351045616619e-07
CCL14->ACKR2	CCL14->ACKR2	CCL14	ACKR2	0.673497475395008	0
CCL14->CCR1	CCL14->CCR1	CCL14	CCR1	0.344186415154157	8.78587442694346e-07
CCL14->CCR3	CCL14->CCR3	CCL14	CCR3	0.127655031260344	0.0412541449750469
CCL14->CCR5	CCL14->CCR5	CCL14	CCR5	-0.00169425937926887	0.50916929176957
CCL15->CCR1	CCL15->CCR1	CCL15	CCR1	0.37952808768748	5.79743253597187e-08
CCL15->CCR3	CCL15->CCR3	CCL15	CCR3	0.125514128929689	0.0439094866670844
CCL16->CCR1	CCL16->CCR1	CCL16	CCR1	0.213729375399205	0.00172904148232546
CCL16->CCR2	CCL16->CCR2	CCL16	CCR2	0.0257309232641301	0.363570759042287
CCL16->CCR5	CCL16->CCR5	CCL16	CCR5	-0.0214845516553296	0.6146114861365
CCL16->CCR8	CCL16->CCR8	CCL16	CCR8	-0.0500958091090918	0.751624722034121
CCL16->HRH4	CCL16->HRH4	CCL16	HRH4	0.172511410841582	0.00932241155876461
CCL17->ACKR1	CCL17->ACKR1	CCL17	ACKR1	0.3782976080804	5.08411251497083e-08
CCL17->ACKR2	CCL17->ACKR2	CCL17	ACKR2	0.266550732205381	0.000123677519637009
CCL17->CCR4	CCL17->CCR4	CCL17	CCR4	0.346655539444913	7.33920255840387e-07
CCL17->CCR8	CCL17->CCR8	CCL17	CCR8	0.159826378042697	0.0147110610582931
CCL18->CCR3	CCL18->CCR3	CCL18	CCR3	0.267869214738285	0.000114963510958954
CCL18->CCR8	CCL18->CCR8	CCL18	CCR8	0.106921100848995	0.0731198909828559
CCL18->PITPNM3	CCL18->PITPNM3	CCL18	PITPNM3	0.120173118515703	0.0511482574468009
CCL19->ACKR2	CCL19->ACKR2	CCL19	ACKR2	0.504246140476322	1.08765082244978e-13
CCL19->ACKR4	CCL19->ACKR4	CCL19	ACKR4	0.240984964723142	0.000460829458560279
CCL19->CCR10	CCL19->CCR10	CCL19	CCR10	-0.16658670914907	0.988472650008108
CCL19->CCR7	CCL19->CCR7	CCL19	CCR7	0.898129460312496	7.25207647143677e-68
CCL19->CCRL2	CCL19->CCRL2	CCL19	CCRL2	0.38159754728452	3.85116194724796e-08
CCL19->CXCR3	CCL19->CXCR3	CCL19	CXCR3	0.683294100533948	3.14602966732607e-27
CCL2->ACKR1	CCL2->ACKR1	CCL2	ACKR1	0.42114479690543	1.0774786103153e-09
CCL2->ACKR2	CCL2->ACKR2	CCL2	ACKR2	0.339083281232772	1.09894871708433e-06
CCL2->ACKR4	CCL2->ACKR4	CCL2	ACKR4	0.236857944630261	0.000567003912996327
CCL2->CCR1	CCL2->CCR1	CCL2	CCR1	0.679659413610755	7.40618839788826e-27
CCL2->CCR10	CCL2->CCR10	CCL2	CCR10	-0.122738286223683	0.952437233566855
CCL2->CCR2	CCL2->CCR2	CCL2	CCR2	0.47049241242792	6.17043192920254e-12
CCL2->CCR3	CCL2->CCR3	CCL2	CCR3	0.148744293993785	0.0213715333493038
CCL2->CCR4	CCL2->CCR4	CCL2	CCR4	0.232156535839409	0.000714998787965495
CCL2->CCR5	CCL2->CCR5	CCL2	CCR5	0.123181199586565	0.0469644003183837
CCL20->ACKR4	CCL20->ACKR4	CCL20	ACKR4	0.17625985481773	0.00810200223841363
CCL20->CCR6	CCL20->CCR6	CCL20	CCR6	0.387136869489811	3.0970451707658e-08
CCL20->CXCR3	CCL20->CXCR3	CCL20	CXCR3	0.220230408086196	0.00128744041167312
CCL21->ACKR2	CCL21->ACKR2	CCL21	ACKR2	0.386338693359566	3.30998756644645e-08
CCL21->ACKR4	CCL21->ACKR4	CCL21	ACKR4	0.228594473376257	0.000870403606413582
CCL21->CCR10	CCL21->CCR10	CCL21	CCR10	-0.17733776557306	0.992222592441273
CCL21->CCR7	CCL21->CCR7	CCL21	CCR7	0.839174969345747	0
CCL21->CXCR3	CCL21->CXCR3	CCL21	CXCR3	0.618660164390715	0
CCL22->ACKR2	CCL22->ACKR2	CCL22	ACKR2	0.397335993920434	1.30393169415604e-08
CCL22->CCR4	CCL22->CCR4	CCL22	CCR4	0.427677876254726	8.25373322508715e-10
CCL23->CCR1	CCL23->CCR1	CCL23	CCR1	0.555121241648756	0
CCL24->CCR2	CCL24->CCR2	CCL24	CCR2	0.144243294527924	0.0247854792258734
CCL24->CCR3	CCL24->CCR3	CCL24	CCR3	0.0929586132622186	0.103378602170438
CCL25->ACKR2	CCL25->ACKR2	CCL25	ACKR2	0.0394882721258433	0.296121651404056
CCL25->ACKR4	CCL25->ACKR4	CCL25	ACKR4	0.0456014061327154	0.268101587167698
CCL25->CCR10	CCL25->CCR10	CCL25	CCR10	0.0025446526395293	0.486242525636079
CCL25->CCR9	CCL25->CCR9	CCL25	CCR9	0.0479418524959322	0.257736469319494
CCL26->CCR1	CCL26->CCR1	CCL26	CCR1	0.0927105818946426	0.103987567789746
CCL26->CCR2	CCL26->CCR2	CCL26	CCR2	0.0969084661684282	0.094025449308643
CCL26->CCR3	CCL26->CCR3	CCL26	CCR3	-0.00897108942649739	0.548415188153371
CCL27->ACKR2	CCL27->ACKR2	CCL27	ACKR2	0.0462578500529165	0.265173491296817
CCL27->CCR10	CCL27->CCR10	CCL27	CCR10	-0.0253001319414982	0.634242998015706
CCL28->ACKR2	CCL28->ACKR2	CCL28	ACKR2	-0.439827683470947	0.999999999752198
CCL28->CCR10	CCL28->CCR10	CCL28	CCR10	0.0707607383129205	0.16843173769751
CCL28->CCR3	CCL28->CCR3	CCL28	CCR3	-0.133952790119773	0.965816286435796
CCL3->ACKR2	CCL3->ACKR2	CCL3	ACKR2	0.154856426203675	0.017454001202606
CCL3->CCR1	CCL3->CCR1	CCL3	CCR1	0.506689853558924	0
CCL3->CCR3	CCL3->CCR3	CCL3	CCR3	0.0703430012727925	0.169864549298814
CCL3->CCR4	CCL3->CCR4	CCL3	CCR4	0.263507219484449	0.000146196562960813
CCL3->CCR5	CCL3->CCR5	CCL3	CCR5	0.097492179086107	0.0926976214848613
CCL3L1->ACKR2	CCL3L1->ACKR2	CCL3L1	ACKR2	0.210544130468229	0.00199193052684919
CCL3L1->CCR1	CCL3L1->CCR1	CCL3L1	CCR1	0.522161043223662	0
CCL3L1->CCR3	CCL3L1->CCR3	CCL3L1	CCR3	0.105956948841199	0.074964276288248
CCL3L1->CCR5	CCL3L1->CCR5	CCL3L1	CCR5	0.0567572229811319	0.220632576152261
CCL3L3->ACKR2	CCL3L3->ACKR2	CCL3L3	ACKR2	0.234210007333949	0.000646481147897599
CCL3L3->CCR5	CCL3L3->CCR5	CCL3L3	CCR5	0.105236313148535	0.0764261002794833
CCL4->ACKR2	CCL4->ACKR2	CCL4	ACKR2	0.0968115366343072	0.0943352188131549
CCL4->CCR1	CCL4->CCR1	CCL4	CCR1	0.124634887866006	0.0450424774672555
CCL4->CCR3	CCL4->CCR3	CCL4	CCR3	0.129116238649194	0.0395101222902248
CCL4->CCR5	CCL4->CCR5	CCL4	CCR5	0.0708801247990066	0.168183295650274
CCL4->CCR8	CCL4->CCR8	CCL4	CCR8	0.0748821967010962	0.154862472829204
CCL4L1->CCR1	CCL4L1->CCR1	CCL4L1	CCR1	0.540815612921875	0
CCL4L1->CCR3	CCL4L1->CCR3	CCL4L1	CCR3	0.136332399330502	0.0317867973809995
CCL4L1->CCR5	CCL4L1->CCR5	CCL4L1	CCR5	0.109765069537366	0.0678803969652388
CCL5->ACKR1	CCL5->ACKR1	CCL5	ACKR1	0.45158721574293	4.91982802041887e-11
CCL5->ACKR2	CCL5->ACKR2	CCL5	ACKR2	0.30958510692856	9.40760898105771e-06
CCL5->CCR1	CCL5->CCR1	CCL5	CCR1	0.494137228482579	0
CCL5->CCR3	CCL5->CCR3	CCL5	CCR3	0.139528833646481	0.0287837359280499
CCL5->CCR4	CCL5->CCR4	CCL5	CCR4	0.434536969261827	4.22148967968304e-10
CCL5->CCR5	CCL5->CCR5	CCL5	CCR5	0.193620185650546	0.00409161407292873
CCL5->CXCR3	CCL5->CXCR3	CCL5	CXCR3	0.847516655865802	0
CCL5->GPR75	CCL5->GPR75	CCL5	GPR75	-0.0541389321312257	0.768500514448381
CCL5->SDC1	CCL5->SDC1	CCL5	SDC1	-0.0861051149476197	0.878838816943483
CCL5->SDC4	CCL5->SDC4	CCL5	SDC4	0.00863540787639459	0.453397875478323
CCL7->ACKR1	CCL7->ACKR1	CCL7	ACKR1	-0.196430860926494	0.996396561783838
CCL7->ACKR2	CCL7->ACKR2	CCL7	ACKR2	-0.142939797817059	0.974190834799236
CCL7->ACKR4	CCL7->ACKR4	CCL7	ACKR4	0.0449748215408865	0.271080503594081
CCL7->CCR1	CCL7->CCR1	CCL7	CCR1	0.399924658105894	7.78012764603682e-09
CCL7->CCR10	CCL7->CCR10	CCL7	CCR10	-0.0283874829886333	0.649740981152422
CCL7->CCR2	CCL7->CCR2	CCL7	CCR2	0.0739683964997803	0.157841407625976
CCL7->CCR3	CCL7->CCR3	CCL7	CCR3	0.110960520567743	0.0658082427139301
CCL7->CCR5	CCL7->CCR5	CCL7	CCR5	0.080627016129981	0.136982928570272
CCL7->CXCR3	CCL7->CXCR3	CCL7	CXCR3	0.072110025274043	0.164013948389994
CCL8->ACKR1	CCL8->ACKR1	CCL8	ACKR1	0.195358543363844	0.00376810667783695
CCL8->ACKR2	CCL8->ACKR2	CCL8	ACKR2	0.115467047478926	0.0582775527209851
CCL8->ACKR4	CCL8->ACKR4	CCL8	ACKR4	0.1766786066785	0.00792525387210617
CCL8->CCR1	CCL8->CCR1	CCL8	CCR1	0.566701586888707	1.70963588378912e-17
CCL8->CCR2	CCL8->CCR2	CCL8	CCR2	0.420473040796096	1.14951382218767e-09
CCL8->CCR3	CCL8->CCR3	CCL8	CCR3	0.101554905638485	0.083907927774639
CCL8->CCR5	CCL8->CCR5	CCL8	CCR5	0.102182443940001	0.0825953916999214
CCN1->ITGA5	CCN1->ITGA5	CCN1	ITGA5	0.469503987855821	6.89979953995519e-12
CCN1->ITGAM	CCN1->ITGAM	CCN1	ITGAM	0.510323844264257	5.00886154590068e-14
CCN1->ITGAV	CCN1->ITGAV	CCN1	ITGAV	0.142468310640823	0.0262009736626829
CCN1->ITGB2	CCN1->ITGB2	CCN1	ITGB2	0.443806649201942	1.11498650973305e-10
CCN1->ITGB3	CCN1->ITGB3	CCN1	ITGB3	-0.039269183286027	0.702690750362342
CCN1->ITGB5	CCN1->ITGB5	CCN1	ITGB5	0.22733670600206	0.000902658630681148
CCN1->SDC4	CCN1->SDC4	CCN1	SDC4	0.0463128861213847	0.265099414097666
CCN2->FGFR2	CCN2->FGFR2	CCN2	FGFR2	-0.120123866723196	0.948780868992881
CCN2->IGF2R	CCN2->IGF2R	CCN2	IGF2R	0.0718418818434951	0.164917233589033
CCN2->ITGA5	CCN2->ITGA5	CCN2	ITGA5	0.467122758857542	9.01764212953245e-12
CCN2->ITGAM	CCN2->ITGAM	CCN2	ITGAM	0.472618176223489	4.82432968451955e-12
CCN2->ITGB2	CCN2->ITGB2	CCN2	ITGB2	0.370363981369674	1.20903650442254e-07
CCN2->LRP1	CCN2->LRP1	CCN2	LRP1	0.42328437508892	8.75948566649293e-10
CCN2->LRP6	CCN2->LRP6	CCN2	LRP6	-0.0803846168191882	0.862292159903932
CCN2->NTRK1	CCN2->NTRK1	CCN2	NTRK1	-0.00526926788786371	0.528484909035348
CCN3->NOTCH1	CCN3->NOTCH1	CCN3	NOTCH1	-0.126286196494925	0.957065798091285
CCN4->ITGA5	CCN4->ITGA5	CCN4	ITGA5	0.384682090626811	2.96231603997214e-08
CCN4->ITGB1	CCN4->ITGB1	CCN4	ITGB1	0.271833986824499	9.20860261601621e-05
CD14->ITGA4	CD14->ITGA4	CD14	ITGA4	0.139054346893698	0.0291875539662184
CD14->ITGB1	CD14->ITGB1	CD14	ITGB1	0.342851148543748	9.67777734382113e-07
CD160->TNFRSF14	CD160->TNFRSF14	CD160	TNFRSF14	0.0557513447137872	0.224881761082363
CD177->PECAM1	CD177->PECAM1	CD177	PECAM1	0.173934570912297	0.00879144831876808
CD1D->LILRB2	CD1D->LILRB2	CD1D	LILRB2	0.597217572929148	0
CD2->CD48	CD2->CD48	CD2	CD48	0.930252768442921	2.3984692010112e-82
CD200->CD200R1	CD200->CD200R1	CD200	CD200R1	0.11996792376299	0.0514282468189291
CD200->CD200R1L	CD200->CD200R1L	CD200	CD200R1L	0.0477106052058614	0.258751310274618
CD200R1->CD200	CD200R1->CD200	CD200R1	CD200	0.11996792376299	0.0514282468189291
CD209->ICAM3	CD209->ICAM3	CD209	ICAM3	0.220168969116841	0.00126552843835836
CD22->PTPRC	CD22->PTPRC	CD22	PTPRC	0.293326134825657	2.42014519420298e-05
CD226->NECTIN2	CD226->NECTIN2	CD226	NECTIN2	-0.137392657615397	0.969260338991986
CD226->PVR	CD226->PVR	CD226	PVR	-0.359624204329494	0.999999768741032
CD24->SELP	CD24->SELP	CD24	SELP	0.594299008340754	0
CD244->CD48	CD244->CD48	CD244	CD48	0.185206786924658	0.00569030350176025
CD274->CD80	CD274->CD80	CD274	CD80	0.298518151064298	1.74746258768156e-05
CD274->PDCD1	CD274->PDCD1	CD274	PDCD1	0.279599550373033	5.55691868913269e-05
CD28->CD80	CD28->CD80	CD28	CD80	0.437065041594274	2.22826515395966e-10
CD28->CD86	CD28->CD86	CD28	CD86	0.545073173915679	0
CD34->SELE	CD34->SELE	CD34	SELE	0.613576453804158	0
CD34->SELL	CD34->SELL	CD34	SELL	0.384833721076605	3.75038061178401e-08
CD34->SELP	CD34->SELP	CD34	SELP	0.722203003417425	0
CD38->PECAM1	CD38->PECAM1	CD38	PECAM1	0.506427611338528	8.24872113565446e-14
CD40LG->CD40	CD40LG->CD40	CD40LG	CD40	0.561695005338269	0
CD44->SELE	CD44->SELE	CD44	SELE	-0.000170638121302258	0.500928105515655
CD47->SIRPA	CD47->SIRPA	CD47	SIRPA	0.0457188946752514	0.267576338592587
CD47->SIRPG	CD47->SIRPG	CD47	SIRPG	0.395941050590007	1.47021802746541e-08
CD48->CD2	CD48->CD2	CD48	CD2	0.930252768442921	2.3984692010112e-82
CD48->CD244	CD48->CD244	CD48	CD244	0.185206786924658	0.00569030350176025
CD52->SIGLEC10	CD52->SIGLEC10	CD52	SIGLEC10	0.757076713132947	3.72355217697111e-36
CD55->ADGRE5	CD55->ADGRE5	CD55	ADGRE5	0.210583391494874	0.00195684046134819
CD58->CD2	CD58->CD2	CD58	CD2	0.0434428075299049	0.27800950804992
CD59->CD2	CD59->CD2	CD59	CD2	-0.17555407296137	0.991729209863975
CD5L->CD5	CD5L->CD5	CD5L	CD5	0.272733927023759	8.28851661883339e-05
CD6->ALCAM	CD6->ALCAM	CD6	ALCAM	0.168215776301606	0.0108645334468542
CD70->CD27	CD70->CD27	CD70	CD27	0.454471282416809	3.61365600694946e-11
CD80->CD274	CD80->CD274	CD80	CD274	0.298518151064298	1.74746258768156e-05
CD80->CD28	CD80->CD28	CD80	CD28	0.437065041594274	2.22826515395966e-10
CD80->CTLA4	CD80->CTLA4	CD80	CTLA4	0.552144190212234	1.55293146911542e-16
CD84->CD84	CD84->CD84	CD84	CD84	1	0
CD86->CD28	CD86->CD28	CD86	CD28	0.545073173915679	0
CD86->CTLA4	CD86->CTLA4	CD86	CTLA4	0.531032360633879	0
CD9->L1CAM	CD9->L1CAM	CD9	L1CAM	0.18504360831728	0.00572721898892487
CD96->NECTIN1	CD96->NECTIN1	CD96	NECTIN1	-0.0490011142762566	0.746893873896863
CD96->PVR	CD96->PVR	CD96	PVR	-0.407716013408613	0.999999994756936
CD99->PILRA	CD99->PILRA	CD99	PILRA	0.140944553696805	0.0275010935448972
CD99->PILRB	CD99->PILRB	CD99	PILRB	-0.179791373527857	0.992966360846504
CDH1->EGFR	CDH1->EGFR	CDH1	EGFR	-0.253731426786455	0.999753041931468
CDH1->IGF1R	CDH1->IGF1R	CDH1	IGF1R	0.191710619990146	0.00437952259820949
CDH1->ITGAE	CDH1->ITGAE	CDH1	ITGAE	-0.0803529884573351	0.862197382003878
CDH1->ITGB7	CDH1->ITGB7	CDH1	ITGB7	0.196014805428181	0.00366655274596244
CDH1->KLRG1	CDH1->KLRG1	CDH1	KLRG1	0.132453412529314	0.0357716999444961
CDH1->PTPRM	CDH1->PTPRM	CDH1	PTPRM	0.197925393808279	0.00338462290518661
CEACAM1->CD209	CEACAM1->CD209	CEACAM1	CD209	-0.0914685601592622	0.892928813518692
CEACAM1->HAVCR2	CEACAM1->HAVCR2	CEACAM1	HAVCR2	-0.00217074170271772	0.511729378036615
CEACAM1->SELE	CEACAM1->SELE	CEACAM1	SELE	-0.122183421993669	0.951691494301112
CEACAM5->CD1D	CEACAM5->CD1D	CEACAM5	CD1D	-0.0407666783689084	0.709685116094971
CEACAM5->CD8A	CEACAM5->CD8A	CEACAM5	CD8A	0.00171104425450473	0.49075404912054
CEACAM6->CEACAM8	CEACAM6->CEACAM8	CEACAM6	CEACAM8	-0.0131876226752887	0.570966993466879
CEACAM8->CEACAM1	CEACAM8->CEACAM1	CEACAM8	CEACAM1	0.0662905790040515	0.184165104116648
CEL->CXCR4	CEL->CXCR4	CEL	CXCR4	-0.220884157641748	0.9987758603304
CFH->ITGAM	CFH->ITGAM	CFH	ITGAM	0.436366433709887	3.51725481481993e-10
CFH->SELL	CFH->SELL	CFH	SELL	0.379914121470099	5.61799631533865e-08
CFP->NCR1	CFP->NCR1	CFP	NCR1	0.00800881351792276	0.456803082233606
CGA->LHCGR	CGA->LHCGR	CGA	LHCGR	-0.0208812670492528	0.61137078384007
CGB3->LHCGR	CGB3->LHCGR	CGB3	LHCGR	-0.00570938635985421	0.530824006240132
CGN->F11R	CGN->F11R	CGN	F11R	0.084199189702036	0.126472418958112
CHAD->ITGA2	CHAD->ITGA2	CHAD	ITGA2	0.0282578989009708	0.350909995215635
CHAD->ITGB1	CHAD->ITGB1	CHAD	ITGB1	0.0670141904779294	0.181724523466331
CIRBP->TREM1	CIRBP->TREM1	CIRBP	TREM1	-0.141274433245485	0.972784804558615
CLCF1->CNTFR	CLCF1->CNTFR	CLCF1	CNTFR	0.0374853722102299	0.305584048191368
CLCF1->CRLF1	CLCF1->CRLF1	CLCF1	CRLF1	0.260881443803645	0.000168633260852152
CLCF1->IL6ST	CLCF1->IL6ST	CLCF1	IL6ST	0.352988731356853	4.59528584802164e-07
CLCF1->LIFR	CLCF1->LIFR	CLCF1	LIFR	0.343363995356405	9.32545064782934e-07
CLEC11A->ITGA10	CLEC11A->ITGA10	CLEC11A	ITGA10	0.206788612541646	0.00231373926996804
CLEC11A->ITGA11	CLEC11A->ITGA11	CLEC11A	ITGA11	0.0937363629243519	0.101583677110684
CLEC11A->ITGB1	CLEC11A->ITGB1	CLEC11A	ITGB1	0.170105851680908	0.0101369858847075
CLEC2B->KLRF1	CLEC2B->KLRF1	CLEC2B	KLRF1	0.262840641170737	0.000144793540156893
CLEC2D->KLRB1	CLEC2D->KLRB1	CLEC2D	KLRB1	0.364867536207177	1.52597867195929e-07
CLEC4G->LAG3	CLEC4G->LAG3	CLEC4G	LAG3	0.15800071705344	0.0156254297331432
CNTF->CNTFR	CNTF->CNTFR	CNTF	CNTFR	-0.0927647071713369	0.896044508252715
CNTF->IL6R	CNTF->IL6R	CNTF	IL6R	0.238982996322913	0.000509813980200238
CNTF->IL6ST	CNTF->IL6ST	CNTF	IL6ST	0.060310813286848	0.20675579624351
CNTF->LIFR	CNTF->LIFR	CNTF	LIFR	-0.0376280544121438	0.694939024570622
CNTN1->NOTCH1	CNTN1->NOTCH1	CNTN1	NOTCH1	-0.0855232669274415	0.877235760864872
CNTN1->NOTCH2	CNTN1->NOTCH2	CNTN1	NOTCH2	0.0648023907985957	0.189598443374843
CNTN1->PTPRZ1	CNTN1->PTPRZ1	CNTN1	PTPRZ1	0.126194993023066	0.0430502518233007
CNTN2->CNTN1	CNTN2->CNTN1	CNTN2	CNTN1	-0.025542616250978	0.635352296972998
CNTN2->CNTNAP2	CNTN2->CNTNAP2	CNTN2	CNTNAP2	0.0788125802491573	0.142472093466675
CNTN2->NRCAM	CNTN2->NRCAM	CNTN2	NRCAM	-0.113637741120238	0.938750805844717
CNTN4->PTPRG	CNTN4->PTPRG	CNTN4	PTPRG	0.143314842840381	0.0255009844117481
CNTN6->NOTCH1	CNTN6->NOTCH1	CNTN6	NOTCH1	0.246928280704372	0.000351680460768281
COL11A1->DDR1	COL11A1->DDR1	COL11A1	DDR1	0.147943251169058	0.0219817998471215
COL14A1->CD44	COL14A1->CD44	COL14A1	CD44	-0.0110616446818472	0.559557851345644
COL18A1->GPC1	COL18A1->GPC1	COL18A1	GPC1	0.403523723827329	7.60497571844753e-09
COL18A1->GPC4	COL18A1->GPC4	COL18A1	GPC4	0.306718759470183	1.13096925816923e-05
COL18A1->ITGA5	COL18A1->ITGA5	COL18A1	ITGA5	0.601827228275118	5.19570786651063e-20
COL18A1->ITGB1	COL18A1->ITGB1	COL18A1	ITGB1	0.518145918904932	0
COL18A1->KDR	COL18A1->KDR	COL18A1	KDR	0.232891305797202	0.000689753727633117
COL18A1->PTPRS	COL18A1->PTPRS	COL18A1	PTPRS	-0.0442027330072871	0.725614545813533
COL1A1->CD36	COL1A1->CD36	COL1A1	CD36	0.463571058255924	1.33917300120862e-11
COL1A1->CD44	COL1A1->CD44	COL1A1	CD44	0.100266307611443	0.0866517105343218
COL1A1->CD93	COL1A1->CD93	COL1A1	CD93	0.674358147107549	2.52588324221001e-26
COL1A1->DDR1	COL1A1->DDR1	COL1A1	DDR1	0.0835223097896384	0.128524202574599
COL1A1->DDR2	COL1A1->DDR2	COL1A1	DDR2	0.372301957025424	8.35576115568474e-08
COL1A1->GP6	COL1A1->GP6	COL1A1	GP6	-0.192123784552004	0.995693883612295
COL1A1->ITGA11	COL1A1->ITGA11	COL1A1	ITGA11	0.742761393602227	3.4673661356241e-34
COL1A1->ITGA2	COL1A1->ITGA2	COL1A1	ITGA2	0.264073708346271	0.000135225815472107
COL1A1->ITGA5	COL1A1->ITGA5	COL1A1	ITGA5	0.593612900639008	2.1473825844299e-19
COL1A1->ITGB1	COL1A1->ITGB1	COL1A1	ITGB1	0.556004789061489	8.7411543665811e-17
COL1A2->CD44	COL1A2->CD44	COL1A2	CD44	0.0569138743711799	0.220001961243934
COL1A2->CD93	COL1A2->CD93	COL1A2	CD93	0.693221924150088	2.84488538908794e-28
COL1A2->GP6	COL1A2->GP6	COL1A2	GP6	-0.225015735072661	0.998969264560415
COL1A2->ITGA11	COL1A2->ITGA11	COL1A2	ITGA11	0.731975066320417	0
COL1A2->ITGA2	COL1A2->ITGA2	COL1A2	ITGA2	0.321272719135125	3.89009740104827e-06
COL1A2->ITGB1	COL1A2->ITGB1	COL1A2	ITGB1	0.597206383544144	0
COL1A2->ITGB3	COL1A2->ITGB3	COL1A2	ITGB3	0.331278681554186	1.93100425598549e-06
COL2A1->DDR1	COL2A1->DDR1	COL2A1	DDR1	0.106510823398869	0.0739004731070476
COL2A1->ITGA10	COL2A1->ITGA10	COL2A1	ITGA10	0.0743106399961533	0.156721371136054
COL2A1->ITGA2	COL2A1->ITGA2	COL2A1	ITGA2	-0.015547664959669	0.583410115920736
COL2A1->ITGB1	COL2A1->ITGB1	COL2A1	ITGB1	-0.180431630526507	0.993090503089927
COL2A1->MAG	COL2A1->MAG	COL2A1	MAG	-0.00186582994932141	0.51009712898857
COL2A1->TNFRSF10A	COL2A1->TNFRSF10A	COL2A1	TNFRSF10A	-0.117500719151447	0.944892899095046
COL3A1->DDR1	COL3A1->DDR1	COL3A1	DDR1	-0.0327365633512192	0.671325547843899
COL3A1->DDR2	COL3A1->DDR2	COL3A1	DDR2	0.373592928279768	7.51438659582278e-08
COL3A1->MAG	COL3A1->MAG	COL3A1	MAG	0.010846294431508	0.441593298274239
COL4A1->CD93	COL4A1->CD93	COL4A1	CD93	0.816519300569361	4.52045491334169e-46
COL4A1->ITGA1	COL4A1->ITGA1	COL4A1	ITGA1	0.619976073320716	1.94657246716912e-21
COL4A1->ITGAV	COL4A1->ITGAV	COL4A1	ITGAV	0.372779600202804	8.03444222375651e-08
COL4A1->ITGB1	COL4A1->ITGB1	COL4A1	ITGB1	0.564838553417045	2.28124740045865e-17
COL4A1->ITGB8	COL4A1->ITGB8	COL4A1	ITGB8	0.0735702749980418	0.159150856023295
COL4A2->CD93	COL4A2->CD93	COL4A2	CD93	0.760665844866533	1.13695140105257e-36
COL4A3->CD47	COL4A3->CD47	COL4A3	CD47	0.21498631631459	0.00163424503819132
COL4A3->CD93	COL4A3->CD93	COL4A3	CD93	0.142644410938638	0.0260540601025081
COL4A3->ITGAV	COL4A3->ITGAV	COL4A3	ITGAV	-0.0582296952985075	0.785079492284811
COL4A5->CD93	COL4A5->CD93	COL4A5	CD93	0.270600861771213	9.36485336856285e-05
COL4A6->CD93	COL4A6->CD93	COL4A6	CD93	0.112927213847459	0.0624345871609496
COL5A1->SDC3	COL5A1->SDC3	COL5A1	SDC3	0.00757428826120854	0.459138389356916
COL5A2->DDR1	COL5A2->DDR1	COL5A2	DDR1	0.0401383198992479	0.2932404537434
COL5A3->SDC3	COL5A3->SDC3	COL5A3	SDC3	0.012933996615211	0.430393703035831
COL8A1->ITGA1	COL8A1->ITGA1	COL8A1	ITGA1	0.536392826289276	1.50261910650973e-15
COL8A1->ITGA2	COL8A1->ITGA2	COL8A1	ITGA2	0.304208891093746	1.21409483288524e-05
COL9A1->MAG	COL9A1->MAG	COL9A1	MAG	0.112830961028304	0.0625600326997931
COL9A2->MAG	COL9A2->MAG	COL9A2	MAG	0.152040430977812	0.0191925588609076
COL9A3->MAG	COL9A3->MAG	COL9A3	MAG	0.0920597326669433	0.105597812003483
COLQ->MUSK	COLQ->MUSK	COLQ	MUSK	0.145798619043401	0.0235725672671667
COMP->CD47	COMP->CD47	COMP	CD47	0.0942472574351132	0.100256111863486
COMP->ITGA5	COMP->ITGA5	COMP	ITGA5	0.394097034437401	1.30754572971221e-08
COMP->ITGB3	COMP->ITGB3	COMP	ITGB3	0.181910579055626	0.00647804361299539
CORT->GHSR	CORT->GHSR	CORT	GHSR	-0.0208803443350047	0.611365991352561
CORT->MRGPRX2	CORT->MRGPRX2	CORT	MRGPRX2	-0.0695420926407648	0.827204682897042
CORT->SSTR1	CORT->SSTR1	CORT	SSTR1	-0.0244180581923265	0.629610633532672
CORT->SSTR2	CORT->SSTR2	CORT	SSTR2	0.136662677334532	0.0314426098792027
CORT->SSTR3	CORT->SSTR3	CORT	SSTR3	-0.169348702589673	0.989576788155441
CORT->SSTR4	CORT->SSTR4	CORT	SSTR4	-0.0244050266540972	0.629543927332931
CORT->SSTR5	CORT->SSTR5	CORT	SSTR5	0.134038421640336	0.0340793272761364
CP->SLC40A1	CP->SLC40A1	CP	SLC40A1	0.299753367305549	1.75582294922869e-05
CPAMD8->SCTR	CPAMD8->SCTR	CPAMD8	SCTR	-0.0966427633318193	0.905277050742232
CRH->CRHR1	CRH->CRHR1	CRH	CRHR1	-0.157955885849624	0.984304247496967
CRH->CRHR2	CRH->CRHR2	CRH	CRHR2	-0.0594464051769555	0.790056706006415
CRLF1->CNTFR	CRLF1->CNTFR	CRLF1	CNTFR	0.0650634764486757	0.188638202482431
CRP->OLR1	CRP->OLR1	CRP	OLR1	0.0283772128174405	0.350182486951251
CRTAM->CADM1	CRTAM->CADM1	CRTAM	CADM1	-0.0964413543078558	0.904812821826861
CSF1->CSF1R	CSF1->CSF1R	CSF1	CSF1R	0.487071813107647	8.97118888331002e-13
CSF2->CSF2RA	CSF2->CSF2RA	CSF2	CSF2RA	0.349744135824493	4.96194916144639e-07
CSF2->CSF2RB	CSF2->CSF2RB	CSF2	CSF2RB	0.145942352234772	0.0234265617273236
CSF2->CSF3R	CSF2->CSF3R	CSF2	CSF3R	0.17888579730045	0.00728349951378734
CSF2->IL3RA	CSF2->IL3RA	CSF2	IL3RA	0.284913044329629	4.04855559635884e-05
CSF2->SDC2	CSF2->SDC2	CSF2	SDC2	-0.0734453267490277	0.840436729879346
CSF3->CSF3R	CSF3->CSF3R	CSF3	CSF3R	0.156255099329103	0.0166413692950734
CSH1->PRLR	CSH1->PRLR	CSH1	PRLR	-0.0632862291306314	0.804773435545664
CTF1->IL6ST	CTF1->IL6ST	CTF1	IL6ST	0.276867474260936	6.52347350554364e-05
CTF1->LIFR	CTF1->LIFR	CTF1	LIFR	0.172463003913042	0.00928902401589359
CTHRC1->FZD3	CTHRC1->FZD3	CTHRC1	FZD3	0.141333253764361	0.0271644764647842
CTHRC1->FZD5	CTHRC1->FZD5	CTHRC1	FZD5	0.0978195142033097	0.0920436947229395
CTHRC1->FZD6	CTHRC1->FZD6	CTHRC1	FZD6	0.421166046898669	1.0752725851746e-09
CTHRC1->ROR2	CTHRC1->ROR2	CTHRC1	ROR2	0.39394616126669	1.32506309326489e-08
CX3CL1->CX3CR1	CX3CL1->CX3CR1	CX3CL1	CX3CR1	0.305837090718831	1.09242937004389e-05
CX3CL1->ITGAV	CX3CL1->ITGAV	CX3CL1	ITGAV	0.120861660455033	0.0501655257390738
CX3CL1->ITGB3	CX3CL1->ITGB3	CX3CL1	ITGB3	0.25903754325416	0.000178410018753382
CXADR->CXADR	CXADR->CXADR	CXADR	CXADR	1	0
CXADR->JAML	CXADR->JAML	CXADR	JAML	-0.102635662095222	0.918342967644425
CXCL1->ACKR1	CXCL1->ACKR1	CXCL1	ACKR1	0.115868987098677	0.0576399220501641
CXCL1->CXCR1	CXCL1->CXCR1	CXCL1	CXCR1	0.194847288205922	0.00389055037336889
CXCL1->CXCR2	CXCL1->CXCR2	CXCL1	CXCR2	0.217254031675284	0.00147503938984003
CXCL10->CCR3	CXCL10->CCR3	CXCL10	CCR3	0.0713445510183752	0.16660101594043
CXCL10->CXCR3	CXCL10->CXCR3	CXCL10	CXCR3	0.614643102411124	5.22364379788161e-21
CXCL10->SDC4	CXCL10->SDC4	CXCL10	SDC4	-0.0179944211513417	0.596298052331942
CXCL11->ACKR3	CXCL11->ACKR3	CXCL11	ACKR3	0.00749782040104621	0.459515096271054
CXCL11->CCR3	CXCL11->CCR3	CXCL11	CCR3	0.0910340390416292	0.108171685040917
CXCL11->CXCR3	CXCL11->CXCR3	CXCL11	CXCR3	0.393251868394183	1.85012317104588e-08
CXCL12->ACKR3	CXCL12->ACKR3	CXCL12	ACKR3	0.627941759251057	0
CXCL12->CD4	CXCL12->CD4	CXCL12	CD4	0.582328231284588	0
CXCL12->CXCR3	CXCL12->CXCR3	CXCL12	CXCR3	0.433541113996522	4.65923073552399e-10
CXCL12->CXCR4	CXCL12->CXCR4	CXCL12	CXCR4	0.426202742331775	9.5090252921826e-10
CXCL12->ITGA4	CXCL12->ITGA4	CXCL12	ITGA4	0.133017668055453	0.0351524632084533
CXCL12->ITGA5	CXCL12->ITGA5	CXCL12	ITGA5	0.431820216253903	3.77907869177475e-10
CXCL12->ITGAV	CXCL12->ITGAV	CXCL12	ITGAV	0.220327896368003	0.00125622295694492
CXCL12->ITGB1	CXCL12->ITGB1	CXCL12	ITGB1	0.374313834275884	8.83106369905187e-08
CXCL12->ITGB3	CXCL12->ITGB3	CXCL12	ITGB3	0.0927665720697069	0.103950901696506
CXCL13->ACKR4	CXCL13->ACKR4	CXCL13	ACKR4	0.219025888531338	0.00133432154311261
CXCL13->CCR10	CXCL13->CCR10	CXCL13	CCR10	-0.1612000253627	0.98602723635433
CXCL13->CXCR3	CXCL13->CXCR3	CXCL13	CXCR3	0.753595525734072	1.15396202076346e-35
CXCL13->CXCR5	CXCL13->CXCR5	CXCL13	CXCR5	0.686224175808079	1.56336493286649e-27
CXCL14->CXCR4	CXCL14->CXCR4	CXCL14	CXCR4	0.309370643715995	9.53872713624876e-06
CXCL16->CXCR6	CXCL16->CXCR6	CXCL16	CXCR6	0.412260768617505	3.48326156993936e-09
CXCL17->GPR35	CXCL17->GPR35	CXCL17	GPR35	0.172082805333543	0.00942148513199612
CXCL2->CXCR1	CXCL2->CXCR1	CXCL2	CXCR1	0.0857545541983851	0.122253114082059
CXCL2->CXCR2	CXCL2->CXCR2	CXCL2	CXCR2	0.192935858219257	0.00416500889926369
CXCL2->XCR1	CXCL2->XCR1	CXCL2	XCR1	0.0254819713281228	0.364956584446761
CXCL3->CXCR1	CXCL3->CXCR1	CXCL3	CXCR1	0.0317256510709913	0.333644520322831
CXCL3->CXCR2	CXCL3->CXCR2	CXCL3	CXCR2	0.0504455009093765	0.24705625486546
CXCL5->ACKR1	CXCL5->ACKR1	CXCL5	ACKR1	0.266785025605182	0.000116217558022857
CXCL5->CXCR1	CXCL5->CXCR1	CXCL5	CXCR1	0.0854151028724084	0.123069035610932
CXCL5->CXCR2	CXCL5->CXCR2	CXCL5	CXCR2	0.141427299302062	0.0271138464481172
CXCL6->CXCR1	CXCL6->CXCR1	CXCL6	CXCR1	0.21671694119512	0.00151141972685061
CXCL6->CXCR2	CXCL6->CXCR2	CXCL6	CXCR2	0.259277631953154	0.000183870689326191
CXCL8->ACKR1	CXCL8->ACKR1	CXCL8	ACKR1	-0.121072055976868	0.950131767927238
CXCL8->CXCR1	CXCL8->CXCR1	CXCL8	CXCR1	0.129189841903314	0.0394313515736653
CXCL8->CXCR2	CXCL8->CXCR2	CXCL8	CXCR2	0.0671857298043256	0.180943807165188
CXCL8->SDC1	CXCL8->SDC1	CXCL8	SDC1	0.0357491526371982	0.313892609674471
CXCL8->SDC2	CXCL8->SDC2	CXCL8	SDC2	0.0989057713915399	0.089539185518256
CXCL9->CCR3	CXCL9->CCR3	CXCL9	CCR3	0.0540904699919298	0.231700038456936
CXCL9->CXCR3	CXCL9->CXCR3	CXCL9	CXCR3	0.780317666936794	1.16164858367466e-39
CYTL1->CCR2	CYTL1->CCR2	CYTL1	CCR2	-0.270345798619043	0.999899887775308
DAG1->LAMA4	DAG1->LAMA4	DAG1	LAMA4	0.173662052599434	0.00893182068423781
DCN->EGFR	DCN->EGFR	DCN	EGFR	0.567196452964954	0
DCN->ERBB4	DCN->ERBB4	DCN	ERBB4	-0.0127568610904894	0.568601406369153
DCN->MET	DCN->MET	DCN	MET	-0.141891724933101	0.973313188854227
DCN->TLR2	DCN->TLR2	DCN	TLR2	0.117299255439673	0.0553917321470702
DCN->TLR4	DCN->TLR4	DCN	TLR4	0.437727808885304	3.06721629855976e-10
DEFB1->CCR6	DEFB1->CCR6	DEFB1	CCR6	0.160428739935381	0.0144051113839228
DEFB103A->CCR6	DEFB103A->CCR6	DEFB103A	CCR6	-0.00910349714903794	0.549126118050848
DEFB103B->CCR2	DEFB103B->CCR2	DEFB103B	CCR2	0.0816069821762421	0.133944131141317
DEFB103B->CCR6	DEFB103B->CCR6	DEFB103B	CCR6	-0.0729557226710927	0.838975736247009
DEFB106A->CCR2	DEFB106A->CCR2	DEFB106A	CCR2	0.0573605440654567	0.21838461976937
DEFB4A->CCR6	DEFB4A->CCR6	DEFB4A	CCR6	-0.0143401293306417	0.577094386003648
DEFB4A->TLR4	DEFB4A->TLR4	DEFB4A	TLR4	-0.00715840905594226	0.53866789388062
DHH->BOC	DHH->BOC	DHH	BOC	0.171476472675295	0.00963612175791747
DHH->CDON	DHH->CDON	DHH	CDON	0.106080081533368	0.0747844641676316
DHH->HHIP	DHH->HHIP	DHH	HHIP	-0.0278214863333284	0.646894465659216
DHH->PTCH1	DHH->PTCH1	DHH	PTCH1	0.0490398566265465	0.253119315185153
DHH->PTCH2	DHH->PTCH2	DHH	PTCH2	0.0625478463657548	0.198185817368307
DKK1->KREMEN1	DKK1->KREMEN1	DKK1	KREMEN1	-0.136589755185581	0.968465959713862
DKK1->KREMEN2	DKK1->KREMEN2	DKK1	KREMEN2	-0.123358307419028	0.953282458578378
DKK1->LRP4	DKK1->LRP4	DKK1	LRP4	-0.183601956277478	0.993890529765026
DKK1->LRP5	DKK1->LRP5	DKK1	LRP5	0.011595000209801	0.437538021147529
DKK1->LRP6	DKK1->LRP6	DKK1	LRP6	0.0260862105620547	0.361882938501261
DKK2->KREMEN1	DKK2->KREMEN1	DKK2	KREMEN1	-0.154453608343551	0.982306925495718
DKK2->KREMEN2	DKK2->KREMEN2	DKK2	KREMEN2	-0.150641757852384	0.979892157548004
DKK2->LRP5	DKK2->LRP5	DKK2	LRP5	0.0799938458382481	0.138743062910737
DKK2->LRP6	DKK2->LRP6	DKK2	LRP6	-0.187844773246983	0.99487807844552
DKK4->KREMEN1	DKK4->KREMEN1	DKK4	KREMEN1	0.0521071739444126	0.239989463323232
DKK4->KREMEN2	DKK4->KREMEN2	DKK4	KREMEN2	0.0130477736123289	0.42985009265203
DKK4->LRP6	DKK4->LRP6	DKK4	LRP6	-0.00209614967702254	0.511326437086223
DLK1->NOTCH1	DLK1->NOTCH1	DLK1	NOTCH1	0.0200728242473973	0.392739385522677
DLK1->NOTCH2	DLK1->NOTCH2	DLK1	NOTCH2	-0.0458811407578011	0.73315647786502
DLK1->NOTCH3	DLK1->NOTCH3	DLK1	NOTCH3	0.098295995736853	0.0909748082947957
DLK1->NOTCH4	DLK1->NOTCH4	DLK1	NOTCH4	0.0743395459343655	0.156627010869707
DLK2->NOTCH1	DLK2->NOTCH1	DLK2	NOTCH1	0.0351635748220188	0.316716420250047
DLL1->NOTCH1	DLL1->NOTCH1	DLL1	NOTCH1	0.386885288702628	2.45194911752127e-08
DLL1->NOTCH2	DLL1->NOTCH2	DLL1	NOTCH2	0.154715698574628	0.0174926160034756
DLL1->NOTCH3	DLL1->NOTCH3	DLL1	NOTCH3	0.499867592153996	1.88362545847847e-13
DLL1->NOTCH4	DLL1->NOTCH4	DLL1	NOTCH4	0.357673387922107	2.69435563021195e-07
DLL3->NOTCH1	DLL3->NOTCH1	DLL3	NOTCH1	-0.204024448806232	0.997354890282005
DLL3->NOTCH2	DLL3->NOTCH2	DLL3	NOTCH2	-0.0769316841423103	0.851836381624788
DLL3->NOTCH3	DLL3->NOTCH3	DLL3	NOTCH3	-0.317176320080001	0.999994854786365
DLL3->NOTCH4	DLL3->NOTCH4	DLL3	NOTCH4	-0.258815378705201	0.999819418192526
DLL4->NOTCH1	DLL4->NOTCH1	DLL4	NOTCH1	0.242674449505569	0.000436571738506255
DLL4->NOTCH2	DLL4->NOTCH2	DLL4	NOTCH2	0.016695494873863	0.410451977893947
DLL4->NOTCH3	DLL4->NOTCH3	DLL4	NOTCH3	0.356929426184797	2.85525134094703e-07
DLL4->NOTCH4	DLL4->NOTCH4	DLL4	NOTCH4	0.245395563777796	0.00036779565984184
DNAJB11->PRTG	DNAJB11->PRTG	DNAJB11	PRTG	0.0343142579941022	0.320977818680876
DSC1->DSG1	DSC1->DSG1	DSC1	DSG1	-0.111437882595378	0.935067211224598
DSC1->DSG2	DSC1->DSG2	DSC1	DSG2	-0.14305162502506	0.974251918604727
DSC1->DSG3	DSC1->DSG3	DSC1	DSG3	0.0697219904051024	0.172008886963096
DSC1->DSG4	DSC1->DSG4	DSC1	DSG4	-0.0241700040561521	0.628462103611241
DSC2->DSG1	DSC2->DSG1	DSC2	DSG1	-0.0997020826242838	0.912208698807738
DSC2->DSG2	DSC2->DSG2	DSC2	DSG2	0.0278177435672692	0.352998262482007
DSC2->DSG3	DSC2->DSG3	DSC2	DSG3	0.158149835189683	0.0155920060160306
DSC2->DSG4	DSC2->DSG4	DSC2	DSG4	-0.0481936136585093	0.743374216280292
DSC3->DSG1	DSC3->DSG1	DSC3	DSG1	0.0338003347491014	0.323331358589912
DSC3->DSG2	DSC3->DSG2	DSC3	DSG2	0.0150096275333467	0.419364450677537
DSC3->DSG3	DSC3->DSG3	DSC3	DSG3	0.0894526059611448	0.112227556188455
DSC3->DSG4	DSC3->DSG4	DSC3	DSG4	-0.0959238002881267	0.903707456412642
DSG1->DSC3	DSG1->DSC3	DSG1	DSC3	0.0338003347491014	0.323331358589912
DSG2->DSC1	DSG2->DSC1	DSG2	DSC1	-0.14305162502506	0.974251918604727
DSG2->DSC3	DSG2->DSC3	DSG2	DSC3	0.0150096275333467	0.419364450677537
DSPP->ITGB6	DSPP->ITGB6	DSPP	ITGB6	0.0419509083924196	0.284838402756937
EBI3->IL27RA	EBI3->IL27RA	EBI3	IL27RA	0.488176300196753	7.86039044765982e-13
EBI3->IL6ST	EBI3->IL6ST	EBI3	IL6ST	0.182335775883993	0.00637132755786373
ECM1->ITGB4	ECM1->ITGB4	ECM1	ITGB4	0.00564597718297908	0.469492893116584
EDA->EDA2R	EDA->EDA2R	EDA	EDA2R	0.11220534022974	0.0636570002085249
EDA->EDAR	EDA->EDAR	EDA	EDAR	-0.0635212358308588	0.805475789990586
EDIL3->ITGB3	EDIL3->ITGB3	EDIL3	ITGB3	0.118641215131626	0.0533891795106346
EDN1->EDNRA	EDN1->EDNRA	EDN1	EDNRA	0.532022869248769	2.76262660315063e-15
EDN1->EDNRB	EDN1->EDNRB	EDN1	EDNRB	-0.366870266946255	0.999999870062903
EDN1->KEL	EDN1->KEL	EDN1	KEL	0.235924562996059	0.000593935252696601
EDN2->EDNRA	EDN2->EDNRA	EDN2	EDNRA	0.0816369347197178	0.133990564908653
EDN2->EDNRB	EDN2->EDNRB	EDN2	EDNRB	-0.106246156557536	0.925535484860577
EDN2->KEL	EDN2->KEL	EDN2	KEL	-0.0330544219812369	0.672882135217576
EDN3->EDNRA	EDN3->EDNRA	EDN3	EDNRA	0.165445314211918	0.0120620315573292
EDN3->EDNRB	EDN3->EDNRB	EDN3	EDNRB	-0.139517644261477	0.971207857181653
EDN3->KEL	EDN3->KEL	EDN3	KEL	0.0144035358456611	0.422578930194825
EFEMP1->EGFR	EFEMP1->EGFR	EFEMP1	EGFR	0.440241690716074	2.37581311676446e-10
EFNA1->EPHA1	EFNA1->EPHA1	EFNA1	EPHA1	-0.033657701474404	0.675828253156038
EFNA1->EPHA2	EFNA1->EPHA2	EFNA1	EPHA2	-0.058609120849226	0.786581758703905
EFNA1->EPHA3	EFNA1->EPHA3	EFNA1	EPHA3	0.0857507844225112	0.122140795051442
EFNA1->EPHA4	EFNA1->EPHA4	EFNA1	EPHA4	-0.16831546993809	0.989174938194524
EFNA1->EPHA5	EFNA1->EPHA5	EFNA1	EPHA5	0.0125889905776054	0.432232441314333
EFNA1->EPHA6	EFNA1->EPHA6	EFNA1	EPHA6	0.0526357995048697	0.237589215887663
EFNA1->EPHA7	EFNA1->EPHA7	EFNA1	EPHA7	0.108874784021345	0.0695374104877009
EFNA1->EPHA8	EFNA1->EPHA8	EFNA1	EPHA8	0.00323466471474062	0.482512782195523
EFNA2->EPHA1	EFNA2->EPHA1	EFNA2	EPHA1	0.0666766749592809	0.182938011834888
EFNA2->EPHA2	EFNA2->EPHA2	EFNA2	EPHA2	0.0611136805278676	0.20365530828723
EFNA2->EPHA3	EFNA2->EPHA3	EFNA2	EPHA3	0.0671297828793085	0.181144104190651
EFNA2->EPHA4	EFNA2->EPHA4	EFNA2	EPHA4	0.0672482352233685	0.180885989193206
EFNA2->EPHA5	EFNA2->EPHA5	EFNA2	EPHA5	-0.116157938169323	0.942844597853788
EFNA2->EPHA6	EFNA2->EPHA6	EFNA2	EPHA6	0.219557180088489	0.00132786718862949
EFNA2->EPHA7	EFNA2->EPHA7	EFNA2	EPHA7	-0.13666833575328	0.96856288926897
EFNA2->EPHA8	EFNA2->EPHA8	EFNA2	EPHA8	0.134872184587555	0.0332418515278185
EFNA3->EPHA1	EFNA3->EPHA1	EFNA3	EPHA1	-0.00124575269198259	0.506731940933619
EFNA3->EPHA2	EFNA3->EPHA2	EFNA3	EPHA2	-0.0786502605264579	0.857029753546281
EFNA3->EPHA3	EFNA3->EPHA3	EFNA3	EPHA3	0.0559665064408897	0.22383134332045
EFNA3->EPHA4	EFNA3->EPHA4	EFNA3	EPHA4	-0.00268825100040171	0.514524578190964
EFNA3->EPHA5	EFNA3->EPHA5	EFNA3	EPHA5	0.10932122393223	0.0686785710289528
EFNA3->EPHA6	EFNA3->EPHA6	EFNA3	EPHA6	0.0705928975378691	0.169006490128562
EFNA3->EPHA7	EFNA3->EPHA7	EFNA3	EPHA7	0.0836184300705547	0.128249690105459
EFNA3->EPHA8	EFNA3->EPHA8	EFNA3	EPHA8	0.0298803202029008	0.342658235375574
EFNA3->EPHB1	EFNA3->EPHB1	EFNA3	EPHB1	-0.0599490230030617	0.791838042798987
EFNA4->EPHA1	EFNA4->EPHA1	EFNA4	EPHA1	-0.248532324298626	0.999687478077349
EFNA4->EPHA2	EFNA4->EPHA2	EFNA4	EPHA2	-0.0027628482233117	0.514927441728315
EFNA4->EPHA3	EFNA4->EPHA3	EFNA4	EPHA3	-0.0576747525514129	0.783053808770779
EFNA4->EPHA4	EFNA4->EPHA4	EFNA4	EPHA4	-0.17322667979557	0.990972164169556
EFNA4->EPHA5	EFNA4->EPHA5	EFNA4	EPHA5	0.321775941889794	4.21089466022013e-06
EFNA4->EPHA6	EFNA4->EPHA6	EFNA4	EPHA6	0.0271389208770613	0.356425496836402
EFNA4->EPHA7	EFNA4->EPHA7	EFNA4	EPHA7	-0.0207759293501275	0.610823561709528
EFNA4->EPHA8	EFNA4->EPHA8	EFNA4	EPHA8	0.144276862682935	0.0247587623086645
EFNA5->EPHA1	EFNA5->EPHA1	EFNA5	EPHA1	-0.139180292481624	0.970927404970064
EFNA5->EPHA2	EFNA5->EPHA2	EFNA5	EPHA2	0.0175235338738144	0.40617469127781
EFNA5->EPHA3	EFNA5->EPHA3	EFNA5	EPHA3	0.208512421854953	0.00214493888010742
EFNA5->EPHA4	EFNA5->EPHA4	EFNA5	EPHA4	-0.0350284024154175	0.682481392397444
EFNA5->EPHA5	EFNA5->EPHA5	EFNA5	EPHA5	0.0579134864321713	0.216177119766739
EFNA5->EPHA6	EFNA5->EPHA6	EFNA5	EPHA6	0.00273207611209747	0.485238741759917
EFNA5->EPHA7	EFNA5->EPHA7	EFNA5	EPHA7	0.0882676693623132	0.115451666032977
EFNA5->EPHA8	EFNA5->EPHA8	EFNA5	EPHA8	-0.0948300821161478	0.901039050200797
EFNA5->EPHB1	EFNA5->EPHB1	EFNA5	EPHB1	0.11029200592292	0.0669863788492569
EFNA5->EPHB2	EFNA5->EPHB2	EFNA5	EPHB2	0.115869865526853	0.0576385345091677
EFNA5->EPHB6	EFNA5->EPHB6	EFNA5	EPHB6	-0.0549147298531592	0.771697930868394
EFNB1->EPHA4	EFNB1->EPHA4	EFNB1	EPHA4	-0.0206565853181142	0.610203314167424
EFNB1->EPHB1	EFNB1->EPHB1	EFNB1	EPHB1	0.22811479403347	0.000869605554990989
EFNB1->EPHB2	EFNB1->EPHB2	EFNB1	EPHB2	0.325834566499672	2.83542008487156e-06
EFNB1->EPHB3	EFNB1->EPHB3	EFNB1	EPHB3	0.490958493832228	5.62242852553998e-13
EFNB1->EPHB4	EFNB1->EPHB4	EFNB1	EPHB4	0.491815645128308	5.06787550357789e-13
EFNB1->EPHB6	EFNB1->EPHB6	EFNB1	EPHB6	0.163038968038678	0.0130922570689708
EFNB1->ERBB2	EFNB1->ERBB2	EFNB1	ERBB2	0.274410854470132	7.52462299494158e-05
EFNB2->EPHA3	EFNB2->EPHA3	EFNB2	EPHA3	0.40170489088492	6.62580748869969e-09
EFNB2->EPHA4	EFNB2->EPHA4	EFNB2	EPHA4	0.265708170174029	0.000123447999480806
EFNB2->EPHA6	EFNB2->EPHA6	EFNB2	EPHA6	-0.147340094214774	0.977618311318172
EFNB2->EPHB1	EFNB2->EPHB1	EFNB2	EPHB1	0.336572509414285	1.31966212817635e-06
EFNB2->EPHB2	EFNB2->EPHB2	EFNB2	EPHB2	0.317332187042072	5.09113964163123e-06
EFNB2->EPHB3	EFNB2->EPHB3	EFNB2	EPHB3	0.306752613656417	1.02917071833905e-05
EFNB2->EPHB4	EFNB2->EPHB4	EFNB2	EPHB4	0.382384713040868	3.60264105624688e-08
EFNB2->EPHB6	EFNB2->EPHB6	EFNB2	EPHB6	0.307520952143089	9.78767657786337e-06
EFNB2->GRM1	EFNB2->GRM1	EFNB2	GRM1	-0.010589845143214	0.557035220395751
EFNB2->GRM5	EFNB2->GRM5	EFNB2	GRM5	-0.136444611249569	0.968344860390548
EFNB2->PECAM1	EFNB2->PECAM1	EFNB2	PECAM1	0.472187553178893	5.09026091074418e-12
EFNB2->RHBDL2	EFNB2->RHBDL2	EFNB2	RHBDL2	0.310759349672472	7.90848242303687e-06
EFNB3->EPHA4	EFNB3->EPHA4	EFNB3	EPHA4	-0.0934220838467733	0.897653482150661
EFNB3->EPHB1	EFNB3->EPHB1	EFNB3	EPHB1	0.134633540476934	0.0334660976344559
EFNB3->EPHB2	EFNB3->EPHB2	EFNB3	EPHB2	0.00592198201306361	0.468004408446988
EFNB3->EPHB3	EFNB3->EPHB3	EFNB3	EPHB3	0.291598170535552	2.89902734120188e-05
EFNB3->EPHB4	EFNB3->EPHB4	EFNB3	EPHB4	0.339995216535718	1.02786239347457e-06
EFNB3->EPHB6	EFNB3->EPHB6	EFNB3	EPHB6	-0.0847083067196919	0.87496569260383
EFNB3->RHBDL2	EFNB3->RHBDL2	EFNB3	RHBDL2	0.101766524157416	0.0833918867383713
EGF->EGFR	EGF->EGFR	EGF	EGFR	-0.118671820000093	0.946678494225784
EGF->ERBB2	EGF->ERBB2	EGF	ERBB2	-0.0105543874044823	0.556905561507889
EGF->ERBB3	EGF->ERBB3	EGF	ERBB3	0.193282639202943	0.00414851845951128
EGF->ERBB4	EGF->ERBB4	EGF	ERBB4	0.0904990244234667	0.109640140202624
ENAM->CD63	ENAM->CD63	ENAM	CD63	-0.0324981129352946	0.670155890516416
ENHO->GPR19	ENHO->GPR19	ENHO	GPR19	0.0860361137400985	0.121355640730759
EPCAM->EPCAM	EPCAM->EPCAM	EPCAM	EPCAM	1	0
EPGN->EGFR	EPGN->EGFR	EPGN	EGFR	-0.0956739040230501	0.903124688752907
EPHA4->EFNB1	EPHA4->EFNB1	EPHA4	EFNB1	-0.0206565853181142	0.610203314167424
EPO->CRLF3	EPO->CRLF3	EPO	CRLF3	0.112527087661503	0.0631098944138796
EPO->EPHB4	EPO->EPHB4	EPO	EPHB4	-0.0101562459933798	0.554714814013255
EPO->EPOR	EPO->EPOR	EPO	EPOR	-0.0544868118865058	0.76993733871617
EREG->EGFR	EREG->EGFR	EREG	EGFR	0.00139028108667577	0.492484797997556
EREG->ERBB4	EREG->ERBB4	EREG	ERBB4	-0.146172871739441	0.976748513249264
F10->F3	F10->F3	F10	F3	0.564476093856894	2.41241755696303e-17
F11->GP1BA	F11->GP1BA	F11	GP1BA	0.0280788684905354	0.351810083458352
F11R->JAM2	F11R->JAM2	F11R	JAM2	0.148635128141769	0.0214882244115489
F12->GP1BA	F12->GP1BA	F12	GP1BA	-0.0887017252673317	0.885695502955353
F13A1->ITGA4	F13A1->ITGA4	F13A1	ITGA4	0.0773961518718786	0.146858384618195
F13A1->ITGA9	F13A1->ITGA9	F13A1	ITGA9	0.083349884329553	0.129017650026287
F13A1->ITGB1	F13A1->ITGB1	F13A1	ITGB1	0.475429730862581	3.51242426778468e-12
F2->F2R	F2->F2R	F2	F2R	0.113696379484666	0.0611521505755462
F2->F2RL1	F2->F2RL1	F2	F2RL1	0.0847093181555769	0.125162480241679
F2->F2RL2	F2->F2RL2	F2	F2RL2	0.196920305395985	0.00353043019027727
F2->F2RL3	F2->F2RL3	F2	F2RL3	0.206364155144787	0.00235709257835762
F2->GP1BA	F2->GP1BA	F2	GP1BA	0.00210827153903379	0.4886080806647
F2->GP9	F2->GP9	F2	GP9	-0.0178965055518128	0.595784184478446
F2->ITGA2B	F2->ITGA2B	F2	ITGA2B	-0.0364485231863081	0.689313258546793
F2->THBD	F2->THBD	F2	THBD	-0.00283278458622043	0.51530512049714
F7->F3	F7->F3	F7	F3	-0.0931991850397922	0.897214136945176
F8->ASGR2	F8->ASGR2	F8	ASGR2	0.0834177976492967	0.128693649673798
F8->LDLR	F8->LDLR	F8	LDLR	0.0211871597718934	0.387041370120371
F8->LRP1	F8->LRP1	F8	LRP1	0.140903328796983	0.0275369960454088
F9->LRP1	F9->LRP1	F9	LRP1	-0.0545259239643282	0.770098570607208
FAM3C->LIFR	FAM3C->LIFR	FAM3C	LIFR	-0.0301041079029694	0.65846608691581
FAM3D->FPR1	FAM3D->FPR1	FAM3D	FPR1	0.0544830566832259	0.230078144675931
FAM3D->FPR2	FAM3D->FPR2	FAM3D	FPR2	0.145712105113372	0.0236025266216938
FASLG->FAS	FASLG->FAS	FASLG	FAS	0.434238585661736	4.34836284135968e-10
FASLG->TNFRSF6B	FASLG->TNFRSF6B	FASLG	TNFRSF6B	0.362413923324739	2.24810000175894e-07
FAT4->DCHS1	FAT4->DCHS1	FAT4	DCHS1	0.396348900269091	1.07114360483803e-08
FBLN1->ITGB1	FBLN1->ITGB1	FBLN1	ITGB1	0.429626694142823	6.83638727668258e-10
FBN1->ITGA5	FBN1->ITGA5	FBN1	ITGA5	0.469067848764335	7.24764341161756e-12
FBN1->ITGAV	FBN1->ITGAV	FBN1	ITGAV	0.42095030736028	1.09787333637608e-09
FBN1->ITGB1	FBN1->ITGB1	FBN1	ITGB1	0.451164395376919	7.46804073862915e-11
FBN1->ITGB3	FBN1->ITGB3	FBN1	ITGB3	0.147713005195157	0.0221096043785945
FCER2->CR2	FCER2->CR2	FCER2	CR2	0.732455618915557	7.5590414494405e-33
FCN2->LRP1	FCN2->LRP1	FCN2	LRP1	0.0319056137636994	0.332757595668553
FGA->ITGA2B	FGA->ITGA2B	FGA	ITGA2B	0.0753073584193129	0.153338717611514
FGA->ITGA5	FGA->ITGA5	FGA	ITGA5	-0.123251190738218	0.953129605946072
FGA->ITGAM	FGA->ITGAM	FGA	ITGAM	-0.10017949638443	0.913242001373782
FGA->ITGAV	FGA->ITGAV	FGA	ITGAV	-0.0920478254081391	0.894269242084144
FGA->ITGAX	FGA->ITGAX	FGA	ITGAX	-0.00158423042673517	0.508574239461016
FGA->ITGB1	FGA->ITGB1	FGA	ITGB1	-0.0996107026467558	0.912009882301244
FGA->ITGB2	FGA->ITGB2	FGA	ITGB2	-0.0278755553897869	0.64730247161114
FGA->ITGB3	FGA->ITGB3	FGA	ITGB3	-0.173286356543411	0.990992303073687
FGA->TLR4	FGA->TLR4	FGA	TLR4	-0.0189949134920672	0.601639276059421
FGB->ITGA2B	FGB->ITGA2B	FGB	ITGA2B	0.139702269114034	0.0286277370959892
FGB->ITGA5	FGB->ITGA5	FGB	ITGA5	0.00180429001421132	0.490250274976542
FGB->ITGAM	FGB->ITGAM	FGB	ITGAM	0.0408123493512488	0.289940570016757
FGB->ITGAV	FGB->ITGAV	FGB	ITGAV	-0.0132743713532788	0.571355326747564
FGB->ITGB1	FGB->ITGB1	FGB	ITGB1	-0.015043195688357	0.580823309544778
FGB->ITGB2	FGB->ITGB2	FGB	ITGB2	0.0210425709476943	0.387692304246519
FGB->TLR4	FGB->TLR4	FGB	TLR4	0.128641562038146	0.0400748842686669
FGF1->CD44	FGF1->CD44	FGF1	CD44	0.0808461039960091	0.136193362935794
FGF1->CSPG4	FGF1->CSPG4	FGF1	CSPG4	0.106140740215852	0.0746674828311417
FGF1->FGFR1	FGF1->FGFR1	FGF1	FGFR1	0.0804656649058926	0.137327557490513
FGF1->FGFR2	FGF1->FGFR2	FGF1	FGFR2	-0.0304911309972249	0.660246638190996
FGF1->FGFR3	FGF1->FGFR3	FGF1	FGFR3	-0.0770211992223377	0.852117836432845
FGF1->FGFR4	FGF1->FGFR4	FGF1	FGFR4	-0.126537957657502	0.957379283173527
FGF1->NRP1	FGF1->NRP1	FGF1	NRP1	0.0637468588132725	0.193510934095906
FGF10->FGFR1	FGF10->FGFR1	FGF10	FGFR1	0.295756097401809	2.07962820066074e-05
FGF10->FGFR2	FGF10->FGFR2	FGF10	FGFR2	-0.0719563053497744	0.835468610898601
FGF10->FGFRL1	FGF10->FGFRL1	FGF10	FGFRL1	0.125251236777301	0.0442467916538893
FGF13->SCN5A	FGF13->SCN5A	FGF13	SCN5A	-0.00378107968240795	0.520449783568342
FGF13->SCN8A	FGF13->SCN8A	FGF13	SCN8A	-0.160488715950684	0.985673323351337
FGF16->FGFR2	FGF16->FGFR2	FGF16	FGFR2	0.140302095309738	0.0280650249841782
FGF16->FGFR3	FGF16->FGFR3	FGF16	FGFR3	0.114388150441281	0.0599844797971293
FGF16->FGFR4	FGF16->FGFR4	FGF16	FGFR4	0.0740653366839325	0.15737047369204
FGF17->FGFR1	FGF17->FGFR1	FGF17	FGFR1	-0.197496559260989	0.996553836066454
FGF17->FGFR2	FGF17->FGFR2	FGF17	FGFR2	-0.0400096228980389	0.706158678481935
FGF17->FGFR3	FGF17->FGFR3	FGF17	FGFR3	0.00042426457698509	0.497707215126682
FGF17->FGFR4	FGF17->FGFR4	FGF17	FGFR4	0.0708316704648756	0.168348928057705
FGF18->FGFR1	FGF18->FGFR1	FGF18	FGFR1	-0.0480891793984773	0.742917175347828
FGF18->FGFR2	FGF18->FGFR2	FGF18	FGFR2	-0.107427620862088	0.927781771522131
FGF18->FGFR3	FGF18->FGFR3	FGF18	FGFR3	-0.0356130151196565	0.685460840937381
FGF18->FGFR4	FGF18->FGFR4	FGF18	FGFR4	-0.0273589787821287	0.644696229473245
FGF19->FGFR1	FGF19->FGFR1	FGF19	FGFR1	0.0202854320200275	0.391727394148455
FGF19->FGFR2	FGF19->FGFR2	FGF19	FGFR2	0.0368635148271713	0.308702340376654
FGF19->FGFR3	FGF19->FGFR3	FGF19	FGFR3	0.0706936349620034	0.168821347748836
FGF19->FGFR4	FGF19->FGFR4	FGF19	FGFR4	0.0826233898351007	0.131111034673246
FGF19->KLB	FGF19->KLB	FGF19	KLB	-0.15137939539064	0.980421033147856
FGF2->CD44	FGF2->CD44	FGF2	CD44	-0.0172885322790446	0.592682331686324
FGF2->FGFR1	FGF2->FGFR1	FGF2	FGFR1	0.280259593732079	5.68375232110498e-05
FGF2->FGFR2	FGF2->FGFR2	FGF2	FGFR2	-0.197272955299599	0.996521353362164
FGF2->FGFR3	FGF2->FGFR3	FGF2	FGFR3	0.0228142235732369	0.378520758030188
FGF2->FGFR4	FGF2->FGFR4	FGF2	FGFR4	-0.196838998736532	0.996417393463048
FGF2->FGFRL1	FGF2->FGFRL1	FGF2	FGFRL1	0.175153970599891	0.00844664752601044
FGF2->GPC4	FGF2->GPC4	FGF2	GPC4	0.366581969238516	1.62723513363855e-07
FGF2->NRP1	FGF2->NRP1	FGF2	NRP1	0.313838938127363	7.13382306342796e-06
FGF2->SDC1	FGF2->SDC1	FGF2	SDC1	-0.0310831790907692	0.663328067078796
FGF2->SDC2	FGF2->SDC2	FGF2	SDC2	0.311567492971667	8.27376383964761e-06
FGF2->SDC3	FGF2->SDC3	FGF2	SDC3	-0.0887103767559175	0.885836975248705
FGF2->SDC4	FGF2->SDC4	FGF2	SDC4	0.139911137634098	0.0284407956981459
FGF20->FGFR1	FGF20->FGFR1	FGF20	FGFR1	0.0352661441845502	0.316221030198285
FGF20->FGFR2	FGF20->FGFR2	FGF20	FGFR2	-0.0128892631123743	0.569306301469437
FGF20->FGFR3	FGF20->FGFR3	FGF20	FGFR3	-0.0257048146991221	0.636305787592001
FGF20->FGFR4	FGF20->FGFR4	FGF20	FGFR4	-0.144812088265599	0.975665453640146
FGF21->FGFR4	FGF21->FGFR4	FGF21	FGFR4	-0.0418865303115777	0.715037922045257
FGF22->FGFR1	FGF22->FGFR1	FGF22	FGFR1	-0.00391256225273259	0.521134332708645
FGF22->FGFR2	FGF22->FGFR2	FGF22	FGFR2	0.00699152680660288	0.462272557911395
FGF22->FGFRL1	FGF22->FGFRL1	FGF22	FGFRL1	-0.0207880512064872	0.610886545047077
FGF23->FGFR1	FGF23->FGFR1	FGF23	FGFR1	0.024313601163696	0.370811287768969
FGF23->FGFR2	FGF23->FGFR2	FGF23	FGFR2	0.0334693778597673	0.325090265280226
FGF23->FGFR3	FGF23->FGFR3	FGF23	FGFR3	-0.0249513961088914	0.632462284432658
FGF23->FGFR4	FGF23->FGFR4	FGF23	FGFR4	-0.0917799980418576	0.893709289444132
FGF23->KL	FGF23->KL	FGF23	KL	-0.0240348213986103	0.627647303545425
FGF3->FGFR1	FGF3->FGFR1	FGF3	FGFR1	0.0440759199772482	0.274967955821863
FGF3->FGFR2	FGF3->FGFR2	FGF3	FGFR2	0.0708867510908572	0.168160652951166
FGF3->FGFR3	FGF3->FGFR3	FGF3	FGFR3	0.073345486248712	0.159738611333871
FGF3->FGFR4	FGF3->FGFR4	FGF3	FGFR4	0.0859018411200574	0.121724684683687
FGF3->FGFRL1	FGF3->FGFRL1	FGF3	FGFRL1	-0.0953214383954422	0.902298356765267
FGF4->FGFR1	FGF4->FGFR1	FGF4	FGFR1	-0.0801496021472527	0.861586857805535
FGF4->FGFR2	FGF4->FGFR2	FGF4	FGFR2	0.166727819906592	0.0114685900753859
FGF4->FGFR3	FGF4->FGFR3	FGF4	FGFR3	0.10878698151747	0.069697864649754
FGF4->FGFR4	FGF4->FGFR4	FGF4	FGFR4	0.106719741674289	0.0735578296834003
FGF4->FGFRL1	FGF4->FGFRL1	FGF4	FGFRL1	-0.0203628253023838	0.608675419258925
FGF4->NRP1	FGF4->NRP1	FGF4	NRP1	0.0758967014143938	0.151598675800129
FGF5->FGFR1	FGF5->FGFR1	FGF5	FGFR1	0.0994615108467101	0.0883195048952067
FGF5->FGFR2	FGF5->FGFR2	FGF5	FGFR2	-0.0318208053948409	0.666824551675531
FGF5->FGFR3	FGF5->FGFR3	FGF5	FGFR3	-0.0534675437901244	0.765896750152249
FGF5->FGFR4	FGF5->FGFR4	FGF5	FGFR4	-0.0334049764789803	0.674748778380036
FGF6->FGFR1	FGF6->FGFR1	FGF6	FGFR1	0.0105096298644686	0.443344098196378
FGF6->FGFR2	FGF6->FGFR2	FGF6	FGFR2	0.0469274357705608	0.262374859070669
FGF6->FGFR3	FGF6->FGFR3	FGF6	FGFR3	-0.00505480467529803	0.527327598489873
FGF6->FGFR4	FGF6->FGFR4	FGF6	FGFR4	0.0375096158777373	0.305468719892784
FGF7->FGFR1	FGF7->FGFR1	FGF7	FGFR1	0.334774277468775	1.72127264993705e-06
FGF7->FGFR2	FGF7->FGFR2	FGF7	FGFR2	-0.0675942684134505	0.820349361640789
FGF7->FGFR3	FGF7->FGFR3	FGF7	FGFR3	0.132762985514409	0.0354394140318864
FGF7->NRP1	FGF7->NRP1	FGF7	NRP1	0.615665139004797	0
FGF8->FGFR1	FGF8->FGFR1	FGF8	FGFR1	0.0199273622423527	0.393498018891941
FGF8->FGFR2	FGF8->FGFR2	FGF8	FGFR2	0.121399458992437	0.0494083780689952
FGF8->FGFR3	FGF8->FGFR3	FGF8	FGFR3	0.0715421303656598	0.165772414446159
FGF8->FGFR4	FGF8->FGFR4	FGF8	FGFR4	0.131925646536652	0.0363440339234837
FGF8->FGFRL1	FGF8->FGFRL1	FGF8	FGFRL1	-0.140882749231895	0.972417217997896
FGF9->FGFR1	FGF9->FGFR1	FGF9	FGFR1	-0.10097963157055	0.914875258582208
FGF9->FGFR2	FGF9->FGFR2	FGF9	FGFR2	-0.0891740532355517	0.886934649060867
FGF9->FGFR3	FGF9->FGFR3	FGF9	FGFR3	0.0661405164279261	0.184875976023989
FGF9->FGFR4	FGF9->FGFR4	FGF9	FGFR4	-0.0066026757574317	0.53563484430388
FGG->ITGA2B	FGG->ITGA2B	FGG	ITGA2B	-0.0461701998703896	0.734444778551234
FGG->ITGA5	FGG->ITGA5	FGG	ITGA5	-0.320213456367092	0.999995816554622
FGG->ITGAV	FGG->ITGAV	FGG	ITGAV	-0.174961361565315	0.991541860311503
FGG->ITGB1	FGG->ITGB1	FGG	ITGB1	-0.220463520273767	0.99872640433119
FGG->ITGB2	FGG->ITGB2	FGG	ITGB2	-0.145947810843446	0.976542543838247
FGG->TLR4	FGG->TLR4	FGG	TLR4	-0.0382108173379521	0.69786741930229
FGL1->EGFR	FGL1->EGFR	FGL1	EGFR	-0.0813309773461576	0.865248425423878
FGL1->LAG3	FGL1->LAG3	FGL1	LAG3	0.00637328720820182	0.46557150174275
FLT3LG->FLT3	FLT3LG->FLT3	FLT3LG	FLT3	0.557763801407065	0
FN1->CD44	FN1->CD44	FN1	CD44	0.0987845530540028	0.0898068691547885
FN1->COL13A1	FN1->COL13A1	FN1	COL13A1	0.338233662332334	1.34760288452664e-06
FN1->ITGA2	FN1->ITGA2	FN1	ITGA2	0.286053164547644	3.77944734885898e-05
FN1->ITGA2B	FN1->ITGA2B	FN1	ITGA2B	0.0156660714535477	0.41588895191081
FN1->ITGA4	FN1->ITGA4	FN1	ITGA4	-0.0567936414395777	0.779338835851151
FN1->ITGA5	FN1->ITGA5	FN1	ITGA5	0.365211610116864	1.48452570146784e-07
FN1->ITGA8	FN1->ITGA8	FN1	ITGA8	0.0267100069047891	0.358719054592924
FN1->ITGA9	FN1->ITGA9	FN1	ITGA9	0.173680012047425	0.00887582661984342
FN1->ITGAV	FN1->ITGAV	FN1	ITGAV	0.289868221373961	2.99596989655244e-05
FN1->ITGB1	FN1->ITGB1	FN1	ITGB1	0.352086120966576	4.91530456501449e-07
FN1->ITGB3	FN1->ITGB3	FN1	ITGB3	0.186987764868039	0.00530081713943317
FN1->ITGB6	FN1->ITGB6	FN1	ITGB6	0.0783369209315812	0.143935171840965
FN1->ITGB7	FN1->ITGB7	FN1	ITGB7	-0.13666627970027	0.968560891180021
FN1->ITGB8	FN1->ITGB8	FN1	ITGB8	0.37636819434483	5.97208100098884e-08
FN1->MAG	FN1->MAG	FN1	MAG	-0.0337798208765951	0.676577757586145
FN1->NT5E	FN1->NT5E	FN1	NT5E	0.24992703588529	0.000301298309292993
FN1->PLAUR	FN1->PLAUR	FN1	PLAUR	0.475008974819221	3.21504224353035e-12
FN1->SDC2	FN1->SDC2	FN1	SDC2	0.0914256675167491	0.107183687395162
FN1->TNFRSF11B	FN1->TNFRSF11B	FN1	TNFRSF11B	0.0454000183692539	0.269172679134813
FN1->TSHR	FN1->TSHR	FN1	TSHR	-0.122603023931297	0.95226456881949
FNDC5->ITGAV	FNDC5->ITGAV	FNDC5	ITGAV	0.160820743303691	0.0141605343400973
FNDC5->ITGB5	FNDC5->ITGB5	FNDC5	ITGB5	0.364275091030309	1.94702587333653e-07
FSHB->FSHR	FSHB->FSHR	FSHB	FSHR	0.153780380345845	0.0181018805696609
FSTL1->DIP2A	FSTL1->DIP2A	FSTL1	DIP2A	-0.133083871978455	0.964917962121776
FZD8->CKAP4	FZD8->CKAP4	FZD8	CKAP4	0.244935047860357	0.000376629673081544
GAL->GALR1	GAL->GALR1	GAL	GALR1	-0.0839082656919469	0.872708998432355
GAL->GALR2	GAL->GALR2	GAL	GALR2	0.00952963067086559	0.448641785673868
GAL->GALR3	GAL->GALR3	GAL	GALR3	-0.0769447384248143	0.851877449288744
GAL->GPR151	GAL->GPR151	GAL	GPR151	-0.120325107732861	0.949069967863938
GALP->GALR1	GALP->GALR1	GALP	GALR1	0.0853536408428223	0.123363421195023
GALP->GALR2	GALP->GALR2	GALP	GALR2	0.181353143545577	0.00662032279991987
GALP->GALR3	GALP->GALR3	GALP	GALR3	0.0322907303318542	0.330862715575592
GAS6->AXL	GAS6->AXL	GAS6	AXL	0.598411107329513	0
GAS6->MERTK	GAS6->MERTK	GAS6	MERTK	0.177548498990624	0.00771594858082863
GAS6->TYRO3	GAS6->TYRO3	GAS6	TYRO3	-0.215083290984619	0.998373005947167
GAST->CCKBR	GAST->CCKBR	GAST	CCKBR	0.0202966308730427	0.391669099678017
GCG->GCGR	GCG->GCGR	GCG	GCGR	-0.107304587425445	0.92755028232712
GCG->GLP1R	GCG->GLP1R	GCG	GLP1R	-0.104306660444128	0.921733841550848
GCG->GLP2R	GCG->GLP2R	GCG	GLP2R	0.156303805282067	0.0165676002093085
GDF1->ACVR1	GDF1->ACVR1	GDF1	ACVR1	-0.0154843017006208	0.583075111304705
GDF1->BMPR1A	GDF1->BMPR1A	GDF1	BMPR1A	-0.0679186345220501	0.821673946051013
GDF1->BMPR2	GDF1->BMPR2	GDF1	BMPR2	0.0341565301717104	0.321597493797731
GDF11->ACVR1B	GDF11->ACVR1B	GDF11	ACVR1B	0.109339923884185	0.0686920954952659
GDF11->ACVR2A	GDF11->ACVR2A	GDF11	ACVR2A	0.0785075591324392	0.143409154684088
GDF11->ACVR2B	GDF11->ACVR2B	GDF11	ACVR2B	0.217009831278006	0.00146396141525383
GDF15->GFRAL	GDF15->GFRAL	GDF15	GFRAL	-0.0283753743785347	0.64968017099149
GDF2->ACVR1	GDF2->ACVR1	GDF2	ACVR1	0.0165240090467091	0.411435642048945
GDF2->ACVR2A	GDF2->ACVR2A	GDF2	ACVR2A	-0.0611183712709006	0.796362725100859
GDF2->ACVR2B	GDF2->ACVR2B	GDF2	ACVR2B	-0.0471139039026759	0.738449010521561
GDF2->ACVRL1	GDF2->ACVRL1	GDF2	ACVRL1	-0.137396515527526	0.969264019475125
GDF2->BMPR2	GDF2->BMPR2	GDF2	BMPR2	-0.116056463580712	0.942655620533956
GDF2->ENG	GDF2->ENG	GDF2	ENG	-0.0948825204533205	0.901163550785632
GDF3->TDGF1	GDF3->TDGF1	GDF3	TDGF1	-0.197545794889248	0.99652123405038
GDF5->ACVR1	GDF5->ACVR1	GDF5	ACVR1	-0.0283129926556874	0.649366825985759
GDF5->ACVR2A	GDF5->ACVR2A	GDF5	ACVR2A	0.0667782808341203	0.182572176020458
GDF5->ACVR2B	GDF5->ACVR2B	GDF5	ACVR2B	-0.021924677687286	0.616779233037454
GDF5->BMPR1A	GDF5->BMPR1A	GDF5	BMPR1A	-0.016174263563291	0.586719701296068
GDF5->BMPR1B	GDF5->BMPR1B	GDF5	BMPR1B	-0.0247033877759585	0.631070214462498
GDF5->BMPR2	GDF5->BMPR2	GDF5	BMPR2	-0.0181174876648648	0.596943680075532
GDF5->ROR2	GDF5->ROR2	GDF5	ROR2	0.0849849362623837	0.124390695700622
GDF6->BMPR1A	GDF6->BMPR1A	GDF6	BMPR1A	0.0136613066404338	0.426522400869089
GDF6->BMPR1B	GDF6->BMPR1B	GDF6	BMPR1B	-0.0678086371835632	0.821112021586951
GDF6->BMPR2	GDF6->BMPR2	GDF6	BMPR2	0.0138235527229835	0.425659747973798
GDF7->ACVR2A	GDF7->ACVR2A	GDF7	ACVR2A	-0.0167654363465913	0.589836584557088
GDF7->BMPR1A	GDF7->BMPR1A	GDF7	BMPR1A	0.0278643789958392	0.352889530059052
GDF7->BMPR2	GDF7->BMPR2	GDF7	BMPR2	-0.0137396387412137	0.573828303473813
GDF9->ACVR2A	GDF9->ACVR2A	GDF9	ACVR2A	0.121303190373399	0.0495310643930569
GDF9->BMPR1A	GDF9->BMPR1A	GDF9	BMPR1A	0.121209945498371	0.0496617203548937
GDF9->BMPR1B	GDF9->BMPR1B	GDF9	BMPR1B	0.0312650211735933	0.335918874503095
GDF9->BMPR2	GDF9->BMPR2	GDF9	BMPR2	-0.0382816834429738	0.698202784318879
GDF9->TGFBR1	GDF9->TGFBR1	GDF9	TGFBR1	-0.026083388891738	0.638231946890407
GDNF->GFRA1	GDNF->GFRA1	GDNF	GFRA1	-0.0240450559236138	0.6278211631461
GDNF->GFRA2	GDNF->GFRA2	GDNF	GFRA2	-0.129613173635944	0.96106194119576
GDNF->RET	GDNF->RET	GDNF	RET	0.00201875154436824	0.489086015635664
GH1->GHR	GH1->GHR	GH1	GHR	-0.0106840027619156	0.557538851499572
GH1->PRLR	GH1->PRLR	GH1	PRLR	-0.0127176685051448	0.568463471286642
GH2->GHR	GH2->GHR	GH2	GHR	-0.129829562275731	0.961317642795021
GHRH->GHRHR	GHRH->GHRHR	GHRH	GHRHR	0.0108798323081229	0.441413989932989
GHRH->VIPR1	GHRH->VIPR1	GHRH	VIPR1	-0.106607996882071	0.926228991712563
GHRL->GHSR	GHRL->GHSR	GHRL	GHSR	0.170139261220855	0.0101747509989175
GHRL->GPR39	GHRL->GPR39	GHRL	GPR39	0.107571950076694	0.0718944884915462
GHRL->MLNR	GHRL->MLNR	GHRL	MLNR	-0.0812992740886479	0.865154833940159
GIP->DPP4	GIP->DPP4	GIP	DPP4	-0.0697014765325961	0.827926454030959
GIP->GIPR	GIP->GIPR	GIP	GIPR	0.00214370467414919	0.4884166727663
GLG1->SELE	GLG1->SELE	GLG1	SELE	0.266303321624027	0.000119401765300175
GNAI2->ADCY1	GNAI2->ADCY1	GNAI2	ADCY1	0.112920791987328	0.062445381260854
GNAI2->ADORA1	GNAI2->ADORA1	GNAI2	ADORA1	0.229770001548768	0.000802934618026
GNAI2->ADRA2A	GNAI2->ADRA2A	GNAI2	ADRA2A	0.371924249482218	8.61854035116009e-08
GNAI2->ADRA2B	GNAI2->ADRA2B	GNAI2	ADRA2B	0.00219499049832924	0.488139634188744
GNAI2->AGTR2	GNAI2->AGTR2	GNAI2	AGTR2	0.0521156388879013	0.239953745551628
GNAI2->C5AR1	GNAI2->C5AR1	GNAI2	C5AR1	0.357967477931809	2.63317550492315e-07
GNAI2->CAV1	GNAI2->CAV1	GNAI2	CAV1	0.268289567175778	0.000106773766436276
GNAI2->CCR5	GNAI2->CCR5	GNAI2	CCR5	0.104852290380683	0.0771821981813641
GNAI2->CNR1	GNAI2->CNR1	GNAI2	CNR1	0.232122576326714	0.000716185731921364
GNAI2->CXCR1	GNAI2->CXCR1	GNAI2	CXCR1	0.126141087350672	0.0431178905740374
GNAI2->CXCR2	GNAI2->CXCR2	GNAI2	CXCR2	0.228027249959398	0.000873268507323469
GNAI2->EDNRA	GNAI2->EDNRA	GNAI2	EDNRA	0.273652094939538	7.86173511437172e-05
GNAI2->EGFR	GNAI2->EGFR	GNAI2	EGFR	0.272424988951517	8.43691106583071e-05
GNAI2->F2R	GNAI2->F2R	GNAI2	F2R	-0.0797861329566865	0.860491250124464
GNAI2->FPR1	GNAI2->FPR1	GNAI2	FPR1	0.379474134733246	4.60640577718021e-08
GNAI2->IGF1R	GNAI2->IGF1R	GNAI2	IGF1R	0.000948769699795061	0.494872828383047
GNAI2->LHCGR	GNAI2->LHCGR	GNAI2	LHCGR	-0.0402119835908226	0.7071032170131
GNAI2->LPAR3	GNAI2->LPAR3	GNAI2	LPAR3	0.0164251306831222	0.411956959535689
GNAI2->MTNR1A	GNAI2->MTNR1A	GNAI2	MTNR1A	-0.0954848840313981	0.90258555406424
GNAI2->MTNR1B	GNAI2->MTNR1B	GNAI2	MTNR1B	-0.0135792954674353	0.57297637123874
GNAI2->OPRD1	GNAI2->OPRD1	GNAI2	OPRD1	0.0420871245253138	0.284211618748814
GNAI2->OPRM1	GNAI2->OPRM1	GNAI2	OPRM1	-0.231880138973458	0.999275288187096
GNAI2->P2RY12	GNAI2->P2RY12	GNAI2	P2RY12	0.215979978405272	0.00153449171376087
GNAI2->TBXA2R	GNAI2->TBXA2R	GNAI2	TBXA2R	0.248157942341909	0.000318690506167158
GNAI2->TSHR	GNAI2->TSHR	GNAI2	TSHR	0.189007890404137	0.00488766174092183
GNAS->ADRB2	GNAS->ADRB2	GNAS	ADRB2	-0.224823032635506	0.99898258288493
GNAS->AVPR2	GNAS->AVPR2	GNAS	AVPR2	-0.160493228550931	0.985675592511972
GNAS->CRHR1	GNAS->CRHR1	GNAS	CRHR1	-0.124206835781788	0.954405291306434
GNAS->GCGR	GNAS->GCGR	GNAS	GCGR	-0.0857882023622596	0.877839755123212
GNAS->LHCGR	GNAS->LHCGR	GNAS	LHCGR	-0.0983304963566986	0.909102230543421
GNAS->PTGDR	GNAS->PTGDR	GNAS	PTGDR	-0.0744737492365576	0.843968928116637
GNAS->TSHR	GNAS->TSHR	GNAS	TSHR	-0.11157402011292	0.935302418358792
GNAS->VIPR1	GNAS->VIPR1	GNAS	VIPR1	-0.118084377287413	0.945801244640896
GNRH1->GNRHR	GNRH1->GNRHR	GNRH1	GNRHR	0.0128137346227259	0.431095777958756
GNRH2->GNRHR	GNRH2->GNRHR	GNRH2	GNRHR	-0.0877071436830649	0.883054945199192
GPC3->CD81	GPC3->CD81	GPC3	CD81	0.0100306551862644	0.445957636317912
GPC3->IGF1R	GPC3->IGF1R	GPC3	IGF1R	-0.0453431389689679	0.730572495107953
GPHA2->TSHR	GPHA2->TSHR	GPHA2	TSHR	0.0499839152590576	0.248864708631773
GPHB5->TSHR	GPHB5->TSHR	GPHB5	TSHR	0.00968162440183778	0.447827254274296
GPI->AMFR	GPI->AMFR	GPI	AMFR	0.196690357148289	0.0035645647558526
GREM1->KDR	GREM1->KDR	GREM1	KDR	0.203121000667189	0.00271315505739345
GRN->SORT1	GRN->SORT1	GRN	SORT1	0.309095359425704	8.82678685430824e-06
GRN->TNFRSF1A	GRN->TNFRSF1A	GRN	TNFRSF1A	0.147355219511003	0.0223705986732292
GRN->TNFRSF1B	GRN->TNFRSF1B	GRN	TNFRSF1B	0.468322603174388	7.88181427283552e-12
GRP->BRS3	GRP->BRS3	GRP	BRS3	0.238056963294155	0.000549807563017373
GRP->GRPR	GRP->GRPR	GRP	GRPR	0.0910918508641469	0.108025429302192
GRP->NMBR	GRP->NMBR	GRP	NMBR	0.145505830135811	0.0237970285564868
GUCA2A->GUCY2C	GUCA2A->GUCY2C	GUCA2A	GUCY2C	0.0662663662315464	0.184419954649588
GUCA2B->GUCY2C	GUCA2B->GUCY2C	GUCA2B	GUCY2C	-0.0209446735938339	0.611700070916827
GUCA2B->GUCY2D	GUCA2B->GUCY2D	GUCA2B	GUCY2D	0.0227284488847699	0.379069751512719
GZMB->CHRM3	GZMB->CHRM3	GZMB	CHRM3	-0.187956579571271	0.994901019841853
GZMB->IGF2R	GZMB->IGF2R	GZMB	IGF2R	-0.00218567413690739	0.511810040597226
HAS2->CD44	HAS2->CD44	HAS2	CD44	-0.00100611220155812	0.505447412492052
HAS2->HMMR	HAS2->HMMR	HAS2	HMMR	-0.142475371697383	0.973774644759871
HAVCR1->CD300LB	HAVCR1->CD300LB	HAVCR1	CD300LB	-0.0978316816542402	0.907983714654507
HAVCR1->HAVCR1	HAVCR1->HAVCR1	HAVCR1	HAVCR1	1	0
HBEGF->CD44	HBEGF->CD44	HBEGF	CD44	0.0276172799618099	0.354134545389334
HBEGF->CD82	HBEGF->CD82	HBEGF	CD82	0.0730583260952045	0.160845033081001
HBEGF->CD9	HBEGF->CD9	HBEGF	CD9	0.0155747059986349	0.416446935073768
HBEGF->EGFR	HBEGF->EGFR	HBEGF	EGFR	0.321349962632134	3.86948707084633e-06
HBEGF->ERBB2	HBEGF->ERBB2	HBEGF	ERBB2	0.0414007438147194	0.287376559855085
HBEGF->ERBB4	HBEGF->ERBB4	HBEGF	ERBB4	-0.102233034513932	0.917509750254535
HCRT->HCRTR1	HCRT->HCRTR1	HCRT	HCRTR1	0.115309409806563	0.0585000528939434
HCRT->HCRTR2	HCRT->HCRTR2	HCRT	HCRTR2	0.15033591466229	0.0203143440843872
HCRT->NPFFR2	HCRT->NPFFR2	HCRT	NPFFR2	-0.0498477777415159	0.750556946861271
HEBP1->FPR3	HEBP1->FPR3	HEBP1	FPR3	0.165249962235792	0.0120969672805697
HGF->CD44	HGF->CD44	HGF	CD44	-0.0779368638951182	0.854976447557563
HGF->MET	HGF->MET	HGF	MET	-0.0252712378123091	0.633969416491546
HGF->SDC1	HGF->SDC1	HGF	SDC1	0.0556084461207801	0.225288414290906
HGF->SDC2	HGF->SDC2	HGF	SDC2	0.114542936933829	0.0597330434802862
HGF->ST14	HGF->ST14	HGF	ST14	0.31670155579074	5.90833359106699e-06
HHLA2->TMIGD2	HHLA2->TMIGD2	HHLA2	TMIGD2	-0.0296509378103306	0.656206746234843
HLA-A->APLP2	HLA-A->APLP2	HLA-A	APLP2	-0.0222752681955718	0.618705727764207
HLA-A->ERBB2	HLA-A->ERBB2	HLA-A	ERBB2	-0.235653110415919	0.999381154400231
HLA-A->KIR3DL1	HLA-A->KIR3DL1	HLA-A	KIR3DL1	0.271108541696777	9.59252494396888e-05
HLA-A->KIR3DL2	HLA-A->KIR3DL2	HLA-A	KIR3DL2	0.287807900548731	3.39783700950135e-05
HLA-A->LILRB1	HLA-A->LILRB1	HLA-A	LILRB1	0.286859465986601	3.85396064270528e-05
HLA-A->LILRB2	HLA-A->LILRB2	HLA-A	LILRB2	0.566916718339868	0
HLA-B->CANX	HLA-B->CANX	HLA-B	CANX	0.422344570491815	9.59527925867795e-10
HLA-B->KIR2DL3	HLA-B->KIR2DL3	HLA-B	KIR2DL3	0.639278019887384	4.64329037926861e-23
HLA-B->KIR3DL1	HLA-B->KIR3DL1	HLA-B	KIR3DL1	0.316923239030705	5.23417384743931e-06
HLA-B->KIR3DL2	HLA-B->KIR3DL2	HLA-B	KIR3DL2	0.325965392907008	2.80960817811878e-06
HLA-B->KLRD1	HLA-B->KLRD1	HLA-B	KLRD1	0.735264786508115	3.31003060732369e-33
HLA-B->LILRB1	HLA-B->LILRB1	HLA-B	LILRB1	0.375872951346254	6.22296621760798e-08
HLA-B->LILRB2	HLA-B->LILRB2	HLA-B	LILRB2	0.669986512068465	6.8160338328475e-26
HLA-C->KIR2DL1	HLA-C->KIR2DL1	HLA-C	KIR2DL1	0.140722368046846	0.0277242767998772
HLA-C->KIR2DL3	HLA-C->KIR2DL3	HLA-C	KIR2DL3	0.520529257910662	0
HLA-C->KIR2DS4	HLA-C->KIR2DS4	HLA-C	KIR2DS4	0.0754892211205417	0.152904103925234
HLA-C->LILRA3	HLA-C->LILRA3	HLA-C	LILRA3	0.211767503228604	0.00188697026960877
HLA-C->LILRB1	HLA-C->LILRB1	HLA-C	LILRB1	0.225179846052711	0.0010229162380866
HLA-C->LILRB2	HLA-C->LILRB2	HLA-C	LILRB2	0.486690692762799	0
HLA-E->KLRC1	HLA-E->KLRC1	HLA-E	KLRC1	0.414978029032818	1.94139651732819e-09
HLA-E->KLRC2	HLA-E->KLRC2	HLA-E	KLRC2	0.187289235974042	0.00523726806592625
HLA-E->KLRD1	HLA-E->KLRD1	HLA-E	KLRD1	0.691343784619738	4.51584668532836e-28
HLA-E->KLRK1	HLA-E->KLRK1	HLA-E	KLRK1	0.0440604175639937	0.275205888539179
HLA-F->KIR3DL1	HLA-F->KIR3DL1	HLA-F	KIR3DL1	0.355532451547632	3.79708083950739e-07
HLA-F->KIR3DL2	HLA-F->KIR3DL2	HLA-F	KIR3DL2	0.351839186083794	4.22943330047719e-07
HLA-F->LILRB1	HLA-F->LILRB1	HLA-F	LILRB1	0.331678547617827	2.13761358688493e-06
HLA-F->LILRB2	HLA-F->LILRB2	HLA-F	LILRB2	0.64519206113134	0
HLA-G->KIR2DL4	HLA-G->KIR2DL4	HLA-G	KIR2DL4	0.632560767741994	1.75559562825549e-22
HLA-G->KLRC1	HLA-G->KLRC1	HLA-G	KLRC1	0.446878345163205	8.09214045305022e-11
HLA-G->KLRD1	HLA-G->KLRD1	HLA-G	KLRD1	0.630486067338056	2.63010426848049e-22
HLA-G->LILRB1	HLA-G->LILRB1	HLA-G	LILRB1	0.258194367258449	0.000186783298864354
HLA-G->LILRB2	HLA-G->LILRB2	HLA-G	LILRB2	0.547502713428631	3.06895638574194e-16
HMGB1->HAVCR2	HMGB1->HAVCR2	HMGB1	HAVCR2	-0.149562984378229	0.97919957254531
HMGB1->SDC1	HMGB1->SDC1	HMGB1	SDC1	-0.0677470639519975	0.821064826380146
HMGB1->THBD	HMGB1->THBD	HMGB1	THBD	-0.122258131893187	0.951781730221717
HP->CD163	HP->CD163	HP	CD163	0.285061837698858	4.01244322507917e-05
HP->ITGAM	HP->ITGAM	HP	ITGAM	0.262873276892213	0.000144532407038357
HP->ITGB2	HP->ITGB2	HP	ITGB2	0.273002472389044	8.16150649117561e-05
HRAS->AGTR1	HRAS->AGTR1	HRAS	AGTR1	-0.142714078577456	0.973973234786471
HRAS->CAV1	HRAS->CAV1	HRAS	CAV1	0.00162898796674888	0.491193788666978
HRAS->INSR	HRAS->INSR	HRAS	INSR	-0.0109217773040948	0.558810249826591
HRG->FCGR1A	HRG->FCGR1A	HRG	FCGR1A	0.105423588156036	0.0759996115048684
HSP90AA1->CFTR	HSP90AA1->CFTR	HSP90AA1	CFTR	0.15569003538643	0.0169657146156486
HSP90AA1->EGFR	HSP90AA1->EGFR	HSP90AA1	EGFR	-0.386047769349477	0.999999966094791
HSP90AA1->FGFR3	HSP90AA1->FGFR3	HSP90AA1	FGFR3	-0.162739347938589	0.986719384035851
HSPG2->COL13A1	HSPG2->COL13A1	HSPG2	COL13A1	0.0450438017800447	0.27060144520811
HSPG2->ITGA2	HSPG2->ITGA2	HSPG2	ITGA2	0.085203516454043	0.123780979879825
HSPG2->ITGB1	HSPG2->ITGB1	HSPG2	ITGB1	0.230479884749334	0.000795388239591229
HSPG2->PTPRS	HSPG2->PTPRS	HSPG2	PTPRS	0.012973159462723	0.430185075389157
IAPP->CALCR	IAPP->CALCR	IAPP	CALCR	-0.0402445255883	0.707254979454289
IAPP->RAMP1	IAPP->RAMP1	IAPP	RAMP1	-0.0904111632764384	0.89024830582739
IAPP->RAMP2	IAPP->RAMP2	IAPP	RAMP2	-0.0214920112453319	0.614650171231789
ICAM1->IL2RA	ICAM1->IL2RA	ICAM1	IL2RA	0.230021441689228	0.000793225321743956
ICAM1->ITGAL	ICAM1->ITGAL	ICAM1	ITGAL	0.242165784102384	0.000434004203752266
ICAM1->ITGAM	ICAM1->ITGAM	ICAM1	ITGAM	0.150315611032337	0.0202867667819246
ICAM1->ITGAX	ICAM1->ITGAX	ICAM1	ITGAX	0.281218544380469	5.04917833090668e-05
ICAM1->ITGB2	ICAM1->ITGB2	ICAM1	ITGB2	0.272542096623539	8.38037057597678e-05
ICAM1->SPN	ICAM1->SPN	ICAM1	SPN	0.151534323253541	0.0194776400935021
ICAM2->ITGAL	ICAM2->ITGAL	ICAM2	ITGAL	0.677252777070964	1.29676591604702e-26
ICAM2->ITGAM	ICAM2->ITGAM	ICAM2	ITGAM	0.527558794473139	5.10018633986886e-15
ICAM2->ITGB2	ICAM2->ITGB2	ICAM2	ITGB2	0.6151167870388	4.78877598678337e-21
ICAM3->CD209	ICAM3->CD209	ICAM3	CD209	0.220168969116841	0.00126552843835836
ICAM3->CLEC4M	ICAM3->CLEC4M	ICAM3	CLEC4M	0.231330493713425	0.000744386532176759
ICAM3->ITGAD	ICAM3->ITGAD	ICAM3	ITGAD	0.381577389194743	3.85773754177245e-08
ICAM3->ITGAL	ICAM3->ITGAL	ICAM3	ITGAL	0.580674608650894	1.85232469092392e-18
ICAM3->ITGB2	ICAM3->ITGB2	ICAM3	ITGB2	0.372488273285977	8.22898372496756e-08
ICAM4->ITGA2B	ICAM4->ITGA2B	ICAM4	ITGA2B	0.158284107809724	0.015519831950699
ICAM4->ITGA4	ICAM4->ITGA4	ICAM4	ITGA4	0.00158889415204966	0.49141400530222
ICAM4->ITGAL	ICAM4->ITGAL	ICAM4	ITGAL	0.152183166588124	0.019058066746137
ICAM4->ITGAM	ICAM4->ITGAM	ICAM4	ITGAM	0.0848108760822233	0.124752228296329
ICAM4->ITGAV	ICAM4->ITGAV	ICAM4	ITGAV	-0.0772190583646443	0.852586953619698
ICAM4->ITGB1	ICAM4->ITGB1	ICAM4	ITGB1	-0.204464564616367	0.997404407047375
ICAM4->ITGB2	ICAM4->ITGB2	ICAM4	ITGB2	0.0827613537290956	0.130580372293536
ICAM4->ITGB3	ICAM4->ITGB3	ICAM4	ITGB3	-0.0920858841646451	0.894364032695149
ICAM5->ITGAL	ICAM5->ITGAL	ICAM5	ITGAL	-0.0444899687069907	0.726735869113262
ICAM5->ITGB2	ICAM5->ITGB2	ICAM5	ITGB2	0.0173519468839665	0.407076665372028
ICOSLG->CD28	ICOSLG->CD28	ICOSLG	CD28	0.303191588558602	1.2964853305767e-05
ICOSLG->CTLA4	ICOSLG->CTLA4	ICOSLG	CTLA4	0.291062283904927	2.78396083583209e-05
ICOS->ICOSLG	ICOS->ICOSLG	ICOS	ICOSLG	0.387383577782928	2.34884802150428e-08
ICOSLG->ICOS	ICOSLG->ICOS	ICOSLG	ICOS	0.387383577782928	2.34884802150428e-08
IFNA1->IFNAR1	IFNA1->IFNAR1	IFNA1	IFNAR1	0.0368578685693772	0.30872930260422
IFNA1->IFNAR2	IFNA1->IFNAR2	IFNA1	IFNAR2	-0.110348782455044	0.93316174010602
IFNA10->IFNAR1	IFNA10->IFNAR1	IFNA10	IFNAR1	0.0629450115810516	0.196686840432339
IFNA10->IFNAR2	IFNA10->IFNAR2	IFNA10	IFNAR2	0.0364279753274061	0.310632661987881
IFNA13->IFNAR1	IFNA13->IFNAR1	IFNA13	IFNAR1	-0.0808452469313434	0.8636674892062
IFNA13->IFNAR2	IFNA13->IFNAR2	IFNA13	IFNAR2	-0.177662257738159	0.992317890364641
IFNA14->IFNAR1	IFNA14->IFNAR1	IFNA14	IFNAR1	-0.065177295970727	0.811610783993034
IFNA14->IFNAR2	IFNA14->IFNAR2	IFNA14	IFNAR2	-0.158517219997296	0.984605787061407
IFNA16->IFNAR1	IFNA16->IFNAR1	IFNA16	IFNAR1	0.0593019309166983	0.210690905227963
IFNA16->IFNAR2	IFNA16->IFNAR2	IFNA16	IFNAR2	0.0445458741473922	0.272843496507018
IFNA17->IFNAR1	IFNA17->IFNAR1	IFNA17	IFNAR1	0.0847644512409848	0.125007832080593
IFNA17->IFNAR2	IFNA17->IFNAR2	IFNA17	IFNAR2	0.0174256266181093	0.40668929604194
IFNA2->IFNAR1	IFNA2->IFNAR1	IFNA2	IFNAR1	-0.155183932766638	0.982784553538541
IFNA2->IFNAR2	IFNA2->IFNAR2	IFNA2	IFNAR2	-0.13003936334236	0.961558418171641
IFNA21->IFNAR1	IFNA21->IFNAR1	IFNA21	IFNAR1	0.0030341910626582	0.483607297248758
IFNA21->IFNAR2	IFNA21->IFNAR2	IFNA21	IFNAR2	-0.0811277035185953	0.864647570000388
IFNA4->IFNAR1	IFNA4->IFNAR1	IFNA4	IFNAR1	-0.135799165271159	0.967708892323422
IFNA4->IFNAR2	IFNA4->IFNAR2	IFNA4	IFNAR2	-0.0662159831040286	0.81557161649285
IFNA5->IFNAR1	IFNA5->IFNAR1	IFNA5	IFNAR1	0.0200187702195988	0.393116184071072
IFNA5->IFNAR2	IFNA5->IFNAR2	IFNA5	IFNAR2	-0.104342928701683	0.921806246248059
IFNA6->IFNAR1	IFNA6->IFNAR1	IFNA6	IFNAR1	-0.0650364960781452	0.811093832107664
IFNA6->IFNAR2	IFNA6->IFNAR2	IFNA6	IFNAR2	-0.0268927544069859	0.642338232924711
IFNA7->IFNAR1	IFNA7->IFNAR1	IFNA7	IFNAR1	-0.087673575496754	0.882965081718792
IFNA7->IFNAR2	IFNA7->IFNAR2	IFNA7	IFNAR2	-0.00246819184200588	0.513354181422644
IFNA8->IFNAR1	IFNA8->IFNAR1	IFNA8	IFNAR1	0.0771667331814397	0.147577196406365
IFNA8->IFNAR2	IFNA8->IFNAR2	IFNA8	IFNAR2	0.0201455552499196	0.392360220449755
IFNB1->IFNAR1	IFNB1->IFNAR1	IFNB1	IFNAR1	-0.211330775930165	0.998107304198243
IFNB1->IFNAR2	IFNB1->IFNAR2	IFNB1	IFNAR2	-0.111511754004836	0.935151169920537
IFNE->IFNAR1	IFNE->IFNAR1	IFNE	IFNAR1	0.0946883939861141	0.0992979188001525
IFNE->IFNAR2	IFNE->IFNAR2	IFNE	IFNAR2	-0.0177864599116971	0.595301201928394
IFNG->IFNGR1	IFNG->IFNGR1	IFNG	IFNGR1	0.426885891891226	6.16132767683118e-10
IFNG->IFNGR2	IFNG->IFNGR2	IFNG	IFNGR2	0.0220664922671312	0.382487394308504
IFNK->IFNAR1	IFNK->IFNAR1	IFNK	IFNAR1	-0.0545865331896355	0.770348296305771
IFNK->IFNAR2	IFNK->IFNAR2	IFNK	IFNAR2	0.0215143900153388	0.385243450602936
IFNL1->IFNLR1	IFNL1->IFNLR1	IFNL1	IFNLR1	0.172386462709043	0.00936570662798688
IFNL1->IL10RB	IFNL1->IL10RB	IFNL1	IL10RB	0.137622908400897	0.0305447646536058
IFNL2->IFNLR1	IFNL2->IFNLR1	IFNL2	IFNLR1	0.0544951023129391	0.229852934887411
IFNL2->IL10RB	IFNL2->IL10RB	IFNL2	IL10RB	-0.0451743446050846	0.729993212606935
IFNL3->IFNLR1	IFNL3->IFNLR1	IFNL3	IFNLR1	0.025218076451473	0.366185255042593
IFNL3->IL10RB	IFNL3->IL10RB	IFNL3	IL10RB	0.170101963270844	0.0101886749173608
IFNW1->IFNAR1	IFNW1->IFNAR1	IFNW1	IFNAR1	-0.0422185214333053	0.716392369663811
IFNW1->IFNAR2	IFNW1->IFNAR2	IFNW1	IFNAR2	-0.0794101329205693	0.859497778295328
IGF1->IGF1R	IGF1->IGF1R	IGF1	IGF1R	-0.057145148303718	0.780751987374693
IGF2->IGF1R	IGF2->IGF1R	IGF2	IGF1R	0.0189445700919742	0.398724186229833
IGF2->IGF2R	IGF2->IGF2R	IGF2	IGF2R	0.140544189716024	0.0278514102651051
IGF2->INSR	IGF2->INSR	IGF2	INSR	0.00153574380772169	0.491701174936581
IGFBP4->FZD8	IGFBP4->FZD8	IGFBP4	FZD8	0.37341815528608	7.62334046393397e-08
IGFBP4->LRP6	IGFBP4->LRP6	IGFBP4	LRP6	-0.0467381919022397	0.736787661796667
IGFL1->IGFLR1	IGFL1->IGFLR1	IGFL1	IGFLR1	-0.0368448486306658	0.691208520185558
IGFL2->IGFLR1	IGFL2->IGFLR1	IGFL2	IGFLR1	-0.0422931371210179	0.716735081735317
IGFL3->IGFLR1	IGFL3->IGFLR1	IGFL3	IGFLR1	-0.00973851290931503	0.552477554191015
IGSF11->VSIR	IGSF11->VSIR	IGSF11	VSIR	-0.397958869685625	0.999999987645324
IHH->BOC	IHH->BOC	IHH	BOC	-0.0799938458382481	0.861262551342452
IHH->CDON	IHH->CDON	IHH	CDON	-0.0539244436777644	0.76779539428024
IHH->HHIP	IHH->HHIP	IHH	HHIP	0.110539002000103	0.0665056781940842
IHH->PTCH1	IHH->PTCH1	IHH	PTCH1	0.0241625557313249	0.371697942307223
IHH->PTCH2	IHH->PTCH2	IHH	PTCH2	-0.118528388675137	0.946442769999547
IL10->IL10RA	IL10->IL10RA	IL10	IL10RA	0.402668856057397	6.07155748335662e-09
IL10->IL10RB	IL10->IL10RB	IL10	IL10RB	0.264993542792404	0.000134760933804344
IL11->IL11RA	IL11->IL11RA	IL11	IL11RA	0.0264265423525442	0.360155605131412
IL11->IL6ST	IL11->IL6ST	IL11	IL6ST	-0.0729259183109322	0.838714900099548
IL12A->IL12RB1	IL12A->IL12RB1	IL12A	IL12RB1	0.356058352642793	3.64949294440454e-07
IL12A->IL12RB2	IL12A->IL12RB2	IL12A	IL12RB2	-0.151579801295171	0.98051078825327
IL12B->IL12RB1	IL12B->IL12RB1	IL12B	IL12RB1	0.275440698590604	7.50388575402733e-05
IL12B->IL12RB2	IL12B->IL12RB2	IL12B	IL12RB2	-0.018648042556961	0.599822660033536
IL12B->IL23R	IL12B->IL23R	IL12B	IL23R	0.0115595671572901	0.437727362656667
IL13->IL13RA1	IL13->IL13RA1	IL13	IL13RA1	0.00385850171152916	0.479157418471575
IL13->IL13RA2	IL13->IL13RA2	IL13	IL13RA2	-0.0144362388573424	0.57752544806268
IL13->IL2RG	IL13->IL2RG	IL13	IL2RG	-0.0795205696925102	0.85968707204973
IL13->IL4R	IL13->IL4R	IL13	IL4R	-0.0547182126744972	0.770890330145351
IL15->IL15RA	IL15->IL15RA	IL15	IL15RA	0.414026826550546	2.96600716849238e-09
IL15->IL2RA	IL15->IL2RA	IL15	IL2RA	0.531716778016588	0
IL15->IL2RB	IL15->IL2RB	IL15	IL2RB	0.599805397855152	7.39555501781878e-20
IL15->IL2RG	IL15->IL2RG	IL15	IL2RG	0.491906107961817	5.01255344045632e-13
IL16->CD4	IL16->CD4	IL16	CD4	0.590447995002075	0
IL16->GRIN2D	IL16->GRIN2D	IL16	GRIN2D	0.00858879344749377	0.453688363174399
IL16->KCNJ10	IL16->KCNJ10	IL16	KCNJ10	0.161585051720643	0.013784330685933
IL16->KCNJ15	IL16->KCNJ15	IL16	KCNJ15	0.000491400491400491	0.497346845856426
IL17A->IL17RA	IL17A->IL17RA	IL17A	IL17RA	-0.171696610732122	0.990442290342047
IL17A->IL17RC	IL17A->IL17RC	IL17A	IL17RC	-0.00119260250763572	0.506444747220559
IL17B->IL17RB	IL17B->IL17RB	IL17B	IL17RB	-0.0143597174492495	0.577119642253441
IL17C->IL17RA	IL17C->IL17RA	IL17C	IL17RA	-0.00563852285061038	0.530442168191897
IL17C->IL17RE	IL17C->IL17RE	IL17C	IL17RE	0.0723114342980065	0.163337566715177
IL17F->IL17RA	IL17F->IL17RA	IL17F	IL17RA	0.118722227583818	0.0532687705529562
IL18->IL18R1	IL18->IL18R1	IL18	IL18R1	0.308510935914173	9.17256890460702e-06
IL18->IL18RAP	IL18->IL18RAP	IL18	IL18RAP	0.257745945682625	0.00019138342213685
IL18->IL1RAPL1	IL18->IL1RAPL1	IL18	IL1RAPL1	0.128220717033903	0.0405694838526581
IL19->IL20RA	IL19->IL20RA	IL19	IL20RA	0.151531313960156	0.0195220056733473
IL19->IL20RB	IL19->IL20RB	IL19	IL20RB	-0.19719332926164	0.996469791379713
IL1A->IL1R1	IL1A->IL1R1	IL1A	IL1R1	0.150670804256511	0.0200480801134909
IL1A->IL1R2	IL1A->IL1R2	IL1A	IL1R2	0.0529136692324548	0.236424091913678
IL1A->IL1RAP	IL1A->IL1RAP	IL1A	IL1RAP	0.152571926765475	0.0188536538094201
IL1B->IL1R1	IL1B->IL1R1	IL1B	IL1R1	0.484438574153376	1.22711735936234e-12
IL1B->IL1R2	IL1B->IL1R2	IL1B	IL1R2	0.410714960074902	2.89658171446189e-09
IL1B->IL1RAP	IL1B->IL1RAP	IL1B	IL1RAP	-0.0927255443055662	0.895948083509467
IL1F10->IL1R1	IL1F10->IL1R1	IL1F10	IL1R1	-0.0498618109663752	0.750435470556909
IL1RAPL1->PTPRD	IL1RAPL1->PTPRD	IL1RAPL1	PTPRD	0.0859130305050609	0.121693901121468
IL1RAPL1->PTPRF	IL1RAPL1->PTPRF	IL1RAPL1	PTPRF	0.0918900269943913	0.106020604763516
IL1RAPL1->PTPRS	IL1RAPL1->PTPRS	IL1RAPL1	PTPRS	-0.0240338665386104	0.62776374828936
IL1RN->IL1R1	IL1RN->IL1R1	IL1RN	IL1R1	0.149282386772708	0.0209947072518975
IL1RN->IL1R2	IL1RN->IL1R2	IL1RN	IL1R2	0.320215022681816	4.67619072198856e-06
IL2->CD53	IL2->CD53	IL2	CD53	0.0624172159957996	0.198680332114337
IL2->IL2RA	IL2->IL2RA	IL2	IL2RA	-0.0171216319352675	0.591711879811234
IL2->IL2RB	IL2->IL2RB	IL2	IL2RB	0.107311896938208	0.0724359489844753
IL2->IL2RG	IL2->IL2RG	IL2	IL2RG	0.11390524819944	0.0608074512973475
IL20->IL20RA	IL20->IL20RA	IL20	IL20RA	-0.056774059997563	0.779259961354059
IL20->IL20RB	IL20->IL20RB	IL20	IL20RB	0.0584543342123479	0.214030356378707
IL20->IL22RA1	IL20->IL22RA1	IL20	IL22RA1	0.140023162048615	0.0283128206580462
IL21->IL21R	IL21->IL21R	IL21	IL21R	0.198916680031864	0.0032461000823271
IL21->IL2RG	IL21->IL2RG	IL21	IL2RG	0.15916735939937	0.0150044641325585
IL22->IL10RA	IL22->IL10RA	IL22	IL10RA	0.104451092807145	0.0779781178907823
IL22->IL10RB	IL22->IL10RB	IL22	IL10RB	0.0949801621528377	0.0985110367987071
IL22->IL22RA1	IL22->IL22RA1	IL22	IL22RA1	0.0507727669017991	0.245481310247979
IL22->IL22RA2	IL22->IL22RA2	IL22	IL22RA2	-0.0440106485647282	0.724744791859478
IL23A->IL12RB1	IL23A->IL12RB1	IL23A	IL12RB1	0.352925324841833	4.61709967801912e-07
IL23A->IL23R	IL23A->IL23R	IL23A	IL23R	0.0552093580556579	0.22691871374964
IL24->IL20RA	IL24->IL20RA	IL24	IL20RA	0.00802931618870898	0.456655775878515
IL24->IL20RB	IL24->IL20RB	IL24	IL20RB	0.00720876128845768	0.461071048938524
IL24->IL22RA1	IL24->IL22RA1	IL24	IL22RA1	0.0277431476672463	0.353374308453187
IL25->IL17RB	IL25->IL17RB	IL25	IL17RB	-0.0876324660005874	0.882977038211623
IL26->IL20RA	IL26->IL20RA	IL26	IL20RA	0.0712605308430735	0.166727660599342
IL26->IL20RB	IL26->IL20RB	IL26	IL20RB	0.0403386653861037	0.292144916364224
IL27->IL27RA	IL27->IL27RA	IL27	IL27RA	0.157509389767739	0.0158934185976219
IL3->CSF2RB	IL3->CSF2RB	IL3	CSF2RB	0.112655660663251	0.0628552602730794
IL3->IL3RA	IL3->IL3RA	IL3	IL3RA	-0.138536837354738	0.970336142833235
IL31->IL31RA	IL31->IL31RA	IL31	IL31RA	-0.0561866953240467	0.776886609776896
IL31->OSMR	IL31->OSMR	IL31	OSMR	0.014213342807055	0.423656832735449
IL32->ITGB3	IL32->ITGB3	IL32	ITGB3	-0.149117273667791	0.978890261786339
IL33->IL1RL1	IL33->IL1RL1	IL33	IL1RL1	0.052812964767424	0.236845990105828
IL34->CSF1R	IL34->CSF1R	IL34	CSF1R	0.554008672718499	1.17765425495305e-16
IL34->PTPRZ1	IL34->PTPRZ1	IL34	PTPRZ1	-0.100560076125321	0.913979582827571
IL36A->IL1RL2	IL36A->IL1RL2	IL36A	IL1RL2	-0.0728709038090162	0.838531826595057
IL36RN->IL1RL2	IL36RN->IL1RL2	IL36RN	IL1RL2	-0.0191254563171072	0.602322384487372
IL4->CD53	IL4->CD53	IL4	CD53	-0.00198145359435682	0.510722380271674
IL4->IL13RA1	IL4->IL13RA1	IL4	IL13RA1	-0.0557950919492468	0.775296293219427
IL4->IL13RA2	IL4->IL13RA2	IL4	IL13RA2	0.0106177939195017	0.442764922075198
IL4->IL2RG	IL4->IL2RG	IL4	IL2RG	0.0314599030532616	0.334955914349693
IL4->IL4R	IL4->IL4R	IL4	IL4R	-0.0694534451650201	0.827065023435798
IL5->CSF2RB	IL5->CSF2RB	IL5	CSF2RB	-0.149157299441929	0.978879390506884
IL5->IL5RA	IL5->IL5RA	IL5	IL5RA	0.065831814218911	0.185829681221689
IL6->IL6R	IL6->IL6R	IL6	IL6R	0.132324734601774	0.035910563201878
IL6->IL6ST	IL6->IL6ST	IL6	IL6ST	0.252286131223513	0.000266448653790986
IL7->IL2RG	IL7->IL2RG	IL7	IL2RG	0.515506396834577	2.55424400612771e-14
IL7->IL7R	IL7->IL7R	IL7	IL7R	0.606901985649614	0
IL9->IL2RG	IL9->IL2RG	IL9	IL2RG	-0.0606996445969997	0.794749227949261
IL9->IL9R	IL9->IL9R	IL9	IL9R	0.205494275456204	0.00244822656706151
INHA->ACVR2A	INHA->ACVR2A	INHA	ACVR2A	0.0973896097235756	0.0929299422417003
INHA->TGFBR3	INHA->TGFBR3	INHA	TGFBR3	-0.0782782496234833	0.85588366746437
INHBA->ACVR1	INHBA->ACVR1	INHBA	ACVR1	-0.0849128692925015	0.875407822138507
INHBA->ACVR1B	INHBA->ACVR1B	INHBA	ACVR1B	-0.00300062147738214	0.516211437294287
INHBA->ACVR1C	INHBA->ACVR1C	INHBA	ACVR1C	-0.177992593549237	0.992462485214408
INHBA->ACVR2A	INHBA->ACVR2A	INHBA	ACVR2A	-0.120625356370436	0.949498902312454
INHBA->ACVR2B	INHBA->ACVR2B	INHBA	ACVR2B	0.00659241573806455	0.464420383376541
INHBA->BAMBI	INHBA->BAMBI	INHBA	BAMBI	-0.0500119819888081	0.751082075702272
INHBA->ENG	INHBA->ENG	INHBA	ENG	0.0778931840666929	0.145309091498113
INHBA->TGFBR3	INHBA->TGFBR3	INHBA	TGFBR3	-0.0550523431082357	0.772262515854035
INHBB->ACVR1	INHBB->ACVR1	INHBB	ACVR1	0.209398931970674	0.00206251537619378
INHBB->ACVR1B	INHBB->ACVR1B	INHBB	ACVR1B	0.220008485283628	0.0013006414184751
INHBB->ACVR1C	INHBB->ACVR1C	INHBB	ACVR1C	0.15680632275445	0.0162836902745556
INHBB->ACVR2A	INHBB->ACVR2A	INHBB	ACVR2A	0.252207805528489	0.000267543134331915
INHBB->ACVR2B	INHBB->ACVR2B	INHBB	ACVR2B	-0.029701290042846	0.656458059862156
INHBB->CFC1	INHBB->CFC1	INHBB	CFC1	0.0257607616241392	0.363418835765309
INHBB->CFC1B	INHBB->CFC1B	INHBB	CFC1B	0.108621887369515	0.0699507668244084
INHBC->ACVR2A	INHBC->ACVR2A	INHBC	ACVR2A	-0.0495680431164302	0.74934978618958
INHBC->ACVR2B	INHBC->ACVR2B	INHBC	ACVR2B	-0.0645263859685112	0.809390093686588
INS->IGF1R	INS->IGF1R	INS	IGF1R	-0.0332725997814338	0.673948853445847
INS->INSR	INS->INSR	INS	INSR	-0.0458532100510609	0.732853373555675
INS->LRP2	INS->LRP2	INS	LRP2	0.0439556545816638	0.275680482608334
INSL3->RXFP2	INSL3->RXFP2	INSL3	RXFP2	0.0323224486884707	0.33070684305365
INSL5->RXFP3	INSL5->RXFP3	INSL5	RXFP3	-0.0612321016295489	0.796799668155318
INSL5->RXFP4	INSL5->RXFP4	INSL5	RXFP4	0.0782268919277493	0.144275035935418
ITGAV->THY1	ITGAV->THY1	ITGAV	THY1	0.364512360120669	1.56993079397794e-07
ITGB2->THY1	ITGB2->THY1	ITGB2	THY1	0.340950362420358	9.58114512695251e-07
JAG1->CD46	JAG1->CD46	JAG1	CD46	-0.119945544992983	0.948542164766819
JAG1->NOTCH1	JAG1->NOTCH1	JAG1	NOTCH1	0.447442059965779	1.118846689024e-10
JAG1->NOTCH2	JAG1->NOTCH2	JAG1	NOTCH2	0.128083957685476	0.0407380325210988
JAG1->NOTCH3	JAG1->NOTCH3	JAG1	NOTCH3	0.548613937597763	2.60963416997526e-16
JAG1->NOTCH4	JAG1->NOTCH4	JAG1	NOTCH4	0.404308290223255	5.22997177129103e-09
JAG2->NOTCH1	JAG2->NOTCH1	JAG2	NOTCH1	0.468142422222118	9.42299438430545e-12
JAG2->NOTCH2	JAG2->NOTCH2	JAG2	NOTCH2	0.0374182359002093	0.305903518896972
JAG2->NOTCH3	JAG2->NOTCH3	JAG2	NOTCH3	0.463092495695632	1.4119751508686e-11
JAG2->NOTCH4	JAG2->NOTCH4	JAG2	NOTCH4	0.327718743356439	2.48450253452908e-06
JAM2->F11R	JAM2->F11R	JAM2	F11R	0.148635128141769	0.0214882244115489
JAM2->JAM3	JAM2->JAM3	JAM2	JAM3	0.380387405024506	4.26561083888783e-08
JAM3->JAM2	JAM3->JAM2	JAM3	JAM2	0.380387405024506	4.26561083888783e-08
JAML->CXADR	JAML->CXADR	JAML	CXADR	-0.102635662095222	0.918342967644425
KIR3DS1->HLA-F	KIR3DS1->HLA-F	KIR3DS1	HLA-F	0.226508691125766	0.000939086950060229
KISS1->KISS1R	KISS1->KISS1R	KISS1	KISS1R	0.115843810958944	0.0576797006632179
KISS1->MMP24	KISS1->MMP24	KISS1	MMP24	-0.117898929920868	0.945497576327295
KITLG->KIT	KITLG->KIT	KITLG	KIT	-0.0361967280373352	0.688267397512703
KLRB1->CLEC2D	KLRB1->CLEC2D	KLRB1	CLEC2D	0.364867536207177	1.52597867195929e-07
KLRF1->CLEC2B	KLRF1->CLEC2B	KLRF1	CLEC2B	0.262840641170737	0.000144793540156893
KMT2E->NCR2	KMT2E->NCR2	KMT2E	NCR2	-0.00216328311781408	0.511689087805743
KNG1->BDKRB1	KNG1->BDKRB1	KNG1	BDKRB1	-0.050412865187901	0.752803854491176
KNG1->BDKRB2	KNG1->BDKRB2	KNG1	BDKRB2	-0.208363229985351	0.99784090237117
KNG1->GP1BA	KNG1->GP1BA	KNG1	GP1BA	0.14118232857137	0.0272947716257412
KNG1->GPR135	KNG1->GPR135	KNG1	GPR135	0.0248758793578622	0.368048325345905
KNG1->ITGB2	KNG1->ITGB2	KNG1	ITGB2	-0.0407834624542387	0.709763074755891
KNG1->PLAUR	KNG1->PLAUR	KNG1	PLAUR	-0.0834933649247208	0.871393053832899
KNG1->RXFP4	KNG1->RXFP4	KNG1	RXFP4	0.0123400325145044	0.433619152345312
L1CAM->ALCAM	L1CAM->ALCAM	L1CAM	ALCAM	-0.0791994364277212	0.85871045396077
L1CAM->CD9	L1CAM->CD9	L1CAM	CD9	0.18504360831728	0.00572721898892487
L1CAM->CNTN1	L1CAM->CNTN1	L1CAM	CNTN1	0.00600590240058931	0.467551915812029
L1CAM->EGFR	L1CAM->EGFR	L1CAM	EGFR	-0.257298975705048	0.999795589634379
L1CAM->EPHB2	L1CAM->EPHB2	L1CAM	EPHB2	-0.0831660364867196	0.870590337375034
L1CAM->ERBB2	L1CAM->ERBB2	L1CAM	ERBB2	0.172423760659055	0.00935276446349362
L1CAM->ERBB3	L1CAM->ERBB3	L1CAM	ERBB3	0.0763517010196327	0.150001753148078
L1CAM->ITGA5	L1CAM->ITGA5	L1CAM	ITGA5	-0.01646706028474	0.588264125241598
L1CAM->ITGAV	L1CAM->ITGAV	L1CAM	ITGAV	-0.0531580947231715	0.764422834868193
L1CAM->PTPRZ1	L1CAM->PTPRZ1	L1CAM	PTPRZ1	-0.0151663001361059	0.58139292261966
LACRT->SDC1	LACRT->SDC1	LACRT	SDC1	-0.0662757216227895	0.815613917216938
LAMA1->ITGA1	LAMA1->ITGA1	LAMA1	ITGA1	-0.249035030750115	0.999695587797727
LAMA1->ITGA2	LAMA1->ITGA2	LAMA1	ITGA2	-0.0388038909257901	0.700502058813709
LAMA1->ITGA7	LAMA1->ITGA7	LAMA1	ITGA7	0.181507761007699	0.00658058638704164
LAMA1->ITGB1	LAMA1->ITGB1	LAMA1	ITGB1	-0.121441192788441	0.950664408184335
LAMA1->ITGB8	LAMA1->ITGB8	LAMA1	ITGB8	0.218820647595307	0.00134702641364069
LAMA1->RPSA	LAMA1->RPSA	LAMA1	RPSA	-0.00943917869914075	0.55092776865918
LAMA2->DAG1	LAMA2->DAG1	LAMA2	DAG1	-0.0960729920881723	0.904054154417104
LAMA2->ITGA7	LAMA2->ITGA7	LAMA2	ITGA7	0.10764566371501	0.0718093594398043
LAMA2->ITGB1	LAMA2->ITGB1	LAMA2	ITGB1	0.492386089729543	0
LAMA2->RPSA	LAMA2->RPSA	LAMA2	RPSA	-0.381806992433178	0.999999951881002
LAMA3->SDC2	LAMA3->SDC2	LAMA3	SDC2	0.154274578183497	0.0178018411384224
LAMA5->BCAM	LAMA5->BCAM	LAMA5	BCAM	0.200899906708481	0.00298405209679869
LAMB1->ITGA6	LAMB1->ITGA6	LAMB1	ITGA6	0.267524208700679	0.00011718665629416
LAMB1->ITGB1	LAMB1->ITGB1	LAMB1	ITGB1	0.510967928425234	0
LAMB2->RPSA	LAMB2->RPSA	LAMB2	RPSA	-0.186210189063566	0.994532122578721
LAMC2->ITGA3	LAMC2->ITGA3	LAMC2	ITGA3	0.0703896237103068	0.169704253349967
LAMC2->ITGA6	LAMC2->ITGA6	LAMC2	ITGA6	0.167888329937666	0.0110451887841242
LAMC2->ITGB1	LAMC2->ITGB1	LAMC2	ITGB1	0.165950701434572	0.0118453003786983
LAMC2->ITGB4	LAMC2->ITGB4	LAMC2	ITGB4	0.33541393731147	1.64546516221778e-06
LCN1->LMBR1L	LCN1->LMBR1L	LCN1	LMBR1L	-0.0545539228873189	0.770213952150791
LCN2->LRP2	LCN2->LRP2	LCN2	LRP2	0.0764971986895442	0.149688318789159
LEAP2->GHSR	LEAP2->GHSR	LEAP2	GHSR	0.0262978521043037	0.360687888101686
LEFTY2->ACVR2B	LEFTY2->ACVR2B	LEFTY2	ACVR2B	-0.243739305978395	0.999586329141436
LEP->LEPR	LEP->LEPR	LEP	LEPR	0.429712479427849	6.77967541653093e-10
LGALS1->CD69	LGALS1->CD69	LGALS1	CD69	-0.0307964156198825	0.661761261029995
LGALS1->ITGB1	LGALS1->ITGB1	LGALS1	ITGB1	0.32656024172604	2.69503256211997e-06
LGALS1->PTPRC	LGALS1->PTPRC	LGALS1	PTPRC	-0.0110571319351006	0.559533733651637
LGALS3->LAG3	LGALS3->LAG3	LGALS3	LAG3	0.125427589822677	0.0440212052301108
LGALS3BP->ITGB1	LGALS3BP->ITGB1	LGALS3BP	ITGB1	0.0253514639006896	0.365621589619067
LGALS9->CD44	LGALS9->CD44	LGALS9	CD44	0.114151308458709	0.0603708011213206
LGALS9->HAVCR2	LGALS9->HAVCR2	LGALS9	HAVCR2	0.707414696051947	7.69761937506983e-30
LGI1->ADAM11	LGI1->ADAM11	LGI1	ADAM11	-0.133244129069556	0.965074004672158
LGI1->ADAM22	LGI1->ADAM22	LGI1	ADAM22	0.0113451039447244	0.438873678004183
LGI1->ADAM23	LGI1->ADAM23	LGI1	ADAM23	-0.037583296851263	0.694726374288345
LGI1->RTN4R	LGI1->RTN4R	LGI1	RTN4R	-0.138510728765385	0.970311944599496
LGI2->ADAM11	LGI2->ADAM11	LGI2	ADAM11	-0.099676952979862	0.912071451667566
LGI2->ADAM22	LGI2->ADAM22	LGI2	ADAM22	0.157731239238971	0.0157719331879533
LGI2->ADAM23	LGI2->ADAM23	LGI2	ADAM23	0.102819354670267	0.0812789871358684
LGI3->ADAM22	LGI3->ADAM22	LGI3	ADAM22	-0.233963513280401	0.999327920585086
LGI3->ADAM23	LGI3->ADAM23	LGI3	ADAM23	0.0207134261959499	0.389501241059041
LGI3->FLOT1	LGI3->FLOT1	LGI3	FLOT1	0.145009172986358	0.0241465721972511
LGI3->STX1A	LGI3->STX1A	LGI3	STX1A	-0.0570994849148549	0.78056870046391
LGI4->ADAM11	LGI4->ADAM11	LGI4	ADAM11	-0.129352087985864	0.960759637498697
LGI4->ADAM22	LGI4->ADAM22	LGI4	ADAM22	0.193107338837889	0.00417834770326045
LGI4->ADAM23	LGI4->ADAM23	LGI4	ADAM23	-0.0250399904144251	0.632789669895376
LHB->LHCGR	LHB->LHCGR	LHB	LHCGR	-0.0666794412205086	0.817071954198012
LIF->IL6ST	LIF->IL6ST	LIF	IL6ST	0.10791700642785	0.071303005736801
LIF->LIFR	LIF->LIFR	LIF	LIFR	0.126278795779189	0.0429452682176167
LILRB4->LAIR1	LILRB4->LAIR1	LILRB4	LAIR1	0.507941199781807	0
LIN7C->HTR2C	LIN7C->HTR2C	LIN7C	HTR2C	0.0220645347780073	0.382393806565674
LIPC->LRP1	LIPC->LRP1	LIPC	LRP1	0.159019884012663	0.0150817801575412
LIPH->LPAR1	LIPH->LPAR1	LIPH	LPAR1	-0.0327000452237644	0.671297877671949
LIPH->LPAR2	LIPH->LPAR2	LIPH	LPAR2	-0.0125927203726065	0.567797387813456
LIPH->LPAR4	LIPH->LPAR4	LIPH	LPAR4	0.0848705528022416	0.124585279020304
LPA->LRP2	LPA->LRP2	LPA	LRP2	0.0711840700455501	0.166987640191572
LPL->GPIHBP1	LPL->GPIHBP1	LPL	GPIHBP1	0.376516278224058	7.39919002542234e-08
LPL->LRP1	LPL->LRP1	LPL	LRP1	0.343514279759969	7.92494061425939e-07
LPL->LRP2	LPL->LRP2	LPL	LRP2	-0.0438558620721809	0.724042942241787
LPL->SDC1	LPL->SDC1	LPL	SDC1	-0.00806288434371926	0.543534767852812
LPL->VLDLR	LPL->VLDLR	LPL	VLDLR	-0.106641366223909	0.926352130601211
LRFN3->LRFN3	LRFN3->LRFN3	LRFN3	LRFN3	1	0
LRFN5->LRFN5	LRFN5->LRFN5	LRFN5	LRFN5	1	0
LRPAP1->LDLR	LRPAP1->LDLR	LRPAP1	LDLR	0.0104611864248049	0.443653098133989
LRPAP1->LRP1	LRPAP1->LRP1	LRPAP1	LRP1	-0.167298401873179	0.98876638215223
LRPAP1->LRP2	LRPAP1->LRP2	LRPAP1	LRP2	0.166644676386378	0.0115031805508902
LRPAP1->LRP8	LRPAP1->LRP8	LRPAP1	LRP8	0.290101996049493	2.95330453197441e-05
LRPAP1->SORL1	LRPAP1->SORL1	LRPAP1	SORL1	0.046477972965521	0.264366117463609
LRPAP1->SORT1	LRPAP1->SORT1	LRPAP1	SORT1	0.375636515202398	6.34627948679516e-08
LRPAP1->VLDLR	LRPAP1->VLDLR	LRPAP1	VLDLR	0.379654499281685	4.53709396222561e-08
LRRC4B->PTPRD	LRRC4B->PTPRD	LRRC4B	PTPRD	0.0687410543198019	0.175430860130063
LRRC4B->PTPRF	LRRC4B->PTPRF	LRRC4B	PTPRF	-0.00129703621164722	0.507020966053233
LRRC4B->PTPRS	LRRC4B->PTPRS	LRRC4B	PTPRS	0.132468331709318	0.0357556281832523
LTA->LTBR	LTA->LTBR	LTA	LTBR	-0.273497052990348	0.9999206766854
LTA->TNFRSF14	LTA->TNFRSF14	LTA	TNFRSF14	0.183625191154162	0.00605708692289164
LTA->TNFRSF1A	LTA->TNFRSF1A	LTA	TNFRSF1A	0.132249576201087	0.0359779715239024
LTA->TNFRSF1B	LTA->TNFRSF1B	LTA	TNFRSF1B	0.565795510068591	1.96755032503238e-17
LTB->CD40	LTB->CD40	LTB	CD40	0.672365482612162	0
LTB->LTBR	LTB->LTBR	LTB	LTBR	-0.223663997217788	0.998925323193014
LTB->TNFRSF1A	LTB->TNFRSF1A	LTB	TNFRSF1A	0.271733915805082	8.77787885736158e-05
LTBP1->ITGB5	LTBP1->ITGB5	LTBP1	ITGB5	0.059591867182	0.209381534753727
LTBP3->ITGB5	LTBP3->ITGB5	LTBP3	ITGB5	0.385419298891785	3.57271755070314e-08
LTF->LRP1	LTF->LRP1	LTF	LRP1	-0.0161122707163612	0.586392534054341
LTF->LRP11	LTF->LRP11	LTF	LRP11	0.0390379539807967	0.298396024806466
LY86->CD180	LY86->CD180	LY86	CD180	0.46720481442408	8.93514846685854e-12
LY9->LY9	LY9->LY9	LY9	LY9	1	0
MADCAM1->CD44	MADCAM1->CD44	MADCAM1	CD44	-0.0442363011622974	0.725766403143976
MADCAM1->ITGA4	MADCAM1->ITGA4	MADCAM1	ITGA4	0.0323886375419277	0.330381667040673
MADCAM1->ITGB7	MADCAM1->ITGB7	MADCAM1	ITGB7	0.0502114561639375	0.248060399510151
MATN1->ITGA1	MATN1->ITGA1	MATN1	ITGA1	0.00327476611810747	0.482308366350896
MATN1->ITGB1	MATN1->ITGB1	MATN1	ITGB1	-0.0122635716813331	0.56597329229644
MBL2->CD93	MBL2->CD93	MBL2	CD93	0.0171752958086777	0.408005770488604
MCAM->MCAM	MCAM->MCAM	MCAM	MCAM	1	0
MDK->ALK	MDK->ALK	MDK	ALK	-0.147024857696615	0.977386128086753
MDK->ITGA4	MDK->ITGA4	MDK	ITGA4	0.131518289066899	0.0367784920891664
MDK->ITGA6	MDK->ITGA6	MDK	ITGA6	-0.0542545305353654	0.769161751673417
MDK->ITGB1	MDK->ITGB1	MDK	ITGB1	0.130135344936104	0.0383412315227106
MDK->LRP1	MDK->LRP1	MDK	LRP1	0.0623789855792139	0.198825196778012
MDK->NOTCH2	MDK->NOTCH2	MDK	NOTCH2	-0.0575442097263729	0.782532552396116
MDK->PTPRZ1	MDK->PTPRZ1	MDK	PTPRZ1	0.220401354477165	0.00125194286459427
MDK->SDC1	MDK->SDC1	MDK	SDC1	0.224758379217582	0.00104334131052006
MDK->SDC3	MDK->SDC3	MDK	SDC3	-0.0612367067775037	0.79699736526986
MDK->SDC4	MDK->SDC4	MDK	SDC4	0.0855661595699546	0.122650720998364
MDK->TSPAN1	MDK->TSPAN1	MDK	TSPAN1	-0.065662108546359	0.813559017403881
MELTF->PLG	MELTF->PLG	MELTF	PLG	0.0569102241750355	0.220191897802186
MEPE->PHEX	MEPE->PHEX	MEPE	PHEX	-0.0872008235395041	0.881694347620312
MFGE8->ITGAV	MFGE8->ITGAV	MFGE8	ITGAV	0.280123009673388	5.38774978154029e-05
MFGE8->ITGB3	MFGE8->ITGB3	MFGE8	ITGB3	0.404553922937074	5.11399370369338e-09
MFGE8->PDGFRB	MFGE8->PDGFRB	MFGE8	PDGFRB	0.0181670260507081	0.402796507045811
MFNG->NOTCH1	MFNG->NOTCH1	MFNG	NOTCH1	0.105974764183537	0.0749878998968482
MFNG->NOTCH2	MFNG->NOTCH2	MFNG	NOTCH2	0.0636443487958622	0.194064022006883
MIA->CDH7	MIA->CDH7	MIA	CDH7	0.0718797773496463	0.164789382836337
MICA->KLRK1	MICA->KLRK1	MICA	KLRK1	0.0994644009384605	0.0883924406972619
MICB->KLRK1	MICB->KLRK1	MICB	KLRK1	0.0642090368481363	0.191961697487869
MIF->CD74	MIF->CD74	MIF	CD74	-0.265896331069495	0.999877844828959
MIF->CXCR2	MIF->CXCR2	MIF	CXCR2	-0.0680723178087304	0.822047341917749
MIF->CXCR4	MIF->CXCR4	MIF	CXCR4	-0.213030557633253	0.998246187326816
MLN->MLNR	MLN->MLNR	MLN	MLNR	-0.0713463161280998	0.833570045298108
MMP1->ITGA2	MMP1->ITGA2	MMP1	ITGA2	0.184886196801996	0.00576302941509553
MMP12->PLAUR	MMP12->PLAUR	MMP12	PLAUR	0.325054431695798	3.37272239804436e-06
MMP13->LRP1	MMP13->LRP1	MMP13	LRP1	0.176264599240353	0.00805097329849247
MMP2->SDC2	MMP2->SDC2	MMP2	SDC2	0.338203049202117	1.1719871520766e-06
MMP7->CD151	MMP7->CD151	MMP7	CD151	0.134292201464877	0.0338347117581444
MMP7->CD44	MMP7->CD44	MMP7	CD44	0.0403629090536111	0.292031907516369
MMP7->ERBB4	MMP7->ERBB4	MMP7	ERBB4	-0.0435808912833341	0.722618516397786
MMP9->CD44	MMP9->CD44	MMP9	CD44	-0.0609252688949084	0.795799861221999
MMP9->EPHB2	MMP9->EPHB2	MMP9	EPHB2	0.335647049499042	1.61863777180078e-06
MMP9->LRP1	MMP9->LRP1	MMP9	LRP1	0.0234175288324969	0.375522008950764
MMRN2->CD248	MMRN2->CD248	MMRN2	CD248	0.427298034814934	5.91661348040169e-10
MMRN2->CD93	MMRN2->CD93	MMRN2	CD93	0.626102564939991	6.11722663253071e-22
MMRN2->CLEC14A	MMRN2->CLEC14A	MMRN2	CLEC14A	0.637647577704629	6.43183609713758e-23
MRC1->PTPRC	MRC1->PTPRC	MRC1	PTPRC	0.338498477777415	1.32243729119279e-06
MSMP->CCR2	MSMP->CCR2	MSMP	CCR2	0.0659940603014607	0.185239932376159
MST1->MST1R	MST1->MST1R	MST1	MST1R	0.0225597176538823	0.379940022752394
MSTN->ACVR2B	MSTN->ACVR2B	MSTN	ACVR2B	0.0201063924024076	0.392564373664044
MUC1->SIGLEC9	MUC1->SIGLEC9	MUC1	SIGLEC9	0.199513354770362	0.00316518015928542
MUC2->AGR2	MUC2->AGR2	MUC2	AGR2	-0.138372661708849	0.970183709599951
MUC7->SELL	MUC7->SELL	MUC7	SELL	-0.0573857201934521	0.781716169336485
MYL9->CD69	MYL9->CD69	MYL9	CD69	0.26605839926523	0.00012708638224316
MYOC->FZD1	MYOC->FZD1	MYOC	FZD1	-0.0130850533127573	0.570420828203932
MYOC->FZD10	MYOC->FZD10	MYOC	FZD10	-0.116980357967075	0.944121901630372
MYOC->FZD3	MYOC->FZD3	MYOC	FZD3	-0.180523178832726	0.993162761634163
MYOC->FZD4	MYOC->FZD4	MYOC	FZD4	0.211278998586896	0.00189707774834461
MYOC->FZD7	MYOC->FZD7	MYOC	FZD7	0.0385800670430651	0.30039578511715
NAMPT->INSR	NAMPT->INSR	NAMPT	INSR	0.183693421897377	0.00604084483201589
NCAM1->FGFR1	NCAM1->FGFR1	NCAM1	FGFR1	0.0711430423005376	0.167127248491
NCAM1->GFRA1	NCAM1->GFRA1	NCAM1	GFRA1	0.231591363659675	0.000753984886888522
NCAM1->PTPRZ1	NCAM1->PTPRZ1	NCAM1	PTPRZ1	0.272002208041995	8.64400819078719e-05
NCAM1->ROBO1	NCAM1->ROBO1	NCAM1	ROBO1	0.178307512273357	0.00749617311725354
NCAM1->ROBO3	NCAM1->ROBO3	NCAM1	ROBO3	0.0711375471062808	0.167305088349245
NCR3LG1->NCR3	NCR3LG1->NCR3	NCR3LG1	NCR3	-0.299140094960799	0.999983201004501
NDP->FZD4	NDP->FZD4	NDP	FZD4	0.322496093036093	3.57558106774229e-06
NDP->LGR4	NDP->LGR4	NDP	LGR4	0.0961177944406551	0.0959364287335136
NECTIN1->CADM3	NECTIN1->CADM3	NECTIN1	CADM3	-0.107303404836612	0.927605318652092
NECTIN1->CD96	NECTIN1->CD96	NECTIN1	CD96	-0.0490011142762566	0.746893873896863
NECTIN1->NECTIN1	NECTIN1->NECTIN1	NECTIN1	NECTIN1	1	0
NECTIN1->NECTIN3	NECTIN1->NECTIN3	NECTIN1	NECTIN3	0.0085570821813706	0.453818725806859
NECTIN1->NECTIN4	NECTIN1->NECTIN4	NECTIN1	NECTIN4	0.0795835683881225	0.139981938088469
NECTIN2->CD226	NECTIN2->CD226	NECTIN2	CD226	-0.137392657615397	0.969260338991986
NECTIN2->CD96	NECTIN2->CD96	NECTIN2	CD96	-0.196697266526489	0.99639624080707
NECTIN2->NECTIN2	NECTIN2->NECTIN2	NECTIN2	NECTIN2	1	0
NECTIN2->NECTIN3	NECTIN2->NECTIN3	NECTIN2	NECTIN3	0.142410100284863	0.0262814349810953
NECTIN2->PVRIG	NECTIN2->PVRIG	NECTIN2	PVRIG	-0.248023091171645	0.999679060211009
NECTIN2->TIGIT	NECTIN2->TIGIT	NECTIN2	TIGIT	-0.236835455431281	0.999416074462117
NECTIN3->CADM1	NECTIN3->CADM1	NECTIN3	CADM1	0.213474916417609	0.00171905576009044
NECTIN3->CADM3	NECTIN3->CADM3	NECTIN3	CADM3	0.0229634153732825	0.377751432985052
NECTIN3->NECTIN2	NECTIN3->NECTIN2	NECTIN3	NECTIN2	0.142410100284863	0.0262814349810953
NECTIN3->NECTIN3	NECTIN3->NECTIN3	NECTIN3	NECTIN3	1	0
NECTIN3->PVR	NECTIN3->PVR	NECTIN3	PVR	-0.0472387861382169	0.73917995628747
NECTIN4->NECTIN4	NECTIN4->NECTIN4	NECTIN4	NECTIN4	1	0
NECTIN4->TIGIT	NECTIN4->TIGIT	NECTIN4	TIGIT	-0.110869088857704	0.934077354922862
NELL2->ROBO3	NELL2->ROBO3	NELL2	ROBO3	-0.115321692937783	0.941490510833582
NGF->NGFR	NGF->NGFR	NGF	NGFR	0.441020491037113	1.48710039909186e-10
NGF->NTRK1	NGF->NTRK1	NGF	NTRK1	-0.00689918830336288	0.537271963834451
NGF->SORCS3	NGF->SORCS3	NGF	SORCS3	-0.111277501410329	0.934789272172905
NGF->SORT1	NGF->SORT1	NGF	SORT1	-0.194079402858956	0.996026736957064
NID1->COL13A1	NID1->COL13A1	NID1	COL13A1	0.172953391549217	0.00917065669512004
NID1->ITGAV	NID1->ITGAV	NID1	ITGAV	0.286434004621073	3.69335891404402e-05
NID1->ITGB3	NID1->ITGB3	NID1	ITGB3	0.350822816472126	4.57086150444749e-07
NID1->PTPRF	NID1->PTPRF	NID1	PTPRF	0.126207870799901	0.0430344406132756
NID2->COL13A1	NID2->COL13A1	NID2	COL13A1	0.329531271781466	2.18615946630249e-06
NLGN1->NRXN1	NLGN1->NRXN1	NLGN1	NRXN1	0.0113516363783872	0.43889279515545
NLGN1->NRXN2	NLGN1->NRXN2	NLGN1	NRXN2	-0.0457646060005952	0.732457858817697
NLGN1->NRXN3	NLGN1->NRXN3	NLGN1	NRXN3	0.0999883910076574	0.0872520942477006
NLGN2->NRXN1	NLGN2->NRXN1	NLGN2	NRXN1	0.0742751722816506	0.156837202292176
NLGN2->NRXN2	NLGN2->NRXN2	NLGN2	NRXN2	0.307641094714026	9.71100300295806e-06
NLGN2->NRXN3	NLGN2->NRXN3	NLGN2	NRXN3	0.0581885589417511	0.215083744840318
NLGN3->NRXN1	NLGN3->NRXN1	NLGN3	NRXN1	0.139664971164022	0.0286612261212876
NLGN3->NRXN2	NLGN3->NRXN2	NLGN3	NRXN2	0.370261412007143	1.21887462434111e-07
NLGN3->NRXN3	NLGN3->NRXN3	NLGN3	NRXN3	0.0113935912797393	0.438614466122278
NLGN4X->NRXN1	NLGN4X->NRXN1	NLGN4X	NRXN1	-0.019578626409746	0.604691314990221
NMB->BRS3	NMB->BRS3	NMB	BRS3	-0.0828341233509143	0.869498573117139
NMB->GRPR	NMB->GRPR	NMB	GRPR	-0.0290523192575498	0.653073947055531
NMB->NMBR	NMB->NMBR	NMB	NMBR	-0.00609635277163593	0.532908615223804
NMS->NMUR1	NMS->NMUR1	NMS	NMUR1	-0.0834822144559529	0.871361168628141
NMS->NMUR2	NMS->NMUR2	NMS	NMUR2	-0.0215265419576906	0.614718122526635
NMU->NMUR1	NMU->NMUR1	NMU	NMUR1	0.0385204442005611	0.300834788251755
NMU->NMUR2	NMU->NMUR2	NMU	NMUR2	-0.0934818913452743	0.89779896863043
NODAL->ACVR1B	NODAL->ACVR1B	NODAL	ACVR1B	0.00487857641051866	0.473654371250794
NODAL->ACVR1C	NODAL->ACVR1C	NODAL	ACVR1C	0.135057061307687	0.033035199470795
NODAL->ACVR2A	NODAL->ACVR2A	NODAL	ACVR2A	0.0707179116112664	0.168738200947202
NODAL->ACVR2B	NODAL->ACVR2B	NODAL	ACVR2B	0.117094225899026	0.0557297638887267
NODAL->CFC1	NODAL->CFC1	NODAL	CFC1	-0.178427964537154	0.992587249749467
NODAL->TDGF1	NODAL->TDGF1	NODAL	TDGF1	-0.199570327215307	0.996842451363167
NPB->NPBWR1	NPB->NPBWR1	NPB	NPBWR1	0.0339477091333986	0.322759355761291
NPB->NPBWR2	NPB->NPBWR2	NPB	NPBWR2	0.148539293678424	0.0215165792558153
NPFF->NPFFR1	NPFF->NPFFR1	NPFF	NPFFR1	0.0803277373923487	0.137878317300243
NPFF->NPFFR2	NPFF->NPFFR2	NPFF	NPFFR2	-0.0755433031732727	0.847269580753651
NPNT->ITGA8	NPNT->ITGA8	NPNT	ITGA8	0.408998511810407	3.39756535271846e-09
NPNT->ITGB1	NPNT->ITGB1	NPNT	ITGB1	0.322453982467193	3.58599425040619e-06
NPPA->NPR1	NPPA->NPR1	NPPA	NPR1	-0.0537016635375255	0.766687476792232
NPPA->NPR2	NPPA->NPR2	NPPA	NPR2	-0.139406747855032	0.971133167203487
NPPA->NPR3	NPPA->NPR3	NPPA	NPR3	-0.0706311608666073	0.830964560303127
NPPB->NPR1	NPPB->NPR1	NPPB	NPR1	-0.01665168530945	0.589237277444477
NPPB->NPR2	NPPB->NPR2	NPPB	NPR2	-0.101568845022355	0.916197660957525
NPPB->NPR3	NPPB->NPR3	NPPB	NPR3	0.121724657208528	0.0489438973150192
NPPC->NPR2	NPPC->NPR2	NPPC	NPR2	-0.101650900512381	0.916369843201332
NPPC->NPR3	NPPC->NPR3	NPPC	NPR3	0.0759768566220179	0.151193905697397
NPS->NPSR1	NPS->NPSR1	NPS	NPSR1	-0.0428684388182693	0.719370822537971
NPVF->NPFFR1	NPVF->NPFFR1	NPVF	NPFFR1	-0.0604898435303711	0.793937967933601
NPVF->NPFFR2	NPVF->NPFFR2	NPVF	NPFFR2	0.0734126225587326	0.159516774029385
NPW->NPBWR1	NPW->NPBWR1	NPW	NPBWR1	-0.0231433995621317	0.623067862180321
NPW->NPBWR2	NPW->NPBWR2	NPW	NPBWR2	-0.107988855362192	0.928830615552183
NPY->FAP	NPY->FAP	NPY	FAP	0.0338069091751723	0.323444762573998
NPY->NPFFR2	NPY->NPFFR2	NPY	NPFFR2	-0.0600982428919627	0.792418688885213
NPY->NPY1R	NPY->NPY1R	NPY	NPY1R	0.0936981324899423	0.101676252754351
NPY->NPY2R	NPY->NPY2R	NPY	NPY2R	0.156557504687895	0.0164237454820927
NPY->NPY4R	NPY->NPY4R	NPY	NPY4R	0.11421679287384	0.0602961068935765
NPY->NPY5R	NPY->NPY5R	NPY	NPY5R	0.0578351876648356	0.216488929123166
NPY->PRLHR	NPY->PRLHR	NPY	PRLHR	0.0921289056854303	0.105528889641963
NRG1->ERBB2	NRG1->ERBB2	NRG1	ERBB2	-0.077828699840085	0.854640709176135
NRG1->ERBB3	NRG1->ERBB3	NRG1	ERBB3	-0.219404258493443	0.998662905088161
NRG1->ERBB4	NRG1->ERBB4	NRG1	ERBB4	-0.132236460230162	0.964007796466209
NRG2->ERBB3	NRG2->ERBB3	NRG2	ERBB3	0.305754607462387	1.20274036246737e-05
NRG2->ERBB4	NRG2->ERBB4	NRG2	ERBB4	0.163734652441019	0.0127717834167703
NRG3->ERBB4	NRG3->ERBB4	NRG3	ERBB4	0.0205335017961894	0.390436659702818
NRG4->ERBB4	NRG4->ERBB4	NRG4	ERBB4	-0.102998577079406	0.919088594671504
NRTN->GFRA1	NRTN->GFRA1	NRTN	GFRA1	-0.192447165122687	0.995707924557732
NRTN->GFRA2	NRTN->GFRA2	NRTN	GFRA2	-0.239582449449622	0.99949033336958
NRTN->RET	NRTN->RET	NRTN	RET	-0.137397255803328	0.969242763182196
NTF3->NGFR	NTF3->NGFR	NTF3	NGFR	-0.00175020712027541	0.509457535938855
NTF3->NTRK1	NTF3->NTRK1	NTF3	NTRK1	-0.0536708176176867	0.766742506297652
NTF3->NTRK2	NTF3->NTRK2	NTF3	NTRK2	0.285457063066171	4.18889295766804e-05
NTF3->NTRK3	NTF3->NTRK3	NTF3	NTRK3	0.00542964907291283	0.470659840587231
NTF4->BEX3	NTF4->BEX3	NTF4	BEX3	0.0439994591797248	0.27531436654228
NTF4->NGFR	NTF4->NGFR	NTF4	NGFR	0.0363813698517772	0.311008370461784
NTF4->NTRK1	NTF4->NTRK1	NTF4	NTRK1	0.122556401493783	0.047801375377393
NTF4->NTRK2	NTF4->NTRK2	NTF4	NTRK2	-0.090821440726564	0.891293990048712
NTN1->ADORA2B	NTN1->ADORA2B	NTN1	ADORA2B	0.0762584561446041	0.150297724865195
NTN1->DCC	NTN1->DCC	NTN1	DCC	0.0614064124500557	0.202359005247348
NTN1->MCAM	NTN1->MCAM	NTN1	MCAM	-0.0913585312067285	0.892652096968705
NTN1->NEO1	NTN1->NEO1	NTN1	NEO1	0.0259184058819708	0.362735651833804
NTN1->UNC5A	NTN1->UNC5A	NTN1	UNC5A	0.0124640424450671	0.432898724891754
NTN1->UNC5B	NTN1->UNC5B	NTN1	UNC5B	0.109351062292239	0.0686246877485153
NTN1->UNC5C	NTN1->UNC5C	NTN1	UNC5C	0.0482402360960236	0.256430037844412
NTN1->UNC5D	NTN1->UNC5D	NTN1	UNC5D	-0.0370564630617289	0.692218418031408
NTN3->CDON	NTN3->CDON	NTN3	CDON	0.109198140697192	0.0689011823531611
NTN3->NEO1	NTN3->NEO1	NTN3	NEO1	0.0137256776004681	0.426245861021005
NTN4->DCC	NTN4->DCC	NTN4	DCC	0.110166022499988	0.0671654954031746
NTN4->UNC5A	NTN4->UNC5A	NTN4	UNC5A	0.0252740233764902	0.365899734560998
NTNG1->LRRC4C	NTNG1->LRRC4C	NTNG1	LRRC4C	0.0528577715946237	0.236833525060716
NTNG2->LRRC4	NTNG2->LRRC4	NTNG2	LRRC4	0.0578146198639557	0.21639592998009
NTRK3->PTPRD	NTRK3->PTPRD	NTRK3	PTPRD	0.0274335746821515	0.354936416286687
NTRK3->PTPRF	NTRK3->PTPRF	NTRK3	PTPRF	0.102342777485092	0.0821926975919145
NTRK3->PTPRS	NTRK3->PTPRS	NTRK3	PTPRS	-0.0887980269384444	0.88606733646043
NTS->NTSR1	NTS->NTSR1	NTS	NTSR1	-0.109802367487377	0.932189686927964
NTS->NTSR2	NTS->NTSR2	NTS	NTSR2	0.0475203856608031	0.259587636867684
NTS->SORT1	NTS->SORT1	NTS	SORT1	-0.2758273753612	0.999930688949666
NXPH1->NRXN1	NXPH1->NRXN1	NXPH1	NRXN1	-0.0354731478071137	0.684786750426755
NXPH1->NRXN2	NXPH1->NRXN2	NXPH1	NRXN2	0.077685102732541	0.145811619729248
NXPH1->NRXN3	NXPH1->NRXN3	NXPH1	NRXN3	0.064666253281054	0.190100323675775
NXPH2->NRXN1	NXPH2->NRXN1	NXPH2	NRXN1	0.084933959317261	0.124408065550791
NXPH3->NRXN1	NXPH3->NRXN1	NXPH3	NRXN1	-0.153347938609503	0.981676012811944
NXPH3->NRXN2	NXPH3->NRXN2	NXPH3	NRXN2	0.129723384029216	0.0388046748510312
NXPH3->NRXN3	NXPH3->NRXN3	NXPH3	NRXN3	0.0886153909274409	0.114532026828083
OMG->LINGO1	OMG->LINGO1	OMG	LINGO1	0.249517807215226	0.00029680724894993
OMG->RTN4R	OMG->RTN4R	OMG	RTN4R	0.238113132247568	0.000532551553506667
OMG->RTN4RL1	OMG->RTN4RL1	OMG	RTN4RL1	0.184283748149168	0.00590191084527205
OMG->TNFRSF1B	OMG->TNFRSF1B	OMG	TNFRSF1B	-0.0823930748864017	0.868220484409187
ORM1->CCR5	ORM1->CCR5	ORM1	CCR5	0.101179128616923	0.0847012906067089
OSM->IL6ST	OSM->IL6ST	OSM	IL6ST	-0.0766053270797104	0.850807229236603
OSM->LIFR	OSM->LIFR	OSM	LIFR	-0.064179515033405	0.80810557595862
OSM->OSMR	OSM->OSMR	OSM	OSMR	0.127110481190178	0.0419169582256754
OSTN->NPR3	OSTN->NPR3	OSTN	NPR3	-0.0176205004643676	0.594334810909414
OXT->AVPR1A	OXT->AVPR1A	OXT	AVPR1A	-0.014000731040508	0.575214800458942
OXT->AVPR1B	OXT->AVPR1B	OXT	AVPR1B	-0.0598800217633705	0.791569223304078
OXT->AVPR2	OXT->AVPR2	OXT	AVPR2	-0.0867019629929772	0.88034297740666
OXT->OXTR	OXT->OXTR	OXT	OXTR	-0.0260507653309827	0.637937000111488
PCNA->NCR2	PCNA->NCR2	PCNA	NCR2	-0.0153201472524506	0.582206941045558
PCSK9->VLDLR	PCSK9->VLDLR	PCSK9	VLDLR	0.0508781573312241	0.245205680993627
PDCD1LG2->PDCD1	PDCD1LG2->PDCD1	PDCD1LG2	PDCD1	0.413279195333696	2.27852444135785e-09
PDCD1LG2->RGMB	PDCD1LG2->RGMB	PDCD1LG2	RGMB	-0.184233309975501	0.994086329270997
PDGFA->PDGFRA	PDGFA->PDGFRA	PDGFA	PDGFRA	0.285624903841223	4.1474145232251e-05
PDGFB->ART1	PDGFB->ART1	PDGFB	ART1	0.0940348344855394	0.100863015531115
PDGFB->LRP1	PDGFB->LRP1	PDGFB	LRP1	0.504219099449956	1.09137226024315e-13
PDGFB->PDGFRA	PDGFB->PDGFRA	PDGFB	PDGFRA	0.539394561026439	0
PDGFB->PDGFRB	PDGFB->PDGFRB	PDGFB	PDGFRB	0.618980571479992	2.3437845741551e-21
PDGFC->PDGFRA	PDGFC->PDGFRA	PDGFC	PDGFRA	0.597466815299132	1.10910464045078e-19
PDGFC->PDGFRB	PDGFC->PDGFRB	PDGFC	PDGFRB	0.587736323638558	5.78266252550149e-19
PDGFD->PDGFRB	PDGFD->PDGFRB	PDGFD	PDGFRB	0.412934381655539	2.35353642899052e-09
PDPN->CLEC1B	PDPN->CLEC1B	PDPN	CLEC1B	0.0692875338945738	0.173681715549652
PDYN->OPRD1	PDYN->OPRD1	PDYN	OPRD1	0.0315736618538336	0.334394300178347
PDYN->OPRK1	PDYN->OPRK1	PDYN	OPRK1	0.155194045006542	0.0172095018503419
PDYN->OPRM1	PDYN->OPRM1	PDYN	OPRM1	0.0183347483249736	0.401917174407395
PECAM1->CD38	PECAM1->CD38	PECAM1	CD38	0.506427611338528	8.24872113565446e-14
PENK->MRGPRX1	PENK->MRGPRX1	PENK	MRGPRX1	-0.154879238224605	0.982604617067199
PENK->OGFR	PENK->OGFR	PENK	OGFR	-0.0781916411330743	0.855615965938285
PENK->OPRD1	PENK->OPRD1	PENK	OPRD1	-0.158514570457827	0.984650722014398
PENK->OPRM1	PENK->OPRM1	PENK	OPRM1	-0.0284798087359464	0.650204521267121
PF4->CXCR3	PF4->CXCR3	PF4	CXCR3	0.0472444248837441	0.260975095079492
PF4->FGFR2	PF4->FGFR2	PF4	FGFR2	-0.160381633692148	0.985619386890893
PF4->LDLR	PF4->LDLR	PF4	LDLR	-0.0234623629645302	0.624708462823571
PF4->PROCR	PF4->PROCR	PF4	PROCR	-0.0268322328071304	0.64189975592551
PF4->SDC2	PF4->SDC2	PF4	SDC2	0.0165379264558408	0.41136227756597
PF4->THBD	PF4->THBD	PF4	THBD	-0.00494898097148287	0.526725271782464
PF4V1->CXCR3	PF4V1->CXCR3	PF4V1	CXCR3	0.0032859509279971	0.482247980910679
PGF->FLT1	PGF->FLT1	PGF	FLT1	0.12753038041668	0.041401631971676
PGF->NRP1	PGF->NRP1	PGF	NRP1	0.0316417601487008	0.334058282408368
PGF->NRP2	PGF->NRP2	PGF	NRP2	-0.0421448775623557	0.716053928110067
PGLYRP1->TREM1	PGLYRP1->TREM1	PGLYRP1	TREM1	0.0873919349672735	0.117790794108057
PIP->CD4	PIP->CD4	PIP	CD4	-0.0737800073663451	0.841699746996391
PLA2G10->PLA2R1	PLA2G10->PLA2R1	PLA2G10	PLA2R1	-0.0561865643459571	0.777069058502413
PLA2G2A->ITGA4	PLA2G2A->ITGA4	PLA2G2A	ITGA4	0.0531375064805479	0.235663176581682
PLA2G2A->ITGA5	PLA2G2A->ITGA5	PLA2G2A	ITGA5	0.359786618229173	2.28325384381278e-07
PLA2G2A->ITGAV	PLA2G2A->ITGAV	PLA2G2A	ITGAV	0.221316294347384	0.00119973076226664
PLA2G2A->ITGB1	PLA2G2A->ITGB1	PLA2G2A	ITGB1	0.319767447281679	4.8183607483392e-06
PLA2G2A->ITGB3	PLA2G2A->ITGB3	PLA2G2A	ITGB3	0.133785944167755	0.0343422420394852
PLAT->LRP1	PLAT->LRP1	PLAT	LRP1	0.0397018399095897	0.295280601918663
PLAU->IGF2R	PLAU->IGF2R	PLAU	IGF2R	0.231938816047075	0.000722639778721891
PLAU->LRP1	PLAU->LRP1	PLAU	LRP1	0.480370070605085	1.98061002430119e-12
PLAU->LRP2	PLAU->LRP2	PLAU	LRP2	-0.150687518095358	0.979963092986255
PLAU->PLAUR	PLAU->PLAUR	PLAU	PLAUR	0.595732459815002	1.49477895334523e-19
PLAU->ST14	PLAU->ST14	PLAU	ST14	0.472076643593263	5.1549239265184e-12
PLG->F2R	PLG->F2R	PLG	F2R	-0.051929075984007	0.759258387285993
PLG->F2RL1	PLG->F2RL1	PLG	F2RL1	-0.0694787184593621	0.826984275602509
PLG->F3	PLG->F3	PLG	F3	-0.0723730434284658	0.836868972611737
PLG->ITGA9	PLG->ITGA9	PLG	ITGA9	-0.00650244954971924	0.535095317199855
PLG->ITGB1	PLG->ITGB1	PLG	ITGB1	-0.0530564080998725	0.763997851865758
PLG->PLGRKT	PLG->PLGRKT	PLG	PLGRKT	-0.0420876103731578	0.715790615657163
PLTP->ABCA1	PLTP->ABCA1	PLTP	ABCA1	0.234222019984362	0.000646098643555786
PMCH->MCHR1	PMCH->MCHR1	PMCH	MCHR1	-0.00196187399994778	0.510601060564348
PMCH->MCHR2	PMCH->MCHR2	PMCH	MCHR2	0.129006209645362	0.0396390665482394
PNOC->OPRL1	PNOC->OPRL1	PNOC	OPRL1	0.209291949373627	0.00207230854169023
PODXL->SELL	PODXL->SELL	PODXL	SELL	0.269478621281278	0.00010510285398054
PODXL2->SELL	PODXL2->SELL	PODXL2	SELL	-0.391797613675103	0.999999983995937
POMC->MC1R	POMC->MC1R	POMC	MC1R	-0.0597327226410217	0.790994686894987
POMC->MC2R	POMC->MC2R	POMC	MC2R	-0.0339607159341505	0.677458888141649
POMC->MC3R	POMC->MC3R	POMC	MC3R	-0.0438978836647768	0.724057634757589
POMC->MC4R	POMC->MC4R	POMC	MC4R	-0.0598762919666304	0.791554686738123
POMC->MC5R	POMC->MC5R	POMC	MC5R	0.0564692016266648	0.221970078894952
POMC->OPRD1	POMC->OPRD1	POMC	OPRD1	-0.0635883425257239	0.805904271199629
POMC->OPRK1	POMC->OPRK1	POMC	OPRK1	-0.0300034034379385	0.657964495179046
POMC->OPRM1	POMC->OPRM1	POMC	OPRM1	0.0447547426674561	0.271901896521523
POSTN->PTK7	POSTN->PTK7	POSTN	PTK7	0.384688259071561	3.79581263179877e-08
PPBP->CXCR1	PPBP->CXCR1	PPBP	CXCR1	0.114155091475609	0.0603971126274435
PPBP->CXCR2	PPBP->CXCR2	PPBP	CXCR2	0.241635814254284	0.000445861020446072
PPY->NPY4R	PPY->NPY4R	PPY	NPY4R	-0.046178656497993	0.734303599098591
PPY->NPY5R	PPY->NPY5R	PPY	NPY5R	0.0118281179119305	0.43634909888867
PRG4->TLR2	PRG4->TLR2	PRG4	TLR2	-0.0149760593783364	0.580467537863696
PRG4->TLR4	PRG4->TLR4	PRG4	TLR4	0.215361160712204	0.00160689997751467
PRL->PRLR	PRL->PRLR	PRL	PRLR	-0.0023376490169659	0.512648386360719
PRLH->PRLHR	PRLH->PRLHR	PRLH	PRLHR	-0.123116042943068	0.952947952000897
PRND->RPSA	PRND->RPSA	PRND	RPSA	-0.295298127176685	0.999976869599651
PROC->PROCR	PROC->PROCR	PROC	PROCR	0.0595845742707868	0.209584094053977
PROC->TEK	PROC->TEK	PROC	TEK	0.0821599625901476	0.132458486865835
PROC->THBD	PROC->THBD	PROC	THBD	-0.0978326597158838	0.90798591765442
PROK1->PROKR1	PROK1->PROKR1	PROK1	PROKR1	0.112740986562903	0.0627481911160953
PROK1->PROKR2	PROK1->PROKR2	PROK1	PROKR2	0.0575182620598847	0.217753656365739
PROK2->PROKR1	PROK2->PROKR1	PROK2	PROKR1	-0.0520111800867194	0.759605290122678
PROK2->PROKR2	PROK2->PROKR2	PROK2	PROKR2	0.017818179783754	0.404626992662419
PROS1->AXL	PROS1->AXL	PROS1	AXL	0.147126563251851	0.0225387429854558
PROS1->MERTK	PROS1->MERTK	PROS1	MERTK	0.118504089724084	0.0535934766539546
PROS1->TYRO3	PROS1->TYRO3	PROS1	TYRO3	0.0995268750629836	0.0882559043528952
PSAP->CD1B	PSAP->CD1B	PSAP	CD1B	0.132999827496981	0.0351868971584277
PSAP->GPR37	PSAP->GPR37	PSAP	GPR37	0.0668463184592217	0.18216106247865
PSAP->GPR37L1	PSAP->GPR37L1	PSAP	GPR37L1	-0.00879299581470279	0.547407621192104
PSAP->LRP1	PSAP->LRP1	PSAP	LRP1	0.241935130442674	0.000439128435695563
PSEN1->NCSTN	PSEN1->NCSTN	PSEN1	NCSTN	0.173550644231323	0.0089189771158238
PSEN1->NOTCH1	PSEN1->NOTCH1	PSEN1	NOTCH1	-0.166909258749866	0.988557327677911
PSEN1->NOTCH2	PSEN1->NOTCH2	PSEN1	NOTCH2	0.0521919538997338	0.239456764298945
PSEN1->NOTCH3	PSEN1->NOTCH3	PSEN1	NOTCH3	-0.200067229586261	0.996908318742821
PSEN1->NOTCH4	PSEN1->NOTCH4	PSEN1	NOTCH4	-0.13638754098122	0.968289045076515
PSPN->GFRA1	PSPN->GFRA1	PSPN	GFRA1	0.0614176018350591	0.202316139782842
PSPN->GFRA4	PSPN->GFRA4	PSPN	GFRA4	0.0899225601312888	0.111011154220801
PSPN->RET	PSPN->RET	PSPN	RET	0.00145368760169519	0.492141865460261
PTDSS1->JMJD6	PTDSS1->JMJD6	PTDSS1	JMJD6	0.00179963112224955	0.490275444976734
PTDSS1->SCARB1	PTDSS1->SCARB1	PTDSS1	SCARB1	0.147417364956904	0.022325081286598
PTGS2->CAV1	PTGS2->CAV1	PTGS2	CAV1	0.0556009865307778	0.22531882659393
PTGS2->PTGDR2	PTGS2->PTGDR2	PTGS2	PTGDR2	-0.0618810865649198	0.799282377449423
PTH->PTH1R	PTH->PTH1R	PTH	PTH1R	-0.0657590832163887	0.813912364596479
PTH->PTH2R	PTH->PTH2R	PTH	PTH2R	-0.0548028104005333	0.771421400966208
PTH2->PTH1R	PTH2->PTH1R	PTH2	PTH1R	-0.0241672179772499	0.628325948977245
PTH2->PTH2R	PTH2->PTH2R	PTH2	PTH2R	0.0514786546063745	0.242649512429822
PTHLH->PTH1R	PTHLH->PTH1R	PTHLH	PTH1R	0.158946146422427	0.0151681258893499
PTHLH->PTH2R	PTHLH->PTH2R	PTHLH	PTH2R	0.123078572793943	0.0470950086850419
PTMA->VIPR1	PTMA->VIPR1	PTMA	VIPR1	0.0553551813729694	0.226497780828807
PTN->ALK	PTN->ALK	PTN	ALK	-0.0433989824182091	0.72179102538234
PTN->PLXNB2	PTN->PLXNB2	PTN	PLXNB2	-0.0129060231527025	0.56946720113406
PTN->PTPRB	PTN->PTPRB	PTN	PTPRB	0.186191626878428	0.00547192154323689
PTN->PTPRS	PTN->PTPRS	PTN	PTPRS	-0.0500324025940724	0.751351987529118
PTN->PTPRZ1	PTN->PTPRZ1	PTN	PTPRZ1	0.167772940952298	0.0110413701738491
PTN->SDC3	PTN->SDC3	PTN	SDC3	-0.148428124519206	0.978366412882892
PTPRC->CD22	PTPRC->CD22	PTPRC	CD22	0.293326134825657	2.42014519420298e-05
PTPRC->MRC1	PTPRC->MRC1	PTPRC	MRC1	0.338498477777415	1.32243729119279e-06
PTPRK->PTPRK	PTPRK->PTPRK	PTPRK	PTPRK	1	0
PTPRM->PTPRM	PTPRM->PTPRM	PTPRM	PTPRM	1	0
PTPRZ1->L1CAM	PTPRZ1->L1CAM	PTPRZ1	L1CAM	-0.0151663001361059	0.58139292261966
PTPRZ1->NCAM1	PTPRZ1->NCAM1	PTPRZ1	NCAM1	0.272002208041995	8.64400819078719e-05
PVR->CD226	PVR->CD226	PVR	CD226	-0.359624204329494	0.999999768741032
PVR->CD96	PVR->CD96	PVR	CD96	-0.407716013408613	0.999999994756936
PVR->NECTIN3	PVR->NECTIN3	PVR	NECTIN3	-0.0472387861382169	0.73917995628747
PVR->PVRIG	PVR->PVRIG	PVR	PVRIG	-0.407504537530891	0.99999999609921
PVR->TIGIT	PVR->TIGIT	PVR	TIGIT	-0.408288536941288	0.999999995018531
PYY->FAP	PYY->FAP	PYY	FAP	-0.0434101718084293	0.721841959596005
PYY->NPY1R	PYY->NPY1R	PYY	NPY1R	-0.135241434292668	0.967133021984428
PYY->NPY2R	PYY->NPY2R	PYY	NPY2R	0.0482813088609032	0.256423165575399
PYY->NPY4R	PYY->NPY4R	PYY	NPY4R	-0.0670254111170665	0.81831573274513
PYY->NPY5R	PYY->NPY5R	PYY	NPY5R	0.0220533453930038	0.382451702992792
QRFP->P2RY14	QRFP->P2RY14	QRFP	P2RY14	0.0298215898351882	0.343084158668949
QRFP->QRFPR	QRFP->QRFPR	QRFP	QRFPR	0.0673703860666056	0.180449304616753
RAET1E->KLRK1	RAET1E->KLRK1	RAET1E	KLRK1	-0.0224505894946594	0.61949680135102
RAET1G->KLRK1	RAET1G->KLRK1	RAET1G	KLRK1	-0.127104072567014	0.958077670901363
RAET1L->KLRK1	RAET1L->KLRK1	RAET1L	KLRK1	-0.0367478566469975	0.690745160303722
RARRES2->CCRL2	RARRES2->CCRL2	RARRES2	CCRL2	0.219514696818481	0.00130449948512156
RARRES2->CMKLR1	RARRES2->CMKLR1	RARRES2	CMKLR1	0.514434559956342	2.93872077717963e-14
RARRES2->GPR1	RARRES2->GPR1	RARRES2	GPR1	0.398645709541265	8.7265414439599e-09
RBP3->NOTCH1	RBP3->NOTCH1	RBP3	NOTCH1	-0.0833320900672099	0.870931352254331
RBP4->STRA6	RBP4->STRA6	RBP4	STRA6	-0.109641104970945	0.931851044788027
RELN->ITGA3	RELN->ITGA3	RELN	ITGA3	-0.125722997449753	0.956357815551858
RELN->ITGB1	RELN->ITGB1	RELN	ITGB1	0.143088922975071	0.0257189717748565
RELN->LRP8	RELN->LRP8	RELN	LRP8	-0.394137694706955	0.99999998284669
RELN->VLDLR	RELN->VLDLR	RELN	VLDLR	-0.242109385562896	0.999550871500577
REN->ATP6AP2	REN->ATP6AP2	REN	ATP6AP2	0.0866997503856386	0.119663040309341
RGMA->NEO1	RGMA->NEO1	RGMA	NEO1	0.108914150055855	0.0694655629238496
RGMB->NEO1	RGMB->NEO1	RGMB	NEO1	-0.0582511416697583	0.785164567378235
RLN1->RXFP1	RLN1->RXFP1	RLN1	RXFP1	0.0451128660857241	0.27046037605168
RLN1->RXFP2	RLN1->RXFP2	RLN1	RXFP2	0.0578183766152997	0.216555909445497
RLN2->RXFP1	RLN2->RXFP1	RLN2	RXFP1	0.0424171332023115	0.282695836682056
RLN2->RXFP2	RLN2->RXFP2	RLN2	RXFP2	0.115400789784091	0.0583543888087775
RLN2->RXFP3	RLN2->RXFP3	RLN2	RXFP3	0.113451092340921	0.0615588832714274
RLN3->RXFP1	RLN3->RXFP1	RLN3	RXFP1	0.0628564288671756	0.197020576907017
RLN3->RXFP2	RLN3->RXFP2	RLN3	RXFP2	0.078089785490165	0.144555545178968
RLN3->RXFP3	RLN3->RXFP3	RLN3	RXFP3	0.0325536659472857	0.329571460425714
RLN3->RXFP4	RLN3->RXFP4	RLN3	RXFP4	0.00880138375394542	0.452506246035442
RNASE2->TLR2	RNASE2->TLR2	RNASE2	TLR2	0.351677708413951	5.06700884007619e-07
ROBO1->ROBO1	ROBO1->ROBO1	ROBO1	ROBO1	1	0
ROBO2->ROBO2	ROBO2->ROBO2	ROBO2	ROBO2	1	0
RPH3A->NRXN1	RPH3A->NRXN1	RPH3A	NRXN1	-0.0371431808359354	0.692631849224498
RPS19->C5AR1	RPS19->C5AR1	RPS19	C5AR1	0.209787438607379	0.00202730085396833
RSPO1->LGR4	RSPO1->LGR4	RSPO1	LGR4	0.020839326267558	0.388847069451091
RSPO1->LGR5	RSPO1->LGR5	RSPO1	LGR5	0.0286075943465532	0.349154271519705
RSPO1->LGR6	RSPO1->LGR6	RSPO1	LGR6	0.0571927565415427	0.219057012311729
RSPO1->LRP6	RSPO1->LRP6	RSPO1	LRP6	0.0499858966797808	0.249030178702146
RSPO1->ZNRF3	RSPO1->ZNRF3	RSPO1	ZNRF3	-0.15972690390079	0.985285819189729
RSPO2->LGR4	RSPO2->LGR4	RSPO2	LGR4	0.0542153676878534	0.231007834835469
RSPO2->LGR5	RSPO2->LGR5	RSPO2	LGR5	-0.0363450212785161	0.688817479308274
RSPO2->LGR6	RSPO2->LGR6	RSPO2	LGR6	-0.137054114663223	0.968914611985256
RSPO2->RNF43	RSPO2->RNF43	RSPO2	RNF43	-0.138456582135501	0.970261708073246
RSPO2->ZNRF3	RSPO2->ZNRF3	RSPO2	ZNRF3	-0.00721435934447036	0.538926150092013
RSPO3->FZD8	RSPO3->FZD8	RSPO3	FZD8	0.346676538204614	6.25642381823697e-07
RSPO3->LGR4	RSPO3->LGR4	RSPO3	LGR4	-0.093998381267501	0.899049166666215
RSPO3->LGR5	RSPO3->LGR5	RSPO3	LGR5	0.00140333798626127	0.492416577647155
RSPO3->LGR6	RSPO3->LGR6	RSPO3	LGR6	-0.0111455703048413	0.560006339145825
RSPO3->LRP6	RSPO3->LRP6	RSPO3	LRP6	-0.320012345644477	0.999995758541836
RSPO3->SDC4	RSPO3->SDC4	RSPO3	SDC4	-0.129236584847377	0.960630525110465
RSPO4->LGR4	RSPO4->LGR4	RSPO4	LGR4	0.031666892008448	0.333795264867499
RSPO4->LGR5	RSPO4->LGR5	RSPO4	LGR5	-0.0494086404511779	0.748478859948716
RSPO4->LGR6	RSPO4->LGR6	RSPO4	LGR6	0.0993085892516632	0.0886538879016028
RTN4->CNTNAP1	RTN4->CNTNAP1	RTN4	CNTNAP1	0.10387012853806	0.0790767596384584
RTN4->LINGO1	RTN4->LINGO1	RTN4	LINGO1	0.0494682941634796	0.251263120330568
RTN4->RTN4R	RTN4->RTN4R	RTN4	RTN4R	0.0355878721872812	0.314819595587586
RTN4->RTN4RL1	RTN4->RTN4RL1	RTN4	RTN4RL1	0.210720559768247	0.00194492319562666
RTN4->S1PR2	RTN4->S1PR2	RTN4	S1PR2	0.0982121210991397	0.0911622981538966
RTN4->TNFRSF19	RTN4->TNFRSF19	RTN4	TNFRSF19	-0.0113301847647199	0.561056529724906
S100A8->TLR4	S100A8->TLR4	S100A8	TLR4	0.440889221255567	1.50731879978644e-10
S100A9->TLR4	S100A9->TLR4	S100A9	TLR4	0.477626803823997	2.72551445535918e-12
SAA1->CD36	SAA1->CD36	SAA1	CD36	0.404471091757619	6.99546896344539e-09
SAA1->FPR2	SAA1->FPR2	SAA1	FPR2	0.205214253411597	0.00251336206739513
SCGB1A1->LRP2	SCGB1A1->LRP2	SCGB1A1	LRP2	-0.0623090228403321	0.801088511127924
SCGB3A1->MARCO	SCGB3A1->MARCO	SCGB3A1	MARCO	-0.0146068232933438	0.578429791510118
SCGB3A2->MARCO	SCGB3A2->MARCO	SCGB3A2	MARCO	-0.00944664709766142	0.550913416143751
SCT->SCTR	SCT->SCTR	SCT	SCTR	0.0604199380107493	0.206332761457522
SCT->VIPR1	SCT->VIPR1	SCT	VIPR1	0.131998439080079	0.0362512734549255
SCT->VIPR2	SCT->VIPR2	SCT	VIPR2	0.094980294999234	0.0986046137655483
SDC2->PTPRJ	SDC2->PTPRJ	SDC2	PTPRJ	-0.0598306298510951	0.791376674457979
SECTM1->CD7	SECTM1->CD7	SECTM1	CD7	0.0689975098944589	0.174695097398985
SELE->CD44	SELE->CD44	SELE	CD44	-0.000170638121302258	0.500928105515655
SELPLG->SELE	SELPLG->SELE	SELPLG	SELE	0.360021259831506	2.70109979079441e-07
SELPLG->SELL	SELPLG->SELL	SELPLG	SELL	0.579280988768655	0
SELPLG->SELP	SELPLG->SELP	SELPLG	SELP	0.559436614465077	0
SELPLG->SIGLEC5	SELPLG->SIGLEC5	SELPLG	SIGLEC5	0.326154721221135	3.12888224424859e-06
SEMA3A->NRP1	SEMA3A->NRP1	SEMA3A	NRP1	0.401428698641325	6.79339181907445e-09
SEMA3A->NRP2	SEMA3A->NRP2	SEMA3A	NRP2	-0.258472116738936	0.999816014351382
SEMA3A->PLXNA1	SEMA3A->PLXNA1	SEMA3A	PLXNA1	-0.374387846824636	0.999999929626012
SEMA3A->PLXNA2	SEMA3A->PLXNA2	SEMA3A	PLXNA2	0.0727534152117042	0.161859593723052
SEMA3A->PLXNA4	SEMA3A->PLXNA4	SEMA3A	PLXNA4	0.190777238355945	0.00454945126465357
SEMA3B->NRP1	SEMA3B->NRP1	SEMA3B	NRP1	0.0674020579143919	0.180170623866595
SEMA3B->NRP2	SEMA3B->NRP2	SEMA3B	NRP2	0.162040011375875	0.0136133482229653
SEMA3C->NRP1	SEMA3C->NRP1	SEMA3C	NRP1	0.152621560017064	0.0187789165687161
SEMA3C->NRP2	SEMA3C->NRP2	SEMA3C	NRP2	-0.0130533683126558	0.570179677022205
SEMA3C->PLXND1	SEMA3C->PLXND1	SEMA3C	PLXND1	-0.00707916741457078	0.538198938171046
SEMA3D->NRP1	SEMA3D->NRP1	SEMA3D	NRP1	-0.0499988344390621	0.75120753452065
SEMA3E->PLXND1	SEMA3E->PLXND1	SEMA3E	PLXND1	0.12305817366693	0.0471300018532141
SEMA3F->NRP1	SEMA3F->NRP1	SEMA3F	NRP1	0.410875175127056	2.85363858208942e-09
SEMA3F->NRP2	SEMA3F->NRP2	SEMA3F	NRP2	-0.105545052532241	0.924177709266161
SEMA3F->PLXNA3	SEMA3F->PLXNA3	SEMA3F	PLXNA3	0.176760306627668	0.00790064779676443
SEMA3G->NRP2	SEMA3G->NRP2	SEMA3G	NRP2	-0.259138006273634	0.999822564089989
SEMA4A->LILRB2	SEMA4A->LILRB2	SEMA4A	LILRB2	0.637321220186116	6.86370023147807e-23
SEMA4A->PLXNB1	SEMA4A->PLXNB1	SEMA4A	PLXNB1	-0.233130338861934	0.999318281460955
SEMA4A->PLXNB2	SEMA4A->PLXNB2	SEMA4A	PLXNB2	0.0953318286698553	0.0977743460891023
SEMA4A->PLXND1	SEMA4A->PLXND1	SEMA4A	PLXND1	0.151731211696681	0.0193495078619614
SEMA4B->DCBLD2	SEMA4B->DCBLD2	SEMA4B	DCBLD2	-0.0362881080148632	0.688705785977572
SEMA4C->PLXNB2	SEMA4C->PLXNB2	SEMA4C	PLXNB2	0.30651548564262	1.14575544878122e-05
SEMA4D->CD72	SEMA4D->CD72	SEMA4D	CD72	0.720662934072657	2.16713528273672e-31
SEMA4D->ERBB2	SEMA4D->ERBB2	SEMA4D	ERBB2	-0.317206943013395	0.999994286846495
SEMA4D->MET	SEMA4D->MET	SEMA4D	MET	-0.139497195425979	0.971215013579389
SEMA4D->PLXNB1	SEMA4D->PLXNB1	SEMA4D	PLXNB1	-0.309404356122891	0.999991351020283
SEMA4D->PLXNB2	SEMA4D->PLXNB2	SEMA4D	PLXNB2	0.0204793719025218	0.390621257563907
SEMA4G->PLXNB2	SEMA4G->PLXNB2	SEMA4G	PLXNB2	-0.0143252101506371	0.57701518198633
SEMA5A->MET	SEMA5A->MET	SEMA5A	MET	-0.0407629485721683	0.709667790627326
SEMA5A->PLXNB3	SEMA5A->PLXNB3	SEMA5A	PLXNB3	0.187207822875703	0.00525436306592338
SEMA6A->PLXNA2	SEMA6A->PLXNA2	SEMA6A	PLXNA2	-0.0370387465272136	0.692133923784989
SEMA6A->PLXNA4	SEMA6A->PLXNA4	SEMA6A	PLXNA4	-0.0895542846273261	0.887925250173387
SEMA6B->PLXNA2	SEMA6B->PLXNA2	SEMA6B	PLXNA2	0.126122085514875	0.0431418806383655
SEMA6D->KDR	SEMA6D->KDR	SEMA6D	KDR	-0.166396489515326	0.98839303039497
SEMA6D->PLXNA1	SEMA6D->PLXNA1	SEMA6D	PLXNA1	0.085637998050258	0.122575190005154
SEMA6D->TREM2	SEMA6D->TREM2	SEMA6D	TREM2	0.0635995912141143	0.194231246685959
SEMA6D->TYROBP	SEMA6D->TYROBP	SEMA6D	TYROBP	0.0150637727688783	0.419149750805171
SEMA7A->ITGA1	SEMA7A->ITGA1	SEMA7A	ITGA1	-0.0116584230311548	0.562745278855242
SEMA7A->ITGB1	SEMA7A->ITGB1	SEMA7A	ITGB1	0.0168409568789075	0.409685061652822
SEMA7A->PLXNC1	SEMA7A->PLXNC1	SEMA7A	PLXNC1	0.0922891580869786	0.105130717367803
SERPINA1->LRP1	SERPINA1->LRP1	SERPINA1	LRP1	0.0943330867005341	0.100146584009181
SERPINC1->LRP1	SERPINC1->LRP1	SERPINC1	LRP1	-0.00507532091404319	0.527406474996826
SERPINC1->SDC2	SERPINC1->SDC2	SERPINC1	SDC2	-0.0269300523569973	0.6425270728743
SERPINE1->LRP1	SERPINE1->LRP1	SERPINE1	LRP1	0.360713304977593	2.12256387888634e-07
SERPINE1->LRP2	SERPINE1->LRP2	SERPINE1	LRP2	-0.0312062623258069	0.663937392681404
SERPINE2->LRP1	SERPINE2->LRP1	SERPINE2	LRP1	-0.0427920629987018	0.719021585700881
SERPINF1->PLXDC1	SERPINF1->PLXDC1	SERPINF1	PLXDC1	0.223515841867975	0.00108220358256751
SERPINF1->PLXDC2	SERPINF1->PLXDC2	SERPINF1	PLXDC2	0.23182584062783	0.00072663405995842
SERPING1->LRP1	SERPING1->LRP1	SERPING1	LRP1	0.322158396075543	3.65990111446152e-06
SERPING1->SELE	SERPING1->SELE	SERPING1	SELE	0.380339318100229	5.42653127101339e-08
SERPING1->SELP	SERPING1->SELP	SERPING1	SELP	0.556853731426786	0
SERTAD1->AR	SERTAD1->AR	SERTAD1	AR	0.199207418562257	0.00324540655771788
SFRP1->FZD2	SFRP1->FZD2	SFRP1	FZD2	0.0326348498870888	0.329173178713929
SFRP1->FZD6	SFRP1->FZD6	SFRP1	FZD6	0.265151868352903	0.000127345106937341
SFRP2->FZD5	SFRP2->FZD5	SFRP2	FZD5	0.205946321697789	0.00240048024101417
SFTPA1->TLR2	SFTPA1->TLR2	SFTPA1	TLR2	-0.0368960646000494	0.691615619651966
SFTPA2->CD93	SFTPA2->CD93	SFTPA2	CD93	-0.0929783680812625	0.896569441167107
SFTPD->LAIR1	SFTPD->LAIR1	SFTPD	LAIR1	-0.0220309768943778	0.617328982427628
SFTPD->SIRPA	SFTPD->SIRPA	SFTPD	SIRPA	-0.00819995813303248	0.54422373937966
SHANK1->ADGRL1	SHANK1->ADGRL1	SHANK1	ADGRL1	-0.0632527199555683	0.804469813157685
SHANK1->SSTR2	SHANK1->SSTR2	SHANK1	SSTR2	0.0781663556168778	0.144462252685443
SHH->BOC	SHH->BOC	SHH	BOC	0.0514665087720116	0.242526260378345
SHH->CDON	SHH->CDON	SHH	CDON	0.0792702656080265	0.140933004063364
SHH->GAS1	SHH->GAS1	SHH	GAS1	-0.159486966697593	0.98511507733507
SHH->GPC5	SHH->GPC5	SHH	GPC5	0.00674907034773205	0.463577216888289
SHH->HHIP	SHH->HHIP	SHH	HHIP	0.198368214687	0.0033615883621136
SHH->LRP2	SHH->LRP2	SHH	LRP2	0.0154236347784735	0.417171770713852
SHH->PTCH1	SHH->PTCH1	SHH	PTCH1	0.118317544637521	0.053872387598754
SHH->PTCH2	SHH->PTCH2	SHH	PTCH2	0.0996966273748729	0.0878857004193548
SHH->SMO	SHH->SMO	SHH	SMO	0.0607500818226361	0.205056022064349
SIGLEC1->SPN	SIGLEC1->SPN	SIGLEC1	SPN	0.183104114012447	0.00618239860815178
SIRPA->CD47	SIRPA->CD47	SIRPA	CD47	0.0457188946752514	0.267576338592587
SIRPB2->CD47	SIRPB2->CD47	SIRPB2	CD47	0.121051542085234	0.0498971572051662
SIRPG->CD47	SIRPG->CD47	SIRPG	CD47	0.395941050590007	1.47021802746541e-08
SLAMF1->SLAMF1	SLAMF1->SLAMF1	SLAMF1	SLAMF1	1	0
SLAMF6->SLAMF6	SLAMF6->SLAMF6	SLAMF6	SLAMF6	1	0
SLAMF7->SLAMF7	SLAMF7->SLAMF7	SLAMF7	SLAMF7	1	0
SLIT1->GPC1	SLIT1->GPC1	SLIT1	GPC1	0.0829693284827417	0.130111332226718
SLIT1->ROBO1	SLIT1->ROBO1	SLIT1	ROBO1	0.0164484036236858	0.411834243449865
SLIT1->ROBO2	SLIT1->ROBO2	SLIT1	ROBO2	-0.0950799784977321	0.901631341328876
SLIT1->SDC1	SLIT1->SDC1	SLIT1	SDC1	0.106091270923588	0.0747628748058914
SLIT2->APP	SLIT2->APP	SLIT2	APP	0.172269986931743	0.00935606772640167
SLIT2->GPC1	SLIT2->GPC1	SLIT2	GPC1	0.205612504889553	0.00243565727428111
SLIT2->ROBO1	SLIT2->ROBO1	SLIT2	ROBO1	0.101525999713749	0.0839687584779054
SLIT2->ROBO2	SLIT2->ROBO2	SLIT2	ROBO2	-0.064976789008669	0.81087435396206
SLIT2->ROBO4	SLIT2->ROBO4	SLIT2	ROBO4	0.410078288470074	3.0734754430145e-09
SLIT2->SDC1	SLIT2->SDC1	SLIT2	SDC1	0.254042050660924	0.000233595613600297
SLIT3->ROBO1	SLIT3->ROBO1	SLIT3	ROBO1	0.050230081729133	0.247806255532712
SLIT3->ROBO2	SLIT3->ROBO2	SLIT3	ROBO2	0.0727487190485293	0.161719310200534
SLIT3->ROBO4	SLIT3->ROBO4	SLIT3	ROBO4	0.602011572626901	5.03049691523125e-20
SLITRK1->PTPRD	SLITRK1->PTPRD	SLITRK1	PTPRD	-0.043859591867182	0.72405986454637
SLITRK1->PTPRS	SLITRK1->PTPRS	SLITRK1	PTPRS	0.0703485959652942	0.169845308692443
SLITRK2->PTPRD	SLITRK2->PTPRD	SLITRK2	PTPRD	0.135166838392645	0.0329439287043064
SLITRK2->PTPRS	SLITRK2->PTPRS	SLITRK2	PTPRS	0.0920448134869387	0.105634931949771
SLITRK3->PTPRD	SLITRK3->PTPRD	SLITRK3	PTPRD	0.00921446284633011	0.450331444363499
SLITRK3->PTPRS	SLITRK3->PTPRS	SLITRK3	PTPRS	0.0817077247354148	0.13378249970749
SLITRK5->PTPRD	SLITRK5->PTPRD	SLITRK5	PTPRD	0.229226673628951	0.00084455864567115
SLITRK6->PTPRS	SLITRK6->PTPRS	SLITRK6	PTPRS	0.00330366592226175	0.482139886130063
SLPI->PLSCR1	SLPI->PLSCR1	SLPI	PLSCR1	0.0131829788702284	0.429130769979288
SLPI->PLSCR4	SLPI->PLSCR4	SLPI	PLSCR4	0.274859491301428	7.33169677799891e-05
SLURP1->CHRNA7	SLURP1->CHRNA7	SLURP1	CHRNA7	0.0266261361331987	0.359143892133006
SNCA->LAG3	SNCA->LAG3	SNCA	LAG3	0.00815426432124724	0.455983902921444
SOST->LRP4	SOST->LRP4	SOST	LRP4	0.0429924145294164	0.279896664594406
SOST->LRP5	SOST->LRP5	SOST	LRP5	-0.037371613462695	0.693883419047113
SOST->LRP6	SOST->LRP6	SOST	LRP6	-0.08702365811179	0.881215652548284
SOSTDC1->LRP4	SOSTDC1->LRP4	SOSTDC1	LRP4	0.245992102159085	0.000368935822520496
SOSTDC1->LRP5	SOSTDC1->LRP5	SOSTDC1	LRP5	0.229743250236609	0.000823963332197577
SOSTDC1->LRP6	SOSTDC1->LRP6	SOSTDC1	LRP6	0.256152302591202	0.000208595120216976
SPINK1->EGFR	SPINK1->EGFR	SPINK1	EGFR	-0.0729184247210813	0.838851763117481
SPN->SIGLEC1	SPN->SIGLEC1	SPN	SIGLEC1	0.183104114012447	0.00618239860815178
SPON1->APP	SPON1->APP	SPON1	APP	0.186456703486792	0.00541441887696295
SPON1->LRP8	SPON1->LRP8	SPON1	LRP8	-0.239037635602674	0.999491584060879
SPON2->ITGA4	SPON2->ITGA4	SPON2	ITGA4	-0.117834645834502	0.945400315705077
SPON2->ITGA5	SPON2->ITGA5	SPON2	ITGA5	0.155265055921378	0.0171678061418272
SPON2->ITGAM	SPON2->ITGAM	SPON2	ITGAM	0.111242120221618	0.0653167687583054
[truncated: 289 more rows]
