# Supplementary material for: Melanoma molecular subtyping and scoring model construction based on ligand-receptor pairs
Source: Front Genet. 2023 Jan 26;14:1098202. doi: 10.3389/fgene.2023.1098202 (PMC9909287; doi:10.3389/fgene.2023.1098202)
Supplement: Supplementary file 14 [file Table16.XLSX]

## Sheet: Sheet1
Gender	age	futime	fustat	T	N	M
MALE	87	1.085	0	TX	N0	M1a
FEMALE	78	1.288	1	T4b	N0	M0
MALE	48	5.458	1	T2a	N0	M0
MALE	50	3.652	1	T2a	N0	M0
MALE	77	0.027	0	T3a	N1	M0
FEMALE	70	0.047	0	T4b	N0	M0
MALE	71	9.258	1	T3	N0	M0
FEMALE	65	7.901	0	T1a	N0	M0
FEMALE	71	2.337	0	T4a	N0	M0
MALE	31	11.128	1	TX	N0	M0
MALE	79	1.128	1	TX	N0	M1c
FEMALE	29	14.518	0	T3a	N0	M0
FEMALE	54	4.838	1	T2a	N0	M0
FEMALE	52	4.542	0	T1a	N0	M0
FEMALE	47	11.657	0	T3b	N0	M0
MALE	39	1.679	1	Tis	N0	M0
MALE	60	5.317	0	T3a	N0	M0
MALE	66	1.134	0	T4b	N0	M0
MALE	48	5.268	0	T3a	N0	M0
