# Supplementary material for: Melanoma molecular subtyping and scoring model construction based on ligand-receptor pairs
Source: Front Genet. 2023 Jan 26;14:1098202. doi: 10.3389/fgene.2023.1098202 (PMC9909287; doi:10.3389/fgene.2023.1098202)
Supplement: Supplementary file 15 [file DataSheet1.CSV]

LR	adjPval	meanHR
IFNG->IFNGR2	4.731915650612935e-10	0.5391569261298996
HLA-E->KLRC2	1.051074246687349e-9	0.5232314584445357
FLT3LG->FLT3	4.033250741201302e-9	0.4732474393900117
APP->CD74	4.4908146423483344e-9	0.5509585136305246
TNFSF13->TNFRSF11B	7.088119254328286e-9	0.6401981270154933
CLEC4G->LAG3	8.400966354186249e-9	0.5557168048243947
IL15->IL2RG	8.520059259771605e-9	0.585863681332248
EBI3->IL6ST	8.520059259771605e-9	0.543588175071085
ICAM3->CLEC4M	8.520059259771605e-9	0.5509052073235847
OXT->AVPR1B	8.520059259771605e-9	1.9056276356055
HLA-E->KLRC1	8.709296193282478e-9	0.5456889410404057
HLA-G->KLRC1	8.709296193282478e-9	0.5456889410404057
ICAM2->ITGAM	8.709296193282478e-9	0.5695491791623083
ICAM1->ITGAL	8.709296193282478e-9	0.5660853640432031
CCL5->CCR5	9.130729947787695e-9	0.6250569079261097
LTA->TNFRSF1B	1.1046955300920497e-8	0.548800722148494
TNFSF12->CD163	1.1752475141173379e-8	0.49207856507352066
TNFSF13B->TNFRSF17	1.1752475141173379e-8	0.5393192173732116
CXCL12->CD4	1.221349400589515e-8	0.514649539898334
VCAM1->ITGB2	1.221349400589515e-8	0.5697032797784684
GHRL->MLNR	1.221349400589515e-8	0.6126076873368563
IFNA10->IFNAR2	1.2986405256621092e-8	0.5332542307871466
SEMA6D->TYROBP	1.2986405256621092e-8	0.571785008148207
IL1A->IL1R2	1.3503341434862567e-8	0.5872619904828557
CCL5->ACKR2	1.419506599072649e-8	0.6235677314672616
CD1D->LILRB2	1.4908491608374447e-8	0.5787191184636736
C1QA->CD33	1.5100383384256764e-8	0.5933605879158017
GHRL->GHSR	1.8293853623816162e-8	0.575738140655992
CCL5->GPR75	1.8293853623816162e-8	0.6177961596458567
ICAM5->ITGAL	1.890065528116887e-8	0.6166941946006137
CD38->PECAM1	1.9510923929616493e-8	0.5432145044105073
PECAM1->CD38	1.9510923929616493e-8	0.5432145044105073
IGSF11->VSIR	2.282339226152068e-8	0.62503891960391
GZMB->CHRM3	2.3065362962771765e-8	0.5668034620559996
SLAMF1->SLAMF1	2.3466330046066515e-8	0.5825180097685183
IL32->ITGB3	2.4108201859826984e-8	0.585360421773123
IL15->IL15RA	2.5920112599835966e-8	0.606749012576443
IL10->IL10RA	2.8049904493687144e-8	0.6115524906869854
GNAI2->FPR1	2.8719475697880093e-8	0.5843654796009107
IL23A->IL12RB1	2.9188083028127737e-8	0.6506735482600907
SEMA4A->PLXNB1	2.9691851030574774e-8	0.621295932258308
CSF1->CSF1R	3.058338182025208e-8	0.581162086292771
DEFB106A->CCR2	3.232603098552009e-8	0.5847039689379007
IL25->IL17RB	3.3497064785611014e-8	0.5480226381728787
GHRL->GPR39	3.425473098967007e-8	0.569144791704022
ALCAM->CD6	3.4565166580634156e-8	0.6418744976457194
CD6->ALCAM	3.4565166580634156e-8	0.6418744976457194
C4BPA->CD40	3.4565166580634156e-8	0.5616678532102837
TNF->TNFRSF1B	3.4565166580634156e-8	0.587930273618156
IL7->IL2RG	3.4565166580634156e-8	0.6179948805156457
TNFSF10->TNFRSF11B	4.456302385482068e-8	0.5736164187790957
HP->CD163	4.650289879909009e-8	0.526444972708068
C3->C3AR1	4.650289879909009e-8	0.5759869262507826
EBI3->IL27RA	4.8866982469387686e-8	0.5729579158510387
ICOS->ICOSLG	4.8866982469387686e-8	0.623808731613805
ICOSLG->ICOS	4.8866982469387686e-8	0.623808731613805
SELPLG->SELP	5.118815588037278e-8	0.6220769693029227
TNFSF13B->TNFRSF13B	5.187788030813982e-8	0.592362354892576
CCL14->CCR1	5.187788030813982e-8	0.5723161795674667
IFNK->IFNAR2	5.282422779939631e-8	0.5474743577206627
NECTIN2->CD96	5.282422779939631e-8	0.6018794869748957
SECTM1->CD7	5.571218266200203e-8	0.5876369430275427
CXCL10->CXCR3	5.689410698125929e-8	0.6115795123833997
CXCL9->CCR3	5.797010812097003e-8	0.6039811762757726
FASLG->TNFRSF6B	5.9286135518996296e-8	0.6092796427262503
CXCL9->CXCR3	5.945685057483093e-8	0.606308979177542
IFNA16->IFNAR2	5.996194111276142e-8	0.5518956732585537
CXCL10->CCR3	6.069708128731281e-8	0.6021885332907717
LGALS3->LAG3	6.069708128731281e-8	0.548767560426109
ICAM5->ITGB2	6.149792547423225e-8	0.6062409477156486
GNAI2->P2RY12	6.1673848717312e-8	0.5990011804371127
CXCL12->CXCR4	6.259042660653863e-8	0.5682326548812157
CCL24->CCR2	6.263853550281926e-8	0.6402838051440647
VCAM1->ITGA9	6.835152333408215e-8	0.6257972567622097
CCL21->CXCR3	6.835152333408215e-8	0.5767983162351946
ICAM1->ITGB2	7.204131413347085e-8	0.618554527809134
CD274->CD80	7.329814652135567e-8	0.6064782446198603
CD80->CD274	7.329814652135567e-8	0.6064782446198603
CD14->ITGA4	7.329814652135567e-8	0.597933582356833
CCL3L3->CCR5	7.553823453130933e-8	0.5997764212463453
CSF2->CSF3R	7.5750655562841e-8	0.6216766931990627
CCL13->CXCR3	7.665061813025223e-8	0.5840496397269144
SEMA4D->ERBB2	7.78527050297204e-8	0.6200612106394003
IFNA2->IFNAR2	7.97724811205562e-8	0.52179265449287
IL3->CSF2RB	7.97724811205562e-8	0.627647067537564
TSHB->TSHR	8.554581294528973e-8	0.5310382375308856
CXCL13->CXCR3	8.858858648465647e-8	0.6407713140539797
LY86->CD180	9.141105081220583e-8	0.563949239154676
IFNA17->IFNAR2	9.210797353575944e-8	0.53971520108793
CD59->CD2	9.210797353575944e-8	0.62623100823994
EDN3->KEL	9.210797353575944e-8	0.5693746907496757
CCL3->CCR5	9.210797353575944e-8	0.6511798909024753
SEMA4A->LILRB2	9.210797353575944e-8	0.646514310072241
MICB->KLRK1	9.210797353575944e-8	0.6026006818246034
IL22->IL10RA	9.367204354782435e-8	0.5874903512494727
ICAM3->ITGAD	9.469506819651738e-8	0.5994332449342981
IL34->CSF1R	1.0061000709646016e-7	0.5443995269213197
LGALS9->CD44	1.0497635757347147e-7	0.5852948358295313
IFNA4->IFNAR2	1.0713670165448985e-7	0.5406634683585917
OMG->TNFRSF1B	1.100389842783871e-7	0.6130590603953366
DLL3->NOTCH3	1.1128706716973716e-7	1.5098105531389268
TNFSF13B->TNFRSF13C	1.1128706716973716e-7	0.5740033304978713
CCL26->CCR1	1.1128706716973716e-7	0.5536384785191644
C1QB->CD33	1.1128706716973716e-7	0.6275316434584023
CXCL11->CXCR3	1.1150263262783668e-7	0.5858671733623316
CEACAM5->CD8A	1.1150263262783668e-7	0.6340262597005657
CCL3L1->ACKR2	1.1574797073520068e-7	0.6375096258793097
LTB->LTBR	1.1913073752800984e-7	0.653594399050297
IL21->IL21R	1.209165984105167e-7	0.6378873864132016
SEMA4D->CD72	1.2367788592995605e-7	0.573777388826401
IFNA13->IFNAR2	1.2543773146057855e-7	0.5500815189735793
LTB->TNFRSF1A	1.2556798095339168e-7	0.6716346872419813
C1QB->LRP1	1.2556798095339168e-7	0.5737953833662847
MFNG->NOTCH2	1.2556798095339168e-7	0.5553617204118544
APOE->LRP2	1.3151795714283313e-7	0.5306900895766683
FGA->ITGAM	1.4338494570675918e-7	0.6158412186754403
PDCD1LG2->PDCD1	1.4497838095510158e-7	0.617639350863666
TNFSF11->TNFRSF11B	1.4566877671065343e-7	0.597294933186071
SLAMF7->SLAMF7	1.496188377884354e-7	0.594270738715925
NTS->NTSR1	1.5178876941025355e-7	2.0589120800642333
VCAM1->ITGB7	1.5269987114823068e-7	0.63736576069633
CCN1->ITGB5	1.5828042993611673e-7	0.582716169512434
TNFSF18->TNFRSF18	1.6880386591248686e-7	0.6051220591655464
CCL5->CCR3	1.790620475374428e-7	0.6259983037226023
IFNA21->IFNAR2	1.794587645139334e-7	0.5586862459205497
ICAM1->ITGAX	1.794587645139334e-7	0.5957092993452616
BTLA->VTCN1	1.8663051039928153e-7	0.632240312353337
SERPING1->SELP	1.8910444402617453e-7	0.6179559245947986
CNTF->CNTFR	1.9021092870936213e-7	1.63335156229228
CCN2->ITGAM	1.9499018549818736e-7	0.5427034129921446
CCL5->SDC4	1.9499018549818736e-7	0.6430409091055107
CD96->NECTIN1	1.9499018549818736e-7	0.631855049737866
NECTIN1->CD96	1.9499018549818736e-7	0.631855049737866
LTB->CD40	1.9499018549818736e-7	0.594607543946666
SLAMF6->SLAMF6	1.9572201148083336e-7	0.6042386579511263
CCN1->ITGB2	1.9805243250963655e-7	0.580052999950332
CCN1->SDC4	2.0367832025568542e-7	0.5231785775025606
IL2->IL2RB	2.0367832025568542e-7	0.6464373855426003
TNFSF13->TNFRSF13B	2.0652711636247015e-7	0.630086039239966
IL10->IL10RB	2.0742093286753674e-7	0.5233192214074304
IL22->IL10RB	2.0945263934989094e-7	0.5578051240996009
IL2->CD53	2.0945263934989094e-7	0.638602607441441
CCL8->ACKR1	2.0976014930028356e-7	0.5768719186286317
ICAM4->ITGAM	2.110742560474273e-7	0.651157140144184
CCL8->ACKR4	2.1336320858877632e-7	0.5951579856151197
IL12A->IL12RB1	2.1336320858877632e-7	0.631721890400254
SERPING1->SELE	2.1336320858877632e-7	0.632032812129838
PF4V1->CXCR3	2.1336320858877632e-7	0.5823549015465547
LRRC4B->PTPRF	2.1824539890667205e-7	1.95498696116851
FGL1->LAG3	2.2460152981498935e-7	0.6084289075219796
MADCAM1->ITGB7	2.272913201598652e-7	0.5957275359327543
MRC1->PTPRC	2.305625662342822e-7	0.6633733764437201
PTPRC->MRC1	2.305625662342822e-7	0.6633733764437201
CD84->CD84	2.305625662342822e-7	0.6193918913566937
IL15->IL2RB	2.305625662342822e-7	0.6050116012933846
IFNA7->IFNAR2	2.3254898497449412e-7	0.570863323373208
C1QA->CD93	2.3591099354920928e-7	0.562964326767204
CXCL12->ITGAV	2.392171899957232e-7	0.6300041369452186
IFNA6->IFNAR2	2.4218104228330254e-7	0.547251494633648
LRPAP1->LRP2	2.4218104228330254e-7	0.6404169783479566
LILRB4->LAIR1	2.427264192238714e-7	0.663326673258385
FGB->ITGB2	2.432586672553716e-7	0.6560633104931206
CXCL16->CXCR6	2.471536336720939e-7	0.6296851503939003
IFNB1->IFNAR2	2.486044610276886e-7	0.5712758218510047
HLA-G->KIR2DL4	2.572635268108967e-7	0.6322642560143477
TNFSF13->TNFRSF17	2.585105055333643e-7	0.6023930771738389
CCL11->CXCR3	2.6257828087879586e-7	0.614953118561763
CXCL12->CXCR3	2.680975686826511e-7	0.6529381361700703
FGA->ITGB2	2.7158810299655587e-7	0.663676756359779
IFNA5->IFNAR2	2.7600920088154896e-7	0.5366199561887169
LGALS9->HAVCR2	2.7600920088154896e-7	0.669373615957229
FGG->ITGB2	2.762140206480235e-7	0.6615895160239094
SNCA->LAG3	2.7655842058364257e-7	0.579678761398094
CCL8->CCR1	2.8511635696136653e-7	0.56999496822502
DEFB103B->CCR2	2.8835213257467915e-7	0.6294862650274817
TNFSF10->TNFRSF10D	2.9476510711141016e-7	0.5097365582894857
CCL16->CCR2	2.9582020850852705e-7	0.584087840207448
CXCL13->ACKR4	2.9635871119414035e-7	0.6050998554740143
SEMA4D->PLXNB2	2.9635871119414035e-7	0.6646645485320186
IFNL2->IL10RB	2.970246720424425e-7	0.509391615061683
CCL8->CCR2	3.0376330107552545e-7	0.5472593097146984
THBS1->TNFRSF11B	3.0725408591599816e-07	0.5899846096035279
CSF2->CSF2RB	3.0725408591599816e-07	0.6039527311630857
TGM2->ITGB1	3.1911724867117555e-7	0.581064553849033
TSLP->IL7R	3.207059492960407e-7	0.6206302330956883
CD96->PVR	3.207059492960407e-7	0.6790315019544456
PVR->CD96	3.207059492960407e-7	0.6790315019544456
CEACAM1->HAVCR2	3.3370524762929196e-7	0.5961494750602353
IFNA1->IFNAR2	3.366967317258086e-7	0.5702875802225287
SEMA4D->PLXNB1	3.3963477424933086e-7	0.604841409838758
C3->ITGB2	3.3963477424933086e-7	0.6199144290487433
ICOSLG->CTLA4	3.399696829403083e-7	0.6746043069322434
CCL25->CCR9	3.412504148543267e-7	0.6442588002470256
CD40LG->CD40	3.412504148543267e-7	0.5948374916358811
WNT5A->FZD7	3.4149794450478493e-7	0.5527152773336004
FGF5->FGFR4	3.4149794450478493e-7	1.6421352464897367
CCL3L1->CCR1	3.4149794450478493e-7	0.5778765997357773
CCL2->CCR1	3.4546231559114377e-7	0.570741578195301
FCER2->CR2	3.4546231559114377e-7	0.543219690902221
DLL3->NOTCH1	3.474622415166448e-7	1.52811552594507
C3->ITGAX	3.474622415166448e-7	0.6404227515663476
CD86->CTLA4	3.6239572030527046e-7	0.6612098184302956
CCL11->CCR2	3.6239572030527046e-7	0.6708692650607256
EFNA3->EPHA4	3.6521642035132695e-7	1.8379874479549032
IL2->IL2RG	3.698423156536991e-7	0.636659466347992
IL9->IL2RG	3.701677077870483e-7	0.6221516356844147
WNT10A->FZD5	3.723228339851149e-7	0.646380245765748
GNAI2->C5AR1	3.723228339851149e-7	0.6037951782376163
APOE->SORL1	3.723228339851149e-7	0.670885344726175
IL15->IL2RA	3.985817599441974e-7	0.6076335235931186
CXCL10->SDC4	3.985817599441974e-7	0.630236494152575
HLA-A->KIR3DL1	3.985817599441974e-7	0.643474653843511
HLA-B->KIR3DL1	3.985817599441974e-7	0.643474653843511
HLA-F->KIR3DL1	3.985817599441974e-7	0.643474653843511
HP->ITGB2	4.053236386291859e-7	0.6270196432415397
CCL5->ACKR1	4.053236386291859e-7	0.6050182156616684
IL4->CD53	4.054381177465012e-7	0.6353223006386883
CXCL12->ITGA4	4.082062085924027e-7	0.6461813152182383
FN1->TNFRSF11B	4.117236672866335e-7	0.651781429466767
IL7->IL7R	4.123438307944628e-7	0.6316847149253677
IL27->IL27RA	4.220693241226454e-7	0.5762546578858874
NID1->PTPRF	4.3235387819015987e-7	1.9927427103119901
CD274->PDCD1	4.4463612212207196e-7	0.6145323102231897
IL12B->IL12RB1	4.53842709447406e-7	0.6679450920990687
GNAI2->IGF1R	4.5391746934335524e-7	0.6004466276670867
IL2->IL2RA	4.891193110315985e-7	0.6089118982876623
NXPH3->NRXN3	4.904321501225635e-7	0.627539691966195
CCL13->CCR3	4.97605488434741e-7	0.6200812223669914
TNFSF4->TNFRSF4	4.979462386254993e-7	0.5866878698169247
CCL8->CCR5	4.980711948575412e-7	0.5919470284259006
CXCL12->ITGB1	4.989291301906876e-7	0.607490439803976
CFH->SELL	4.989291301906876e-7	0.6476726951455897
CCL3L1->CCR5	5.009783763362108e-7	0.655308072732604
GZMB->IGF2R	5.009783763362108e-7	0.6339471270552206
HLA-B->CANX	5.161632366492447e-7	0.6120350742352467
C3->CR2	5.165038040029042e-7	0.6633203919495163
CD244->CD48	5.215388487230018e-7	0.6106839045881457
CD48->CD244	5.215388487230018e-7	0.6106839045881457
FGF21->FGFR4	5.334390514573906e-7	1.5658962961551566
CXCL11->CCR3	5.334568990007667e-7	0.5814771292454584
TIMP1->CD63	5.344372164353186e-7	0.6272826532518587
CCL7->CXCR3	5.360477893546866e-7	0.6226159570029121
IL4->IL2RG	5.459660630437998e-7	0.6440240280549503
CCL5->SDC1	5.478191192577796e-7	0.6236100408779066
CXCL13->CXCR5	5.527380614408598e-7	0.641620876291272
SELPLG->SELL	5.656190903332904e-7	0.6424074337985897
CCN1->ITGAM	5.694679115119624e-7	0.5675146433855424
MUC7->SELL	5.828340753807777e-7	0.6257596860334087
CCL13->ACKR2	5.965043327193133e-7	0.6156857531656796
TNFSF8->TNFRSF8	5.992870134423726e-7	0.6455634565894467
CCL7->CCR1	6.075262053678895e-7	0.5787551598428563
TIMD4->HAVCR1	6.327938647425537e-7	0.581118005559991
CCL8->CCR3	6.359558813251992e-7	0.5635757180379607
CCL5->CCR1	6.359558813251992e-7	0.6314359487890603
ICAM3->ITGB2	6.46243181739315e-7	0.609602043119791
IL13->IL2RG	6.558989195874843e-7	0.6391791533431364
DLL3->NOTCH2	6.578638779131203e-7	1.6963346460711866
EFNA2->EPHA4	6.885457436757603e-7	1.8034877022128066
CEACAM5->CD1D	6.9183408439410565e-07	0.6236056540900754
CD5L->CD5	6.9183408439410565e-07	0.6330126883171964
TNFSF10->TNFRSF10C	7.237237576230506e-7	0.5902824622207533
NPFF->NPFFR2	7.237237576230506e-7	0.5515065789780224
CCL13->ACKR4	7.257560079574579e-7	0.610126413022373
SERPING1->LRP1	7.257560079574579e-7	0.6072782127623356
ICOSLG->CD28	7.3638349914902e-7	0.625902829177095
PODXL->SELL	7.438678172499312e-7	0.694237336142539
IL16->KCNJ10	7.499828539275502e-7	0.664706413799787
SAA1->FPR2	7.506583553882875e-7	0.6003486030516604
CCL26->CCR2	7.527093705029485e-7	0.5513042745434443
CFH->ITGAM	7.612051530049791e-7	0.649001727459019
CTF1->LIFR	7.612051530049791e-7	0.6157767264827726
CCL5->CCR4	7.705221451952841e-7	0.6432875805616083
PIP->CD4	7.725376677887922e-7	0.6107271704618183
NECTIN2->PVRIG	7.806323555399294e-7	0.6432432543664287
KNG1->ITGB2	7.813369198006521e-7	0.657834363458101
CCL8->ACKR2	7.904948964266917e-7	0.5973777778259367
IFNA8->IFNAR2	7.971043660922281e-7	0.568085219825748
CD52->SIGLEC10	7.971043660922281e-7	0.6089684441827227
ZG16B->TLR4	8.221583795627e-7	0.6426927402854243
CCN2->ITGB2	8.367508389320127e-7	0.5959752850057013
GAS6->AXL	8.394533052949946e-7	0.6350399253180153
CCL13->CCR2	8.531808502455315e-7	0.5997205313760989
B2M->CD1B	8.531808502455315e-7	0.6462505473885464
IFNL3->IL10RB	8.531808502455315e-7	0.6125167872181984
FGB->TLR4	8.551101475841706e-7	0.6263350354384306
IL22->IL22RA2	8.551101475841706e-7	0.6366442669344526
GRN->TNFRSF1B	8.551101475841706e-7	0.619455976141443
ICAM1->ITGAM	8.55690623745612e-7	0.594665142783457
C4BPA->LRP1	8.55690623745612e-7	0.6102470313124166
TNFSF11->TNFRSF11A	8.579679610678243e-7	0.6065012539777827
IL1B->IL1R2	8.7033169150557e-7	0.6454330656906293
CD2->CD48	8.7033169150557e-7	0.6413120194606844
CD48->CD2	8.7033169150557e-7	0.6413120194606844
PVR->PVRIG	8.796169257971347e-7	0.6437396645655873
ICAM4->ITGB2	9.032951190160848e-7	0.6634438916943014
NECTIN4->TIGIT	9.043667255802516e-7	0.724455220154719
CCL23->CCR1	9.052613275458221e-7	0.5841241830629184
DKK1->KREMEN2	9.239617094995876e-7	1.6365233422106733
S100A9->TLR4	9.401218831598665e-7	0.5916553709593256
CCL7->ACKR1	9.401218831598665e-7	0.6707819139852413
CD14->ITGB1	9.664929241359163e-7	0.5912583280691237
SLPI->PLSCR1	9.737526109500253e-7	0.5569847679626689
HLA-B->KIR2DL3	9.910231856554136e-7	0.6339813697787711
HLA-C->KIR2DL3	9.910231856554136e-7	0.6339813697787711
PSAP->CD1B	1.0073652943903475e-6	0.6076803973872873
C4B->CR1	1.0360843571099743e-6	0.6081356459921956
CXCL13->CCR10	1.080289214804233e-6	0.6276017573811797
ICAM4->ITGAL	1.0858938063609892e-6	0.653901054135919
TNFSF13->FAS	1.1001655687811347e-6	0.6499863856097167
RSPO3->LGR4	1.1026784120029285e-6	0.692344996026847
CCL20->CXCR3	1.1284685451430804e-6	0.646710925161148
IL21->IL2RG	1.1284685451430804e-6	0.600865676013233
THBS1->CD47	1.1461151901571417e-6	0.6203770018461476
BTLA->CD79A	1.1910134685490811e-6	0.6132018497620874
IL12B->IL23R	1.205077462063144e-6	0.583778888966847
HRG->FCGR1A	1.2084298521882906e-6	0.6437092340480713
CCL3L1->CCR3	1.2163513175481868e-6	0.6513226331582447
CCL4->CCR1	1.23203882309848e-6	0.6000663677018937
GNAS->CRHR1	1.2428525849787836e-6	0.487781727137179
CD28->CD86	1.2549292391005431e-6	0.6444625621889823
CD86->CD28	1.2549292391005431e-6	0.6444625621889823
CD70->CD27	1.2887785556927445e-6	0.6302439173167896
CCL15->CCR1	1.3092933441348029e-6	0.571423268318783
PSAP->LRP1	1.3092933441348029e-6	0.5796853681751156
CCL4L1->CCR1	1.3100778575295421e-6	0.5955232483093197
CCL7->CCR2	1.3357542978271504e-6	0.6648432402760557
ICAM4->ITGA2B	1.3594403838800415e-6	0.6744214852878594
PF4->CXCR3	1.3694318777620566e-6	0.6380440996817477
GAL->GPR151	1.391006987477609e-6	1.4921012377272866
CXCL2->XCR1	1.4077029051041507e-6	0.5741140314731034
GAL->GALR3	1.4444304910088412e-6	1.5600290822560734
EDN1->KEL	1.4556048763467096e-6	0.6156925137867387
JAG2->NOTCH2	1.4587260989119787e-6	1.53574260873575
F8->ASGR2	1.4626174616602144e-6	0.650874728216464
HLA-B->KLRD1	1.5304290719868424e-6	0.6141640082182023
HLA-E->KLRD1	1.5304290719868424e-6	0.6141640082182023
HLA-G->KLRD1	1.5304290719868424e-6	0.6141640082182023
CFP->NCR1	1.5452569687199418e-6	0.66005655970693
ICAM1->IL2RA	1.5495869071146986e-6	0.6078785907819513
FGB->ITGAM	1.5551636992243749e-6	0.6893636321716297
CCL5->CXCR3	1.592211820364422e-6	0.6368506011537376
IL16->CD4	1.5991705597737886e-6	0.6311150073134056
LRPAP1->SORL1	1.6887706508437889e-6	0.5829034034267604
KNG1->BDKRB1	1.6951097455638734e-6	0.6607382727782307
SERPINA1->LRP1	1.7060004912136095e-6	0.651475683151589
C4A->CR1	1.7060004912136095e-6	0.5976865231398144
CCL2->ACKR1	1.7108501595601939e-6	0.6200405527423687
ZG16B->TLR6	1.7108501595601939e-6	0.7326805223832586
APOB->LRP2	1.7451574329869763e-6	0.6029292629857687
IFNE->IFNAR2	1.7737180392108237e-6	0.577352530164609
LIPH->LPAR1	1.7737180392108237e-6	0.6777051339160653
NMU->NMUR2	1.7905104546430846e-6	1.4099805712627733
ICAM2->ITGB2	1.7905104546430846e-6	0.6538143060959657
CD177->PECAM1	1.8154117266828926e-6	0.6479959742829816
FN1->ITGB7	1.8419127883657796e-6	0.6017490052673024
DEFB4A->TLR4	1.89656869591058e-6	0.6814333570745816
GNAI2->TSHR	1.9634999917456973e-6	0.669630877342014
ZG16B->TLR5	2.0096474336213997e-6	0.676937161132283
CSF3->CSF3R	2.026390356370313e-6	0.5945325993284093
IFNA14->IFNAR2	2.053432265501899e-6	0.5772406569305254
FGA->TLR4	2.053432265501899e-6	0.6202943946236497
UCN->CRHR1	2.077121321879254e-6	0.639935853267423
RSPO3->LGR6	2.077121321879254e-6	0.7392797819306707
C3->ITGAM	2.077121321879254e-6	0.6558243531651793
HAS2->HMMR	2.083122397969216e-6	1.71532294149921
CD34->SELL	2.114403366967633e-6	0.660077518407338
CD28->CD80	2.122956345276897e-6	0.6378884009196937
CD80->CD28	2.122956345276897e-6	0.6378884009196937
CCL16->CCR1	2.1743357303073284e-6	0.600798949823917
CCN2->LRP1	2.244342882867347e-6	0.5976815873687633
COLQ->MUSK	2.244342882867347e-6	0.6527194491798406
CCN1->ITGAV	2.299571983674785e-6	0.6456406772708633
SIGLEC1->SPN	2.3160402781641704e-6	0.7107568261682956
SPN->SIGLEC1	2.3160402781641704e-6	0.7107568261682956
TGM2->SDC4	2.3376683533519044e-6	0.622902676688173
GAST->CCKBR	2.3521543663362005e-6	0.7062385754971636
B2M->HLA-F	2.3961915029355906e-6	0.577815792891154
A2M->LRP1	2.4184837866504985e-6	0.579047174247366
ICAM1->SPN	2.428016895070902e-6	0.6979125916457419
FGF2->CD44	2.4536439625404995e-6	0.5117292565766594
FGF2->FGFR3	2.4868172022158426e-6	0.5932791480650954
ICAM3->ITGAL	2.4925503418277077e-6	0.614784325877789
DCN->TLR4	2.518572396560772e-6	0.6400566258001577
LAMA1->ITGB1	2.518650717461105e-6	1.4707990657420866
PDGFB->LRP1	2.53213170767146e-6	0.65966392747447
ICAM2->ITGAL	2.5772939691215195e-6	0.6588729522766563
GAL->GALR1	2.581697422324558e-6	1.4750152735517834
CCN1->ITGB3	2.5962958534375524e-6	0.577647821362556
TNF->TNFRSF21	2.641865752678638e-6	0.679125436752037
SFTPA1->TLR2	2.6689159030539015e-6	0.6542759837876047
MSMP->CCR2	2.7022614030691825e-6	0.6591381147892277
CCL3->CCR1	2.7817613919483817e-6	0.669353868615851
APP->TNFRSF21	2.8033354732883996e-6	0.7057048665151944
VCAM1->ITGB1	2.958897124694042e-6	0.5976240587594956
GDF2->ACVRL1	2.958897124694042e-6	0.6246226908844726
GPHA2->TSHR	2.963113544272102e-6	0.584752219099962
VTN->TNFRSF11B	3.043439257093012e-6	0.6480475321255833
FGF16->FGFR4	3.069749097954068e-6	1.6973082866621634
BSG->SELE	3.112440420463866e-6	0.668803567226424
HP->ITGAM	3.150126914043225e-6	0.6670179598526323
TNFSF9->TNFRSF9	3.1899112049473464e-6	0.6284436822382263
MFNG->NOTCH1	3.2450784115282913e-6	0.6518454921654954
DLL3->NOTCH4	3.29231154478559e-6	1.75562087459797
SELPLG->SIGLEC5	3.3307092024302685e-6	0.6962836907142607
NECTIN2->TIGIT	3.4275173572117247e-6	0.6697164662400417
TIGIT->NECTIN2	3.4275173572117247e-6	0.6697164662400417
CCL28->ACKR2	3.4615499027426973e-6	0.6108079317189133
MDK->NOTCH2	3.4615499027426973e-6	0.6364358711740307
NPVF->NPFFR2	3.4627679957778792e-6	0.748938568077521
IL23A->IL23R	3.4683364559469868e-6	0.683683287410291
IL18->IL18RAP	3.5123183307057902e-6	0.6627198543244304
BMP10->ACVRL1	3.519813230211505e-6	0.650709906886964
FGL1->EGFR	3.5297963996064936e-6	1.9503793617847467
CD209->ICAM3	3.5640192941831976e-6	0.639030364854605
ICAM3->CD209	3.5640192941831976e-6	0.639030364854605
LCN2->LRP2	3.5725039396297348e-6	0.6333215556216043
CCL2->ACKR2	3.5800353707741324e-6	0.6336961687648857
AMH->AMHR2	3.5800353707741324e-6	0.6432730955732733
AGRP->SDC3	3.5889913524533374e-6	0.6090984290220417
IFNW1->IFNAR2	3.591948247668454e-6	0.588701593486808
UCN3->IL10RB	3.591948247668454e-6	0.602646797702014
C4A->C3AR1	3.652249476853639e-6	0.5815057719154554
PSPN->GFRA1	3.6913722285275575e-6	0.5966419413172787
GNAI2->CAV1	3.794239555832766e-6	0.6488014455573716
IFNL4->IFNLR1	3.80837619799424e-6	0.6531374592593687
ALB->LRP2	3.809414297665386e-6	0.67066571527678
SFTPD->LAIR1	3.8172249182630914e-6	0.6108702088387034
TNFSF10->TNFRSF10A	3.8172249182630914e-6	0.6555343743272484
ZG16B->TLR2	3.8393404684138845e-6	0.6699373409710894
C1QA->CSPG4	3.8393404684138845e-6	0.639761167885402
IFNG->IFNGR1	3.888136815168509e-6	0.5830146250658294
CCL2->CCR2	3.918546985725695e-6	0.643957778454111
CSF2->IL3RA	3.918546985725695e-6	0.5705400805599814
AMELY->LAMP2	4.052651379538736e-6	0.7026614248550603
CCL3->ACKR2	4.136365549649196e-6	0.70720376993159
CD58->CD2	4.193290246246625e-6	0.662840242930148
FGF2->FGFR2	4.201806894798342e-6	0.5923127955309787
IL1F10->IL1R1	4.206627930717283e-6	0.6079438312484157
SPON2->ITGB2	4.227891155094314e-6	0.6513896131081007
B2M->CD1A	4.26309570784045e-6	0.6511955869540014
GNAI2->F2R	4.268294481030733e-6	0.5961001671590667
RNASE2->TLR2	4.2835647015596005e-6	0.6197713947430413
LPA->LRP2	4.458535581196834e-6	0.59683113433251
AMELX->LAMP2	4.505405430120475e-6	0.701468948167347
ADAM2->ITGB7	4.520108599264594e-6	0.662280189629272
IFNL3->IFNLR1	4.520141347820189e-6	0.6615505187113697
AGRP->MC4R	4.653327568112963e-6	0.6678260085552523
PTDSS1->SCARB1	4.850957617577411e-6	1.6180972964034332
LGALS1->ITGB1	4.890468071494945e-6	1.6632171170025034
CCL2->CCR4	4.899745714410723e-6	0.6627719915283963
RSPO3->LGR5	4.916680277122626e-6	0.70636687804985
EFEMP1->EGFR	4.958338076549182e-6	0.7031314953703873
CCL2->CCR3	5.067542367708984e-6	0.6784970708836681
ADAM7->ITGB7	5.067542367708984e-6	0.651718683232819
SEMA6D->TREM2	5.21134422150522e-6	0.6675013228225873
XCL1->XCR1	5.279703942195566e-6	0.7093616775228373
FASLG->FAS	5.465315857036933e-6	0.654564813345244
C3->CR1	5.52006625267395e-6	0.6337915381548194
IFNL1->IFNLR1	5.596160790195911e-6	0.6261630176598834
CLEC11A->ITGB1	5.596791835448224e-6	0.692541321251554
GNAI2->CCR5	5.639189165682156e-6	0.628680808428141
CCL14->CCR5	5.639189165682156e-6	0.7227454233072836
INS->IGF1R	5.639189165682156e-6	0.7015965554745026
SEMA3A->PLXNA1	5.754143938502409e-6	0.7061685076239723
GNAI2->AGTR2	5.786608989311267e-6	0.6180433088051673
PNOC->OPRL1	5.786608989311267e-6	0.657326671705199
ADM->CALCR	5.811540651041074e-6	1.4539353997083466
PLAU->LRP2	5.849827928756118e-6	0.636028279638056
NTN1->ADORA2B	5.907856503125743e-6	1.4336156279401266
GNAI2->MTNR1B	6.000603925265109e-6	0.604875355801898
BMP7->HJV	6.000603925265109e-6	1.4797113752144433
PSAP->GPR37L1	6.000603925265109e-6	0.656453885531967
EREG->EGFR	6.022222289983332e-6	1.81629256118683
FGF2->SDC3	6.026893516507915e-6	0.6465055361602573
TAFA4->FPR1	6.035277560536491e-6	0.6634862333020057
IL6->IL6ST	6.116994703693416e-6	0.5759770638920336
IL33->IL1RL1	6.1429459929406505e-6	0.6151828571143673
TGFB3->ACVRL1	6.2477906330286915e-6	0.669297810848445
LY9->LY9	6.30083327335369e-6	0.643603526979253
CLCF1->IL6ST	6.344816813640718e-6	0.6376635207944897
PMCH->MCHR2	6.40180889977402e-6	0.5639342581693574
SLITRK3->PTPRS	6.426648148423218e-6	1.2938909931696334
KNG1->GPR135	6.4874004397281836e-6	0.609455633343285
CEACAM1->CD209	6.4874004397281836e-6	0.5871057148499683
LTA->TNFRSF1A	6.494442381263062e-6	0.6857219121588687
IHH->BOC	6.536429019932554e-6	0.640342998232058
SPON2->ITGAM	6.6790214139318154e-6	0.6795718967896384
S100A8->TLR4	6.754480776177265e-6	0.628042861780596
GNAI2->MTNR1A	6.754480776177265e-6	0.6350368056383934
IGFL2->IGFLR1	6.758138837556355e-6	0.5693965134897513
CCL18->CCR8	6.810264854898736e-6	0.656047909382818
CXCL17->GPR35	6.81758455942862e-6	0.6707848076205191
THBS1->LRP1	6.861185113158728e-6	0.6063934157286074
CCL1->CCR8	6.908627142139426e-6	0.6589850802609627
FGF8->FGFR4	6.908627142139426e-6	1.8709825315115534
WNT7B->FZD10	7.011414261300248e-6	1.38037847775622
IL22->IL22RA1	7.162069844677431e-6	0.66446591758634
MMP9->LRP1	7.373031844184697e-6	0.7017858585954153
IL5->CSF2RB	7.376836308075779e-6	0.6669827034178263
SCT->SCTR	7.41209599235449e-6	0.6601178172602883
CD22->PTPRC	7.463044445404339e-6	0.6274014886411493
PTPRC->CD22	7.463044445404339e-6	0.6274014886411493
CCL3->CCR3	7.622270231735893e-6	0.6907025196031
CCL22->ACKR2	7.685989604917597e-6	0.6856015095383786
RSPO3->SDC4	7.781329774062432e-6	0.6755737299844313
MYOC->FZD10	7.817381946469505e-6	1.54397137897157
TNF->TNFRSF1A	8.086986965710146e-6	0.6278130635028727
CCL3->CCR4	8.12494684556236e-6	0.7072664327402733
CCL2->CCR5	8.240285498637398e-6	0.6570186922424444
B2M->LILRB1	8.473429584612447e-6	0.6069275016979693
IL1RN->IL1R2	8.491595075263451e-6	0.6737986914001427
ADM->RAMP2	8.5352085874345e-6	1.4819356208210532
CCL2->ACKR4	8.583490645838144e-6	0.6744422011143464
EFNA3->EPHA8	8.598648835344027e-6	0.6181475990165617
CCN2->NTRK1	8.945444256752692e-6	0.6270994883906896
TGFB1->VASN	9.078728338056655e-6	0.6309095266864053
SFRP1->FZD6	9.121031457456089e-6	0.6915295534895667
GRN->TNFRSF1A	9.122307385244582e-6	0.610363300467517
NTF4->NTRK2	9.15596053944767e-6	0.6339439342396513
ITGB2->THY1	9.199411540966649e-6	0.7030953002119014
CLCF1->LIFR	9.36961536530212e-6	0.5610074394768713
DSC3->DSG2	9.36961536530212e-6	1.5547470879011067
DSG2->DSC3	9.36961536530212e-6	1.5547470879011067
IGF2->IGF1R	9.464374421341941e-6	0.670609871941088
IFNL1->IL10RB	9.505240295011926e-6	0.6155098523018769
DKK1->LRP4	9.56377263672039e-6	1.5081660928968266
NPNT->ITGA8	9.588676858389383e-6	0.6769913930095344
IL5->IL5RA	9.617456553903019e-6	0.628428114911888
EFNA4->EPHA4	9.643125777897331e-6	1.56590422988601
SERPINF1->PLXDC1	9.680862924238073e-6	1.8109290620686433
ST6GAL1->CD22	9.739089312073045e-6	0.7375948533876747
LIF->LIFR	9.95251155817792e-6	0.674230798803878
IL1RN->IL1R1	1.0044857750977319e-5	0.6358763909166417
SEMA4A->PLXND1	1.0130962438792006e-5	0.7154886815099707
CCL25->ACKR2	1.0133745985914735e-5	0.6471477662392994
ANOS1->FGFR1	1.0133745985914735e-5	0.6344666235995436
ADGRB1->RTN4RL2	1.0191877017162873e-5	0.6662362718195743
C5->C5AR1	1.0223590186642073e-5	0.6105385853193004
DSC3->DSG1	1.0231456150388269e-5	1.50443336693552
DSG1->DSC3	1.0231456150388269e-5	1.50443336693552
GPHB5->TSHR	1.0611690576703305e-5	0.6989057105384373
MMP9->CD44	1.0686536994906596e-5	0.689087572445809
IFNA10->IFNAR1	1.0771196907546508e-5	0.682999378260383
CCN2->IGF2R	1.0979125925302962e-5	0.5289849451153597
IL4->IL4R	1.1021276836573703e-5	0.614871434959884
FGG->TLR4	1.1059928510667625e-5	0.6766631743283277
TAC1->TACR1	1.1155853613891246e-5	0.6535179753716733
CEACAM1->SELE	1.1451425639465284e-5	0.7119327643338647
TNFSF15->TNFRSF6B	1.1781654129839877e-5	0.6153240917877464
CSF2->CSF2RA	1.1885359071760876e-5	0.7249669858853
CD99->PILRA	1.195149632561001e-5	0.686315320343727
NTRK3->PTPRF	1.258847444724148e-5	1.9137463236860401
CLEC11A->ITGA10	1.2634686542641523e-5	0.6858856629211343
IFNL4->IL10RB	1.3061000878454804e-5	0.5597763885128834
LGI3->ADAM23	1.3121590978651345e-5	1.6123726960231233
EFNA2->EPHA7	1.3165530459400784e-5	1.6917693223920034
HLA-A->LILRB2	1.3685745674885644e-5	0.667953239219983
HLA-B->LILRB2	1.3685745674885644e-5	0.667953239219983
HLA-C->LILRB2	1.3685745674885644e-5	0.667953239219983
HLA-F->LILRB2	1.3685745674885644e-5	0.667953239219983
HLA-G->LILRB2	1.3685745674885644e-5	0.667953239219983
FGF18->FGFR3	1.3685745674885644e-5	1.5923912230238366
TOR2A->ATP5F1B	1.3762101860734714e-5	1.5584841659546567
ANXA1->FPR1	1.3830426651766801e-5	0.6317277782033637
BMP7->BMPR1B	1.3860845157950424e-5	1.7196635737845634
NMS->NMUR2	1.4157410936849778e-5	1.6829064111721033
IGFL3->IGFLR1	1.4273658871108153e-5	0.573623698432536
VEGFD->ITGA9	1.4364904319525002e-5	0.750187277788664
LAMA1->ITGA2	1.4364904319525002e-5	1.9958674501027067
HMGB1->HAVCR2	1.4647394655119473e-5	0.7031124551070583
CCL22->CCR4	1.4697201752657124e-5	0.666524678137904
TGFB1->ACVRL1	1.5160422420620873e-5	0.6465583979872007
IL3->IL3RA	1.532286623326395e-5	0.664189683198253
IFNL2->IFNLR1	1.532286623326395e-5	0.688189923153644
FAM3D->FPR2	1.5558622057779174e-5	0.5745898056871607
L1CAM->ERBB2	1.5756263104586305e-5	1.3930015739643233
CALR->TSHR	1.5998420826652905e-5	0.697656256540394
DSC3->DSG3	1.6034511761579002e-5	1.5808656700259733
WNT10B->FZD7	1.6227797217898954e-5	0.600035953161894
CLEC11A->ITGA11	1.6518186507702667e-5	0.6805722682232813
RARRES2->CMKLR1	1.6712713009460212e-5	0.5397829852544903
HGF->MET	1.696318371706495e-5	1.4948315706690134
IL1A->IL1R1	1.706898580624723e-5	0.6602757489783957
ZG16B->CXCR4	1.7808779896695692e-5	0.6706718013558394
RGMB->NEO1	1.7934694962763577e-5	1.3796861094525934
BMP2->ACVR2B	1.798416025187529e-5	0.6628367783760823
LAMA1->ITGA1	1.8322507851664244e-5	1.59297872519065
CAMP->FPR2	1.873128860892169e-5	0.626861540271768
IL1B->IL1R1	1.949688956279163e-5	0.5596032433801708
CCL13->CCR5	1.9609786414038275e-5	0.627158103249409
CCN2->FGFR2	1.9698388413077543e-5	0.6575316480978337
VIP->SCTR	1.9835344233934894e-5	0.6292920660101693
THBS1->SDC1	2.0224852531403655e-5	0.694809884852719
CD99->PILRB	2.039349005290133e-5	0.7094611990934007
LAMA1->ITGB8	2.039349005290133e-5	1.5993336026947733
EFNB1->EPHA4	2.0634915674990414e-5	1.7397270418053001
EPHA4->EFNB1	2.0634915674990414e-5	1.7397270418053001
INSL3->RXFP2	2.0830089585712555e-5	0.6863985203671503
ADGRE5->CD55	2.2528117565472594e-5	0.552592609038847
CD55->ADGRE5	2.2528117565472594e-5	0.552592609038847
SHH->HHIP	2.2528117565472594e-5	1.36623327428389
CLEC2D->KLRB1	2.2707848168437673e-5	0.6814510432230494
KLRB1->CLEC2D	2.2707848168437673e-5	0.6814510432230494
MDK->LRP1	2.3177216381075514e-5	0.6726908077036751
THBS1->PTPRJ	2.3390472372430083e-5	0.622534191438049
AGT->LRP2	2.3689225552085523e-5	0.6436089251439989
BMP8A->ACVR2B	2.398261119962855e-5	0.6713452947827554
HGF->SDC1	2.478301934417305e-5	1.3989684140924232
FGF22->FGFR2	2.4961558599729823e-5	0.6749668330419123
L1CAM->CNTN1	2.55182856004652e-5	1.4057461825091866
FGF1->FGFR2	2.555364569496122e-5	0.757389774079848
SEMA5A->PLXNB3	2.574819463667304e-5	0.612127450291321
NPY->NPY2R	2.574819463667304e-5	1.3583259128594134
RPS19->C5AR1	2.574819463667304e-5	0.6621103994676453
CCL4->CCR3	2.6738710508408917e-5	0.677239895193091
ALCAM->L1CAM	2.688399492085338e-5	1.6096465298557032
L1CAM->ALCAM	2.688399492085338e-5	1.6096465298557032
CCL7->CCR3	2.7320696423923944e-5	0.6680509379887507
MDK->TSPAN1	2.7640670711773403e-5	0.6569824451499097
WNT2->FZD9	2.7772109051823362e-5	1.5460655792083933
FGF20->FGFR4	2.784735410214477e-5	1.4843695274363866
PLG->F2R	2.8070561510517557e-5	0.6985800574714853
ZP3->EGFR	2.8070561510517557e-5	2.04380461256196
PRLH->PRLHR	2.81282999268767e-5	1.6190087141787968
SCGB1A1->LRP2	2.8982962422578737e-5	0.6602776828471163
TGFB1->TGFBR2	2.9275750232920537e-5	0.6937903397996693
CLCF1->CRLF1	2.9275750232920537e-5	0.692523995216263
TAC4->TACR2	2.9275750232920537e-5	0.751116769617006
DHH->CDON	2.9297775462791166e-5	0.619395039450691
SELPLG->SELE	2.93162836264832e-5	0.675268521573675
F2->F2RL3	2.93162836264832e-5	1.56115625234464
NPY->NPY4R	2.940613765433173e-5	1.5525277472284433
NPVF->NPFFR1	2.9466380251128042e-5	0.7530179831224694
IHH->HHIP	2.9469792844040077e-5	1.5208789936604334
BMP4->CFC1	2.9549850636537677e-5	0.7250886731672224
CCL4->ACKR2	2.9878123465132772e-5	0.6974118518432617
GNAS->VIPR1	2.9910377277368777e-5	0.7056564037626943
IL17A->IL17RC	3.0706672113966296e-5	0.7381484591230687
LGI2->ADAM11	3.0706672113966296e-5	1.4708770314570534
GNAI2->ADORA1	3.076956004060015e-5	0.6290478840593934
CCL4->CCR8	3.087802489672805e-5	0.6454977823173597
EPGN->EGFR	3.140667348273317e-5	1.4771197302254366
EDN2->EDNRB	3.153779604567255e-5	0.6234989993963029
CGB3->LHCGR	3.195995814443583e-5	1.5530751177673066
MDK->ITGA4	3.20667906621866e-5	0.6555384140757916
MST1->MST1R	3.20667906621866e-5	0.7453110202128953
SCGB3A1->MARCO	3.249490490072223e-5	0.722043521118723
MIF->CXCR2	3.260800709024955e-5	1.45629371621202
CD226->NECTIN2	3.2754857982491604e-5	0.650640283969562
NECTIN2->CD226	3.2754857982491604e-5	0.650640283969562
CX3CL1->CX3CR1	3.293251437694327e-5	0.6904917173066146
LRPAP1->LDLR	3.356471718482017e-5	0.642369517038212
CORT->SSTR5	3.373923752821595e-5	0.728099829805901
SPON2->ITGA4	3.379064582895929e-5	0.6772080673675537
GNAI2->LPAR3	3.3854516518113225e-5	0.7015288650876046
BMP8A->TGFBR2	3.39340812361816e-5	0.7152750252337774
GNAI2->CXCR2	3.436322196047249e-5	0.6318162669134213
SEMA3E->PLXND1	3.464445961457214e-5	0.7654133814341787
MADCAM1->CD44	3.5083784491687834e-5	0.6368923121032037
TGFA->ERBB2	3.513466760609387e-5	0.688529514821318
GNAI2->OPRM1	3.571661317234498e-5	0.5986420673881033
WNT6->FZD7	3.607949057159543e-5	0.6298892026718377
ADAM11->ITGA4	3.6265429037709534e-5	1.4162642240825667
FAM3D->FPR1	3.6332264481388197e-5	0.6859579963247063
COL18A1->PTPRS	3.6627048725166277e-5	1.6543795134010066
ASIP->ATRN	3.6710657304429973e-5	1.6941791610005499
SEMA4G->PLXNB2	3.6946666709187216e-5	0.7118032900908356
PVR->TIGIT	3.70066435182676e-5	0.6753888818801036
TIGIT->PVR	3.70066435182676e-5	0.6753888818801036
ANXA2->TLR2	3.734170870603194e-5	0.6150143109367566
SLIT1->ROBO2	3.7570533757084885e-5	1.55273432588402
IL9->IL9R	3.765084957999521e-5	0.7116946888731017
HLA-A->KIR3DL2	3.773160057350911e-5	0.6417784887033017
HLA-B->KIR3DL2	3.773160057350911e-5	0.6417784887033017
HLA-F->KIR3DL2	3.773160057350911e-5	0.6417784887033017
SOSTDC1->LRP4	3.773160057350911e-5	1.4419689969935867
F13A1->ITGA4	3.774294517091322e-5	0.5953513189863731
CCL26->CCR3	3.7933696952620634e-5	0.6629672593718626
F13A1->ITGB1	3.8325880958957655e-5	0.679750109471112
CCL2->CCR10	3.933502820322032e-5	0.6706388527441444
IL6->IL6R	4.0182955705844435e-5	0.6099092102959524
RTN4->RTN4RL1	4.018663279408471e-5	1.3521844313916334
ROBO1->ROBO1	4.023449940164411e-5	1.4238295078463434
PDYN->OPRD1	4.1092475313140415e-5	1.3079235498774067
TF->TFR2	4.1447442918409345e-5	0.7097036269635337
NTN1->UNC5D	4.196007389962604e-5	1.46625013023686
PF4->FGFR2	4.3783992381487516e-5	1.7511098719181233
VCAM1->ITGA4	4.509858414880067e-5	0.637765149901851
RARRES2->CCRL2	4.509858414880067e-5	0.5746166674217693
DHH->BOC	4.536664094332031e-5	0.6174306062285213
NTN1->UNC5C	4.627587712329325e-5	1.4387448857347733
GNAI2->LHCGR	4.7607229659675005e-5	0.6183478478270633
LRRC4B->PTPRD	4.8030309571707074e-5	1.6558525217337
SERPINE1->LRP2	5.1136159202307654e-5	0.6450032706735034
HLA-E->KLRK1	5.150330169962713e-5	0.6050079306990017
MIA->CDH7	5.150330169962713e-5	0.6394348931739654
PYY->FAP	5.150330169962713e-5	0.706052176786318
SLITRK6->PTPRS	5.229254796740292e-5	1.4787884035687133
PMCH->MCHR1	5.235579616671231e-5	0.7298539530415696
CALCB->RAMP1	5.240396179830591e-5	1.42168580719904
FGF16->FGFR3	5.391401343214819e-5	1.3165546694533534
NPPB->NPR3	5.471099075069163e-5	0.7050583517974933
EDN1->EDNRB	5.471099075069163e-5	0.6025230811727433
WNT7A->FZD9	5.549730379385823e-5	1.4345518170672034
TNFSF13->TNFRSF1A	5.5704128961332336e-5	0.6489441935269926
WNT3->FZD7	5.708462098300067e-5	0.636751469008431
NPPA->NPR2	5.746432920900971e-5	0.7290075847204993
ADCYAP1->SCTR	5.75297149778635e-5	0.664397101973752
WNT1->FZD9	5.763326541837931e-5	1.42782468513471
NTN3->CDON	5.8023448611493605e-5	0.6368606978530453
BMP6->BMPR1A	5.983142919332152e-5	0.6555016932218887
DSC1->DSG2	6.175497465899031e-5	1.3290348377896
DSG2->DSC1	6.175497465899031e-5	1.3290348377896
CCN1->ITGA5	6.179484656280815e-5	0.6104562042195286
CCK->CCKAR	6.256471959394612e-5	2.84910517585052
PSPN->GFRA4	6.275333763824152e-5	0.6340958845416846
TFF2->CXCR4	6.494600354343667e-5	0.6033412888647316
ADAM12->ITGA9	6.529955087207376e-5	0.6864302313273943
CORT->GHSR	6.529955087207376e-5	0.6559952158792326
NPY->PRLHR	6.599316233143798e-5	1.4009607038054768
FGF6->FGFR4	6.661918345408468e-5	1.3655493500406835
FGF3->FGFR4	6.661918345408468e-5	1.5653294345899567
OSTN->NPR3	6.74662321073826e-5	0.6490439375385344
PF4->PROCR	6.939896575565184e-5	1.32054684346566
INHBA->BAMBI	6.970171661153131e-5	0.654068091273559
FGF4->FGFR2	7.072387040688817e-5	0.7188333875186683
GNAS->TSHR	7.27833088645103e-5	0.6999015160208457
GNAI2->TBXA2R	7.331382159933432e-5	0.6567215064539437
AGRP->MC5R	7.449090548556558e-5	0.6752601306340453
DHH->PTCH2	7.592684015134372e-5	0.657526554744774
CCL7->ACKR2	7.620094966547272e-5	0.67088456684314
RLN2->RXFP1	7.648172239394474e-5	0.629591021316428
LEFTY2->ACVR2B	7.665231501579493e-5	0.6275987918631604
CXCL2->CXCR2	7.671037885688754e-5	0.7069518613116937
ZP3->CHRNA7	7.73074653173549e-5	1.9950956290560866
L1CAM->ITGAV	7.822502954427309e-5	1.3897072436216766
HRAS->CAV1	7.902227869359604e-5	0.677149052010891
GREM1->KDR	8.096228111746733e-5	0.698228828116
IL20->IL20RB	8.226247744533632e-5	0.5644520423514714
MMP9->EPHB2	8.226247744533632e-5	0.7447052094104594
LRPAP1->LRP1	8.410665703628416e-5	0.6092481036477497
ARTN->RET	8.51404501461865e-5	1.55178689153785
FGF4->FGFR4	8.567505699839961e-5	1.5430748768292935
SLIT1->ROBO1	8.57142623725619e-5	1.4141934083821535
WNT9A->FZD10	8.82574958229543e-5	0.6813257004221394
C4A->C5AR2	8.931502954985339e-5	0.6824698337839014
WNT2B->FZD7	9.041301977896722e-5	0.634195232934462
CALR->MTNR1A	9.041301977896722e-5	0.7167708025978797
WNT9B->FZD5	9.154791411599054e-5	0.737067159414356
IL17B->IL17RB	9.22156057471192e-5	0.6208827780739476
FGG->ITGA2B	9.479575558828342e-5	0.7460391212291496
CALCA->CALCR	9.581375430136198e-5	1.65071371815386
PTH->PTH1R	9.71152895717543e-5	1.3848083799214332
MDK->ITGB1	9.810654103836069e-5	0.6072266178225286
COL2A1->DDR1	1.0020037126363111e-4	0.7765070883966053
WNT3A->FZD7	1.0038612704791556e-4	0.6362461305428356
MDK->SDC3	1.016764140905779e-4	0.701393092457902
IAPP->RAMP2	1.018670001713561e-4	1.3432848022070367
SERTAD1->AR	1.018670001713561e-4	0.6516400746681069
DEFB103B->CCR6	1.0462516830911204e-4	0.712625513087506
DEFB4A->CCR6	1.0857313901999753e-4	0.700038471708054
NTS->SORT1	1.0907244026442556e-4	1.8660077801140067
INHBA->ACVR1B	1.0956952775624831e-4	0.6895160159090853
DSC2->DSG2	1.1019488221649251e-4	1.3972687545167732
BMP6->ACVR2A	1.1176054097775359e-4	0.641163211173937
CALR->SCARF1	1.1282336239732715e-4	0.6938425891313443
BTC->ERBB4	1.1302664704203205e-4	0.6217448205062907
FGF5->FGFR2	1.1342018959242837e-4	1.5336279551134868
FGF7->FGFR3	1.1679485708226599e-4	0.6789482988533809
CD80->CTLA4	1.1938908828865342e-4	0.702178816545308
RAET1L->KLRK1	1.1938908828865342e-4	0.624145143449006
DSC3->DSG4	1.206281538121619e-4	1.6817124289076
DEFB103A->CCR6	1.2166121196806662e-4	0.733108230105734
DEFB4B->CCR6	1.2188886182544766e-4	0.7195993261401024
SCGB3A2->MARCO	1.2250046160619302e-4	0.6950951031310303
RSPO4->LGR5	1.244427715426659e-4	1.45349858018963
PSAP->GPR37	1.276978111866894e-4	0.6815502546321943
CXCL2->CXCR1	1.3086659959710872e-4	0.7236703069628599
BMP6->ACVR1	1.3233782619454017e-4	0.641056094883605
WNT4->FZD6	1.3613472287207955e-4	0.6986583624933284
AVP->AVPR1B	1.3750193670825873e-4	1.5846809187889832
UCN2->IL10RB	1.396687474730442e-4	0.6536561368537046
SPON2->ITGB1	1.4618870052827425e-4	0.6841496026805673
FGF2->FGFR4	1.511217903394274e-4	0.7387608564600734
GHRH->GHRHR	1.6045926104996892e-4	1.4441626645152967
MYOC->FZD7	1.619743229254148e-4	0.6518143822686834
CEACAM6->CEACAM8	1.620339689582408e-4	1.4940028676993833
CGA->LHCGR	1.637417421184416e-4	0.7068859726667384
CNTN2->CNTNAP2	1.644481784924533e-4	0.7435324408008986
CALCA->RAMP2	1.6839683198127716e-4	1.2804046662062032
CALCA->RAMP1	1.6988909082313612e-4	1.4458566298173767
VCAM1->ITGAD	1.723226556461233e-4	0.667269938829792
OSM->LIFR	1.7429901745614145e-4	0.666129649953244
DHH->HHIP	1.7964718613025786e-4	0.642294361559876
TAC4->TACR1	1.813899878944228e-4	0.75175615685736
F10->F3	1.8173108752285216e-4	0.7303578735709837
LRPAP1->VLDLR	1.8553470601520198e-4	0.56154928440438
GNAI2->EGFR	0.00018560236011549677	0.668079219479031
CXCL11->ACKR3	1.9362989128548233e-4	0.6630432364706197
TNFSF15->TNFRSF25	1.9534543422916717e-4	0.6430083180383397
CCL16->HRH4	1.9652970702508312e-4	1.4225012169960167
EFNB2->EPHA4	1.9655192736280078e-4	1.5375157473396999
AGT->AGTR1	2.013985670980127e-4	1.3964155993274634
HLA-A->LILRB1	2.0376845945128665e-4	0.677840532340876
HLA-B->LILRB1	2.0376845945128665e-4	0.677840532340876
HLA-C->LILRB1	2.0376845945128665e-4	0.677840532340876
HLA-F->LILRB1	2.0376845945128665e-4	0.677840532340876
HLA-G->LILRB1	2.0376845945128665e-4	0.677840532340876
EFNA5->EPHA3	2.078898613520415e-4	0.6278088939487997
MUC1->SIGLEC9	2.110211642298676e-4	0.6396658890665843
CXCL8->ACKR1	2.1474529101437177e-4	0.770030516988125
IL18->IL18R1	2.1520798160943198e-4	0.7083759706995734
ANG->PLXNB2	2.2773154115053964e-4	0.7664887992253754
MDK->ALK	2.3258616890324118e-4	0.6683454525295167
NRG4->ERBB4	2.4323638383712734e-4	0.5778970130093113
GIP->GIPR	2.483636604952376e-4	0.7788930345032283
WNT3A->FZD5	2.5468718209847906e-4	0.7262408130710973
F2->GP9	2.6616880294373337e-4	1.55067577685637
F13A1->ITGA9	2.680381597439683e-4	0.7464474582328573
FGF6->FGFR2	2.6970188920162093e-4	0.76473875429332006
VTN->PVR	2.7639335463011504e-4	1.2806340797034501
MDK->SDC4	2.840326843359873e-4	0.7288649644329693
BMP6->HJV	2.882226672654042e-4	0.5693758582959444
RAET1G->KLRK1	2.951906313802527e-4	0.630420139886284
PENK->OPRD1	3.048011711378771e-4	1.3290912549614833
CORT->SSTR3	3.1123346086060235e-4	0.7410680941974167
F7->F3	3.2109397982620785e-4	0.7395310879143917
BMP6->BMPR1B	3.310221867902965e-4	0.6271855685647937
DKK1->LRP5	3.466622320992196e-4	1.5337623818667834
TGFB1->ITGB6	3.5687705801342584e-4	0.686095054162718
EFNA2->EPHA6	3.713808802444069e-4	1.46163552108092
GDF11->ACVR2B	0.00037332210076435214	0.7369942232592497
L1CAM->PTPRZ1	3.9347074070469917e-4	1.4075483168899066
PTPRZ1->L1CAM	3.9347074070469917e-4	1.4075483168899066
AGRP->MC3R	4.032393279839064e-4	0.74425459106974
NRG3->ERBB4	4.05272750916281e-4	1.4092139727436233
TIMP3->KDR	4.1971470178364694e-4	0.6301933141927096
RSPO1->ZNRF3	4.304782385482233e-4	1.7263757757999934
TCN1->CD320	4.378183049067228e-4	0.7950379586491509
SST->SSTR5	4.3863990454678616e-4	0.7301871421937927
SPON2->ITGA5	4.5165035929585294e-4	0.792446573499334
SCT->VIPR2	4.585329575062926e-4	0.7293225813718103
PENK->MRGPRX1	4.60425524526466e-4	1.2514643778882466
WNT11->FZD7	4.6961964111098706e-4	0.6708874053213766
GUCA2B->GUCY2D	4.8088649219776966e-4	0.6830410221484976
FN1->ITGA8	4.904445266586132e-4	0.7557725933620917
CCL4L1->CCR3	4.937916394347528e-4	0.6443028941324186
CCL15->CCR3	5.38879007497123e-4	0.7196142856141333
MDK->ITGA6	5.740914085510766e-4	0.7601030968745557
SHH->BOC	5.953350327128475e-4	0.7460087748068913
FGF20->FGFR2	6.834925873376567e-4	1.3835216238242034
TG->ASGR1	6.852468149409833e-4	0.7524501695877847
FGF3->FGFR3	7.827744707983984e-4	1.36444686458154
ADM->RAMP3	7.934019438825293e-4	0.770655509649733
MMP12->PLAUR	8.634195347223163e-4	0.7023789287307873
LPL->LRP2	9.844745906096592e-4	0.7714313256077626
EPO->EPOR	0.0010222127294177243	0.786426846923973
PENK->OPRM1	0.0021192962139354376	1.2361666006035934
