# Supplementary material for: Melanoma molecular subtyping and scoring model construction based on ligand-receptor pairs
Source: Front Genet. 2023 Jan 26;14:1098202. doi: 10.3389/fgene.2023.1098202 (PMC9909287; doi:10.3389/fgene.2023.1098202)
Supplement: Supplementary file 16 [file Table14.XLS]

TCGA-DA-A95W-06	TCGA-DA-A1IB-06	TCGA-ER-A193-06	TCGA-WE-A8ZQ-06	TCGA-EE-A2GI-06	TCGA-ER-A2ND-06	TCGA-EE-A2GK-06	TCGA-D3-A1Q9-06	TCGA-EE-A2MI-06	TCGA-FS-A4FC-06	TCGA-DA-A1I2-06	TCGA-3N-A9WD-06	TCGA-EE-A29V-06	TCGA-D3-A2JO-06	TCGA-EE-A29C-06	TCGA-D3-A2JH-06	TCGA-W3-A825-06	TCGA-ER-A19E-06	TCGA-EE-A29D-06	TCGA-EE-A3J7-06	TCGA-EE-A2MK-06	TCGA-EE-A3AD-06	TCGA-ER-A42K-06	TCGA-EE-A2GE-06	TCGA-D3-A5GS-06	TCGA-EE-A2MU-06	TCGA-GN-A262-06	TCGA-GN-A8LL-06	TCGA-D3-A5GN-06	TCGA-ER-A19L-06	TCGA-W3-AA1O-06	TCGA-EE-A29H-06	TCGA-FR-A7U9-06	TCGA-EE-A29S-06	TCGA-GF-A6C8-06	TCGA-GN-A4U8-06	TCGA-EE-A2GP-06	TCGA-EE-A2MP-06	TCGA-D3-A1Q4-06	TCGA-D9-A3Z1-06	TCGA-EE-A29X-06	TCGA-D3-A5GR-06	TCGA-EE-A3AH-06	TCGA-DA-A1I8-06	TCGA-EE-A17Z-06	TCGA-D3-A51E-06	TCGA-EE-A20B-06	TCGA-D3-A1Q1-06	TCGA-ER-A195-06	TCGA-EE-A2GR-06
KEGG_N_GLYCAN_BIOSYNTHESIS	0.362194987163339	0.353964397627098	0.33495444428512	0.355400909517105	0.338299366508567	0.351913740897303	0.336920604416622	0.356821465572656	0.363952824738664	0.35801979328478	0.344518472891841	0.350440131047474	0.347516339651559	0.342702633671579	0.369732769152024	0.341657467055112	0.337291674101572	0.345872505780924	0.342713765988136	0.36583439593579	0.357201275013652	0.349870904617574	0.376432395260194	0.365984887119841	0.34816369164587	0.358704844884115	0.338186791235016	0.342355014566745	0.366946636622395	0.365186585866472	0.348568428923776	0.3656182976479	0.344155098861776	0.362980102638397	0.362638560104833	0.336126938146957	0.356174001675461	0.360203645381479	0.359342753631863	0.348511986429212	0.36617991046929	0.348439668669096	0.347566420482182	0.371348087957957	0.338851999398882	0.334649110728485	0.373782115575629	0.358294669532384	0.357131651956217
KEGG_OTHER_GLYCAN_DEGRADATION	0.333481544634378	0.371802871068971	0.338057724161293	0.364456580372289	0.320449316437171	0.345594985724687	0.313664954988688	0.356134938588314	0.352531515778785	0.376057703194518	0.345210989819901	0.316237152625759	0.35579247816434	0.345780087564008	0.33513822690408	0.313149893663637	0.292791145758587	0.282536357602956	0.33456712700766	0.328869294682586	0.348176438850135	0.367498415099977	0.375120086759999	0.347541811424309	0.338525762332192	0.371452269441977	0.325244884400718	0.328697830024647	0.306356465950111	0.306890132103967	0.334450278319451	0.339243445724452	0.303087121402794	0.360440084161137	0.337562164985453	0.319986925991832	0.327085853386201	0.356179039186275	0.307106546028751	0.332969698624923	0.387533277728307	0.346167806379239	0.37736696669045	0.371974879407416	0.32882509042494	0.335032910154403	0.359822957842361	0.326087019234497	0.30941278890749
KEGG_O_GLYCAN_BIOSYNTHESIS	0.0692273048316103	0.108447135221483	0.106594313570124	0.0949605097757648	0.0736628354775965	0.106625442887765	0.110753286390647	0.100528004004296	0.108844529469045	0.11772123425053	0.0798109288004576	0.129180511044379	0.0872239724450416	0.0937255913841115	0.13908276549164	0.085257369308813	0.0554869073205943	0.0841728609962614	0.0968565657076346	0.0985140726936032	0.0978785385745742	0.0961477484247708	0.111161976003139	0.142398678333034	0.0988830933624961	0.0887346856482072	0.0781070976825181	0.131672698687057	0.122482812309304	0.129917245295403	0.0894021534920203	0.090566274762131	0.115385579648664	0.103635618010501	0.0721576240211917	0.0465559202832809	0.116105006924792	0.0853527825739404	0.133934060397949	0.107845261508369	0.0871859528905546	0.102917589089088	0.0840622271516095	0.13366906916173	0.0911715345639342	0.118899570570629	0.103578346125547	0.12736576997891	0.105418365999424
KEGG_GLYCOSAMINOGLYCAN_DEGRADATION	0.244565653659559	0.262196905538985	0.254017324036384	0.23305873469338	0.253969815384121	0.253746163621936	0.230723652973811	0.216051949902082	0.241912663305602	0.278621698549896	0.258327096879867	0.223978908697039	0.257099381659546	0.241204875751629	0.246474008041359	0.225585267253983	0.231974960187928	0.206158537857909	0.235816773762474	0.228436557961458	0.254353312342999	0.231605764102309	0.31139532754497	0.280000211816566	0.253222152990713	0.277968848094165	0.206744883271759	0.216155557207736	0.225541284302835	0.240443619499414	0.257087643277216	0.264139000244901	0.233501765323506	0.275984280490641	0.229732506881038	0.224379985873758	0.251642410230856	0.284469421577915	0.243955523245863	0.235133029762879	0.316445936057596	0.25493173133495	0.259153963219377	0.313031603227831	0.230425222719311	0.234752159194104	0.277850777365233	0.223965863715703	0.237240135051416
KEGG_GLYCOSAMINOGLYCAN_BIOSYNTHESIS_KERATAN_SULFATE	0.261760619117947	0.296210807361779	0.284096726899126	0.288139496080217	0.284597695703103	0.283357300172329	0.274269341273987	0.295830287553114	0.326690565734376	0.288849610933577	0.271157161668565	0.317414779043108	0.303271887914573	0.306376017086533	0.330259059387863	0.277409388195177	0.278446809160737	0.294605971530378	0.290465756280733	0.296488540101661	0.316485683857819	0.305814957989617	0.328158125075767	0.33078374441681	0.310940084352223	0.315740046875715	0.237512979210286	0.278407648958906	0.332136836152793	0.341421998876707	0.297873356120392	0.309945576531491	0.269635527502169	0.283727427878165	0.249041018721044	0.281620873718635	0.302330462488387	0.323321550820124	0.299607497534593	0.266645246146668	0.334674338317487	0.294811360702633	0.323544745151985	0.370893176388489	0.265810996872036	0.297279862937412	0.341310875953847	0.268972509913051	0.277520755294333
KEGG_GLYCEROLIPID_METABOLISM	0.155118422191485	0.171620969042918	0.186296470008782	0.17389285967783	0.160428278344738	0.182069711402038	0.161066640933929	0.19874166946912	0.151699746673847	0.160460949739062	0.170879156817303	0.170175520811919	0.179678861188608	0.190454089926227	0.209682495060814	0.185119253734823	0.161328401539751	0.169170167852804	0.176269889343435	0.177000208132631	0.162738473634124	0.153175115992851	0.171966241334365	0.196477905589086	0.171853362510909	0.192029380295052	0.200137541889571	0.168573927708615	0.187434961859351	0.184493251332319	0.171168738814297	0.160385299756235	0.171588434701707	0.153721082703261	0.159184935036104	0.155079046898855	0.170128667650937	0.162894800197446	0.179221946233626	0.165300788365504	0.181728893884773	0.176982689831319	0.142678406529286	0.168601596954178	0.190265510006385	0.154093765578277	0.180293776461183	0.158843359557396	0.152166677314687
KEGG_GLYCOSYLPHOSPHATIDYLINOSITOL_GPI_ANCHOR_BIOSYNTHESIS	0.264666205463296	0.220154958775187	0.235898076947997	0.303978811757941	0.265532054930285	0.269877839781517	0.196636430473916	0.271232400840186	0.261441764637817	0.272853829029878	0.257912369593377	0.226930080292015	0.263805507156468	0.241594994877846	0.261813200356992	0.245653952946245	0.219044584178946	0.231504669428455	0.257610517168051	0.260183136191919	0.274306394863602	0.286404374562258	0.290247912554403	0.261028786508701	0.246265880308694	0.271581485181821	0.275546342408847	0.260858097083102	0.288070653248287	0.265365184054704	0.282070646537211	0.266665373161142	0.222225107227172	0.299469452849209	0.284086543574785	0.263700254534989	0.245327849571784	0.290021756080537	0.249304766693026	0.250495827223604	0.257901498342353	0.241630950141269	0.285074997824005	0.26794943822164	0.256146764355477	0.256728639079571	0.278063416809437	0.266436545319279	0.244743481846072
KEGG_GLYCEROPHOSPHOLIPID_METABOLISM	0.198541633229243	0.187051849302684	0.2060708771609	0.188661996305535	0.187528086724546	0.206176685943384	0.181762341026016	0.198398949648211	0.172024936414669	0.215606046706929	0.17707682342325	0.194413974728079	0.195955667981634	0.192694889040772	0.202423421695011	0.193961858357972	0.183304851116722	0.185745555499743	0.203567026297879	0.197705733680442	0.213641862390258	0.189416987860469	0.210984514260085	0.209286118617731	0.190118990870477	0.18510448894469	0.180341330349806	0.179719801825374	0.195855876100713	0.184882257687983	0.189190017532751	0.1830022207455	0.16404128117476	0.194276652118432	0.177783153677466	0.176353956128849	0.196555594145534	0.19377384713549	0.180084017318832	0.197417977302692	0.203668242931171	0.194229857801032	0.177877512059949	0.195605688218585	0.175490067325683	0.192914502577546	0.193997042285889	0.192937453947091	0.184698646374465
KEGG_ETHER_LIPID_METABOLISM	0.129014837672996	0.152248962094008	0.140224150172956	0.127741842774897	0.12868130715625	0.122114014354672	0.15187994211783	0.121922001429624	0.114934466253774	0.177985588685507	0.0906864835408158	0.135916811467942	0.111126909294763	0.139247707227448	0.129880998705546	0.139040748427113	0.12069162367538	0.119514891794975	0.12307125135629	0.119296583217437	0.176558735958412	0.101496760581784	0.165086085731947	0.183563455566287	0.125794071884222	0.119638301869571	0.103303001040521	0.0404863840884668	0.160765130557812	0.116622431315056	0.120500138421051	0.0983597193402767	0.105227435177997	0.111593650515609	0.114270758826992	0.132977537122456	0.135757644362432	0.16048675621849	0.140179617035934	0.125564192130137	0.152525678175662	0.16828586276685	0.108649012504313	0.159181073908248	0.0770042233657166	0.128004107848161	0.158893461122129	0.129403129693018	0.130877675380875
KEGG_ARACHIDONIC_ACID_METABOLISM	0.023080005501695	0.062669019910922	0.0636491016264311	0.0260567178798419	0.0272237853468453	0.0312441111772347	0.0614354599375219	0.015899982944003	0.0262291464434299	0.0624074319591986	0.0384613619822575	0.05967980960388	0.0523684844739828	0.0227240222845341	0.0343468732741338	0.0343662722278295	0.0461091706211303	8.87718774045178e-05	0.015694244689852	-0.0133466553212611	0.0846851399204519	0.0467808382712083	0.0575511044007386	0.0815104578994402	0.0299843809117637	0.0350156021832736	0.00528925557442586	0.0436726720469661	0.0449913121796031	0.0290238417091465	0.00511274409717813	0.0172415445103294	0.0307619915963772	0.0062781742607909	0.021229101513478	0.0304820381859323	0.030040573322942	0.0523921053536765	0.0524156964792348	0.0246257273370838	0.0648710546934553	0.0592490512713326	0.0260696331061302	0.0511709808968073	0.0352053089301801	0.0378774554214947	0.034418526951424	0.0305578527597588	0.0322134270199341
KEGG_LINOLEIC_ACID_METABOLISM	-0.143315897377013	-0.111597625980866	-0.115631580321898	-0.133624118798507	-0.126742350929945	-0.135749802995316	-0.133701516083459	-0.182326208330467	-0.15034830677439	-0.059984132792669	-0.154534029135051	-0.154113527449301	-0.127102738257457	-0.176240113065969	-0.171763070005948	-0.109711579359805	-0.151038602924795	-0.163341179659301	-0.149747822380874	-0.162790270556369	-0.0563997094263144	-0.129027707677571	-0.0917539485727995	-0.0715373669807448	-0.168033312048158	-0.177651048373492	-0.143245474389793	-0.189063770704328	-0.11478422467922	-0.170985550066919	-0.156957584282886	-0.142473623024568	-0.154847589259151	-0.175563723170206	-0.153747483274658	-0.150093380610402	-0.136796050476764	-0.104928108198711	-0.129352194211223	-0.134645344840049	-0.115586545975869	-0.118967172084823	-0.164936245489193	-0.0934729984765667	-0.147382232284254	-0.120882789723561	-0.14041936681133	-0.149662105590848	-0.148568588793564
KEGG_ALPHA_LINOLENIC_ACID_METABOLISM	-0.0344057263063186	0.00952274909436372	0.00848574663151989	-0.0340161194409651	-0.0100567546124618	-0.0402992412263886	-0.00285864001427991	-0.0552342187216323	-0.0307563121161845	0.0520954047429952	-0.0598985859521255	-0.0238001204809949	0.00373250563302668	-0.055729699038047	-0.0576498842649282	-0.00296582768573141	-0.0140172368029803	-0.036209668560492	-0.0323290076422219	-0.0472800818996752	0.0856549816509378	-0.00617215237449492	0.00156620766824559	0.0580029139051022	-0.0521414385635152	-0.0680500964807209	-0.0279494239272069	-0.0682382292344715	0.0101872317448703	-0.0586344561297687	-0.0334848701133365	-0.023444437367833	-0.036661420938143	-0.0552676641740646	-0.0283355359814568	-0.02903889254658	-0.0114796139561012	0.0430987817227843	-0.0153389232225478	-0.0134004318705043	0.0214035322754961	0.00853828796096804	-0.01731525478271	-0.0267292479346146	-0.0422844559714317	-0.00812636602796719	0.00763244677976279	-0.0297479566096339	-0.0101912860828869
KEGG_SPHINGOLIPID_METABOLISM	0.206517442113804	0.255211946628601	0.225241895852683	0.236109232671907	0.220570653369131	0.235526186579967	0.237907443265232	0.262460364059053	0.284690600367294	0.257672926018549	0.229692770456406	0.22736093579615	0.230834038153799	0.274467046245719	0.248139001054437	0.236861900367016	0.191773676268179	0.208709924434389	0.240608305416522	0.217706022541293	0.24025019903634	0.22848690473727	0.243055483818609	0.24944205996009	0.248672375235421	0.250566892650376	0.223111250740401	0.245938518306085	0.26349003315804	0.229221032441544	0.214681347334055	0.233661347973199	0.216589848490886	0.247965721963309	0.22939276310104	0.206604076812976	0.220498080775747	0.231140775277504	0.239923219565184	0.240568712224719	0.224461622033384	0.230703287262133	0.223137430674963	0.253861985594978	0.231052988198055	0.226601927880784	0.236987771667443	0.220957498442267	0.23927798412245
KEGG_GLYCOSPHINGOLIPID_BIOSYNTHESIS_LACTO_AND_NEOLACTO_SERIES	0.0884062973723379	0.132890927269247	0.115884896937156	0.108693619546024	0.108573309867859	0.122005596145276	0.0684435554481575	0.105959313707987	0.0825781686648797	0.155719827780629	0.106687241824212	0.157653972987199	0.108346777613548	0.115975088121279	0.131512721443088	0.0960751054912057	0.0805661829178283	0.136252657243378	0.101995904106182	0.114344118063449	0.138339237664561	0.125620513646116	0.12601469263379	0.0930767499769574	0.114797098880751	0.133316583201857	0.107922660115836	0.097389054584762	0.100759501591706	0.103557515581632	0.131388624088979	0.128394382867797	0.0847882808901419	0.136711128906908	0.140629702735631	0.119054665367485	0.132498572572335	0.102818362092414	0.122723661123866	0.108351360287063	0.137914814608815	0.0808058901359733	0.124262392676939	0.106789270300748	0.124523606782318	0.105672935238129	0.137101465597868	0.10172611650818	0.0971569636516777
KEGG_GLYCOSPHINGOLIPID_BIOSYNTHESIS_GLOBO_SERIES	0.163530236251183	0.231298192276687	0.222700065026276	0.174906761766734	0.137905838785147	0.228216433855354	0.19268430154031	0.204431087683393	0.217702048973427	0.186312280325957	0.190302831728798	0.22144173937766	0.229374033054934	0.170006202669647	0.241887296723321	0.183265135396374	0.209623073452427	0.181117513906712	0.196165030723195	0.199403070993451	0.2148317014995	0.194583918551776	0.186842698102224	0.231227946889207	0.18044038879309	0.206665944046225	0.189889677578623	0.184466397882529	0.172228519600648	0.190529615884063	0.197212253465699	0.186625664364468	0.18359672282346	0.177479722380009	0.199364427884397	0.184961529355683	0.214219036645701	0.175303327756499	0.216656649052601	0.198149498460142	0.230938440418593	0.190107346368196	0.21955155443838	0.232407918946087	0.183623777531656	0.174919284605792	0.231967248946133	0.186704124302029	0.233602523482617
KEGG_GLYCOSPHINGOLIPID_BIOSYNTHESIS_GANGLIO_SERIES	0.218753546057432	0.272647618659823	0.240031840220776	0.253664863744371	0.206958314102023	0.238705507111608	0.235817718120904	0.250475657030843	0.313459804909191	0.257589897710838	0.222748084306599	0.20581203243221	0.225515624398582	0.229581239135371	0.258052847834152	0.242663140008773	0.235436451588617	0.233920470496648	0.259318480053357	0.280287634302976	0.272102812600331	0.25634118230017	0.292273376384833	0.286314645498006	0.256482397039764	0.26917087637629	0.202943930430017	0.238052877584242	0.269887317794253	0.260479631504696	0.212538759171669	0.239688611531569	0.182744538706834	0.205282653931914	0.241089852236256	0.226627730862524	0.229193548447018	0.26456582592222	0.260851705144159	0.230527714741655	0.246665220106062	0.236994491131384	0.290901584349567	0.347357390717208	0.172571133785943	0.231143590546151	0.29277691920594	0.234584470388954	0.254285059138712
KEGG_RIBOFLAVIN_METABOLISM	0.30189040255315	0.273840593813041	0.266950732664616	0.272833608974851	0.285183548164332	0.311973840192373	0.264261750642613	0.304413015299758	0.249172586799126	0.302663354979069	0.289668713994415	0.306077095986189	0.286648293470604	0.283407224417011	0.277874820819871	0.279588010734862	0.228957074079505	0.270837885451685	0.284623549657665	0.303352983052472	0.283530750401873	0.260857469607775	0.311134351299822	0.303065825570666	0.302175299483067	0.294153354501368	0.316488717940555	0.279533090382798	0.291466538479075	0.315647058396375	0.303580411519511	0.296079118491899	0.258884813905962	0.292911195847926	0.318458924032323	0.307638573483478	0.314080726218997	0.283123328975004	0.275131378489561	0.314330225958394	0.262757766980197	0.289661751464871	0.313444711919917	0.267919200789007	0.296667659327404	0.29432682113079	0.287463521041902	0.288398278384392	0.214812324445964
KEGG_NICOTINATE_AND_NICOTINAMIDE_METABOLISM	0.172604319059124	0.21195434653572	0.213653426423466	0.170279597353324	0.191885845145733	0.182035013307155	0.216022702403416	0.179472980307304	0.172242739632008	0.221006528000846	0.201721474646029	0.212075217488558	0.19961555233416	0.196911096148936	0.215720626401928	0.194966265753896	0.159467230533782	0.150149589771214	0.173208940852827	0.162411660788477	0.184608726425504	0.191568252734289	0.226198195784967	0.219871954901861	0.189916815814497	0.222094565439465	0.171372958489537	0.165782374506054	0.195063115622372	0.212904038521375	0.218903109356181	0.179748106533087	0.202111541640782	0.177159499577756	0.181252744488051	0.193701190699688	0.202262010005693	0.20714119614853	0.212596858805983	0.234996969383075	0.224384156989969	0.226732808800818	0.222526398531588	0.205640616720281	0.138934107438807	0.224754579473631	0.194862022553992	0.131630191557178	0.219598952302138
KEGG_PANTOTHENATE_AND_COA_BIOSYNTHESIS	0.157443177262445	0.172713068230946	0.174103458891981	0.0954952905299039	0.155750485420355	0.149252034445637	0.169184872071993	0.158176539552296	0.165411948780644	0.124371604691411	0.114032659983578	0.161681914703016	0.129110326168977	0.153983613528578	0.144154299786527	0.15238671092424	0.149341246049809	0.138955816950048	0.121328366572373	0.159456757649122	0.138092308525868	0.107142385622614	0.151127955057721	0.177443062974134	0.14426547413077	0.191093481472786	0.115020545371832	0.10493111285561	0.128578187384388	0.140712015612498	0.159393403732149	0.129673487894807	0.200398194184495	0.17742539077292	0.16053088777749	0.143548846729468	0.176257829173863	0.141685928317389	0.153320664634824	0.177977110863754	0.165744285785244	0.167050350246849	0.173322400224398	0.09169729677809	0.138541410581816	0.152529290790433	0.178738605919735	0.15007573583931	0.149688323368906
KEGG_AMINOACYL_TRNA_BIOSYNTHESIS	0.399175191256878	0.371709528540751	0.394577994117256	0.385438622303915	0.408496953303984	0.392575201018615	0.360781681677007	0.395142899223642	0.379208940426324	0.386275695977273	0.395298447031899	0.373880802008579	0.407898223454277	0.404968369009493	0.41027469519341	0.403551775420081	0.373045604063193	0.411754212052218	0.402237841335573	0.409179502361697	0.378029836197517	0.412292062123217	0.384637563068969	0.373610487393875	0.397311726643899	0.400903156527156	0.411098681208778	0.38912670417834	0.397609408023963	0.388954247154624	0.412379130066543	0.405869750052927	0.390361488352334	0.40448574653355	0.413277143535948	0.397300658916268	0.385326201598831	0.39695444972071	0.378155187133086	0.402637945333358	0.406878921276628	0.382890628972812	0.366219521744546	0.369517206590606	0.421395653746478	0.397268129527226	0.383616251385267	0.428303616028297	0.351224243055196
KEGG_BASAL_TRANSCRIPTION_FACTORS	0.288499598964109	0.235937357752959	0.252196311180455	0.265936924670454	0.283368978534958	0.264139998199864	0.249191295640523	0.264388850915491	0.2532355530141	0.250546127092918	0.276654682510658	0.244521179130084	0.236799162293256	0.252162842886163	0.244520236749392	0.250032419034702	0.257035468569007	0.275759559591685	0.265401602189481	0.289305301085461	0.265980375841304	0.265188607299432	0.257176714994309	0.237423801669288	0.251658727213847	0.250646170615774	0.265568380355865	0.224956498828699	0.272078958591376	0.236182665554019	0.268143233247796	0.256044705210579	0.261018238435897	0.265818850986144	0.271597799008625	0.270907826485222	0.275447952327917	0.244692566076399	0.250238141672431	0.247558613854171	0.228810867743523	0.25791766187853	0.253946286059014	0.226746810144089	0.291579804528302	0.251613328515859	0.255552359274582	0.272634064924907	0.238447981877284
KEGG_NON_HOMOLOGOUS_END_JOINING	0.286614028517854	0.266648287236838	0.261692880667736	0.260290492306672	0.267282966756102	0.250031412408485	0.292046574078584	0.262415648232437	0.265592163346635	0.302653378752911	0.274253962162801	0.23896255106593	0.257173895131425	0.300173838344272	0.249012570101531	0.283596413725066	0.239604335257066	0.315679534990826	0.291978443953747	0.279546200399815	0.268396109139124	0.284608804427712	0.267493046199458	0.237919712507814	0.252181129676587	0.25694760137351	0.292330507362261	0.245490111115142	0.267878797673052	0.273536629890977	0.301756975033048	0.272536314063918	0.278781296372249	0.28572645172081	0.276759087585506	0.278910251936438	0.27300717238913	0.259686019336476	0.277114280582173	0.258349736477115	0.255849322788392	0.277601653136813	0.246512599597164	0.245780475770314	0.260862994056746	0.301988513711433	0.263423125543996	0.291575766099595	0.260489422439639
KEGG_SNARE_INTERACTIONS_IN_VESICULAR_TRANSPORT	0.345077129405612	0.329080961798988	0.31334795254769	0.314302737277967	0.320621039656022	0.363083623506859	0.320999761313575	0.316997413412695	0.338212664732766	0.329710803836276	0.332104992698817	0.336508305452615	0.327099747375492	0.311545524901647	0.324251279747831	0.326257509103317	0.322995914269516	0.298389162523205	0.330792604835614	0.318775253092764	0.338129790311252	0.334233275439086	0.321025373988711	0.305865298378818	0.325422975534528	0.326936661614235	0.291520121213017	0.310741929253227	0.315949569781758	0.327948036471584	0.326104589703472	0.315519120155723	0.327754719712878	0.326499020753497	0.32169788084838	0.334077489267162	0.313410656080039	0.312911704167113	0.30742703639816	0.341783850877804	0.320044721450572	0.32793366637136	0.32284763798744	0.316545667463266	0.299489444478612	0.330161326668862	0.306544391146292	0.312450680756235	0.287978111202016
KEGG_LYSOSOME	0.365578295991831	0.401767963119679	0.381117593751243	0.357359222549236	0.3727213846729	0.380241935962114	0.350263797281915	0.386526605384835	0.373205570009799	0.408244133806327	0.376053101785469	0.374783624153494	0.384342407639388	0.387033498301585	0.391338641278583	0.369703585427971	0.347906398283957	0.333022985567966	0.376029661665823	0.365182529836512	0.379507129990419	0.386236472405995	0.376232456335681	0.386430133189922	0.388444038485625	0.404436397501352	0.344819572779893	0.373498837171258	0.360846714240403	0.359244664809044	0.388627078055636	0.396797677662095	0.350895720430489	0.400015317831331	0.372866894632564	0.363684916713178	0.370589592718771	0.383750881648716	0.350108613055134	0.401718111044541	0.411290018773537	0.377353112782695	0.37464907526266	0.40075564701014	0.352901741489551	0.379977917583875	0.386373900747408	0.355225030702969	0.372473344553586
KEGG_CARDIAC_MUSCLE_CONTRACTION	0.178326500106404	0.169437579243632	0.16964164494397	0.20993439793933	0.181931609547249	0.172263846923602	0.171165623469329	0.170001929724023	0.167088728136435	0.176615504502541	0.160364942952799	0.193641813042147	0.165811057369921	0.170543758622114	0.189649490492143	0.16847310349527	0.198870820077871	0.175912381241732	0.17065503595775	0.170615091486843	0.172188262468794	0.142977374561524	0.164263355854088	0.173545393015998	0.184758565491417	0.167971427696489	0.174919931689741	0.214691941021571	0.165501798820396	0.167594648123403	0.162737187349495	0.165291766930855	0.180567096419652	0.162426963768529	0.166686069297621	0.171468101645294	0.169984634772891	0.181473502761992	0.19910934051116	0.177814490646467	0.151296456302314	0.163760946385568	0.163395372122032	0.155249619743877	0.165663664531141	0.164269685208025	0.187547283721579	0.203780938153521	0.151512323711248
KEGG_RENIN_ANGIOTENSIN_SYSTEM	0.00739732489741323	0.0802648313937841	0.043965798748012	0.061078965602887	0.000645586707230047	0.00923122994417602	0.059411915899445	0.0068388398608386	0.0210691884529383	0.0564340416527932	-0.010889198944479	0.0276109320575228	0.0929169153322718	0.0719421595105161	0.129982387488112	0.00052812539137113	0.109293138671535	0.0386309055684959	-0.00794534133573289	0.00632288918558118	-0.0256365080337687	0.0686468516365086	0.0321387396479058	0.0773239864796297	-0.00706462009026684	0.0672437153795883	-0.0414401469916243	0.07145128459584	0.036030115531835	0.00892841396983251	0.0611831569121898	0.0765698975177358	0.106365627631572	0.0829163009470801	0.0329124743001064	-0.0350134584474531	0.0846696632041962	-0.00981689893741735	0.119823343122667	0.0310419899718082	0.0741786080630293	0.00157321389324639	0.00154735703229501	0.00212593188991771	0.071840953851411	0.0066293578731027	0.0480044805902614	0.034462378618213	0.0720071393406899
KEGG_CIRCADIAN_RHYTHM_MAMMAL	0.261349348125956	0.283752570448667	0.327037883262859	0.232915659102088	0.299247023824648	0.275036464877034	0.288126213511571	0.346146088018583	0.302192904245775	0.32650544592205	0.267694679888146	0.348115528922774	0.325369469361052	0.296439805763351	0.304746030958109	0.293948598004972	0.260178180896529	0.218599938267943	0.319303096846707	0.288378164455147	0.261806903645388	0.33199754313835	0.264314671240897	0.243541286642738	0.319732003292529	0.300239409477134	0.273614541586428	0.326419378308025	0.272700881111004	0.297111219417223	0.335325052547208	0.3248947775315	0.288463929258993	0.297678145973686	0.250240489476986	0.277345837921395	0.284037413004813	0.278938550260332	0.296882257848506	0.325923435683781	0.311267814654225	0.296289147302115	0.291697773560468	0.321634183648018	0.33293260270462	0.334252409549944	0.277511477275082	0.298246842960492	0.251074530443422
KEGG_TASTE_TRANSDUCTION	-0.113955347622788	-0.125299464290018	-0.165150747361705	-0.134707064816018	-0.166387970133515	-0.159712871444622	-0.112019524815207	-0.175633058200586	-0.138970416928644	-0.129026790012968	-0.161526488853934	-0.104900712080416	-0.177935630047874	-0.144144722507188	-0.200721882133475	-0.14384824385649	-0.0849678632995694	-0.102198046688224	-0.127018237547076	-0.138488581197546	-0.153758402383394	-0.136999041925852	-0.107741497085342	-0.110339945350736	-0.161702286368973	-0.194730010006523	-0.0955722700946269	-0.156482900061124	-0.126056125468221	-0.119280655676495	-0.143430970460589	-0.157853240395882	-0.140847937902279	-0.150800430929989	-0.154690656487321	-0.134212476807684	-0.12259878842659	-0.160238780238732	-0.129093169541265	-0.144758142624816	-0.156692206936687	-0.145820201394598	-0.112965481638952	-0.129471789167714	-0.131679686342058	-0.141202821762453	-0.148649930325592	-0.0852529472648664	-0.124097545911666
KEGG_PROXIMAL_TUBULE_BICARBONATE_RECLAMATION	0.185041434378009	0.135343386969742	0.164855597338642	0.259905834715239	0.17305759325804	0.101524584106614	0.148821870603314	0.157649669735777	0.183185039628755	0.159947952327563	0.200073336602396	0.198793159499446	0.136670112204635	0.147268985775994	0.166895550542248	0.152610498044082	0.182506552530648	0.163315901759422	0.120515451980522	0.180401611637273	0.152457340183506	0.115649721233614	0.162726079204032	0.18478712898352	0.205479147227625	0.143347424951922	0.196551749907976	0.148921631405259	0.19193699575176	0.217210179694745	0.163799212178044	0.129511474376273	0.146705634464445	0.146900728223891	0.155140797404159	0.154730035908889	0.15649165364632	0.200466858507817	0.214492220269261	0.148626583321866	0.135159132992758	0.183670170632187	0.204330071042948	0.156969410725532	0.131912724065198	0.118287251176943	0.200494768605828	0.230965067438613	0.168398838181228
KEGG_PATHOGENIC_ESCHERICHIA_COLI_INFECTION	0.326075138581681	0.374060601764273	0.372189341699614	0.350869948438189	0.388640429524119	0.346885593023291	0.372025752280696	0.395154724538522	0.370066699875102	0.366431774026419	0.361706518146661	0.371499957111585	0.361477581000101	0.386528998725433	0.373172540730977	0.404108195532652	0.365012832233654	0.370984478240797	0.348491329338214	0.343761438214124	0.349876420998775	0.343822255261247	0.34636617953393	0.372513332269393	0.384534120813388	0.378832528776162	0.33534617356571	0.346578987937812	0.370375458084951	0.373044963757119	0.372858344013675	0.382112950101159	0.357197216441375	0.350576721253057	0.363723101686649	0.391239616003214	0.378419102099431	0.380861933629756	0.369061482551069	0.390218467641602	0.363635399885705	0.378757650381942	0.369172654863093	0.375926822802214	0.341044154319535	0.383043539601132	0.378950546727229	0.332503668084164	0.36457018842239
KEGG_SYSTEMIC_LUPUS_ERYTHEMATOSUS	0.0954558206185582	0.163082806231542	0.0845085815755832	0.0539170299950058	0.0953693531152654	0.119530650384279	0.124698460483047	0.143274203486984	0.107610590489825	0.0461816913251438	0.0776297664922227	0.0781470851936493	0.121572061554852	0.142344641224739	0.11834247328482	0.139867785076666	0.100226985702524	0.145127301593593	0.0744971665067365	0.0649368141803712	0.14976448917205	0.086218557976208	0.120939269014912	0.12678395141838	0.0785790356491139	0.11990225668462	0.0296907428218341	0.102865261740274	0.123591442142122	0.0906151928825135	0.0873078079140072	0.147753677166986	0.140160525632465	0.123721572117891	0.119896182116754	0.144911550616071	0.0674752507616935	0.149458916906254	0.0923589335296638	0.101106503376598	0.144117779909561	0.0964135056705378	0.0579808531664921	0.107167805433713	0.0633166649369015	0.126133225608145	0.100836924954771	0.0766075449127693	0.127514358016236
KEGG_PRIMARY_IMMUNODEFICIENCY	0.142222005765472	0.38844068914559	0.202275536894261	-0.00757907840559716	0.23899075644112	0.102971701393484	0.413808895393077	0.168475958719797	0.162115392257527	0.110624903411544	0.135348133975862	0.222723402132971	0.0343975305180621	0.268982927442538	0.114429033841965	0.264119400732766	0.189372934151961	0.0844206285599843	0.0736385695414923	0.0841060167681783	0.207331101919296	0.0127081883054581	0.0668094362511479	0.284577872258889	0.154335360509307	0.237175433062615	-0.00166669806471092	0.111928797714339	0.163707844303174	0.0434468826575671	0.0594385172241524	0.180808546124141	0.207452682392585	0.175387615085431	0.181329558708436	0.266998911713466	0.115358170967756	0.168242579868551	0.112034279126552	0.252471277900596	0.200416838263223	0.260634971260154	0.036485435076313	0.0375955702286082	0.0663627325658982	0.214866978009558	0.150470963063843	0.0463459823694778	0.218296295367502
KEGG_HYPERTROPHIC_CARDIOMYOPATHY_HCM	0.0653604744246555	0.100365691346765	0.13252595152287	0.12957730467985	0.0908149770509921	0.0630349678994613	0.0981052394593607	0.100754655360788	0.133532035581989	0.132922787622536	0.0914832988284872	0.100939887475251	0.0814347000892795	0.109629743634617	0.12056669966568	0.0828080887135981	0.147186791097757	0.117863918305216	0.121716970525875	0.0967556860143329	0.105646523734164	0.0772343411401275	0.125580149312251	0.139251289708759	0.124450049591876	0.105423128058226	0.0606512094283222	0.101302464572285	0.137367190606062	0.114435188643955	0.0874401355774707	0.106994641524414	0.129245595041238	0.0992686006441786	0.0903164796349476	0.0782530477552974	0.128193496076877	0.0908444121359663	0.174292527620467	0.0893316701060705	0.0962339973690711	0.126543453534524	0.105068099605226	0.11496194658108	0.073414699658848	0.101692132496623	0.138473071659399	0.10609810902545	0.120702440385616
KEGG_ARRHYTHMOGENIC_RIGHT_VENTRICULAR_CARDIOMYOPATHY_ARVC	0.0911782943353487	0.141255224991792	0.162426333363285	0.170715274049137	0.132822276990848	0.102659193493011	0.135601789772383	0.144712311839008	0.167628380632507	0.189921340630527	0.124534115971219	0.152375919600628	0.129546300158923	0.127419207278316	0.157893190029272	0.116331995624496	0.17574024606546	0.163628903973439	0.169993547635664	0.155801440969495	0.15158743176676	0.124648017261917	0.183920521131762	0.177065353097551	0.166581835692414	0.148187715098689	0.0923087452894385	0.12221482728993	0.179927312432857	0.177459939712111	0.129442460072192	0.14294985196215	0.152231069040448	0.139707767298991	0.123933344310089	0.0974058791760326	0.168026166787015	0.12671532011089	0.220130161795226	0.126005164890058	0.147428670385133	0.176148294549006	0.142426972232699	0.150574868200071	0.136210320021555	0.129644685305926	0.177301115219285	0.138051995744887	0.15408589075344
KEGG_DILATED_CARDIOMYOPATHY	0.0649014084922389	0.102446651108104	0.141991515455955	0.122362680648547	0.0931761018787699	0.069201521752687	0.101604804832371	0.100706451920421	0.130144109731434	0.130800590665086	0.0905185818977905	0.104966515202389	0.0876261124646457	0.111325490914952	0.126856151266219	0.0867719966405965	0.146022222031542	0.121022121144533	0.130871339399555	0.111638428242748	0.104065769685917	0.0836849359629602	0.133204101087797	0.151778738580424	0.121116369077383	0.111548666975626	0.0624307364163029	0.111325905993017	0.129607316988388	0.12666085161947	0.0919874086374704	0.110706064511991	0.124406306730234	0.104534965386442	0.0935220744246252	0.0739000809860967	0.129318879672241	0.0897627586945077	0.168303609115854	0.0923717817222041	0.104199001036269	0.128108383179117	0.104089107285692	0.12469440733464	0.0764689049494858	0.0969344749111535	0.144592104701536	0.10894260589571	0.136419813506349
KEGG_GLYCOLYSIS_GLUCONEOGENESIS	0.224501472856393	0.240157432396719	0.263146651178834	0.234934592995239	0.249496454252761	0.218016938820365	0.215591006495638	0.275137982978502	0.246026918364997	0.253870227906935	0.238969600320679	0.257588038403167	0.25692164342522	0.254456641852128	0.254518165698918	0.252208829619569	0.249463781671059	0.237126565373739	0.251309883965062	0.238803982368234	0.238415502930316	0.238057214541895	0.233401365005618	0.241582295278977	0.265708820090579	0.264430989342513	0.266790195503801	0.26989308744999	0.255607043360899	0.211981081300059	0.246843293329473	0.250527650635519	0.24037700103239	0.216764660938392	0.244012644863539	0.267911113089026	0.231961274076006	0.253004321999372	0.239391943956871	0.257194248789048	0.265029902648413	0.24434508023247	0.259231358902543	0.241047039621501	0.252495700966648	0.257449860988368	0.237081464896163	0.256362956850682	0.227290116921659
KEGG_CITRATE_CYCLE_TCA_CYCLE	0.400573005913928	0.37913468346469	0.41419581563693	0.394478975062414	0.41530062908528	0.376834329817406	0.370857421966196	0.422794801252042	0.384276372180773	0.405118826293989	0.395770598315785	0.406415670973367	0.414941410801436	0.414197827609562	0.422375562908993	0.407996880995633	0.37658505566488	0.392037335914991	0.398883101667209	0.381916211580615	0.391337409821772	0.383671953028523	0.381873065641956	0.381219899253616	0.404730198188725	0.401196311578622	0.407395933389541	0.379838400796232	0.3984779347843	0.377549025871082	0.45367039313992	0.410622548660548	0.390875643732351	0.381925654397285	0.405970042638187	0.395460673929406	0.404043323050269	0.41045572313858	0.382122319369727	0.444947455051974	0.401519120533697	0.401800992058044	0.395143845980145	0.372905253153259	0.400713689991657	0.391561396865075	0.38301571317879	0.412042771716658	0.362610409846678
KEGG_PENTOSE_PHOSPHATE_PATHWAY	0.320461065055041	0.318698675855049	0.315727484502178	0.29834854632271	0.333141777762321	0.292821710047462	0.314551656988196	0.328688077077847	0.317086006118713	0.317799440461442	0.301140640566416	0.311851458060767	0.336851167725701	0.33833011053504	0.328849457915265	0.32575861763554	0.316544366787939	0.304584044950923	0.311527909481226	0.322821923470328	0.288101157774929	0.298486456296209	0.318169916139569	0.313960313124982	0.328272710323645	0.335117173168397	0.348139952668383	0.327486778790837	0.348216978858958	0.301915964404137	0.320878365070109	0.336587617236815	0.336341033903721	0.325354743480257	0.326900235916453	0.338420929454052	0.311766997215031	0.340908936445593	0.322234311672429	0.3172795889714	0.32863044756295	0.331514642829646	0.347204072630282	0.326648293944096	0.354948386251736	0.33921592248297	0.298153094149061	0.322724247831791	0.30491631213966
KEGG_PENTOSE_AND_GLUCURONATE_INTERCONVERSIONS	-0.103397323468595	-0.0821504005830497	-0.125519114308643	-0.139232091018612	-0.0907326516693335	-0.155041326519406	-0.126339262167626	-0.0645400164810208	-0.116456514960049	-0.0426406285121238	-0.116854092742089	-0.121058911819651	-0.109022332626949	-0.0816092779234101	-0.158465694596742	-0.117427639372047	-0.149950961812224	-0.113643622996406	-0.0841127845491024	-0.099117750346518	-0.148053970538034	-0.0649334273624622	-0.120826055400037	-0.127965636184835	-0.124973603727793	-0.101113994882445	-0.063450016510516	-0.144027301898872	-0.0848828714720284	-0.140008122652148	-0.11612600316609	-0.0493238552046242	-0.103731981550951	-0.118075677099844	-0.12062303430068	-0.12049316872387	-0.08683892801169	-0.0891826672516595	-0.129146005398682	-0.120847659422397	-0.120736884673958	-0.0802215833816184	-0.0827784781622594	-0.0459768760672208	-0.107824190200641	-0.0693627822610684	-0.0992037344157718	-0.140027255996813	-0.120526013552956
KEGG_FRUCTOSE_AND_MANNOSE_METABOLISM	0.295218568083749	0.284593399743465	0.285832363076396	0.242810474159674	0.288533200752469	0.2511450772385	0.246915701104177	0.276095177466103	0.307050688785029	0.313734395105537	0.269086458864673	0.268050763245441	0.33236184443683	0.302174899787538	0.303914350071574	0.28294572243619	0.291095106027153	0.2645285605588	0.282249552160775	0.275605414044461	0.263978786784281	0.269222291435897	0.29600875835706	0.288708509108804	0.277630153195513	0.301482278441205	0.290221482654833	0.285030650184459	0.289467753683653	0.254604005506865	0.305403665528476	0.286142590991164	0.300511746654315	0.292670729949465	0.297881658345386	0.289523605576159	0.255607749197829	0.2981580487007	0.269681507952307	0.298188930695003	0.313998712942879	0.277798428516506	0.292384988381325	0.298613619486049	0.308657333325369	0.310273578780285	0.244234043020644	0.291541832646306	0.248265202192336
KEGG_GALACTOSE_METABOLISM	0.292171088107401	0.268020051631005	0.302170453912087	0.276703028438961	0.294047295293802	0.270228021280118	0.234124524978669	0.305022214695173	0.267729589336795	0.297760998046918	0.266086778965541	0.253712023400769	0.308764174492219	0.299015703531408	0.305692708674041	0.3001919056278	0.276527700259587	0.275562018078027	0.291138205156665	0.276284359687194	0.260503067484489	0.262519114270252	0.27712683060059	0.285135366791367	0.294348438281545	0.326324347004825	0.342149184119749	0.294620894405855	0.288799220087673	0.260469260253773	0.292130386589735	0.323351818057076	0.302217973682305	0.30034223726937	0.297090085380485	0.299468068905538	0.265573501386498	0.313903457485514	0.261369729779286	0.303689176333199	0.322534737900431	0.277357329322493	0.288659382938187	0.307192399927129	0.288219772550153	0.304563371432756	0.274767562708282	0.260667705449926	0.277887300351481
KEGG_ASCORBATE_AND_ALDARATE_METABOLISM	-0.227014399622436	-0.148433183149467	-0.192427053195834	-0.200610125004436	-0.168384513113636	-0.224244147977567	-0.180623003737391	-0.103408907514607	-0.185552895487106	-0.123067003906184	-0.169308666910907	-0.161869730531814	-0.170256540406701	-0.143047236345015	-0.235117875858698	-0.199755880356665	-0.212251056941992	-0.177483820945637	-0.172085894925335	-0.181982544283965	-0.199216459403213	-0.128647810723334	-0.225411461506699	-0.191894036348812	-0.189507948724476	-0.170978574072735	-0.102972104964888	-0.220144869150749	-0.149242740926445	-0.196326545659581	-0.214569934152844	-0.146986309979922	-0.170113574434125	-0.255253452839384	-0.225157335390247	-0.181181032593283	-0.176689742135998	-0.176037942905418	-0.200463978484649	-0.191937705300124	-0.229648093552444	-0.151800831064822	-0.188933463556407	-0.13213897810115	-0.166421770866226	-0.166368076284101	-0.171300434205726	-0.195861778653789	-0.21437150905482
KEGG_FATTY_ACID_METABOLISM	0.244205248556219	0.236537891237599	0.280335982464669	0.240013590476521	0.245424807999854	0.22859181760709	0.238246768213622	0.272306028194418	0.242929238536384	0.238585126779322	0.25756806454446	0.272283533296929	0.251596627009335	0.239715375650106	0.267871833259366	0.252628632171735	0.202900140370695	0.221313950466798	0.243727043798041	0.242909133130552	0.252947580454881	0.246747581106392	0.226003661458668	0.23373605952623	0.257138191664088	0.255693039923308	0.276225581715592	0.248410334168527	0.24651651576111	0.239771545634115	0.274017223964616	0.245410395060995	0.25203405625426	0.228789936000313	0.250633258740631	0.262901084051886	0.244327563230868	0.263602616987059	0.249079336749128	0.284134638978285	0.242737758360387	0.244338467252161	0.257617883918518	0.211823928038988	0.246863552503461	0.23409370718507	0.241287635036598	0.241524375271966	0.234479087433061
KEGG_STEROID_BIOSYNTHESIS	0.334214681645823	0.28822127095834	0.268895981565319	0.232541296616366	0.287799256366056	0.312330593240829	0.264722516383066	0.292342160063739	0.270046890111703	0.32419837875554	0.290802231107784	0.293665821186391	0.335195759722534	0.238193315237936	0.309687721409461	0.231939239732499	0.2529482472087	0.248938056698289	0.30633572349236	0.276148820994225	0.269574119288254	0.313440347463139	0.34453256175993	0.250693504571796	0.284758045657624	0.289001039705158	0.299841904781341	0.287642890782827	0.310017355518224	0.244597434055458	0.309277265148322	0.31656418031031	0.228539617742426	0.297300845116887	0.292354622211326	0.272821468400649	0.294293499727687	0.27128764473027	0.270693039588821	0.319054554724119	0.326862314207355	0.310277388851644	0.274808646768477	0.30125706993713	0.317834147412999	0.24265048256217	0.283333756917234	0.277551456231862	0.227927515208257
KEGG_PRIMARY_BILE_ACID_BIOSYNTHESIS	0.0697952621701644	0.0404925393661665	0.0590893142105108	0.0628956615057031	0.0897265401551212	0.0615075732312143	0.0503472243834713	0.0817717132106238	0.0590435213277059	0.070264170217527	0.0890302959748719	0.101582229991775	0.032340438341178	0.0875006481909009	0.0964520777646279	0.0317537111110146	0.0181911224882806	0.0455073731626055	0.0641218633063251	0.0610603797101505	0.0998592243058639	0.129060970696494	0.0699938310276849	0.112662438061583	0.111995543411409	0.044134573107904	0.110876559603092	0.0575233984288407	0.0902749012121528	0.129633872818287	0.0655907329277157	0.0726560545475789	0.0550374460895244	0.0698304531696056	0.0881530996241851	0.0613190064231924	0.063602893323818	0.123777711278614	0.0860891657218878	0.0509961995833867	0.0421056191883525	0.0660017212354908	0.125200348518263	0.0961766684084484	0.07624866647907	0.067627761214075	0.0903674985708279	0.0851375290009668	0.0479977996782511
KEGG_STEROID_HORMONE_BIOSYNTHESIS	-0.172347693123377	-0.131061163512633	-0.169419900945909	-0.155156524732729	-0.163764811583112	-0.170636486800381	-0.175138921419227	-0.160579215182952	-0.162496353319519	-0.106863218228753	-0.149836294576696	-0.153460312664062	-0.168754598683099	-0.15662717468969	-0.155618901683043	-0.197553117981759	-0.186304187693569	-0.173355653713982	-0.138864323667157	-0.170158004525598	-0.171212001038098	-0.142170343339482	-0.179833187424155	-0.160024816213738	-0.159856708005217	-0.186101532717435	-0.145224313109947	-0.145863373180056	-0.160560425856814	-0.160165102183204	-0.183742877947752	-0.13715325757457	-0.17002840449183	-0.18267777023654	-0.169980577958963	-0.173230553699688	-0.156541488623683	-0.148564278199352	-0.151780119147475	-0.16935828342124	-0.193437138375511	-0.154770239621866	-0.147847193603265	-0.12291236331594	-0.154884214193907	-0.148050201670929	-0.162092741164451	-0.180766070007662	-0.169063831462081
KEGG_OXIDATIVE_PHOSPHORYLATION	0.42576202223465	0.404155108537172	0.404304559164608	0.413884321517247	0.423237394597588	0.440982449414734	0.394085184417861	0.418050677962079	0.387036027031294	0.421283620458145	0.410729404366888	0.431054413429086	0.420760520978708	0.402191005168112	0.42738011929057	0.410129322610042	0.391777081159212	0.399864687291922	0.401312582771301	0.396750184388786	0.40746343484335	0.403389498936649	0.408275398741409	0.395380794824393	0.420617243672256	0.40910682658551	0.425979931154735	0.417818541165814	0.397291470689067	0.397109128704997	0.43751322739906	0.418789219689196	0.4198051158949	0.409270485092158	0.43596136881876	0.422952500894498	0.395538670913578	0.414715368722831	0.403396289703125	0.442455907754386	0.401974419244479	0.404463983772421	0.407960209161053	0.387480133640568	0.398765815580049	0.405992395749507	0.394823128127671	0.416215674848839	0.377798993671195
KEGG_PURINE_METABOLISM	0.240473860145018	0.221834999965071	0.238226933401165	0.225957110076163	0.242267045280654	0.244082662694356	0.234167753663805	0.235278791113397	0.216802008713268	0.225044807260887	0.225052380476235	0.222896512313913	0.249389435156222	0.243642427016955	0.255948831700972	0.236958088116941	0.234348864434312	0.226352865000474	0.243880037192995	0.236944309329638	0.208232575046879	0.235499071272534	0.226647841555084	0.237622896446762	0.233277683305439	0.246789131066862	0.244300235969653	0.243475596156647	0.235372815540319	0.228144373347981	0.24997952194614	0.235509563746454	0.237993934553767	0.237518687892975	0.234312447139453	0.234776287860694	0.229459758974313	0.226127852554813	0.238513322202011	0.23252193103299	0.241513527302743	0.230897617257889	0.225023464967385	0.218057661285332	0.246434524943594	0.225675677541078	0.235629914781653	0.236746094260264	0.234311115458095
KEGG_PYRIMIDINE_METABOLISM	0.317565265390837	0.300048867110949	0.304594449587752	0.291235987813575	0.331304719672725	0.31099639887251	0.29580892925055	0.310672769477657	0.296521922849319	0.31355259180396	0.300627257723919	0.299947074631936	0.329286455088495	0.335064360580677	0.33739270124269	0.318002020415304	0.306762581972082	0.321712842404873	0.313402385444668	0.311578039641617	0.286049399491805	0.307565696782134	0.306097232927267	0.305697998114307	0.307472016116531	0.337332876712861	0.327451073835459	0.309772749005924	0.326111789664987	0.284424984849488	0.332565009628831	0.325236266767946	0.340409901978093	0.327421279304996	0.326084714758993	0.319843612032908	0.312041203667283	0.317466337662731	0.305980156479572	0.316180356441049	0.321471744086296	0.321797256450669	0.301194477877406	0.309085868156661	0.312876598506921	0.313593661179418	0.298482916702372	0.304272697146195	0.317787672410796
KEGG_ALANINE_ASPARTATE_AND_GLUTAMATE_METABOLISM	0.24328690982149	0.187489448965568	0.228806215459025	0.218158327507036	0.210370160356168	0.197211941427551	0.183323662072743	0.203535620775762	0.2256013876827	0.198841372041101	0.231381047383776	0.20914243387262	0.184603364465055	0.184314146711249	0.212120213438074	0.214669251020382	0.184776121089523	0.180115244422086	0.203846603408203	0.222170480625718	0.215243558743553	0.210948270951008	0.21048491732372	0.208914927485508	0.213368458726301	0.224528529298862	0.210565946393646	0.237232395986129	0.21886137147306	0.224821134987244	0.188904314512356	0.172534497319611	0.222271349030729	0.197810721693116	0.220479674904135	0.200140767952807	0.190720906940819	0.231549911870299	0.214044689165481	0.208929181801337	0.228910482724508	0.243700009569599	0.206783809115318	0.220248270422794	0.207360142498618	0.197021505511573	0.210493682211925	0.197605984888541	0.209971196091807
KEGG_GLYCINE_SERINE_AND_THREONINE_METABOLISM	0.13988642301722	0.102790789101558	0.160602086146243	0.128094800849181	0.165196871519716	0.122913029651555	0.105503565434379	0.129427664859187	0.138262925874218	0.0944274845410989	0.152381394452283	0.172245106172663	0.164527870041099	0.116309141628021	0.165302868934298	0.132078833150623	0.106809984407355	0.145172777249001	0.0999150428140756	0.138890160618272	0.143981961936427	0.15379220978699	0.16943122552707	0.138081222285207	0.167790064548309	0.173707977684128	0.165340132188952	0.14857032242615	0.174131278140756	0.16858928960255	0.0934930905997034	0.12006226688409	0.123048780572573	0.0791185751182943	0.164843994220001	0.160595116363925	0.130950093727229	0.143638606865065	0.146552865049862	0.103444033468871	0.196845432573408	0.182605668637518	0.161681975850033	0.144077903697612	0.13659335998294	0.120845423220039	0.158527432563137	0.123778669004993	0.173579984178321
KEGG_CYSTEINE_AND_METHIONINE_METABOLISM	0.261478275956018	0.241849516558647	0.266258260576993	0.243287192073833	0.279504487416357	0.213978663936981	0.228142933339215	0.26082734054732	0.236250504344764	0.245853716805486	0.267563665038337	0.244887743396394	0.262429591356268	0.257436553357104	0.25038815101424	0.295191459944911	0.255940977234579	0.260494940273242	0.233035145331656	0.27643738979775	0.249979111796504	0.237670068516402	0.262746784566665	0.24618318783724	0.27861644930997	0.287716536630675	0.251647409402998	0.264324668137445	0.278487349970315	0.235194748041353	0.250682058504887	0.257490404386934	0.239906911748096	0.247875813956424	0.261424557239453	0.279516080950586	0.281362492478707	0.261410730288014	0.248550447263389	0.24733074489671	0.275651151325493	0.259296548762523	0.247093575179547	0.237345289492715	0.266800921480415	0.26738206654981	0.239555658807813	0.256423784782832	0.235777615136044
KEGG_VALINE_LEUCINE_AND_ISOLEUCINE_DEGRADATION	0.308618787017523	0.287611612255279	0.331982213124697	0.282786104069405	0.307939696468043	0.290349635634436	0.288767221926469	0.330223055818366	0.309005815963878	0.298159054143699	0.316250135539187	0.325201288231456	0.293354219420956	0.294040684748906	0.298054851564287	0.299155875796076	0.265226457470412	0.285273082578917	0.292415706558503	0.297709443222958	0.316917377975556	0.304799602831922	0.298318667759925	0.272785579680691	0.308018722200741	0.310023910265671	0.307318069316542	0.268235119117098	0.304307349637093	0.302877695962987	0.355726559835739	0.296216279845631	0.296953113734839	0.273334994487116	0.321259134768639	0.315375815681982	0.287733529620714	0.3299266495287	0.29776506719003	0.332104419687733	0.304049064812781	0.302635988204448	0.304795758003874	0.277944810953464	0.30153032696332	0.28750223334138	0.29296354694075	0.298579199858109	0.268299372433615
KEGG_VALINE_LEUCINE_AND_ISOLEUCINE_BIOSYNTHESIS	0.347243118318866	0.322512489005363	0.373221148906457	0.354738143625642	0.354499848331916	0.320372824282022	0.313378373607029	0.346230038832012	0.32765298707073	0.323283060982486	0.34099262751218	0.320104198165013	0.33427784189591	0.35899517007748	0.359498364054572	0.354641080573805	0.346224109472142	0.371536796465158	0.352744474056174	0.337544850017111	0.341261525210457	0.340900904532097	0.334166496471555	0.35371412704536	0.331536804040652	0.367242655316881	0.333077941902845	0.317822781499843	0.352902716531833	0.340902178528535	0.35630332273172	0.351889509251907	0.358610104327654	0.360254565108965	0.3489317542594	0.339664805313822	0.358449754149125	0.361417849214401	0.331700168881085	0.346190539664075	0.363648707391297	0.346860062243408	0.313604053387367	0.322923792709847	0.349400021847581	0.335507591237097	0.344061357934461	0.370130907178	0.29912203843759
KEGG_LYSINE_DEGRADATION	0.303499515373973	0.264253109096633	0.305168225541548	0.302598509998202	0.311323963524154	0.29975940394221	0.273023994164562	0.307468256804375	0.293527913986534	0.289919895279746	0.323647609551715	0.290588178519903	0.305681884035669	0.281087621166112	0.299143314018426	0.300085488630364	0.295612068233906	0.314463878211742	0.311490416118435	0.329641985770607	0.306049594514788	0.320438080270383	0.287971455813098	0.284304770882824	0.303669615126621	0.294977755797617	0.326600073240561	0.286012181097766	0.311084945093789	0.284374536353145	0.315931494541047	0.287875995724731	0.290018879399808	0.285638488816623	0.302200327973174	0.301643853435533	0.32138241986661	0.306468948074295	0.298862203245104	0.287304248398791	0.301065979577146	0.294937174556632	0.305527758889653	0.259119691485543	0.346838026427342	0.285430121906729	0.286149225877437	0.298011118845932	0.288105815036036
KEGG_ARGININE_AND_PROLINE_METABOLISM	0.218880401436319	0.209085813394776	0.258206897029776	0.229890367762891	0.260280485245687	0.239227192341927	0.211657672122025	0.253911639101602	0.230876428118678	0.232812721102682	0.245063456207895	0.274385516607289	0.257024083031436	0.245079693412071	0.265809618846902	0.219929112086848	0.224258519313277	0.231437310345026	0.213415399002193	0.240025054816347	0.241099726273228	0.233808303414734	0.218566862700537	0.234202588807724	0.23673507677166	0.261861278949364	0.284558671976006	0.265746777169995	0.244399022927599	0.252560853215733	0.228420268079115	0.228547187043	0.254834445832184	0.224804722754209	0.232007908949537	0.237330805142242	0.238862101660008	0.259458548977369	0.242773339328298	0.238274528440163	0.257100318901058	0.248267996178362	0.241658374721434	0.243993515316801	0.252405074452043	0.229435481854511	0.261469535161084	0.251563146252048	0.230346165006572
KEGG_HISTIDINE_METABOLISM	0.111009544619041	0.109570702965448	0.130539136562031	0.131973742605125	0.161196424804768	0.130878934397684	0.117032158238812	0.186235655673158	0.123891126542552	0.125559335299018	0.137304996574226	0.163263741718359	0.156587077638593	0.146022802969347	0.10685823535624	0.135232680220008	0.0863346444035194	0.139253097083839	0.135888049421491	0.104701857007626	0.187355962560646	0.166218415826089	0.117268798713653	0.156872344847278	0.204297231398257	0.137174256394749	0.189628783940102	0.183075201314775	0.188622018776038	0.13839309913084	0.138180502923378	0.149607966939285	0.098576008329473	0.0767692266720519	0.133659716582132	0.149252265366529	0.118288649665875	0.176834885694142	0.13390045919374	0.115820334729771	0.16748364923272	0.182908479957724	0.169628427032837	0.160531893616913	0.106296846126721	0.151125795309471	0.120180982013367	0.153140743016747	0.134994211111333
KEGG_TYROSINE_METABOLISM	0.115208225830297	0.129906357645469	0.135220252296655	0.116539345467693	0.163235608868082	0.148284522749952	0.109044567893249	0.154571581515291	0.0871118334005245	0.16584970433072	0.115723169515418	0.196319070290826	0.167358285155011	0.124488192328565	0.165087117569436	0.112421263885996	0.0713025411683114	0.100201666430656	0.147698911145999	0.117304367973505	0.128207861044791	0.13839978249357	0.105897588888147	0.121728389293002	0.16101549318405	0.137083643695206	0.119878220650454	0.17127938399674	0.13060141031707	0.117142593733294	0.125941453226357	0.152016313252096	0.091504601328802	0.104487139530187	0.130111111595487	0.129673303726614	0.127997978712986	0.140002428020505	0.0842749621195787	0.134819482447823	0.185284384665025	0.125844578304185	0.149161052810783	0.132313555641239	0.128160994552529	0.126810156976945	0.12887420883489	0.111330574517738	0.0931821926472122
KEGG_PHENYLALANINE_METABOLISM	0.106677645478258	0.176103878760535	0.173360306110071	0.125601238611064	0.195151452999254	0.150921527574538	0.174159420916704	0.197519580019281	0.164161761629969	0.195841214784256	0.130455914987805	0.238375694743083	0.209414608007808	0.148503453871809	0.174159490455041	0.147523773520164	0.138311146984364	0.15418877991969	0.173921860976228	0.141735527328008	0.210975878422448	0.180397462679495	0.159555804644066	0.199140167472652	0.207855104234669	0.175609731290659	0.156662482670401	0.194145025211468	0.193590813892721	0.136269051009531	0.1536381878255	0.181136524392506	0.122742213669608	0.134686655248192	0.180969253808573	0.177539079642891	0.158457898533155	0.211210935170633	0.161658898836123	0.169440936407597	0.249962487780735	0.212047031875501	0.202202223591472	0.209148981507969	0.130420856645028	0.1931837523026	0.181160949924152	0.116295608615794	0.175605155678155
KEGG_TRYPTOPHAN_METABOLISM	0.13709284189536	0.180894348674031	0.198632133627066	0.128652534938252	0.185881627281085	0.177214153861067	0.194933721560572	0.188114654144753	0.156227624414163	0.13913875002712	0.176362050750267	0.198892156100936	0.157874842645401	0.159515950910534	0.184215161964942	0.172172193222537	0.144884205528832	0.137363579632063	0.141722640977339	0.157023537827948	0.197351458773963	0.15086976299707	0.137219729476732	0.189137126362538	0.188556304763491	0.191202810171548	0.164447605792187	0.13627851584288	0.181506541539024	0.15343811723065	0.168685608534104	0.138939862429486	0.174037123594729	0.142267894745802	0.189540578031654	0.183482855113527	0.164480971210203	0.175368994524782	0.159709242311099	0.172694505065616	0.192889056858229	0.194415798252744	0.154611664582589	0.131048029189667	0.13743788470419	0.146031078325908	0.159822846937776	0.163599648836854	0.179453822124265
KEGG_BETA_ALANINE_METABOLISM	0.217535882745769	0.22358052509163	0.246783489572109	0.251981959766987	0.247175554473191	0.204373177122537	0.218981423042743	0.269991698524714	0.234306589906016	0.233883372641142	0.225878624161095	0.251851847429364	0.215386155215122	0.247904806576994	0.217908954142412	0.278299046182898	0.196294078783041	0.237229745792474	0.207070325726658	0.240254926907953	0.22389908142513	0.234434468727531	0.218276168793326	0.230388019539945	0.256944119672801	0.23133444256702	0.275893757331728	0.216642413886285	0.263337052669774	0.23840964646693	0.239438287895354	0.22456403566914	0.212263162817494	0.195984730064189	0.220628373799061	0.248394587705823	0.224108425444247	0.272280142381535	0.221635441213859	0.236119763660423	0.217181826061315	0.228266209301695	0.246648077258545	0.214592615070813	0.233269636158116	0.210231367020635	0.255312090656532	0.267493102432325	0.207794350533744
KEGG_TAURINE_AND_HYPOTAURINE_METABOLISM	0.0754715183318215	0.0924963268852488	0.064907038470879	0.0990640371261759	0.0940055508469024	0.0581579635134826	0.0732316817775358	0.12872922983892	0.0571776076223895	0.124302263407238	0.042101214653421	0.136100883312711	0.0642154870857992	0.118001481833711	0.0914122960657906	0.124506017170141	0.1138094493072	0.0212023148209644	0.0675194535414033	0.140582436257448	0.0336308625243829	0.0701500856733702	0.128286124640833	0.136395165718628	0.154100975605879	0.0456517202121508	0.112620608372184	0.0896597967830445	0.122435220768746	0.0407526788281939	0.0445409027324082	0.0788375032573552	0.0620152337447616	0.0388213269260755	0.0865880018864713	0.0319666458871023	0.0621225564498346	0.0975518625031109	0.0905085255342411	0.00659894197558107	0.0757289366672487	0.0547311134219548	0.120465571586688	0.0479445038412033	0.112329576788194	0.0521578127907757	0.144499192384309	0.0525670954969166	0.110971057659201
KEGG_SELENOAMINO_ACID_METABOLISM	0.284330261587275	0.274961848356712	0.286103408379004	0.270561067180506	0.299428302417505	0.264984100949697	0.265651776429339	0.287588869351907	0.246818569493221	0.27740983556148	0.295090563706689	0.28484792769751	0.299558480246255	0.252284266408333	0.290860542669069	0.303421906230994	0.250959249172627	0.288845828075398	0.279083380350049	0.285736856233174	0.288129291851319	0.279510936428721	0.260872510543319	0.26774395379431	0.297520292083285	0.302275676211269	0.274407366442579	0.285665438055786	0.283216148120677	0.273649733474317	0.293549490094821	0.285863046154079	0.256051218720843	0.286779183910552	0.278097119518431	0.272422416845213	0.29610774513887	0.267057062239505	0.263908213117165	0.252871268108822	0.301312290604137	0.282306481667244	0.265551412199856	0.264799824639553	0.272976753415165	0.265225014196753	0.250883391641336	0.308688686656055	0.260049816928579
KEGG_GLUTATHIONE_METABOLISM	0.269589340301382	0.278180648711292	0.280244983721264	0.255594878526879	0.275460332691391	0.254019770925565	0.257412076658812	0.263697405505241	0.249550160485284	0.264220663599375	0.270768387499885	0.308669568581168	0.323485911921669	0.278157493547411	0.299483122068741	0.279255336694215	0.27966738996956	0.278491744548352	0.252576439873354	0.256739101602923	0.255611943027869	0.284505284943427	0.277750512458197	0.2925933489744	0.279218768347623	0.297435297397957	0.292945700215966	0.31114559646151	0.271105335618503	0.256102015650316	0.274618763984428	0.273979989734053	0.288496747165545	0.266136048920013	0.304595685077286	0.28954194411619	0.295460612948842	0.273841192251549	0.292924723253659	0.279510398691894	0.306736243665448	0.271250214484655	0.291405779150687	0.283657941584377	0.307504503621692	0.266003895078731	0.285733524748798	0.2650374644906	0.277561946972774
KEGG_STARCH_AND_SUCROSE_METABOLISM	-0.0460819551369654	-0.0234412043842936	-0.0327558308524938	-0.0200157318341046	-0.00792562263429434	-0.0515194163328186	-0.0420395433799649	0.00340526861326984	-0.0146631707064529	0.0188127233541536	-0.0334672995445256	0.00992962433268166	-0.026253472985736	-0.00914246005304227	-0.0405666606072962	-0.0274939025025753	-0.041557822220897	-0.0112385933345875	-0.013690893777774	-0.00472890074597345	-0.0419423246646692	-0.0124321468809729	-0.0178734285325004	-0.00993459282432675	-0.0237556514764746	-0.0107859404113493	0.015771570092988	-0.0549729890097762	0.00132970815780495	-0.0226823381799312	-0.0301805985936885	0.00630213409457964	-0.01263764851119	-0.0353100661276255	-0.0223637911998038	-0.0218272308674081	-0.00267308627775068	-0.0130846631316261	-0.024505649691619	-0.0124003793289743	-0.0342539081044864	0.00312382341146896	0.00292559332152444	0.0279745805488959	-0.0160147981778215	-0.00357129407431871	-0.0091551372200332	-0.0267824576836164	-0.0365254171580984
KEGG_AMINO_SUGAR_AND_NUCLEOTIDE_SUGAR_METABOLISM	0.330038696418999	0.328965686555931	0.339397779578774	0.304290546431234	0.330559502347443	0.304519157665093	0.267279049919823	0.340538407775322	0.319182341781811	0.31821974956614	0.30207878514529	0.3135169262238	0.351640465309595	0.353724623970914	0.344055638557544	0.331633041642947	0.290238835456311	0.305224125882152	0.320212276165219	0.308636167888032	0.299671486875977	0.314559657418651	0.316973687335747	0.331630433198789	0.324234825935356	0.378967966151353	0.331603421952129	0.352071939383798	0.32603579823885	0.314494061324569	0.347688440184163	0.340079294807788	0.331132581896853	0.330587112771122	0.340712050234926	0.347958716691498	0.310096747078366	0.344602790739247	0.30044485944679	0.341065106941897	0.367603492498982	0.326426075580597	0.327867150074782	0.350723735304285	0.328312005677242	0.328073555523899	0.32232258489894	0.329058739865088	0.299854065682841
KEGG_GLYCOSAMINOGLYCAN_BIOSYNTHESIS_CHONDROITIN_SULFATE	0.229054444330745	0.26377740201239	0.278464390635201	0.271884074757847	0.21348100479624	0.270927931761307	0.260543709386628	0.217554175467569	0.257543059956427	0.27374148300843	0.261394022576074	0.218957905443921	0.243444913912161	0.241553728921968	0.267647039286119	0.227540428832975	0.264067384920058	0.272015314629641	0.2729012485003	0.277359430046725	0.266674306680225	0.247385376575063	0.272339123767924	0.290683846325523	0.235460476650731	0.274791144032226	0.231046749751605	0.245076171827116	0.238169468690617	0.270355214737557	0.234370554324496	0.234260747563781	0.265553581802203	0.285861310924747	0.273586285990714	0.219256906803364	0.272586155625832	0.267494450654627	0.321596849978979	0.23825811799683	0.279763359259146	0.268669534486086	0.273835939367077	0.308141566572463	0.250884674889277	0.221289664514653	0.30604660048058	0.257318735386919	0.278368046027678
KEGG_GLYCOSAMINOGLYCAN_BIOSYNTHESIS_HEPARAN_SULFATE	0.15215080123559	0.146648004828698	0.172180420024095	0.18322883817888	0.140389404887656	0.129781133422714	0.135198262002576	0.119650624140052	0.154796174094658	0.164555549995278	0.138962141995124	0.150276501219547	0.151693837522895	0.126688608478425	0.15121164788902	0.130194075590315	0.175644370083152	0.181112450085996	0.159264714583381	0.209700401272712	0.158441816198105	0.146353675021238	0.228253570324485	0.178544241925792	0.145107394774098	0.186003531227311	0.142839489197938	0.172136837427414	0.157812194694283	0.199505056776788	0.130513648197214	0.139961782782406	0.16136727771218	0.211098747792057	0.178914983130776	0.132891954667582	0.201875770716667	0.184576012534141	0.194532865012793	0.113157531709993	0.189896266347108	0.170338822798899	0.186632110377319	0.195144669048426	0.184775275988778	0.13592183968399	0.203177687523495	0.206368240708904	0.14858805084958
KEGG_INOSITOL_PHOSPHATE_METABOLISM	0.246088938342539	0.245306539333332	0.268236961757495	0.248954518586796	0.241383363395286	0.254508473186807	0.269098570113838	0.276796007538268	0.24218662852411	0.247953176523234	0.250396814576503	0.26249142847714	0.268380435385807	0.26645752821559	0.25332586257694	0.256879164860579	0.226937067087359	0.229371548526285	0.286822862386362	0.27154686144384	0.234986248587093	0.263871958102454	0.214385489516091	0.248234644173489	0.243668551153079	0.254598622981248	0.247321541401578	0.261211931132751	0.230804796308945	0.255461589185915	0.244434933883489	0.261157920095133	0.215468349669655	0.259904445040576	0.241945376892805	0.238002097927896	0.257741794436756	0.237766396723034	0.246201945990671	0.267310781197148	0.270005116244938	0.24067491022652	0.241969656794749	0.238801088255967	0.24039173286843	0.257838556591046	0.243801764097517	0.244359878910475	0.265838051931341
KEGG_PYRUVATE_METABOLISM	0.281896828471685	0.253055186920788	0.300165858563458	0.279594194147331	0.293194497387288	0.286747445704349	0.237581229110826	0.301020995244009	0.274146322426297	0.27704767269735	0.283254155289579	0.304177140360315	0.312509873568348	0.268163029806238	0.314500894604769	0.28809239335728	0.244639587081644	0.251578166857911	0.255591532539957	0.267506524146002	0.276247997526235	0.273229170239664	0.277560586436806	0.270690627623296	0.302087097995427	0.313039392914536	0.320212458366528	0.297091166234466	0.287618147363364	0.270851904042058	0.310090016260467	0.284262912309895	0.26917899189587	0.253528689627363	0.287598922262766	0.302023762837269	0.268020967309213	0.295400678259105	0.278620680065347	0.315133688301643	0.277815631488117	0.27975491516862	0.294054047122739	0.266231486336149	0.284561247107779	0.275290285019437	0.290511038323051	0.265376036090512	0.245959278093703
KEGG_GLYOXYLATE_AND_DICARBOXYLATE_METABOLISM	0.320578243182735	0.300552347708628	0.322960997612374	0.277510444757345	0.316415291628712	0.307458101598301	0.268126812151814	0.308932151103889	0.287912530772113	0.316975882002798	0.290023321808891	0.285083211724797	0.343563420065971	0.314336956956242	0.33412610635665	0.293540460468588	0.265609400902747	0.300005815210671	0.312601807175164	0.288393369726406	0.270679827687493	0.286987392162276	0.269928286882013	0.272989767640848	0.312199797233684	0.336239608617606	0.347569340049015	0.328935765041368	0.311075644267496	0.281352204309816	0.333507706599361	0.329738060453742	0.339616567162735	0.321545823398391	0.333746549327248	0.312400180535219	0.269392269888074	0.302357259751049	0.276278728156669	0.326502360318412	0.332614269689917	0.284317317311655	0.278142060787572	0.268053365602792	0.327194604978359	0.299181924517981	0.263510845109823	0.305247101363379	0.281110557330178
KEGG_PROPANOATE_METABOLISM	0.303234619104577	0.26649530897547	0.307117204875777	0.285025888192712	0.306076623630912	0.279203793446726	0.247086995896868	0.334827446094519	0.292880537082051	0.292977376327645	0.30543539373535	0.324752567546769	0.295244840961392	0.281744175260446	0.283599535765018	0.282598838104279	0.260902312781981	0.28240728186069	0.285391516775064	0.291672259452011	0.307922815971089	0.306085566857836	0.305749498163527	0.264977811097465	0.316256985019516	0.298276914684469	0.317489304678623	0.290745831191401	0.294296767422145	0.308202951762541	0.318007772618298	0.283398645633147	0.252429818868578	0.255812100599201	0.292046551484293	0.304498382703664	0.280182009057438	0.312510080541272	0.297488641101963	0.307201736886098	0.273933924529193	0.291099135382655	0.301088530289283	0.268657361920381	0.303564236427639	0.267110642428163	0.284439277338372	0.313104988761136	0.252077324327834
KEGG_BUTANOATE_METABOLISM	0.180692739868691	0.162425186279528	0.198245686734731	0.186072130696858	0.180152985376651	0.182752979103033	0.168680394255535	0.205424218835639	0.187563214187855	0.174469537534541	0.217449635191227	0.205325593082123	0.207887110358963	0.161364235046248	0.182726738900798	0.198604951719399	0.147177961061742	0.143843702715677	0.172204641817983	0.191162086674748	0.200902290793959	0.201080891790984	0.175773114470049	0.163541403247764	0.205068877740503	0.200715761708934	0.205550628778763	0.186848885114948	0.193115209532884	0.186681052494209	0.222101088983178	0.175089646021364	0.159074669728141	0.146360979576017	0.186459643712126	0.195896790866649	0.169160287123502	0.218421876331729	0.166802382654292	0.220871144153469	0.196553199466979	0.173584384059215	0.196644831290433	0.169408589790484	0.210128298105491	0.161488979476031	0.177552494295685	0.159588277224266	0.159318889130281
KEGG_ONE_CARBON_POOL_BY_FOLATE	0.3015803971381	0.234722832806492	0.308300650280185	0.281218170199736	0.266791143339591	0.234888050053931	0.23121298391176	0.304924260102867	0.247322978253248	0.286874175112237	0.313704591747491	0.245131910048182	0.272465646835395	0.283317425933908	0.267667754894462	0.280596738997144	0.248234751794772	0.268118775318786	0.262398176924092	0.265655387656184	0.217442671490191	0.304984768728128	0.265646403901572	0.234980376671119	0.260192027796601	0.270640596744814	0.311004574435375	0.304622739460669	0.275722675712256	0.283823422608992	0.288802190134054	0.281597363880909	0.271918233621734	0.295945174654554	0.308372337570439	0.302092264928417	0.259798482162731	0.280422694438844	0.275770083824484	0.26371667085779	0.280240657632927	0.264197708836493	0.276236917156457	0.221770908707467	0.302636414983199	0.283052237518425	0.217929451557707	0.274612113190401	0.26124922581123
KEGG_FOLATE_BIOSYNTHESIS	0.273198512584766	0.214942115257813	0.217906351339399	0.200736079169785	0.189817722390819	0.223235679893342	0.19562888648759	0.242350339001772	0.143134247058083	0.209018801167139	0.19381960444993	0.232116871229043	0.231082254678699	0.225460246576262	0.251963534985486	0.215565356117971	0.192967647677675	0.160869158904915	0.161509527837428	0.187754496758484	0.196617843346178	0.149355590051989	0.199532621157867	0.210038224324386	0.193446437874602	0.260246275623267	0.168303959818839	0.207800221665122	0.201452172807355	0.191654747969111	0.247700290657457	0.216979130038901	0.269620589543764	0.223348300576209	0.22460418245877	0.267522512171881	0.197193299078037	0.19917036938515	0.194694820152423	0.246300263235677	0.225907094425712	0.21877934097537	0.19518463134686	0.164640816012822	0.159190643637321	0.221284211316675	0.173514008144894	0.206442234498506	0.233120262031314
KEGG_RETINOL_METABOLISM	-0.140949758028083	-0.125317233862512	-0.142854798689369	-0.157116624268591	-0.12329662567657	-0.139320468501989	-0.145197407695989	-0.108065569933311	-0.136165729715461	-0.103236020525846	-0.138707015727582	-0.132337487349464	-0.137690094570695	-0.142985718239748	-0.12021980467775	-0.138474448821214	-0.151323717981455	-0.154467286687574	-0.130991371628973	-0.148622436730561	-0.139458060768542	-0.110653767262733	-0.173115618735628	-0.15126244110186	-0.145556827764347	-0.145028120055522	-0.0943948586024695	-0.129725983203745	-0.143812932300974	-0.153419124926315	-0.150122479136645	-0.108791684668127	-0.15365780460844	-0.161838017881545	-0.156253542290643	-0.131230643578139	-0.139494207867181	-0.129293829485454	-0.151728116091853	-0.15514106323595	-0.152281968385849	-0.149488444268878	-0.155622975426224	-0.108145195040267	-0.135970091438612	-0.128502886132286	-0.146758246394981	-0.157473730901298	-0.148886527104375
KEGG_PORPHYRIN_AND_CHLOROPHYLL_METABOLISM	0.067188297142968	0.0835480099242636	0.0445709278359133	0.0602822968268382	0.0702468319396445	0.0694995554274635	0.064963567038574	0.0766211388394711	0.0377075680525218	0.119165092079103	0.0618386211922661	0.0677667528162721	0.0799896320102337	0.0693018504224615	0.068766352686256	0.0559980392888841	0.0479704197536693	0.0654647105547468	0.0748846060669246	0.0743638850283293	0.0445116288361781	0.07476502109702	0.0610145024437557	0.0668407497666003	0.0666467183801185	0.065710165750837	0.0842005745926547	0.0349629268218721	0.0670664419913698	0.0317917714448646	0.0719208337759625	0.0871230263338247	0.0580283863414246	0.0421514507802681	0.0657824004664199	0.0656474179536296	0.0671691467343357	0.0804429410177431	0.0494118380386165	0.0782866640866661	0.046265171925316	0.087274075280717	0.0769066154923347	0.086471001596525	0.0698417361300938	0.0750959849421901	0.0725687495858747	0.0466763090789008	0.0365818813218812
KEGG_TERPENOID_BACKBONE_BIOSYNTHESIS	0.335045162144272	0.255248566487057	0.25719859498586	0.246414274541513	0.288684468868408	0.250451929402203	0.261028514077626	0.265022221740671	0.270307574974961	0.31492842904923	0.281504955900668	0.287616752539058	0.307909075931055	0.246656395164458	0.298062080175101	0.264494086869565	0.226096850166808	0.280682187030324	0.29177749535239	0.274040060153016	0.258772071913427	0.281529136509857	0.327834463196435	0.223367244822696	0.314919940341092	0.277188599683832	0.284160772110423	0.268976047056211	0.303335657539071	0.249460650520685	0.380761037437657	0.265693349045155	0.269738344294468	0.272085249150036	0.324013894333994	0.275553624826926	0.25326098111972	0.262419749065676	0.248152337271691	0.331704133295661	0.267407718848839	0.264320210071675	0.314800339850606	0.241115324047391	0.30863617913449	0.249840169330157	0.2599414924959	0.269731443776494	0.223384034158037
KEGG_LIMONENE_AND_PINENE_DEGRADATION	0.326496261623678	0.342402641020791	0.389495353105972	0.37373230255554	0.374248788221972	0.35467456458243	0.332733306968132	0.421262465446062	0.34757946299972	0.346003331920271	0.380229063019766	0.39914916253998	0.385261457643457	0.37893599559391	0.366292857082163	0.369899206941739	0.312557836047798	0.341258670334253	0.346520309418772	0.350699773334107	0.384319111742198	0.383739758280792	0.316301165422366	0.347592742969555	0.398098693235841	0.386056264122656	0.419720225190416	0.385679429453215	0.380738993800256	0.369130114649475	0.3920437537895	0.354205394106064	0.343815461772151	0.311277442386741	0.321887700023701	0.391394415411661	0.344082730916809	0.386071425057085	0.35272229827295	0.386124470341851	0.355564083664888	0.358608854471831	0.335452950488958	0.296221609417045	0.390778747826852	0.347916439417227	0.376610666990177	0.388347454177557	0.311912033852869
KEGG_NITROGEN_METABOLISM	0.0857087852655318	0.0356882947867229	0.0497107706289596	0.1148849409738	0.106221938501311	0.0803903687536806	0.0159065075382662	0.0911800766120262	0.062578918567918	0.118155114261875	0.12046030863524	0.119951564832171	0.0964896799824626	0.023282341922993	0.0875266757686547	0.0817920523894747	0.0613843159156191	0.0520848735715045	0.0337215678799569	0.106477098593712	0.042149672269201	0.117707128202999	0.0445717018059884	0.0679472122401217	0.149990078536053	0.0838521439814349	0.126949270276623	0.067946576325552	0.10980753920901	0.113158198548257	0.0805919521189621	0.0738254441340941	0.0609607654666129	0.0735918329570909	0.060047874367769	0.0807271447386964	0.0683376188533795	0.101082024428807	0.0810805366425203	0.0912963730317277	0.0659424957106392	0.0736049754932864	0.0984095380203454	0.0805357491000947	0.0822818233068604	0.0912919410952022	0.052671526987118	0.0861174030262781	0.0572329288485977
KEGG_SULFUR_METABOLISM	0.092236140979772	0.103026062994043	0.0581051861343972	0.104896759349902	0.0793420891635529	0.108736488108621	0.0955145602457917	0.107530835760737	0.0552462402070349	0.0621501757527874	0.0565465182958398	0.0652563820234795	0.0991052423035248	0.0632673322667012	0.0947758528263465	0.0658764868645147	0.0770306223231064	0.0465955900892481	0.092207250411359	0.05026982019666	0.102427916960604	0.0680549400259852	0.0663319901683285	0.125490041428217	0.0693777749390642	0.0694832874930872	0.123020483021595	0.0686156084439609	0.0475264885726632	0.072864579776554	0.0464520665753619	0.0766085139794849	0.0551633477854385	0.0716568259417362	0.113426673168645	0.118648264598063	0.0863475145769865	0.0773847315920366	0.0996091804225922	0.0623463462221989	0.0637022242287458	0.0481213814669485	0.101298598793743	0.150314164489063	0.113922005325826	0.0612189887183721	0.092873419780195	0.150147667443319	0.0939952720144164
KEGG_METABOLISM_OF_XENOBIOTICS_BY_CYTOCHROME_P450	-0.101855122345823	-0.0734106054882849	-0.0759278264743069	-0.102821751974922	-0.0984298371435352	-0.0957558424031108	-0.109372132034175	-0.0829716545971136	-0.108156651923047	-0.0427771192712115	-0.10776054491143	-0.0578097707590121	-0.0473990827028837	-0.100784032580774	-0.0702331304515337	-0.10249105171391	-0.120702194617597	-0.0885389450631153	-0.0640000741169341	-0.106795595104927	-0.0909802842238303	-0.0496698144261445	-0.0983879781166984	-0.0831702592113281	-0.0886457088833653	-0.0914433713197133	-0.073867343154471	-0.0618652145310859	-0.103082569413416	-0.122581094474778	-0.0910643393487025	-0.0532214346185534	-0.0907870342083837	-0.108790078132003	-0.0873538391074774	-0.0787609254376837	-0.0823047985910774	-0.0824932982691899	-0.0943767925268372	-0.0821297120327862	-0.0728659184836696	-0.0922571883841188	-0.0588530866539382	-0.0668544459917558	-0.0701469842151134	-0.0763325300907458	-0.0848602122499309	-0.124910393489125	-0.0962440105478608
KEGG_DRUG_METABOLISM_CYTOCHROME_P450	-0.105963371965961	-0.079725005438148	-0.0835418288765845	-0.101684895133908	-0.0894547548024072	-0.104805553009156	-0.111631321260292	-0.0979609676085701	-0.113996484874275	-0.0473108236512049	-0.097319766375997	-0.0429717861840549	-0.0624519228906914	-0.115281904211552	-0.0779914113958223	-0.104167546154766	-0.132229124250058	-0.0903209411791468	-0.0875278288324558	-0.104537781213527	-0.077507267545301	-0.0514964160510693	-0.0992325795744465	-0.085539420516115	-0.08721558047385	-0.0963353715807422	-0.0466963674732806	-0.0780140490074291	-0.104216520496243	-0.108732599551618	-0.107484865842081	-0.0673856763223531	-0.104504440486509	-0.114495659890114	-0.0903043211666884	-0.0881710785987162	-0.0828791273191161	-0.0931943826219999	-0.0964996136418537	-0.0918800945540691	-0.0724852117045816	-0.0950117997048412	-0.0595447280316528	-0.0733218347311211	-0.0719819013225856	-0.0887511371776823	-0.0732919838844485	-0.127295324009974	-0.0970700857379777
KEGG_DRUG_METABOLISM_OTHER_ENZYMES	-0.0257189548465154	0.00228463745859676	-0.0171040144555566	-0.0375614911878717	0.00169276383611207	-0.023905435654271	-0.0250452034928693	-0.0135400123511446	-0.0135554078278382	0.0232133224842539	-0.0133452336671868	-0.00475483962590918	-0.0205029051684301	-0.000793149396090388	-0.0140011274255666	-0.0210763468607552	-0.0284531665607133	-0.0218841245000058	-0.0142092760948791	-0.0102692421594396	-0.0278372778381393	-0.00245365193718718	-0.0250464126352683	-0.00977946989075294	-0.0269981437751841	-0.00231512635024875	0.0032374714155794	-0.0341835091658336	-0.00471842695753527	-0.0451948178617415	-0.0255417053694602	-0.00165287012459978	0.00758160861307247	-0.0269069057775224	-0.0213119996934831	-0.0304223868910409	-0.0115292548855479	-0.00876269391830392	-0.0258447981723158	-0.0213679520580682	-0.0238008726168075	0.0116479263290307	-0.0108194540596063	0.0257807143412492	-0.0368518952637017	-0.0129970427707543	-0.0093927234622833	-0.04771283163552	-0.0324188780101516
KEGG_BIOSYNTHESIS_OF_UNSATURATED_FATTY_ACIDS	0.3200946932485	0.269138238077864	0.302598773689835	0.294463114392819	0.276579005627024	0.273149723588293	0.230478311298884	0.378405422301616	0.291509706309939	0.310746071922524	0.332468915312182	0.275647948775687	0.301672027872165	0.280108565721721	0.29838190049284	0.300655985769431	0.224610910481761	0.285100908074221	0.339265133171916	0.308107060656199	0.314483455383637	0.308099798309022	0.321571943280594	0.28057910737924	0.33291502526538	0.294790523802156	0.374564463152334	0.290397781996797	0.343655704075123	0.315208958407204	0.294680297938257	0.321092424240509	0.258304229940406	0.296851797058862	0.341803079045014	0.338687938476349	0.293445845944287	0.363121921643977	0.290592539681951	0.313814437202524	0.276073111936296	0.244970023196744	0.357780384840582	0.297762850219632	0.303153274987052	0.276058241062206	0.322621987918102	0.289823206774062	0.295875712848338
KEGG_ABC_TRANSPORTERS	0.109215186507231	0.0877825714100738	0.0972867272265575	0.053878151639814	0.0952331199462962	0.0881932179058244	0.0812283565965464	0.0664172420538983	0.090632268392484	0.104260576391481	0.122932185540665	0.0564164152455667	0.0777624407258258	0.0643810697360631	0.0962111251642867	0.0639924158766687	0.0507040362191492	0.0625757979750986	0.0696650876917409	0.0800218043581421	0.109565241917184	0.0892823835082581	0.0976530036280228	0.098015707532112	0.118380601599116	0.0710070867337365	0.080498335440051	0.0711977049807347	0.070520031219409	0.11139265164989	0.0866829600657895	0.090651298250923	0.0383143001463579	0.0950959063125252	0.0560599737550578	0.0465693008092305	0.0695690025406841	0.0900587775802435	0.0768307440015964	0.125015309379642	0.100557030681096	0.0807764443698221	0.0866414868964468	0.0892487008056592	0.0641011810204261	0.0992565214317801	0.0698302875773539	0.0681227270270567	0.110997019178998
KEGG_RIBOSOME	0.557017242308814	0.542809697681317	0.539999672895145	0.543985692365465	0.547811777544788	0.547048228322219	0.543719975067749	0.543615132477381	0.532416595687594	0.538383484345927	0.539149033534909	0.551158077201134	0.533062470391006	0.539715635006788	0.53229357905479	0.545609313253399	0.543373039094571	0.541333222076895	0.530881782469206	0.548129687688382	0.531926350244253	0.544605180536369	0.535069138993863	0.537596129832852	0.545274479200997	0.534344087320209	0.547963160028529	0.527713940252009	0.536955214706758	0.550669178874714	0.545363836170794	0.539799687489044	0.544939819585357	0.548054504633112	0.538644347116828	0.554960571126807	0.538723127984998	0.529464856665335	0.545768655939627	0.536745483140566	0.524429823873037	0.539869348027077	0.536067643878973	0.516823134365676	0.546356490682984	0.540881955273177	0.536370688425109	0.547087828345724	0.537730927185058
KEGG_RNA_DEGRADATION	0.367135765750899	0.349276438702913	0.328856536462453	0.354266175229171	0.356043927615869	0.352278916153215	0.366094222780182	0.350693243949594	0.346517644270039	0.333645717718908	0.343614185403682	0.338372962117759	0.329991233836618	0.354458000767824	0.343212478785943	0.36102844768599	0.361947702885777	0.379108032533661	0.352151520270914	0.3506592921042	0.336212820658825	0.351821113845723	0.350878087087114	0.332254650060331	0.34019255248605	0.344483919898517	0.345380439700005	0.3264656128063	0.358162672546869	0.341978984099411	0.366370140324114	0.362035691554156	0.363503894416161	0.353249650320314	0.353505920111096	0.364164761947604	0.341917007501211	0.33357906989368	0.335447901387594	0.345636615112125	0.335278585717149	0.353305966971309	0.3387222948959	0.329158107365593	0.350828612942153	0.35288922977775	0.332144608089316	0.369300300963188	0.324200556083433
KEGG_RNA_POLYMERASE	0.378729904451571	0.347503264488114	0.344106540788661	0.35140983589778	0.391184499376672	0.381293092722361	0.330373675103812	0.363678757077817	0.34387539162897	0.355146448342358	0.341316038146192	0.349575864482816	0.379956699336132	0.381535767105045	0.371310763622091	0.365475010884159	0.357423320466014	0.387733340302256	0.362606211104703	0.401240009741462	0.362241439583767	0.366530019868833	0.364295982641236	0.354359483712029	0.353458544780149	0.381566500513295	0.39837440842571	0.376033518809782	0.380923800154894	0.363577957989509	0.369573413268249	0.37383128381164	0.365967969044429	0.382483163487692	0.385745486911416	0.38021386013903	0.366152679631178	0.370996851505894	0.357733765382816	0.351424970165757	0.367834494387697	0.360458656882568	0.359082268694716	0.360674909531054	0.387976292137842	0.355663491503781	0.359592857684894	0.39025392335249	0.334522033550695
KEGG_DNA_REPLICATION	0.370805940371868	0.340461931333837	0.342295755597867	0.358982767940129	0.38865329752431	0.340774854245121	0.36359557630294	0.355320097640229	0.298965604567815	0.330263199282265	0.335206360313949	0.329073989636264	0.387281705516338	0.397830422106619	0.385312095185271	0.380094429051071	0.353010934931857	0.403604890792749	0.371626696697559	0.343354139335248	0.316603444333262	0.336214583770676	0.342515247182554	0.323777271483069	0.33664765905173	0.386785800581999	0.361131535996966	0.357713071800465	0.366768101054158	0.28330290503658	0.404173976845291	0.382528280375772	0.420376288049418	0.364361025403335	0.385122214669513	0.379583838864416	0.353986353913597	0.33691836236878	0.360935180073316	0.342316209651218	0.373645726019916	0.371989274256519	0.374165135327415	0.314875715564593	0.399500698286349	0.365788586031055	0.298543698280723	0.344584297526092	0.350420754500296
KEGG_SPLICEOSOME	0.443476696501788	0.433684209975071	0.421185518436879	0.449632623840586	0.451251162914835	0.430243630146965	0.444645007284835	0.42487134064798	0.42381354325364	0.422075780008344	0.426481934036436	0.435052726903452	0.419563493796172	0.442073722780034	0.422295292516657	0.443963162766826	0.449925862856629	0.456948803789337	0.432817073871243	0.441367883274549	0.425580418508684	0.431766900639938	0.436966952654717	0.421686613882487	0.426689637984098	0.427602095642362	0.447971256662261	0.411799072681689	0.446199691418596	0.420556586754945	0.439612645821356	0.434440038233333	0.450273755632949	0.424595599919412	0.453240718599044	0.452752201342297	0.438275469555118	0.432214425903853	0.419651249672276	0.429059152361272	0.419687717153294	0.433520667156085	0.427496273092389	0.411040569406859	0.450668241274784	0.448641398678575	0.425136508307065	0.450588278998084	0.420047535611241
KEGG_PROTEASOME	0.435104531893029	0.43961240235149	0.436997980359924	0.419205056082688	0.46060195627824	0.433374660963701	0.432571550995762	0.443905590052311	0.449125821267387	0.427659702366709	0.444008702525543	0.431866950538322	0.432277127081021	0.446660382584895	0.426339659907297	0.457876741666226	0.428928203066182	0.436122194814593	0.433986915994454	0.42051828741614	0.437924801086739	0.41434354866909	0.436208464970413	0.45092217593841	0.444935535222441	0.4526778296203	0.422257556157174	0.408473716488111	0.44760775916079	0.392900643735916	0.443793981062852	0.444617288864923	0.467786764466006	0.4371172506487	0.464711793455569	0.461120695106482	0.423109023192356	0.445890779589802	0.415418749584129	0.469510044018006	0.422621185049255	0.440437967741447	0.411136084160121	0.426103424059708	0.402107766496392	0.437316838204198	0.428591060562212	0.405425712401797	0.428500535513538
KEGG_PROTEIN_EXPORT	0.456178419156689	0.454988921788602	0.443297759509492	0.453191559192545	0.451160375446799	0.451158058644052	0.427815895153473	0.452137039378132	0.454360197161856	0.449572688465764	0.454285691278689	0.467028128372495	0.425137084774656	0.441322872758451	0.430720665605276	0.437491753062509	0.428852084596356	0.45747225544569	0.443048581990384	0.440632501111359	0.449977882131239	0.443073391792503	0.456033425353273	0.442025847465201	0.454515448674125	0.434709437445018	0.447043217510909	0.409953416749962	0.449131260064477	0.440459857036289	0.461016241170395	0.456028167005548	0.441091370396002	0.448201456233417	0.467006779439187	0.456310783615468	0.447880951151859	0.442904270053663	0.4497158004242	0.462923703499613	0.407624182926552	0.446366894450211	0.439514061677558	0.452429367652989	0.415863597878202	0.429521149143373	0.431641960474592	0.456733683451061	0.422993211186698
KEGG_PPAR_SIGNALING_PATHWAY	0.152503431058769	0.12040940053999	0.205912947181663	0.151778222096492	0.161898726033193	0.139250228442256	0.129022245850066	0.149081185923223	0.152844845260873	0.174720521752208	0.167927215859035	0.184094266958969	0.149040982245903	0.13048411063618	0.20814705463308	0.142986260021737	0.150848659133805	0.140805408255634	0.131698409905039	0.149986823372545	0.155272630912949	0.148214050054179	0.152348964948085	0.16068805416133	0.174841347408413	0.167910196350628	0.155564362075984	0.142936189936845	0.173186310058103	0.185770576472008	0.138094159141214	0.136909536057001	0.164498155496958	0.121442026050958	0.166704594800022	0.15185319401807	0.183204659531508	0.178201312534868	0.20238551550121	0.164120169604632	0.15923544803077	0.16226106112485	0.180204827023768	0.167678687150461	0.125828118658259	0.146385044114288	0.187730043142297	0.149943554697951	0.195483799203323
KEGG_BASE_EXCISION_REPAIR	0.373738848689066	0.335926756299527	0.338174222850188	0.342371030320754	0.372795119132764	0.345256714449152	0.361361766289186	0.345874835492276	0.313356260349369	0.351974219678679	0.339642036006077	0.33921173384484	0.377578444271103	0.363926497151297	0.369454135015653	0.352818157844932	0.351526749282845	0.350686704336042	0.362312733663822	0.34322456121513	0.329158961988828	0.332392845979178	0.320977682919609	0.33287174849268	0.342066298277386	0.35740621515823	0.380025476079244	0.367004395188505	0.343464452660075	0.298089578145221	0.368093454404031	0.359755269300457	0.383463636608441	0.357565633333596	0.3607141881385	0.36759310102827	0.340474047151435	0.353373158536231	0.315408372265237	0.346185763677304	0.360279742064232	0.344800247507516	0.354293061061757	0.318865294797683	0.385009410251212	0.359717785677283	0.31938292660804	0.334768438246667	0.340482618827499
KEGG_NUCLEOTIDE_EXCISION_REPAIR	0.349094969747661	0.313451423355341	0.309767755700162	0.318503923001347	0.34106216256159	0.321115060240629	0.323550631027048	0.32995685450232	0.318205897431553	0.329527093730161	0.314834941896616	0.323659316566022	0.335149333060412	0.349357915105532	0.32652143383922	0.336070384138193	0.316853229061659	0.337346278540665	0.335332062951085	0.31825661187412	0.304430421641181	0.318352673207903	0.3171582172951	0.293127953522319	0.326647667579013	0.331449039585146	0.337290421258381	0.338148537573384	0.32291557672647	0.306821679012325	0.355333772731498	0.34558512625432	0.358947890753161	0.336172090535587	0.338897747613109	0.3421974775701	0.320839232492252	0.31443926101754	0.318845606251653	0.334667967243412	0.318127339290255	0.336665470330088	0.329679168387328	0.312665385293946	0.352798206324664	0.341915214032899	0.30255160972127	0.321835495754765	0.30685519610308
KEGG_MISMATCH_REPAIR	0.366083052203283	0.318975440196724	0.323726893333656	0.35405647763881	0.372898958721533	0.319139930006477	0.337881313565583	0.33142386081302	0.307982629807464	0.319609798944948	0.325459553734428	0.310356088300852	0.346341335605022	0.372773125709937	0.35532666794798	0.356924930719238	0.334890269339682	0.373688519941784	0.364279220413219	0.319434084738706	0.325978172097196	0.326119248085781	0.33095016933837	0.315888323358309	0.334348334040159	0.375747016941541	0.32641470693391	0.341402128279117	0.354924884410798	0.27739481532768	0.401387079786499	0.354797800774229	0.375605238579426	0.348011538021626	0.357891006148949	0.362309111941379	0.342157528903311	0.326307965864982	0.344064317471346	0.330053881317607	0.347627902924346	0.361122919210945	0.356032001646668	0.314991049351467	0.376833248860173	0.362355925105854	0.298169362546722	0.354250491689071	0.314680953822341
KEGG_HOMOLOGOUS_RECOMBINATION	0.263603550592803	0.195071318258509	0.201344891220803	0.222204647076292	0.231446420603811	0.236310507301917	0.210907052894337	0.220401144925489	0.186600547699749	0.195687194955577	0.216232274009714	0.198826766387347	0.247896503365278	0.237981550717275	0.23905054615919	0.236421485460857	0.213229624411335	0.268732811906772	0.235537861737478	0.216950024277706	0.188645393882856	0.207998343377132	0.210577003554199	0.183936943216358	0.193825388063741	0.231962793060369	0.232487023121813	0.231288769644148	0.221226806674179	0.165448008600591	0.289654134394221	0.231275275032445	0.275148506812803	0.232652016435221	0.235905716993481	0.232767529203203	0.207197610142014	0.183971142790348	0.213159018573646	0.217313804746659	0.225809894122384	0.237340716902574	0.225178328413626	0.18246109090525	0.245268253154042	0.243431270048663	0.169508752073448	0.224014226628973	0.195488645556984
KEGG_MAPK_SIGNALING_PATHWAY	0.175988926579055	0.213062444827145	0.210996501926633	0.186337756808978	0.182226833153734	0.184400583070593	0.221765078580265	0.185192801109849	0.199528089511991	0.203235295212526	0.182754603353296	0.202368653448562	0.177161560575413	0.20202423732762	0.191097986093687	0.193735452545706	0.2121132801772	0.177632753821497	0.205227917040724	0.196821625696838	0.193702611177227	0.183275085020034	0.181791942887253	0.206600980193979	0.189136800523069	0.19670768839819	0.159264434000492	0.188545731075241	0.183073461808849	0.194115600552167	0.173893804347982	0.190652340183781	0.200431234149656	0.201147838782658	0.183866562508628	0.182133423725398	0.203716974684603	0.178174244501225	0.203653204103488	0.200403225011865	0.205381917246048	0.204777417215452	0.170681617578777	0.187932551791633	0.181211320928509	0.194823965782755	0.199001845765409	0.176739104431711	0.206129531247494
KEGG_ERBB_SIGNALING_PATHWAY	0.261669620395451	0.269375975443775	0.276747614688071	0.245622066272574	0.249797886366887	0.243386612636049	0.259610973376735	0.269262626427853	0.282005425302661	0.261820832581484	0.265440261956022	0.265474132172564	0.240098821595433	0.252635595974937	0.240928371881024	0.264246449794484	0.268236497081511	0.266066054042818	0.273910128347586	0.261782682555042	0.267956924294356	0.268714327376676	0.267472494275294	0.254414433120855	0.253205244797207	0.251172115770197	0.235105969700936	0.262756717982111	0.239655968521993	0.271297037526305	0.24369247757829	0.263921955761667	0.246429061853079	0.251911046827155	0.260316358817594	0.239958206012349	0.267896409626955	0.238820743669905	0.265571538356108	0.258296860055177	0.260826315067776	0.257075212039927	0.250623263182622	0.257259959670021	0.260758981849581	0.260034140626841	0.260077255879014	0.258676110868876	0.270250664451952
KEGG_CALCIUM_SIGNALING_PATHWAY	0.0393848905067215	0.0753611256226364	0.0682940596721455	0.0561713008549942	0.0432373621792794	0.0421308433783151	0.082885720538051	0.0554666321573479	0.0687336312603258	0.0649029839644648	0.0579728286223077	0.0803875296684067	0.0652416782495447	0.0809055889351954	0.0760670208751179	0.0553643768082727	0.069503706428534	0.0517925730925908	0.0698414720523757	0.0619826962303472	0.0556796499520968	0.056948030810119	0.0677341300659635	0.087803612412686	0.047351845811536	0.0653201553250907	0.0390227232571618	0.0724749841940228	0.0461384882875354	0.0719782639706976	0.0475428848999633	0.0568788929231934	0.0735028578881457	0.05917047429651	0.058450318052144	0.0436707420192784	0.0666057979545428	0.0364387436796877	0.088099632716033	0.0558596775672374	0.073823233902035	0.0656892056661054	0.057649626740738	0.0729270409540807	0.053402637626969	0.0450971128458493	0.0738598597839189	0.0585550976252061	0.0904316906505247
KEGG_CYTOKINE_CYTOKINE_RECEPTOR_INTERACTION	0.01999568701123	0.159744074119337	0.0850966409432506	-0.0137695480489551	0.0609425120812219	0.0260394031057699	0.145086916443639	0.0566598812131057	0.0828640795314542	0.0418948747419797	0.0450562910050737	0.0833680011235702	0.00630369975471888	0.101515688600318	0.050710226293831	0.0810451503822066	0.0859562440872708	0.0181279939155645	0.0137037611703988	0.00345077184094175	0.0824703391949621	-0.0118983742036009	0.0249999729657499	0.126904310145581	0.0564309349397867	0.0887075293207551	-0.047572116582911	-0.00534143583541139	0.0676481938840328	0.0399441929799645	0.0135854053133649	0.0563356216571728	0.111254695011559	0.0591988495622436	0.0555991906354914	0.0791417893144246	0.0649348562665477	0.0510378970256625	0.067797593632599	0.0807952787270431	0.0919768466009488	0.101657767346912	0.015003278770734	0.049566753811498	-0.0155711270522073	0.0716926920453901	0.0696726223942983	-0.00866740774257534	0.111447839722681
KEGG_CHEMOKINE_SIGNALING_PATHWAY	0.195917999412979	0.282332784861227	0.248744782928333	0.139148088759923	0.221862587539361	0.18156181076743	0.2813527930982	0.218179465058681	0.220381099978088	0.192758443902213	0.199626063218326	0.219550201375293	0.179642903832889	0.249093577524867	0.189468444029717	0.251532986428487	0.223464352686873	0.188391947019358	0.191917170621808	0.179677385313899	0.2270428284822	0.157066410200712	0.181250636740391	0.255836779952474	0.207575893627189	0.244163959850375	0.138231024748485	0.161081766378889	0.201493233134724	0.176897927994634	0.179212544003104	0.213888027938102	0.224248322710079	0.216388792391007	0.216016442734093	0.238846017958522	0.232793331131657	0.209027378741418	0.188131698911986	0.235859073115332	0.24127714134418	0.232467540416164	0.163877453638322	0.177436726080362	0.14449693158693	0.228430446051662	0.209527361321036	0.159433803736447	0.255555073239032
KEGG_PHOSPHATIDYLINOSITOL_SIGNALING_SYSTEM	0.204768454675726	0.23669942575337	0.226307312594696	0.201922244882819	0.200408781337378	0.19901231925109	0.253419861257103	0.222969668042949	0.207678406929513	0.232593779291582	0.20841692280519	0.236465405604203	0.232834989492544	0.229140183605571	0.213969465967364	0.219993055047174	0.189882119500246	0.203987142766139	0.234688426279755	0.226620302336606	0.207143325004019	0.215916328131706	0.184259007090709	0.225770972550734	0.211654970596839	0.2187071244152	0.202134685280276	0.219392223738488	0.191278857895011	0.21328627934205	0.202090638023749	0.223072890027346	0.190597269546434	0.22307975355162	0.199822334565499	0.19524950111232	0.227898048242831	0.204894279356505	0.207151305408323	0.23081834665949	0.240079753485298	0.209690984087675	0.200883254289591	0.204540402345241	0.206676884684538	0.211102484219905	0.208744458092782	0.201976402385385	0.232683768153341
KEGG_NEUROACTIVE_LIGAND_RECEPTOR_INTERACTION	-0.148907321548339	-0.105552707797855	-0.130415839870888	-0.128429714741148	-0.136102058237599	-0.143766210886122	-0.0866371491302211	-0.145597407481317	-0.10066250782134	-0.121971470725543	-0.132915118886042	-0.120789445046126	-0.145087497672032	-0.107169923727098	-0.12156068796365	-0.133605453438302	-0.0777210088493947	-0.125146250246054	-0.129102179687943	-0.135018683736882	-0.126729468002092	-0.149614683330336	-0.106349477875735	-0.102522242541013	-0.130825648667905	-0.124328742504555	-0.161245796700723	-0.129609461490971	-0.120213607198907	-0.106995392828473	-0.151914373877729	-0.139875371759523	-0.107001153354502	-0.126224724826728	-0.119782743830692	-0.140937400074162	-0.117088465778687	-0.136003258350074	-0.0812618545233954	-0.139353843280878	-0.113239189894647	-0.108975815419374	-0.142803709369604	-0.113083620232184	-0.137782186611785	-0.13103480194678	-0.0962348373739051	-0.132522905274677	-0.0919319066787719
KEGG_CELL_CYCLE	0.330836614635188	0.32085357346443	0.323670724361957	0.316201697602559	0.33973878040296	0.301399651883359	0.330972968742245	0.323634701959142	0.293257675678665	0.311073444185146	0.311704742534996	0.319415699678406	0.325936827120714	0.355234255300773	0.339414322105802	0.349209366134619	0.343192559476953	0.368461587184757	0.321160418190222	0.342037682099352	0.279206495863023	0.313051280833667	0.311565761617544	0.303029001195069	0.307460473563558	0.336467517705582	0.314417415772787	0.298091374575464	0.345772274333873	0.284925439207279	0.346746681157494	0.340264167877063	0.368857830940958	0.337852124092538	0.347921468844356	0.338665184229243	0.349368905599371	0.302502856211141	0.327988323434209	0.326435825712771	0.331985203883473	0.328270072095917	0.321748726823217	0.303513183924736	0.365206860940629	0.341905175486557	0.308815076969885	0.32078947109926	0.332763241399979
KEGG_OOCYTE_MEIOSIS	0.248426937378105	0.262695125675176	0.278365313591682	0.252090864847369	0.257777927643967	0.241568695552379	0.275745329337795	0.265549222038749	0.251434646103102	0.267619667318051	0.258207373863793	0.267510444266239	0.275931276295782	0.28029534192084	0.276211538974705	0.26938373782214	0.254558911313878	0.275511401940182	0.279447120224135	0.278475591242916	0.233683906310864	0.256991140918134	0.258343704453504	0.24680006377627	0.246192824679134	0.268230551977581	0.247693233184783	0.261263817103629	0.262344019698534	0.235128326327215	0.280163415680797	0.266492620122439	0.284982966227479	0.272105112462286	0.265761838399356	0.25980659638722	0.27852101547298	0.242725957940152	0.254687127874253	0.273551243454618	0.269336807324286	0.263762818775904	0.248377576578462	0.24696883929416	0.279466402168847	0.266027214251025	0.246591656527366	0.248763909192557	0.271736559486504
KEGG_P53_SIGNALING_PATHWAY	0.272754835664923	0.319867852677843	0.282946064183	0.261293198807328	0.28957938842247	0.283232179260241	0.299588547585201	0.268181788576459	0.278452501119798	0.306040695414336	0.288431365566649	0.28004312238278	0.268612811507504	0.297396424008054	0.279491598257974	0.295055929816251	0.305844181905026	0.281441689399232	0.284380363976967	0.268530777432007	0.239030117976278	0.27509875968897	0.267921200363325	0.262501112288669	0.282885667852682	0.266169138399325	0.263189417718148	0.254684348893977	0.288045637328579	0.285940372057376	0.266982777208833	0.287847177968993	0.301437697224228	0.281102947887379	0.277082371648121	0.283699180105373	0.275861846652158	0.264423941935306	0.290104888874499	0.293983562677815	0.273401081551042	0.277967598947922	0.259510583648784	0.296570078460245	0.295357999447629	0.293688955659262	0.280244107620876	0.266276135854742	0.316591576680692
KEGG_UBIQUITIN_MEDIATED_PROTEOLYSIS	0.330761976010799	0.335003734529372	0.331712060652266	0.316849282348938	0.331794553441735	0.321269629196937	0.336173583651486	0.340869184593812	0.334100125774264	0.331206531940577	0.336681721385103	0.318075019126407	0.320642339532849	0.334257777904661	0.322329738253814	0.340002657770476	0.33305545791296	0.332706456855061	0.331475336079705	0.333748072968173	0.334621815060615	0.333621767201231	0.331263677450379	0.322861328545933	0.326783240920263	0.32255373455867	0.311780887640682	0.322120481469369	0.330194320631308	0.325442048182376	0.339285304612903	0.333991066559658	0.329138604381091	0.325493820979437	0.335668568931804	0.332400585340069	0.34257371831907	0.323523222572386	0.324078794794399	0.346392544769151	0.319264496978414	0.336150845384394	0.326604645779854	0.316428973042111	0.329923455162001	0.331312474642756	0.328356139597248	0.327649200869171	0.333491855004073
KEGG_REGULATION_OF_AUTOPHAGY	0.0813285337411554	0.0788790033836609	0.0853789518673177	0.0756673902630967	0.0871994026168675	0.0794499103591519	0.0774453695681703	0.0920513945657412	0.0926477974141253	0.0949473473852398	0.0834745854135101	0.0834637037446974	0.0615081140233446	0.0971441847385137	0.0678434713295121	0.0885547402916951	0.0807377099378161	0.0808667263176144	0.0791513098735421	0.0880862458314631	0.0918370494598694	0.0776277205863039	0.0945189586243736	0.0785802637057425	0.0904857816905199	0.0755787319706674	0.075342728772579	0.0646723522356338	0.0948892532652391	0.088471730856255	0.0701215112649903	0.0725749587815777	0.0837279004305852	0.0707868725435633	0.0939223930833231	0.0775381483901756	0.0659886883117362	0.0726593370692939	0.0739086489813499	0.118478414350472	0.0706008800817218	0.089608835067641	0.0831480581500137	0.0899521864201317	0.0715322926483707	0.0896334040875027	0.0692860231463663	0.0949057024482594	0.0590014319967018
KEGG_ENDOCYTOSIS	0.275178527857327	0.293372105077046	0.311985243177315	0.27243586444368	0.286194191170866	0.284893715938644	0.292373669090183	0.29030648855813	0.304755572952545	0.299207000918117	0.287613043278997	0.295881487434594	0.282490924768802	0.29723077569748	0.288240730413808	0.2883543900369	0.298126956854332	0.282388386548007	0.298420140846897	0.28866242913323	0.296123398084332	0.287606512499876	0.282582479880889	0.301443492450124	0.295087407673045	0.303763164753386	0.261115979232104	0.300653108606207	0.275447819225771	0.295506987352185	0.269095309492315	0.297557524364385	0.277767086717411	0.295793032037779	0.282098759714213	0.275041905992092	0.296916643442547	0.281785004211754	0.287083805447358	0.307177971027675	0.30837984182827	0.289818655820149	0.279346857671114	0.296017099696011	0.281374300547882	0.294179987562521	0.298776732251455	0.287664816907239	0.304438378381684
KEGG_PEROXISOME	0.274389543359905	0.239410358947862	0.273226744814965	0.240345220832861	0.266631075199327	0.244813550868022	0.233762852659934	0.267591797774491	0.260260197796127	0.25338789293622	0.262405319795685	0.267138189928607	0.253615585324459	0.248002429368028	0.258058291968387	0.256119796298295	0.221674322731078	0.22577267954259	0.254241035594105	0.242879313753768	0.274812463417188	0.272819585893449	0.245727853980263	0.259245658782079	0.288552889085417	0.269871559245203	0.280593694470199	0.272553063154153	0.270302854746191	0.267521214028692	0.280274704912584	0.254273399878312	0.25850988442725	0.248026044848689	0.269194210548266	0.260748063029539	0.248392553946256	0.289248121587735	0.24069673587061	0.279448578252585	0.255579371134393	0.259274850844529	0.274241525211224	0.256813458535696	0.257548010581064	0.255447192031167	0.257448673452213	0.258762937849135	0.240728998271412
KEGG_MTOR_SIGNALING_PATHWAY	0.259266300918559	0.275932265722574	0.281314455242671	0.26381042785482	0.275159870113086	0.25483866952825	0.291308541786595	0.286391056354134	0.293772570463391	0.280625177442104	0.285758074070717	0.280739343480062	0.264886072868731	0.273865479385737	0.265980315817244	0.273913567005231	0.273493389473932	0.276623096193492	0.279697831282196	0.286396371254761	0.259653917264416	0.273621217234554	0.265875781730004	0.270274028070637	0.283031636523484	0.272824330437128	0.259010132561666	0.267029864472203	0.265530317670794	0.278127698082387	0.273692645938572	0.294394088761796	0.272387235062019	0.286537806881863	0.273666054139489	0.263986572347287	0.285890614441753	0.260816885427349	0.280256503045404	0.285448836722256	0.28885667831023	0.280546123704878	0.283764940144087	0.273617121036441	0.277464182811054	0.273998441212881	0.270975390052478	0.27110957930211	0.272278847794123
KEGG_APOPTOSIS	0.232227612621584	0.308384340454827	0.272350239271931	0.22958640873337	0.249926972438578	0.229362157193544	0.325956609821346	0.249799438918248	0.271712689460049	0.266510892966748	0.274640261073763	0.262179134271762	0.238218672683853	0.281924392883848	0.25423837247007	0.269487888991788	0.248613858406133	0.233946684208608	0.263642242859735	0.259651379449086	0.278612864787224	0.250707464985185	0.261434939310584	0.294236804663811	0.248860671377981	0.26498592243482	0.224562733690821	0.231816748753978	0.249912069217425	0.253908214072199	0.259240934743419	0.269230367988745	0.279075826750347	0.270076770472414	0.259321170078496	0.267742418124805	0.273888825908356	0.263281395207989	0.251238518856237	0.285982095160512	0.273794797256929	0.286234311443435	0.247399057743499	0.278235017100945	0.229264808686253	0.26724052996405	0.259631207297299	0.216627942655494	0.290907263785744
KEGG_VASCULAR_SMOOTH_MUSCLE_CONTRACTION	0.123770035609588	0.170408740467092	0.178888349477883	0.143302425265099	0.143381255576096	0.12372229968776	0.188945840344904	0.153620538777532	0.168281357315415	0.18421552490403	0.147582991538401	0.171926724985997	0.158281468010906	0.158142231295467	0.176440590748264	0.166298429453246	0.169953209595034	0.162635807827322	0.16340226542862	0.137511167651616	0.167003448491913	0.153149815869402	0.155583405311247	0.191461470559655	0.15802857309379	0.146970202340015	0.129851659907585	0.155223057292943	0.160311900506862	0.173138577014192	0.14784196768913	0.156649464096534	0.164309637203595	0.149595206101579	0.143269307660599	0.131783164780048	0.172130652154084	0.14219270350001	0.19616989942573	0.14693639429418	0.156656825838238	0.16044809609935	0.137969597872617	0.15005421996775	0.149853148612999	0.149821700610043	0.168403650946587	0.156911950814551	0.186663958294374
KEGG_WNT_SIGNALING_PATHWAY	0.199642667953107	0.203697226063484	0.226350244805614	0.208139600909017	0.196832341524502	0.197007142897294	0.223198817741182	0.205305565001395	0.218701842261921	0.215624734563996	0.219237626644275	0.23642862212241	0.205921994392263	0.195419801077489	0.202731994948579	0.212558488234096	0.236005809312364	0.226784886944303	0.225974707068582	0.229144750450557	0.220293934071357	0.200041569043379	0.21093300472169	0.220036451618374	0.203618682670276	0.2153048196962	0.193071595029665	0.212971689191268	0.211733314688762	0.218714313403147	0.191663618395582	0.210092372148684	0.22700802231086	0.224268455012965	0.191267881541472	0.195236439527222	0.22932784442816	0.190064970105629	0.229071330695071	0.193997832603943	0.211082170325004	0.214481651820322	0.204019405509346	0.193716421071737	0.211558923990453	0.200912564745849	0.230255939256114	0.19465178381768	0.244999864537674
KEGG_DORSO_VENTRAL_AXIS_FORMATION	0.200232933276585	0.234040778973656	0.245554441201807	0.242998494170312	0.214779254169033	0.190224848650598	0.241554330518849	0.211465586962332	0.258366690919222	0.23064760395783	0.23874490305653	0.22840967426265	0.203186703327637	0.215999701484557	0.245602578619836	0.227574405599622	0.224098164426042	0.218933712925788	0.239161619666107	0.233775687151531	0.204450335268498	0.233552886769255	0.197412374469965	0.232478299758266	0.241968500831645	0.209953308611337	0.187926905403319	0.220006516349453	0.20777263276019	0.270844215301388	0.207621107454839	0.21944653382938	0.209119996247338	0.23369643526181	0.210995501407753	0.196603081616674	0.229367400976474	0.202857500266901	0.263086084208789	0.211633940454908	0.234805454595675	0.2200818351427	0.191903900956669	0.204163167101012	0.240668363394054	0.221118697387819	0.206836728553215	0.237750586310675	0.239336269748238
KEGG_NOTCH_SIGNALING_PATHWAY	0.302486498805269	0.324969639565327	0.321911154139336	0.316811263145889	0.309502437108657	0.30284700065456	0.341480866097037	0.325092598497569	0.328186620083228	0.330896468170454	0.320824948043505	0.331413325298498	0.327618526598089	0.317787085624209	0.326517452960401	0.321380980897396	0.336012678927189	0.327114397526485	0.329002543092435	0.343000518902666	0.297285017406353	0.310202546263984	0.300040490287167	0.324858531061922	0.325083863658594	0.33704735101887	0.30899785497498	0.32064332507697	0.309525303424238	0.34255155117496	0.307358192723261	0.330913768190854	0.299276200955408	0.327084840853482	0.314313631470737	0.298863120328339	0.322747757733571	0.306684248095717	0.332246933563043	0.305608496908696	0.34897248064916	0.303217808230504	0.306651606138663	0.30547418065056	0.329279144763574	0.309303884541506	0.347359201791303	0.314402687318561	0.336096206036841
KEGG_HEDGEHOG_SIGNALING_PATHWAY	0.0334128776156927	0.0322835216664328	0.0611202996659539	0.0547833005826906	0.0280123148422176	0.0233694454985378	0.0601716794805035	0.0467652775122083	0.0742227224914452	0.0589013349449081	0.0558521906004812	0.048428798064328	0.0385011085798719	0.0538778333546182	0.0344805711102801	0.0365439500064956	0.0844936664462209	0.0725192125814855	0.0642781007900492	0.0790118623675256	0.0487199319280053	0.0233570102930133	0.073466098155008	0.0669995497641438	0.0477790011288054	0.0495781184432741	0.0504002971974653	0.0679329365347003	0.0725107132573849	0.0975103737288804	0.0229394157276716	0.0411750916217693	0.0758718711578557	0.0471790904336679	0.0308878128936783	0.0192708275616163	0.0510290283834018	0.0428306249244907	0.0835590564278158	0.0285135906577199	0.0575421545516477	0.058788084942007	0.0538009976483275	0.0684938101533132	0.0719270171547434	0.0286453249416865	0.0685837454951643	0.0208581742171478	0.0839777382609715
KEGG_TGF_BETA_SIGNALING_PATHWAY	0.201673163026613	0.203940991027223	0.22381018501143	0.213833137184075	0.186973098990249	0.162444823949196	0.221477936019263	0.190406992339685	0.228622807740796	0.224070473152137	0.194009576112805	0.213311235270551	0.164195392584832	0.195870946737876	0.213094209689275	0.187429091709465	0.242125180845006	0.224102079913777	0.194518442653445	0.217815264598051	0.192459702004049	0.178345143011283	0.2034855514238	0.242187005806238	0.205923178760305	0.187700310015602	0.167290318790481	0.17768390875358	0.241454394978295	0.272312226356251	0.182151464045695	0.210537212268597	0.233801173252805	0.229383599621122	0.203014597820206	0.172785951310509	0.241069486453316	0.183950888078804	0.282105580661283	0.190652923928584	0.207502918523064	0.225907842861944	0.192781493592055	0.221509843696449	0.202731274502642	0.189375073982047	0.253301254556715	0.186724575559896	0.265784584504617
KEGG_AXON_GUIDANCE	0.212759677716761	0.202430432847784	0.241644162078404	0.211618982547691	0.199171636941335	0.180481483934691	0.212282002966261	0.209309770858606	0.216708340630025	0.223418623245809	0.201325218511885	0.209691977671977	0.214614762367117	0.205721819539633	0.222986845844831	0.19172013559559	0.258516805335046	0.214262621189595	0.222929043240349	0.224868379530318	0.211038112695581	0.208547798452233	0.215858134661666	0.243789717238049	0.218375093281891	0.202865954756908	0.163180510906476	0.21024220462712	0.211672793662974	0.23419232087684	0.208910572658764	0.20751171288711	0.208535955439449	0.221177362107136	0.184436369587428	0.17457362506361	0.232292012229576	0.191034668329986	0.261359544446601	0.192324816970325	0.235125351585289	0.223806453517182	0.205282441966368	0.221578154656883	0.210610638424332	0.208067729956144	0.230561653978798	0.217601942088306	0.228366078668422
KEGG_VEGF_SIGNALING_PATHWAY	0.222726703627489	0.243418546698662	0.242328600968845	0.201892385356809	0.214831438499316	0.206668004209283	0.261477835896883	0.215640074694907	0.214395320300068	0.240193118934875	0.199776013401405	0.223314672470935	0.228853319683553	0.231383791114618	0.218343801680157	0.231630660328288	0.237705022921501	0.220776667001624	0.214682897976856	0.23230464403472	0.230754556931499	0.22857531705643	0.212610223094248	0.255839122048977	0.206751329753973	0.222349064356538	0.192609347456507	0.203935732528625	0.21727113325452	0.213754479533705	0.213323630925121	0.236903412160816	0.213448095849669	0.231963079966761	0.210068300412602	0.209675762239179	0.235055968443483	0.220350284808617	0.238855165105574	0.229119717674081	0.253039241715049	0.232197229081015	0.208853297905324	0.225186104958176	0.204160177055329	0.226528747672454	0.236105821446225	0.206695135960505	0.24406889951994
KEGG_FOCAL_ADHESION	0.232886166162545	0.273144599895242	0.300091553886455	0.27764109233014	0.265353242198634	0.234025873212949	0.277226336707275	0.270826843778071	0.304936553086436	0.284134435865955	0.270148442274631	0.272233026519776	0.261434091916728	0.271523323237178	0.284277658761075	0.271547274615297	0.306055506687644	0.29778689831567	0.28299621019946	0.254325009536513	0.273120997869246	0.258842828575261	0.285446002923191	0.323726716289311	0.290354368089767	0.279100296675535	0.217758477512583	0.250794461817402	0.287936663894031	0.300507097262086	0.262424535706998	0.278275274453493	0.295687427288853	0.285506480529839	0.264747317320356	0.236793509998119	0.305505389102061	0.264296316081315	0.334126825071084	0.258126846947445	0.285946993503427	0.290353854918599	0.270474272960685	0.282784123910919	0.258917210159089	0.275842573069286	0.302181197920675	0.262384212912474	0.312398363437516
KEGG_ECM_RECEPTOR_INTERACTION	0.16220235691019	0.220645672290433	0.264726033764277	0.262567448190984	0.226439774611802	0.172373708194065	0.220855687321997	0.229368418920826	0.266540521225419	0.272328554453268	0.216159637538711	0.219931099410249	0.231342756758328	0.228824233053279	0.268709277270653	0.217842394001793	0.293412467660217	0.264338339160326	0.244185983666408	0.202770130937949	0.23363799860962	0.203799124568031	0.282152647415999	0.333702171402866	0.250149960849914	0.255274066388996	0.140135900116572	0.174900212148645	0.297411749372455	0.273330910803744	0.219059035821034	0.225845867765794	0.252123257256123	0.260063100128831	0.231873229782301	0.16223913416429	0.281702874901997	0.230670048281807	0.334402435405129	0.200498398155094	0.258937484042499	0.272597851985472	0.234925304176994	0.256908687414121	0.206733430941077	0.222114163533327	0.300146661992496	0.230369378322461	0.288593852675442
KEGG_CELL_ADHESION_MOLECULES_CAMS	0.162678478407058	0.271647712194924	0.220953749748549	0.135424638086705	0.212823968529873	0.146778216497982	0.270073591211441	0.181303479239413	0.253732929798084	0.195209728677943	0.16827111978426	0.220620053054472	0.133747990837851	0.216493181115033	0.17917062729595	0.23021127058568	0.238079494454846	0.18217291307773	0.1424108911918	0.14625190415599	0.211702350568491	0.102677749209761	0.183328375123309	0.247421712476494	0.213492626025939	0.232439732480631	0.0854882455817259	0.155917284851805	0.221533880835366	0.179669471097173	0.147980766761179	0.184230058685848	0.215223733800413	0.182464653342159	0.188951817521143	0.204428162435203	0.184584678435002	0.222896614917633	0.213621547391763	0.208606989290279	0.222870310928237	0.224952301422665	0.143873122317657	0.175190781406043	0.137028816733096	0.219546516161802	0.221796158801176	0.149445377316134	0.232282908345749
KEGG_ADHERENS_JUNCTION	0.323528428060352	0.322541721865697	0.352718153472945	0.322368900457452	0.324627765077227	0.319077167873556	0.310460019785074	0.337226986265213	0.330699434298084	0.358904443068402	0.328107579239945	0.347512305722851	0.325757532185021	0.312497087642117	0.33250360657393	0.340311957635234	0.341099695309392	0.343584336398052	0.356661161459904	0.353374548366843	0.324890841399772	0.334765863723812	0.332634447104628	0.330677022125832	0.333766378390556	0.337431159425115	0.304724269018418	0.339732435558717	0.322974588075434	0.356005860331578	0.322883064176667	0.334761696588998	0.312849948860589	0.335183538915723	0.324943053174227	0.323025703423106	0.351105848227098	0.316992600087658	0.358145021636611	0.330213421068781	0.345830611501533	0.334078180969881	0.335954551428815	0.317066487183278	0.351734036106088	0.338473467670845	0.34944082561083	0.3363396507414	0.340664970724559
KEGG_TIGHT_JUNCTION	0.172726520076433	0.182690229708218	0.1926009037629	0.185559527445115	0.187895246962041	0.171606094243538	0.186047578519695	0.196404727065946	0.205456640415096	0.195078828523678	0.188597792772436	0.216872160298476	0.176216444068026	0.192881965745473	0.191003928852328	0.195882339236426	0.200134074719191	0.18740603306564	0.180485983947341	0.197166125962678	0.185567663848652	0.175272226028573	0.18296684564013	0.180329642204982	0.190247337175436	0.188907186361673	0.176653015509664	0.204916243030243	0.191996506484721	0.206871264990493	0.186466535375798	0.192234831324135	0.171620525614518	0.185862143183398	0.186692195581885	0.184851790318112	0.192516089896811	0.18637687975813	0.204078404998385	0.195232077805121	0.19808342293237	0.185110130753998	0.194263067988105	0.18858422823467	0.206691470735945	0.200739444672398	0.192784113468674	0.203806848004743	0.20432270266964
KEGG_GAP_JUNCTION	0.172321443338832	0.204015247487499	0.221078364885083	0.203004481425269	0.190782010822647	0.167501823539851	0.214849609419161	0.205651004487289	0.205852882936782	0.203725150620033	0.20738335410484	0.21377454222913	0.195007547680407	0.212078649996656	0.215359834634696	0.210491923547999	0.218262195061782	0.222131707440683	0.214153717904959	0.208897395016743	0.174395884088076	0.191176442710422	0.212790972149085	0.224887316972227	0.201425818886803	0.200335492623322	0.171621049227863	0.175127472224867	0.198513271456073	0.227294724671637	0.205541598294363	0.201043809933778	0.202136153905615	0.217340790984596	0.199441324618252	0.184149050709483	0.238753915521034	0.18702244502803	0.234652123975776	0.209456609460558	0.202953686847459	0.217787229149223	0.203001447008972	0.214988925263971	0.180302565619142	0.192190491769211	0.227957390573956	0.18569254297834	0.231511845781179
KEGG_COMPLEMENT_AND_COAGULATION_CASCADES	0.0654016792566989	0.172636518730937	0.145561641021997	0.121163335425673	0.120574720585845	0.081886145471417	0.166697498368029	0.11845751461208	0.148970291167749	0.140887955801874	0.109252549625175	0.12967473260956	0.0565983003006127	0.127374748790654	0.139815159518079	0.115783123868863	0.158153235420428	0.0944525683244639	0.0708635133311748	0.0592275617973503	0.157626156268752	0.0581962270208711	0.123515164942516	0.186308288403023	0.130229645902032	0.128230986035014	0.00320989412533293	0.063131493761905	0.142024690162029	0.161418989953907	0.0916463344440333	0.100771757851481	0.137480847975232	0.119546194914335	0.120804306221151	0.114912039443783	0.140086379589829	0.14245315347365	0.157483120506851	0.10076086237336	0.151815104932612	0.154406120060828	0.115852103620321	0.14189684913089	0.00767728497580839	0.111577906792089	0.14717534818559	0.0644197624795441	0.152429360868188
KEGG_ANTIGEN_PROCESSING_AND_PRESENTATION	0.256115902842939	0.320792895765975	0.294178102174894	0.206414123756616	0.303741064624733	0.248535229531618	0.304936998711781	0.270425751728534	0.290789537243972	0.24595838102123	0.267545172196532	0.281383047345927	0.2064480701876	0.310519190794378	0.24386653626658	0.311747362077191	0.266701699798206	0.228023283169365	0.233293435238678	0.242870709646398	0.304954618719832	0.209004305621109	0.233935051116926	0.301790274102465	0.287788513137009	0.306129522843798	0.20476676994704	0.246687076091872	0.279166732457458	0.237096101577091	0.22121524360481	0.267110004313527	0.282121247821868	0.265222289802097	0.272599076714549	0.30120522441975	0.257981656842313	0.289401507014965	0.231157297913035	0.307681705377106	0.290330916978804	0.282504995429598	0.203951553115355	0.222333680528555	0.203459238528023	0.303765363268291	0.274447860763017	0.207141633863976	0.287662147663164
KEGG_TOLL_LIKE_RECEPTOR_SIGNALING_PATHWAY	0.180437153511732	0.253835641935919	0.22685922476533	0.150442949180804	0.207770885224254	0.196736077472577	0.256269072899765	0.207513447331312	0.21524459048831	0.191996959154319	0.205017301003164	0.202792635798006	0.168346259427886	0.23303127539268	0.183174852857174	0.221436628272761	0.195899030600323	0.17099300774499	0.186963401385635	0.170768196122993	0.230415160491999	0.170568601143198	0.180042668242375	0.24498425712966	0.207645462337134	0.233825474248539	0.150693916415643	0.150432534363685	0.192472318521501	0.175176855275726	0.166992519147666	0.197419868175644	0.220699090047581	0.205005502454506	0.206545087938908	0.212112118625083	0.203504314631304	0.206306732600796	0.174880282492408	0.23798009972889	0.224262094197343	0.212734372509701	0.153876988784402	0.20120908694076	0.143533194463946	0.224665355652439	0.200438121986762	0.149339294288252	0.222331852746812
KEGG_NOD_LIKE_RECEPTOR_SIGNALING_PATHWAY	0.189672974118674	0.269760715119612	0.221069499645273	0.1449312422493	0.203324346834533	0.197760954764463	0.261692517074717	0.206087150032777	0.22636285077333	0.188677478637518	0.19794476343432	0.210113603517345	0.189184644678394	0.240304470649352	0.174154928519311	0.218106383717292	0.215165835503837	0.183206522576172	0.185619134604716	0.17032072289114	0.254767553577707	0.180315020475641	0.19157725917214	0.248745324806923	0.19325517647206	0.232524209288398	0.136457709250778	0.150335333932586	0.198686398993224	0.176040313085308	0.18300613408923	0.195790513010874	0.244783646801393	0.202250153682858	0.218831537090606	0.232349333675933	0.224449893554441	0.20054026046278	0.174866251233594	0.246758401113356	0.234389672632817	0.232020463839716	0.167791953034229	0.199230388802181	0.136004953613183	0.250608608143976	0.191377363516663	0.140110585451677	0.23424010796647
KEGG_RIG_I_LIKE_RECEPTOR_SIGNALING_PATHWAY	0.174060961958281	0.194690666708431	0.178146492441839	0.141016880410815	0.168442224857531	0.165846781273953	0.205367734019511	0.167118605866445	0.172256772812227	0.171673922950924	0.178714415209504	0.17254448056055	0.155160306228104	0.176883079991618	0.146367260067706	0.179685979871451	0.145244261615414	0.14258916621957	0.157774928737083	0.161252261920052	0.183278445531681	0.155258404295601	0.165453137504675	0.187332438772878	0.160461350814819	0.186779433902317	0.145858102348284	0.140910616698562	0.15662816715235	0.159643201505825	0.145815452325028	0.156977191061743	0.177944337354783	0.165303378045072	0.185459506479985	0.180947058906253	0.165316483381219	0.158900057269928	0.140647371758469	0.194503344127034	0.167953937868803	0.171220216767801	0.133949991263419	0.167324513247372	0.128263482932605	0.175231798572483	0.159906953483911	0.128791639290625	0.188694198247688
KEGG_CYTOSOLIC_DNA_SENSING_PATHWAY	0.174215388413146	0.239853246756009	0.189891540382019	0.123610722668601	0.203068162455324	0.170617267281379	0.228954815085512	0.178624186666026	0.175966645015741	0.157052714973376	0.188264312574929	0.19064793262604	0.161549029764486	0.208634033849098	0.148238685532653	0.219414419127635	0.17254499363869	0.142442511641373	0.163781622918734	0.160234049412435	0.211179716333066	0.130266641662676	0.156931018010878	0.21582344398285	0.183540544884474	0.212814100353327	0.130445805885786	0.149419193764159	0.182804252490978	0.130354911680264	0.138786854771807	0.176998708912075	0.20664647728555	0.174300904813576	0.202999274637075	0.209820871977237	0.171297243978419	0.188780906985694	0.12913658034422	0.208360233048184	0.193856623836055	0.190964718533888	0.122935526801272	0.144736546863284	0.122992267288529	0.200202996930955	0.166485926257349	0.132840226057778	0.185038884276083
KEGG_JAK_STAT_SIGNALING_PATHWAY	0.0739438004953087	0.173099712499476	0.127062647570848	0.0734468527396893	0.104041533324252	0.0681279935157508	0.169881757244462	0.107557146217642	0.120646847067219	0.0955857254482515	0.0966050265056782	0.105261583805367	0.0759620024360589	0.145859842778263	0.0877847902974354	0.125151172290707	0.12220856847078	0.0853555417168249	0.093507735646865	0.0888202338936763	0.130572499449566	0.0825295948840922	0.0876185371264744	0.142259822669662	0.100881547845708	0.123650696418843	0.0347880618252221	0.0648982024333035	0.104378624434245	0.090382858648326	0.0898631351114346	0.108131268498321	0.119079421584247	0.104672696818127	0.0997019572427348	0.110553409056084	0.112518644174719	0.0887304869255764	0.10322555868442	0.117802314893211	0.128753916679184	0.133979720350062	0.0855492434085184	0.102172754603592	0.0753591452645858	0.118879279564361	0.114839456139462	0.0799574411162716	0.131867532640101
KEGG_HEMATOPOIETIC_CELL_LINEAGE	0.0725013286704368	0.269789712922063	0.15453556232679	0.0417031764513622	0.143115709194088	0.064710736491054	0.284925000255967	0.115520317550799	0.137059240527321	0.0975967747323472	0.100046474665406	0.154868016348102	0.0721818898056912	0.184638293074303	0.113440260104295	0.154257348800103	0.16984934424244	0.0850097784203414	0.0713453994537605	0.0424391234445294	0.150946730802549	0.0283165074062664	0.0840283405951106	0.205335459610263	0.114877397549769	0.16086721480491	-0.0381483647068079	0.0581965409813722	0.120373610665681	0.0706392608914568	0.0806092593535349	0.134357255193788	0.162651041871697	0.13180547048614	0.120623869905335	0.164160719424466	0.131987291643097	0.119440691030618	0.120521052018558	0.159951843298961	0.171761849775346	0.205961627571406	0.0828886003351934	0.091257945654461	0.0346340043858217	0.127677923093484	0.134814480591429	0.0595555743003699	0.176110010574921
KEGG_NATURAL_KILLER_CELL_MEDIATED_CYTOTOXICITY	0.15837787655606	0.236411909036061	0.19407139676751	0.0975132592460216	0.177864572695874	0.132877039012195	0.250428796253156	0.161815847376864	0.176708068367114	0.142881611377259	0.155879488927897	0.162078836483179	0.113794284367236	0.203216571554073	0.133485321204077	0.213101290192599	0.169122029635066	0.13836206256402	0.130120762229434	0.155195403240572	0.177963265255364	0.119123920498217	0.137334836396657	0.215421012138422	0.162330608435459	0.196130353816847	0.0829830875946345	0.137849312688615	0.157370086518231	0.138748616221722	0.125252363812211	0.166203106321246	0.184438772723163	0.160214076819912	0.17974759824665	0.189033128598904	0.160751898164285	0.172286121055116	0.140484061796999	0.213735017411397	0.188224966634869	0.186309968253291	0.122125251978261	0.151245871857275	0.107959114036283	0.184950627301434	0.166423118445906	0.111156480957437	0.216443043546254
KEGG_T_CELL_RECEPTOR_SIGNALING_PATHWAY	0.220591303566978	0.320259818363757	0.271047542299427	0.164896079857652	0.248646578376028	0.193294861671621	0.344210444779396	0.230799023542302	0.241782870904493	0.222488693840089	0.220592566521919	0.246585400233063	0.184240624326926	0.272060827729244	0.203886906351144	0.291774373671514	0.239026848301195	0.204772344760136	0.209534593571783	0.220202288960942	0.246474970095235	0.184523619574754	0.189289189707421	0.274226338905018	0.232574729755394	0.266348824698155	0.164721469294896	0.193643338024279	0.213692807648204	0.202816517631426	0.193239731618698	0.233520116119698	0.242948402896026	0.24845519191847	0.231131205643756	0.254845065126331	0.239148539120628	0.22535769527317	0.205474937873586	0.276644791779426	0.255129148498318	0.249945493321227	0.181571712336359	0.192530410382077	0.184462428129736	0.2503888863333	0.239364014128865	0.177571476441571	0.282948379820504
KEGG_B_CELL_RECEPTOR_SIGNALING_PATHWAY	0.261865374046271	0.382388302411001	0.288182049359284	0.21572323533274	0.298199963592287	0.234257669757295	0.410436881439259	0.272858078447759	0.288525358097648	0.251572956099069	0.257586751111236	0.308417394548469	0.239192833203157	0.301557292002526	0.25408411555428	0.306197557303631	0.254457042384673	0.253673971371792	0.25246913938236	0.245921729125123	0.276920660529476	0.222752001551936	0.229018712072905	0.316410700427355	0.27046069260008	0.300018656431519	0.214452981703421	0.243693635799163	0.244570895311357	0.239374004213121	0.248802772925119	0.301810550995092	0.27658928321175	0.279703413689851	0.26381884446276	0.302172905161002	0.286055528864719	0.26686243314541	0.263755197797541	0.316364764938895	0.300516479904617	0.317827851897965	0.232161125743174	0.246424044743553	0.241981487763426	0.29685009522171	0.273933233468417	0.22475734755522	0.313958973958518
KEGG_FC_EPSILON_RI_SIGNALING_PATHWAY	0.180711830919623	0.228537483375907	0.208571993439335	0.142640284039865	0.186106282895489	0.164140732525718	0.252861241465698	0.175572624781991	0.178807050404811	0.193302737635161	0.159385337957667	0.183668719421276	0.170341561444422	0.202429994837293	0.168263820535955	0.198175818091602	0.177092278379451	0.160460643211381	0.17887937634999	0.175883637532271	0.197900624946759	0.157024494367367	0.152397643447593	0.213595119002413	0.17465719207115	0.197078340360224	0.143499216617813	0.147960458490943	0.159581565709536	0.162498066883432	0.167945094427599	0.184182612107605	0.180010776402075	0.188979320645799	0.173507226876007	0.187695270037467	0.201827944709035	0.185101616897536	0.178318163743778	0.207602469562996	0.207845103425852	0.19967241159191	0.152707534921627	0.165117599080932	0.166727042451867	0.188483354409763	0.189319301072666	0.147843900695907	0.198110949527773
KEGG_FC_GAMMA_R_MEDIATED_PHAGOCYTOSIS	0.289523875117791	0.340377677869254	0.312987671827955	0.257037290738725	0.310037274119412	0.279375332427051	0.339544728487314	0.301638974909879	0.313098900013659	0.300576062973207	0.281896332026505	0.294023472617534	0.287241050361821	0.317746272999071	0.295040051839024	0.321082984326573	0.300855334436696	0.293418008097732	0.290052831471176	0.285068619109061	0.300883589753033	0.26217553847072	0.279747985290736	0.327090587823004	0.308558850945618	0.322296772019253	0.250301296890349	0.274656327883221	0.28993864708868	0.288646057969386	0.27612671746006	0.303628981676788	0.295810660837456	0.282988210000679	0.281441136572563	0.297961080915986	0.306629835180369	0.297102671058635	0.301085421671421	0.330040785558806	0.317897672848536	0.310754039936461	0.268955701350891	0.296343507006227	0.291608904593127	0.294991527157085	0.305919398354812	0.280537520035012	0.313333733073581
KEGG_LEUKOCYTE_TRANSENDOTHELIAL_MIGRATION	0.196271902219483	0.274755172773647	0.244231071379501	0.186475081482476	0.218403390947836	0.182277472037181	0.295733064544996	0.223522491686525	0.234414453389428	0.212018525067794	0.204036035539592	0.251664395955429	0.189647459571964	0.247113222745901	0.224356675412775	0.243809639794556	0.243938285045959	0.230059609630431	0.186700008751537	0.187991573254334	0.2234943188098	0.164202839470406	0.18770469264509	0.262656959556044	0.226400200993635	0.24743722428345	0.171582425014188	0.199069417492685	0.21596656195674	0.214398806938568	0.211028551118023	0.218390799665496	0.241242645397811	0.225651495825614	0.226820363640009	0.225522667125936	0.241252997216991	0.223995044811561	0.24689103608028	0.244702277672534	0.245270712930912	0.248494641534557	0.197812569094318	0.216046763910682	0.192709525380608	0.232747380168737	0.237294921572787	0.200516557155508	0.260421835360797
KEGG_INTESTINAL_IMMUNE_NETWORK_FOR_IGA_PRODUCTION	0.125049059046002	0.313769395178084	0.190203032284433	0.0229579462103274	0.195688262782576	0.0969428121172667	0.323905832561132	0.158465151949178	0.193950247968834	0.125992445876484	0.151405670207735	0.222726695546014	0.0641866890364859	0.228557158034396	0.131330360991883	0.209772471409775	0.180281480604291	0.116773574862088	0.09552538671523	0.0682709300805954	0.202695545498725	0.0159513789850423	0.0921008205792139	0.238397397307115	0.179018514217981	0.215561429583172	0.013750885492334	0.0899885879582252	0.162666135370026	0.12017172915406	0.0824824977251466	0.160907247365778	0.207955247341357	0.178021253212558	0.155309649243201	0.215114985994929	0.145380585212941	0.178597303456255	0.159942509414041	0.211382802115689	0.194781115075072	0.229265634389466	0.0796706780792547	0.112525744280999	0.0382804866258628	0.211028474421109	0.179615247827971	0.0510281420096083	0.212568818454585
KEGG_LONG_TERM_POTENTIATION	0.182693140588197	0.224067351702128	0.216424291001517	0.19158255373285	0.189669052677261	0.16926054512435	0.239749267526183	0.19940789825102	0.226015659854026	0.236153091840557	0.202882743619028	0.238105725736511	0.198945062450557	0.216935400947465	0.194165271234247	0.208557423248188	0.202883514081976	0.215192075444913	0.212675556774723	0.217209958185186	0.204071037922219	0.197434695336849	0.212625499373574	0.213821528388327	0.199425302228203	0.198873071859623	0.189326472566098	0.181637192318566	0.194816100246541	0.216842486227614	0.195569402090462	0.21086072205396	0.20504998576808	0.212442048138482	0.195877389061393	0.189773429469614	0.225124475572963	0.181686643532128	0.220826910283793	0.21290317945696	0.203641533114549	0.209319895860847	0.185008039587098	0.224888253200512	0.191329559487512	0.208489156710303	0.21517728177154	0.200277201596989	0.222133568966558
KEGG_NEUROTROPHIN_SIGNALING_PATHWAY	0.296498458194859	0.320076143465273	0.333910785974713	0.296381470071518	0.295030891035259	0.291403089321498	0.332948840836682	0.303093539573809	0.322600327430104	0.32687418324971	0.315277839746681	0.317886077833879	0.299414211576704	0.310396112207353	0.298147786002125	0.307303743810555	0.304469931533102	0.305081214285774	0.314218501136885	0.309577954386224	0.308330503478276	0.307692388095012	0.30096546941247	0.304755071720344	0.300487763422622	0.308768815701521	0.282663628853394	0.29516843246819	0.291189305190969	0.314773130772672	0.300339670892119	0.310138912628841	0.29464980006648	0.312206097043467	0.300685482063531	0.288936381069106	0.317753674015611	0.291487918879821	0.30127005803843	0.313818649507279	0.315791887993739	0.303307500393923	0.291439527331784	0.297055147547124	0.303177273179441	0.30395021947045	0.31206180053412	0.288617740407008	0.320181670158484
KEGG_LONG_TERM_DEPRESSION	0.131724731086086	0.148869122528829	0.148329723749996	0.128964644817612	0.128379000684174	0.130716337743527	0.155704880601043	0.108759253308419	0.140871096075489	0.152120037933253	0.130605577175908	0.134431911451567	0.121649293910567	0.130894121448839	0.12524728779756	0.14189492403531	0.165247449076653	0.151232678344797	0.143920565510851	0.133884379757098	0.158498223175668	0.125274382755824	0.139988133639461	0.160282875051652	0.120157435628324	0.125509638506746	0.118714731682107	0.0966608938234096	0.13201209438861	0.148642581867671	0.122330930276737	0.129805141552828	0.123767386059796	0.133592916345803	0.13476369854332	0.108281306942103	0.167591027307518	0.122998174152049	0.164376419734052	0.138796402440062	0.148711231142683	0.162383764247376	0.120690834098888	0.145458957787641	0.120311877348211	0.127860082086011	0.154158254882238	0.131137492256145	0.158818922388974
KEGG_OLFACTORY_TRANSDUCTION	-0.415953659137598	-0.411633591431233	-0.428019770419622	-0.402817406523848	-0.406314586358776	-0.421974721376651	-0.403990653002858	-0.415627234438237	-0.408117115553951	-0.419328052703758	-0.418021512993598	-0.431889941333305	-0.41052402941189	-0.420937756137288	-0.423404967945333	-0.391909484968518	-0.430295066375416	-0.422055534920094	-0.41047041379653	-0.409748987842872	-0.416894261095083	-0.42015710405936	-0.409476880115155	-0.423317605820929	-0.415231806708192	-0.419307722164703	-0.387802134120714	-0.411461365398568	-0.413581070580784	-0.415256525830917	-0.420126304272455	-0.418613762725066	-0.427600122126549	-0.430869761249854	-0.427930454127345	-0.41363523599084	-0.399833794457374	-0.41202153930831	-0.426114840382768	-0.417908803495605	-0.425610282390133	-0.42563487958921	-0.404611884212379	-0.386185021185005	-0.40736326042302	-0.416051559184713	-0.412842397006958	-0.41186200227289	-0.421494348202114
KEGG_REGULATION_OF_ACTIN_CYTOSKELETON	0.217945781126631	0.248210362523869	0.258453034796475	0.228003498331633	0.231522403870859	0.214075396664416	0.24773195780514	0.248286216839096	0.261370376169346	0.246827219067813	0.236369160090936	0.241332906004639	0.225379940784486	0.254086412486959	0.243839838954295	0.244540666004706	0.250254090349233	0.247965618956036	0.252779950946359	0.2357554793641	0.248605551434265	0.217063818919356	0.249415255237117	0.267503863035726	0.249328983410059	0.247106106384094	0.204823919369341	0.226513802205233	0.243065974873758	0.250608557506503	0.231803069077033	0.244546534302836	0.251561508598648	0.244380590890323	0.23451220391292	0.229329533477889	0.257476723143165	0.23492852239115	0.27301965755866	0.25171787954585	0.252539319817189	0.259729464085685	0.236533145946027	0.248409199529409	0.236068996602611	0.23964303211065	0.25251911855908	0.224419192593416	0.26795171827104
KEGG_INSULIN_SIGNALING_PATHWAY	0.252675693171061	0.26146642199643	0.282890132419965	0.262929545025226	0.269836353821885	0.246632838493023	0.263360762720816	0.26808080417358	0.271497809569422	0.279396243308337	0.27279084153463	0.283902532336221	0.276065567240459	0.270523627151933	0.278751170271784	0.264730953846322	0.266998341637646	0.275351902441869	0.278389066167696	0.270941174790732	0.264374088550623	0.267742090592291	0.253149629497126	0.254620918029486	0.268528825602858	0.264691760793241	0.255077379907076	0.261335255412691	0.255403624934625	0.265297360723854	0.265857949695416	0.267936054248787	0.250430319296051	0.254207042641193	0.262725709186936	0.251262272346488	0.269579165509586	0.261375189000904	0.263792770764718	0.26734033468311	0.273273713869844	0.267167527151181	0.267250661149287	0.260125454180034	0.270006967646106	0.25922092132029	0.28081317890273	0.268729821645343	0.263778800455238
KEGG_GNRH_SIGNALING_PATHWAY	0.172124072452019	0.200632193077757	0.213603714027949	0.179965702350357	0.170139872567458	0.180926948970274	0.213562541593744	0.17982663638783	0.181978839751947	0.217084298371062	0.171717498530695	0.20380513541269	0.194656861995143	0.189734702578393	0.18454697569319	0.190694823409538	0.189739964297366	0.182954450418857	0.201944107008942	0.19477133686968	0.194642438014505	0.194489892361888	0.185771497066611	0.20588773063815	0.181368139735623	0.181204660941757	0.175977708886258	0.175972706390395	0.184059156488086	0.188196007746879	0.178326911446011	0.182249018744423	0.185874287297069	0.1866362237914	0.17387729984696	0.168208469755539	0.205485398376715	0.176216057954448	0.189731754797576	0.192307685069119	0.198916590818699	0.195390092448341	0.166118472681233	0.192706866442793	0.17877818409343	0.188986278710162	0.197050683792313	0.179042663321647	0.205390247621733
KEGG_PROGESTERONE_MEDIATED_OOCYTE_MATURATION	0.229925766423042	0.232741227505892	0.261698295307132	0.221508027329397	0.240397546440556	0.228576960601296	0.249041164548511	0.235875295707711	0.214432742409012	0.22288956471217	0.225544908698835	0.231511037736557	0.256793339839725	0.258501195341476	0.26216402597514	0.244963871934032	0.232693088286593	0.243422845923579	0.261059810816343	0.261034288202715	0.198705035616617	0.227528446489506	0.227652756925936	0.230222244341648	0.220579071639575	0.253500138280575	0.218406995526689	0.232475850710619	0.227737116779086	0.219073678639576	0.257680428507995	0.252596556072016	0.247158197798312	0.257753694468737	0.237647612406399	0.230776455185597	0.257481093296217	0.213530419054754	0.228322063655039	0.254142810647428	0.264340126134169	0.234651327354147	0.224459282321776	0.21946595476937	0.255468851825187	0.231121076521344	0.223201979213695	0.227638181419193	0.241562465746681
KEGG_MELANOGENESIS	0.167412398430393	0.190708595025716	0.193287459030662	0.182278948248737	0.172401975075242	0.174023701519371	0.18026450595336	0.193949341383095	0.153962178960053	0.199333837004523	0.179755940714394	0.216317485647415	0.213109302392352	0.176720981298032	0.198729842926271	0.189330868019169	0.180529981350764	0.185811281897279	0.210659136803212	0.198796547216582	0.170746805483966	0.17751031840694	0.188814208360834	0.196936554570811	0.177058176195296	0.202002216358839	0.166789701563352	0.204355123683271	0.174705630133835	0.1911539458617	0.175738680708675	0.188465828057229	0.166600185257437	0.188919385890717	0.15889827602694	0.161970455487157	0.198290073834176	0.155859658403482	0.183932889706469	0.182808081649114	0.198690574015254	0.175918321979511	0.18592489949603	0.170077845117681	0.204834751125992	0.157403931639671	0.186611986619966	0.178445283207628	0.189887644296245
KEGG_ADIPOCYTOKINE_SIGNALING_PATHWAY	0.22375493751096	0.214311806202925	0.258814699813827	0.214551928884217	0.228939379027847	0.195830137910364	0.242143502248548	0.219253507669886	0.228420317744716	0.22012352323531	0.226274540570682	0.225711416506366	0.217268047159812	0.2118004636709	0.248517729735262	0.229702314793548	0.211414741467389	0.19528265573902	0.210340994894636	0.218461728659526	0.219123129548608	0.20383264398373	0.200715931721941	0.219223003439096	0.230519546084733	0.223484083722727	0.224142797878865	0.208006927346378	0.219028213986141	0.226865114248286	0.210555770622017	0.207396269018893	0.216258438324971	0.205627186755252	0.215033206221916	0.216584468240897	0.228032387662286	0.227823918936818	0.226791001626376	0.229660391024324	0.225726482712773	0.215489147923927	0.224938467094321	0.208685835171853	0.197188115214526	0.225558602243053	0.230250840435457	0.223745459407028	0.239623090069972
KEGG_TYPE_II_DIABETES_MELLITUS	0.109188766114477	0.127503042395174	0.144852976340246	0.0901380972246941	0.1167207568792	0.104939547997239	0.128034621752499	0.114685075099518	0.128990667387559	0.117762114708988	0.0912849896447285	0.119871116955518	0.111831319400911	0.133066913343154	0.142211126720016	0.112867115207867	0.109062051383569	0.0883263626299301	0.140253134220348	0.127249212952708	0.103050477261056	0.100924407390572	0.0805528446925409	0.107578384401214	0.115560832598304	0.156578959238392	0.0719360737832993	0.118758668193085	0.0903521061449584	0.115507932964942	0.108577827362593	0.123065710268121	0.0975525237061923	0.118863551467516	0.11266684886871	0.100912769042753	0.122645119025203	0.107728463713777	0.115576743559419	0.127685712400057	0.15157195548436	0.0957618755633664	0.0945657162370346	0.0891810833534783	0.119713933693904	0.118370425062932	0.138926515582034	0.112353052903098	0.132660513811397
KEGG_TYPE_I_DIABETES_MELLITUS	0.2031966954826	0.338947974379538	0.276127488627043	0.100911038968561	0.269511828428138	0.192254137134606	0.353709336142991	0.21537442754017	0.277470015628646	0.215419847170081	0.220130267996232	0.249942322704281	0.132228694448024	0.296958255995198	0.195566150681523	0.29488327336296	0.254919888203673	0.165193178407205	0.144599330711335	0.185252238260196	0.264318227620104	0.116648527238666	0.190526100700479	0.304003315174352	0.262394252157971	0.29930303439151	0.0788965636037056	0.168497847478442	0.237623631029238	0.184721421016253	0.158347189884119	0.224649670194737	0.267321683591743	0.214462055845914	0.232991373651461	0.281800298108352	0.206744827962682	0.251254074516846	0.202997351777356	0.29091494483599	0.272503056168972	0.271622975693039	0.132540931704399	0.197249506523834	0.113109872376247	0.271890390646641	0.244309914575559	0.115312498721079	0.281900306834231
KEGG_MATURITY_ONSET_DIABETES_OF_THE_YOUNG	-0.165817000998621	-0.173624084598641	-0.188531329886616	-0.159394302438587	-0.17904890965052	-0.145911445583926	-0.177370458895752	-0.200635435671441	-0.172307708265483	-0.206067836435063	-0.182581658356552	-0.134232595089869	-0.169040266136259	-0.181763036545562	-0.164357747759247	-0.164451700150801	-0.154827834950959	-0.133409734267323	-0.0988989198899896	-0.0934159868888407	-0.16415572591713	-0.192421203974601	-0.180253370704875	-0.170194888254566	-0.183385634176928	-0.137462355135368	-0.171381880438721	-0.174631787398503	-0.166113955127248	-0.134519952920125	-0.197598158141571	-0.17420449364523	-0.200980042595082	-0.202493013772213	-0.13777985753131	-0.175812349538684	-0.193178347204273	-0.19213419058584	-0.106547152005661	-0.163833437847201	-0.127335697716012	-0.181048491308949	-0.119650947765669	-0.204338694461248	-0.123834300731118	-0.209653296222697	-0.122368308582164	-0.128406474017208	-0.181261321341103
KEGG_ALDOSTERONE_REGULATED_SODIUM_REABSORPTION	0.0987316193290805	0.161680489814681	0.132812307254401	0.109095879669555	0.121315215061626	0.0954677281018727	0.140422460571566	0.124964007734346	0.123139397974531	0.152276079036779	0.113456733904266	0.201405468063775	0.120392546146435	0.125232549225074	0.128380509715309	0.112210614107025	0.125837431153281	0.124896082701582	0.114066795709046	0.112575253596071	0.13238458290881	0.112087568500577	0.0692482716540193	0.139819135758155	0.12367263306885	0.124088149451837	0.068221463629886	0.136870452080103	0.103557200024276	0.137925185570909	0.121802729187751	0.131382808385236	0.0898640034657263	0.140244769918304	0.0988640323922332	0.111384547876272	0.118973552685195	0.109851080828161	0.132753176768439	0.133399980509804	0.138398910237446	0.100937828631014	0.112086451097538	0.0933024188296369	0.112669341786573	0.128519641797439	0.134960408386821	0.132279296512788	0.136722509489246
KEGG_VASOPRESSIN_REGULATED_WATER_REABSORPTION	0.309728630830169	0.310749283370745	0.318460352972739	0.311041266880479	0.325391226869095	0.301545722162023	0.30713083327701	0.317626203669	0.349487720828953	0.33784095455157	0.31517309590508	0.315689539491453	0.311150544418802	0.314757499895612	0.324359650226553	0.314401721295983	0.332392474097243	0.320381447944565	0.327805279511587	0.304282066088009	0.337638277035087	0.314087712475286	0.342815598798509	0.349898109650344	0.335005222523808	0.311985848177496	0.30118683523358	0.326946098431041	0.318938742505073	0.326445237791369	0.309214822245881	0.322321671360479	0.319690475586458	0.326617613994922	0.317938225118893	0.30798469367031	0.326260475878097	0.300598703517119	0.33496452866825	0.318908546915294	0.324762812154948	0.331015736130832	0.326627490214939	0.332816158291211	0.323434343668592	0.305483986893843	0.316048598184553	0.328250270232387	0.320913277496414
KEGG_ALZHEIMERS_DISEASE	0.36073025929772	0.359585977123812	0.356186501559602	0.362840432736222	0.361644913010001	0.370654643146697	0.354586474325624	0.362561658548108	0.349074928914245	0.375894869039902	0.360616136921305	0.381710836637522	0.36757671031527	0.357622362719498	0.365304198278327	0.359918196842719	0.350437133553837	0.352065722758617	0.360664164366835	0.351318731473845	0.355727054153642	0.353260786592951	0.354900819708972	0.355488916701385	0.36559649969702	0.359264213930236	0.365569491682898	0.353861364028086	0.349235983884109	0.351503891014292	0.369257468856347	0.362153371606548	0.361503332095835	0.353946399230317	0.368610793028054	0.361048832482459	0.358531607308014	0.360995259282302	0.359714323694954	0.385012635290621	0.355670463691086	0.35626812105127	0.355908309949738	0.35214105610428	0.350003249273218	0.357881094074231	0.362807654498632	0.36318439323347	0.350862273967847
KEGG_PARKINSONS_DISEASE	0.414447718419493	0.395099703122622	0.404552078039226	0.416074644777166	0.416918305141	0.421330850321094	0.393528000269141	0.416065497435216	0.3909964871403	0.411862086988225	0.410414153927286	0.412683962368184	0.411706395534173	0.395332810046015	0.413957014628568	0.402018109566733	0.399254134363089	0.39972793995189	0.39549098079461	0.398630009280893	0.403832886717346	0.39151107971983	0.409271998250369	0.407765916449224	0.41828578952811	0.400159264114906	0.424123469528715	0.407848015103775	0.404943219687446	0.399024829583965	0.420338692992777	0.404350136335069	0.417792480440154	0.392395667146356	0.427844727973841	0.412267546602201	0.405034390404749	0.421457884120696	0.406337021212787	0.429702901559304	0.397102402898671	0.405727542087652	0.406334177658521	0.396940641047744	0.392943360068563	0.397732180729208	0.40058575692807	0.411202244533767	0.381112557745426
KEGG_AMYOTROPHIC_LATERAL_SCLEROSIS_ALS	0.232192398126817	0.249234376590544	0.232549370562662	0.222549244531245	0.218096654147454	0.231554148845184	0.264605465958427	0.227591555988089	0.250789961743114	0.227044879432425	0.215034718008926	0.252409716954764	0.210480946621548	0.246763154676664	0.235694834346923	0.229168722596645	0.245134702053933	0.216892900897127	0.235010103283697	0.236736917416037	0.229759971112477	0.210939053862877	0.21248943968164	0.232716746258306	0.223728104712624	0.251451035973347	0.239132753602865	0.211986114695475	0.217322678542058	0.230860539653403	0.204595118349529	0.230814132498308	0.227496694456403	0.234995722309793	0.24141671380803	0.246077906275776	0.228426758202536	0.228882959006895	0.23844030545714	0.233429632804228	0.239587259735906	0.218801107375642	0.202906930094337	0.256007087424657	0.232766993362992	0.23111561405018	0.260734459606237	0.221780569549396	0.249209461944692
KEGG_HUNTINGTONS_DISEASE	0.370784917470868	0.349509063161699	0.355518577634328	0.371221324536321	0.374225872886364	0.374801054199165	0.35425986466483	0.368436758308834	0.351726085713118	0.362436545050642	0.364668842185583	0.36713117176114	0.356022164126459	0.357004399315706	0.362781975538772	0.367623226627891	0.362324247228254	0.361454367713015	0.35818434985509	0.356937748651452	0.365194734700838	0.350782063709603	0.363728102779433	0.359649232203089	0.370222316230666	0.355401903641031	0.380684688421319	0.357634340905591	0.359855010109216	0.358676628220665	0.36570749325569	0.355391388571556	0.366988330053405	0.35350626666922	0.376385077430148	0.36716735407336	0.360908130030642	0.365912658284853	0.364594716388299	0.374674305672082	0.354356978340424	0.359304629959026	0.361284171134767	0.355290157394086	0.357827740423476	0.357388928017918	0.360686748080579	0.374151022089863	0.347107723277865
KEGG_PRION_DISEASES	0.278898022074832	0.320151233102578	0.3061963060586	0.266182009309941	0.300766941867169	0.283262003336722	0.329976700959602	0.305517276194725	0.335466451534028	0.286862074567078	0.31205586852597	0.301819626751051	0.264779477234196	0.297577313116406	0.304695094949012	0.294801136170297	0.319360849001949	0.324773670173656	0.295339172568846	0.304805243073471	0.308239846741557	0.242886832096809	0.327896614176474	0.310747567710253	0.30449077841926	0.300158247168394	0.224825535794513	0.284303473074168	0.315851778000018	0.322421862556504	0.263543464707414	0.295406682651974	0.312008510453581	0.301996617436225	0.293579936712344	0.296862935183725	0.296914890772514	0.286316767522393	0.311841911977207	0.283547918568388	0.317746648210403	0.33377672921187	0.287963740692552	0.302082586082124	0.282765272287301	0.283444114343848	0.315574429345737	0.275882913858189	0.327634121483517
KEGG_VIBRIO_CHOLERAE_INFECTION	0.332238114558581	0.343901643652829	0.332631339846159	0.317860698565688	0.334146148968364	0.3285317900327	0.327888310842507	0.351975361341207	0.324229495898018	0.33636443771301	0.340650483111961	0.356413108192143	0.347199453234836	0.328011558301429	0.356918567679452	0.333496803031945	0.30830024009458	0.325023244520336	0.337934541015905	0.34024803551973	0.326200728477505	0.333598362119081	0.342747226651444	0.335712694803581	0.338903345689602	0.344436045377972	0.320757616237721	0.348535147094475	0.326708313989594	0.34270594346728	0.356909329234487	0.359839728947326	0.318849664238237	0.345051108997607	0.337521148285729	0.331704808370485	0.326068450633026	0.319601075479918	0.326172583856449	0.346059568876158	0.34903644689728	0.34064069232326	0.341385887055424	0.345686343690571	0.315842096559096	0.329918692254748	0.323322131544757	0.326471276894355	0.331772237294675
KEGG_EPITHELIAL_CELL_SIGNALING_IN_HELICOBACTER_PYLORI_INFECTION	0.306894479827878	0.323676726142963	0.312866957313716	0.291207017455371	0.29896659460972	0.31795712645166	0.303839141046133	0.323097105332435	0.307154214479255	0.307734835258166	0.301821448145155	0.31648432407795	0.313245290932989	0.307908248632325	0.317364033411609	0.300211909650812	0.30778452848133	0.299356557481996	0.311099909812508	0.298896771754021	0.301285160957976	0.301618721601219	0.30334356271378	0.312164048446893	0.309734733579251	0.312315204116362	0.290409731532686	0.282593394340303	0.289994908676674	0.300340003040303	0.307084872357269	0.309751644580359	0.291679390987027	0.299285212930697	0.302300657727551	0.296159697206114	0.308190862382918	0.29626652870693	0.288648899368531	0.339423302380431	0.319036459257038	0.309326549545987	0.277320192422583	0.307330141723416	0.277446040145193	0.31179373428513	0.290885427237521	0.297866718550242	0.303361184946717
KEGG_LEISHMANIA_INFECTION	0.256576823504438	0.383639833832894	0.331898384814348	0.198672331258515	0.307163222215197	0.256583337319468	0.381961628296484	0.279952329096243	0.339613524177575	0.270804098646653	0.269976201097344	0.302197872048308	0.224861411735817	0.346137922142112	0.265884939959691	0.331622252140333	0.317995268670324	0.267877566848015	0.239255728619418	0.23700294574954	0.325485803131931	0.189377960505118	0.262254425997717	0.360697789480034	0.304028507787811	0.346916979327621	0.180005141071155	0.213106652353248	0.31034785422847	0.274869318869742	0.226670969958926	0.27945920810989	0.328267511537862	0.291111909061598	0.286753595732119	0.314939517548878	0.30667767588833	0.302355472331658	0.291440738313809	0.335981446994096	0.323463044078163	0.330674860723816	0.221827601495651	0.283513729775936	0.193173325121415	0.314787236783747	0.311976850562683	0.205487771602729	0.337522916586481
KEGG_PATHWAYS_IN_CANCER	0.216428528429568	0.247589886355825	0.254163204594138	0.231722962978271	0.226732148739115	0.213348441803102	0.251130909710846	0.23658938626681	0.239947982295119	0.24247516400701	0.235521004629415	0.244617753494568	0.224287842469159	0.239432380523434	0.242947275391396	0.239682746156949	0.257252098353049	0.24270184391619	0.250722753068565	0.235270648144478	0.236583118620675	0.228734313281767	0.232338253647972	0.259159219482164	0.239065072748047	0.244284529374949	0.201533877985061	0.223911793817258	0.239262961826101	0.247846947975531	0.229786689600288	0.241334229861317	0.24399204526319	0.244180763821203	0.223815637146894	0.223653440608316	0.253961175730815	0.225696297291256	0.256230032419467	0.235889877632236	0.255656363036262	0.246187024814408	0.2345031975383	0.230099012200863	0.235751625887874	0.238544090452766	0.24870389288598	0.222322059487038	0.25635748853203
KEGG_COLORECTAL_CANCER	0.311385024760039	0.338253776307673	0.349158334231295	0.31629168079799	0.321579176323575	0.2967357731648	0.347731356673125	0.322730479346017	0.318276241223879	0.326927612018997	0.318460084141145	0.32000706206554	0.300384621201393	0.326006852602978	0.320867109565929	0.33367090877088	0.325402263303772	0.330710604964527	0.339289494704022	0.327385544133302	0.31630048856173	0.313811743660343	0.304831280652711	0.322528451032517	0.320516619912909	0.336716843120643	0.307274991703473	0.30953393904284	0.316885356667933	0.316303164074102	0.324805332100381	0.346266256585287	0.315252885602308	0.345784025612565	0.314009268645527	0.322774423234962	0.350186495777865	0.31554568106959	0.330514721638708	0.328579598982062	0.341012970509141	0.326521862587541	0.318857326497268	0.307661253419313	0.328114255410588	0.331588058823474	0.329706462773409	0.302874681572345	0.340673181394475
KEGG_RENAL_CELL_CARCINOMA	0.31716170930594	0.338984653203326	0.350889656922211	0.326659558456533	0.325899622815723	0.295863530223288	0.339973787441311	0.349375465432988	0.350198526724201	0.3367855448646	0.340665715432942	0.326903584489015	0.307762786010665	0.333009557158071	0.324379384726094	0.336537948511391	0.335780056767797	0.336045714070805	0.346143479411911	0.330513573296099	0.314638725054503	0.322585006029154	0.316853140020082	0.33872894702599	0.338234702434448	0.330477147772481	0.30769365806771	0.31664447737675	0.332544709498949	0.33305931664162	0.324520909046252	0.341118803407734	0.325980446043821	0.327171669536521	0.328166212482623	0.322329455583771	0.346661136098706	0.31169596008133	0.340061136900492	0.338429750904489	0.332179363667696	0.328791230368161	0.335361679177498	0.327646213024304	0.331093125767449	0.333827487669608	0.34014912290847	0.325545285339843	0.34454689662733
KEGG_PANCREATIC_CANCER	0.299664590549415	0.318145490852642	0.322005743001625	0.303586408662539	0.30930132969304	0.277884019891185	0.323954629395554	0.310441000495325	0.322200270573704	0.31400216114329	0.305981077519229	0.321655945897799	0.293025468309163	0.315748948113347	0.301364558668186	0.316860409124949	0.32628408459828	0.324960777993331	0.314270125704613	0.328868260343536	0.301054521015187	0.30960839319964	0.303360743338668	0.324935667574498	0.311752889959371	0.315363097063884	0.283991435586077	0.285518101781328	0.312002440118637	0.306078402823896	0.305289383156017	0.324374317163448	0.331766407000112	0.324759842215327	0.321219156937268	0.301614863695753	0.334518001333526	0.304230190667871	0.32790628813745	0.320690199723126	0.336534897607541	0.316634519614843	0.308115078092204	0.304885599071285	0.30877848140259	0.325306589700943	0.325426477982585	0.288636280908114	0.34107309108559
KEGG_ENDOMETRIAL_CANCER	0.291488569345651	0.321167560138765	0.325044417070485	0.303239710837317	0.308510071717703	0.280518677747928	0.325451979059402	0.312948545191967	0.302736043233147	0.332952541790787	0.319822543006246	0.32083603876358	0.295534160866352	0.296007274029038	0.298004196780945	0.306497340056015	0.291022361687791	0.294387964660033	0.343130432321453	0.323074517048404	0.312552049943621	0.323886534442465	0.286158931689901	0.29558183668365	0.310888536978569	0.320955193768268	0.281868970788706	0.311152725642075	0.278717754066164	0.306941794689767	0.311821738765294	0.332137234068163	0.277153050515433	0.326068426762434	0.294454960315626	0.29265538429724	0.322645712720982	0.302591421658508	0.301579041614637	0.305324850961907	0.34210105991906	0.304164981227394	0.31717530441434	0.286508409914772	0.318770762531889	0.302258998302144	0.309620889708153	0.297496197539692	0.319881435264448
KEGG_GLIOMA	0.265840321058748	0.295751734868354	0.295248310344036	0.274705675415718	0.26497008256774	0.24878745552736	0.294093525830287	0.266399463326543	0.288191604775718	0.301859516928002	0.284726176004355	0.299877755789504	0.268284270426487	0.276392141998111	0.263888717831274	0.277915087909992	0.288693046344194	0.297947522192607	0.286637657874606	0.287159201581963	0.263761858788147	0.286424956544703	0.288112545993593	0.294359108411092	0.268051386380592	0.274585467388542	0.231173917779814	0.261897066486782	0.269838930845592	0.288810064861146	0.274982021075161	0.293813204607988	0.279699423216791	0.299455801675685	0.279067374594893	0.253406957685709	0.304963645213627	0.264952872677516	0.283396839839564	0.272880762760709	0.293179858538767	0.280088487763833	0.266469137963721	0.273294759011719	0.270934257913898	0.283091165112675	0.29815125479115	0.258841309197129	0.312444324036688
KEGG_PROSTATE_CANCER	0.266993997183899	0.299073859278607	0.304788414408978	0.285626918174773	0.270487995806636	0.274676563242728	0.305798842072739	0.273910374249527	0.299149044617754	0.290765637317189	0.290240810665611	0.299578832638751	0.2723096132604	0.277210781874453	0.294263283777746	0.28825791487192	0.298293566056118	0.288440259684359	0.312148281227073	0.290076394859893	0.286235773389058	0.283914621408419	0.289411917748542	0.304880118775522	0.283156807781995	0.293430188753768	0.250281741483004	0.282367654829574	0.279493765665804	0.30063937617099	0.278716208869644	0.307900992875963	0.282492460567422	0.313872203368319	0.276078156211316	0.267463980013838	0.315342155144816	0.279472684526886	0.304205845103396	0.285162206259393	0.308261672097566	0.289597977509961	0.286059091451073	0.279122600696413	0.290892767601931	0.278676991514835	0.304337616320063	0.260272730117679	0.313389485915301
KEGG_THYROID_CANCER	0.34350606057947	0.351953524952102	0.366719944690458	0.350303409374744	0.356819977175884	0.329132265624016	0.367044544049076	0.349786586029778	0.325527616523827	0.347197703514259	0.360846689643746	0.353020347398649	0.339492478106008	0.336688326734808	0.372047006867416	0.372276727246032	0.334666060058535	0.346288114232104	0.372455050111328	0.367355793505598	0.360158734836745	0.363680447300868	0.342231780796097	0.341057108106219	0.362702621788376	0.349825372683396	0.344784511586705	0.347996767918576	0.355302803581608	0.365629674028921	0.372907627358198	0.362538477603914	0.306996440220619	0.343091300985759	0.326983912235845	0.364227520575457	0.357302528234566	0.353552266239827	0.364426318777281	0.338290415911719	0.368260351719495	0.360320236913809	0.366645924530956	0.322729005457226	0.354336047907571	0.36914966680719	0.368687945536532	0.370050682765243	0.340893619326613
KEGG_BASAL_CELL_CARCINOMA	0.0708883355663531	0.0746112091540949	0.107504387894855	0.0948206418674693	0.0570755867348767	0.0697200979086193	0.0875932162053448	0.0775885658755739	0.0961075734236409	0.0950897179465778	0.0912522570134914	0.103640449583936	0.0992355145213442	0.0819962567155107	0.09343038396477	0.0756926594405929	0.134628610074414	0.104270850680044	0.113094882525443	0.117854125612457	0.0990728298800534	0.0715210685448315	0.10475391176739	0.118482224110787	0.0860689883255971	0.0985369204711899	0.0878413757504123	0.119546916018705	0.10405708772029	0.111034250649445	0.0673428170145933	0.079398485814422	0.102504511268253	0.0935802261729875	0.0498432482689243	0.0620937059650985	0.101277830288621	0.0701667122884456	0.117389384016278	0.0501684543230306	0.107724761337517	0.106305473344802	0.107376853754571	0.0918481753994767	0.134197932403148	0.0490833104718511	0.103510792691882	0.0736939798572352	0.116898749880177
KEGG_MELANOMA	0.173093846358741	0.186983246481611	0.208275447860625	0.189299497315824	0.173039053425715	0.160010846741245	0.177541251619342	0.16992471412013	0.179567258082318	0.187363396905476	0.186961363158244	0.198407733172781	0.151404327707382	0.186101057401627	0.183644817919974	0.170231899171534	0.18446247466947	0.174623639992155	0.19238906675073	0.185220274228075	0.173538895612125	0.1742154432394	0.177836699324373	0.196370331509455	0.19219333709376	0.186267919904624	0.149593497493751	0.16264933759284	0.167324514781539	0.203595331181632	0.179189960424322	0.196007081273407	0.186234329437875	0.20743250208283	0.17424574454819	0.163927243214218	0.209310947744205	0.174489983214327	0.211664057393896	0.183393915241966	0.202349349199154	0.188649723016107	0.183250737255834	0.175962258598764	0.166203760411727	0.195546716918782	0.205685816085539	0.167506545888112	0.195733348163132
KEGG_BLADDER_CANCER	0.313506417384513	0.344948227469806	0.336194596143784	0.315677882461948	0.325253148228702	0.292394182286298	0.32301660594076	0.341344711198847	0.308726807571967	0.351716701464038	0.339157829573117	0.361073051596372	0.314764487848154	0.335130774347638	0.333597715318905	0.338364561616172	0.369401159932107	0.338234616437491	0.328145885509511	0.312029477186829	0.297364300868434	0.336354837713022	0.295130817734162	0.337657867412646	0.335631531943782	0.335639292809227	0.305156031965223	0.303196143110419	0.32387722548727	0.319873953775297	0.324716423852514	0.346178521007222	0.346859235977923	0.335966669473181	0.321988371290596	0.317374738984531	0.342357430314253	0.295341197033287	0.347847777003233	0.33535020627211	0.371833998332321	0.336493346389076	0.312071104479002	0.321208536718145	0.317583269247841	0.371132478125556	0.331754248481211	0.316313799933141	0.332925648799956
KEGG_CHRONIC_MYELOID_LEUKEMIA	0.337285231230944	0.349544162928471	0.367093528961593	0.328249831443354	0.337917418448122	0.316020303688143	0.352750836450428	0.346484043693443	0.342444764915096	0.35755785096236	0.349968767713787	0.341864642188147	0.32069109309133	0.350112588089822	0.326138979476692	0.353637564169332	0.352495278996201	0.353601295694374	0.362965635951797	0.354213480022512	0.338810465227604	0.346250176212015	0.341613090839647	0.338373844440059	0.339084654380928	0.338241192133312	0.319625044523718	0.329748687619784	0.343516531979823	0.343332163272632	0.336124113932342	0.353563885430788	0.332408746037449	0.356415614716042	0.350114802211735	0.329488837555981	0.370393316117468	0.331411212763222	0.346434041989531	0.34798152601099	0.355595418864435	0.336472798798347	0.335877591865117	0.33144761277765	0.345310639354179	0.350208740518356	0.353692402018248	0.323675868981863	0.360658361656787
KEGG_ACUTE_MYELOID_LEUKEMIA	0.301146155282435	0.355485311324366	0.348531691215693	0.294991523945283	0.320063934265259	0.290178175051094	0.365796899269443	0.327427568096389	0.315670422365439	0.321398269435245	0.3264040916924	0.327291891210494	0.317988911150891	0.326910668270452	0.318710908692669	0.331064015549706	0.305984298983337	0.301412167625443	0.354899812249074	0.30996263738517	0.338318139154691	0.30615383936686	0.286265603473683	0.329081341632289	0.312216050247006	0.342436791451301	0.271665288920884	0.32518495467783	0.294568406579208	0.297479724014901	0.308417022198343	0.332799708857379	0.321804064990153	0.328793674731165	0.30799592001798	0.312930371434713	0.337982097143275	0.303476116971434	0.31363520329508	0.333434178006027	0.356243829737352	0.319861649952505	0.315301442826168	0.295658653482276	0.313398116994044	0.318842818689118	0.322019614914493	0.284373592070953	0.335018054102258
KEGG_SMALL_CELL_LUNG_CANCER	0.268173269055103	0.298048606924106	0.286076738331046	0.30090862430446	0.291469236393796	0.254079118200655	0.302743253880174	0.287569530825599	0.286317547716532	0.309909278873679	0.294724168595701	0.282462254996218	0.269660432910349	0.295168013065215	0.290818966398875	0.296079401309255	0.295282406486835	0.294980995241053	0.298598009449836	0.291737028306473	0.285040049043524	0.30220456367684	0.293133082936634	0.308064738733299	0.296162332218921	0.289962702121546	0.253710858356901	0.261442032820707	0.305109728452196	0.295300215523146	0.305307980796708	0.305421143621813	0.276227927937153	0.30212381490789	0.277984531809485	0.278672278020395	0.312163062331929	0.292961821719477	0.302642002342893	0.292405902973177	0.311501890023208	0.297835642951289	0.28368073094146	0.284908430263371	0.297689264373047	0.297012999295307	0.293206560516796	0.277514328325879	0.295596147019488
KEGG_NON_SMALL_CELL_LUNG_CANCER	0.288582314313498	0.305420341391246	0.303629120062932	0.292249500435084	0.304487136979801	0.260402442356336	0.32715417192977	0.29276412201538	0.304668120259043	0.286259680770685	0.297356677005822	0.309252509817329	0.280063260150382	0.295816075914775	0.277313475014108	0.312346876897623	0.298150162881773	0.306719748547948	0.292854446941294	0.319774221140456	0.30026534309239	0.303588542482087	0.295313829520317	0.315213256599938	0.295209517396384	0.302945815455988	0.271901019235265	0.289119881110632	0.28823136638502	0.298319563359548	0.294011727164073	0.31571831043257	0.278928802413794	0.301805872465928	0.293424857291647	0.286329250937863	0.322852558652522	0.293211820586755	0.294147205743098	0.296335662161504	0.326604516261188	0.304833078213461	0.29290965192321	0.282257382442773	0.310025209759792	0.303375534469136	0.315262271685219	0.306167061382191	0.320366665254491
KEGG_ASTHMA	0.131429870094291	0.26051859580534	0.193287856673783	0.0124346854256596	0.191422866511423	0.114373949112706	0.277729954847978	0.138387579217238	0.208446517206438	0.156631348583094	0.132267320492277	0.187448207912684	0.0859524227110519	0.21536925458158	0.146173364119421	0.199671877016403	0.182674997796836	0.0985195326931472	0.0737858022984214	0.0787956350244314	0.212447647615305	0.0139912189846421	0.106141291564428	0.229163562943932	0.191518895235873	0.2305092818888	-0.0147825376982684	0.101728591691353	0.163722280757737	0.104902548912391	0.0932027759378342	0.158231552793914	0.208518428368268	0.193200572619443	0.133546302819218	0.202473034779949	0.188261423018555	0.185625972988914	0.163738900475387	0.203746665875839	0.208702576647427	0.197345196402627	0.0627711210687314	0.100637302826209	0.0259073568617808	0.201467735576586	0.174012776530869	0.0142109734755522	0.203098173477095
KEGG_AUTOIMMUNE_THYROID_DISEASE	0.0895137910990414	0.218856381314073	0.14723000897109	-0.0183749633516157	0.150377409159645	0.0962319064482496	0.21559738862572	0.108108147093702	0.141624599746965	0.0913110225078724	0.0949409958957875	0.130436794668765	0.0266785484540538	0.167550069960824	0.0842626470383507	0.177300424720471	0.129497952712553	0.0510522279775226	0.0385563304101732	0.0659985784863218	0.155016094677013	-0.00101673614001327	0.0583842951110523	0.174458878666395	0.132991280764622	0.181414993248956	-0.0311346239614006	0.0766357936637044	0.115942266427432	0.0621728712256927	0.0445667463095861	0.109546175173223	0.155736954498871	0.113841614056445	0.110216993324616	0.163105618613571	0.100967839367606	0.135103674570611	0.0864675477862646	0.171511711843423	0.151595503115418	0.14068827492921	0.0277624999952051	0.0563202903757607	0.00611610838756371	0.147173296258016	0.134728632664383	0.0233050131576194	0.169631126250966
KEGG_ALLOGRAFT_REJECTION	0.229216668334861	0.389115141794543	0.300350513257508	0.0956612492760614	0.305576939202042	0.22487376025534	0.384912655392973	0.24177157204439	0.292746226316842	0.230199341197438	0.24132053581176	0.27570431498437	0.145420066847843	0.331436968424398	0.20810385244137	0.333118948816325	0.274991921590667	0.175023358370728	0.158380143098327	0.19880531379762	0.308244918166549	0.114797152860896	0.184528126540191	0.333878343005448	0.288933742162717	0.339613520899516	0.0696721307214957	0.200770299172855	0.257147884764285	0.184805740797201	0.161352133312491	0.251515881362518	0.305665406426779	0.251014949168414	0.257591098777389	0.319984039070302	0.238257778148569	0.289268879292367	0.215400933141278	0.331296511524862	0.298138365848668	0.292065135599459	0.142368365189734	0.187779879973464	0.112667044638128	0.311397160870454	0.267098523627377	0.126808908675782	0.31496584032481
KEGG_GRAFT_VERSUS_HOST_DISEASE	0.198182136840417	0.337100274870673	0.279337714132635	0.0606401688059503	0.273820360214978	0.185122007196447	0.331902778343854	0.223125019269513	0.263400070952099	0.189522988619986	0.215719070147696	0.241330451633077	0.13321287509116	0.304763706775161	0.179561680506568	0.295896465821856	0.246378482793759	0.150927490790601	0.135621309222536	0.168651184319741	0.278302394445623	0.0980970754526623	0.165313195535638	0.3030459181084	0.2499280496412	0.300156767068858	0.0365905689298222	0.172656404114839	0.227288913367122	0.158728763838859	0.136409167095642	0.220800543063025	0.268079605322048	0.218441215346552	0.228807150130381	0.28022017997417	0.201728895118098	0.251984325905976	0.174957367768449	0.304599824444277	0.277017018640286	0.266362070190322	0.116154274607005	0.156611001920797	0.0941353154616242	0.278482240780172	0.2392215374186	0.0950589458134648	0.29061578597309
KEGG_VIRAL_MYOCARDITIS	0.283001429016366	0.349320418691046	0.32687367173782	0.236427882916804	0.322548931690692	0.27881133929463	0.339644596771152	0.309912062375842	0.330963082814321	0.283414507005051	0.286690189616581	0.31660036412099	0.248991999643267	0.326800165613187	0.279070612563136	0.336002278530264	0.308714346129128	0.262649480781985	0.257766674729292	0.278204442176442	0.318725457138493	0.240817507307989	0.280052653643254	0.337380358750798	0.320240570883185	0.333414451567928	0.212836193406186	0.275235480111842	0.309751279593836	0.273786725362738	0.260440563646393	0.316819484881835	0.307286232988527	0.288648856342515	0.287218066646284	0.33305774986342	0.302438772830291	0.320002257675841	0.305560736726545	0.32218214764465	0.313802167880608	0.322766706289303	0.265828314615981	0.295811404328872	0.247116011491087	0.326351512382018	0.316224587062189	0.246562577685892	0.322405601248373
[truncated: 305 more columns]
