# Supplementary material for: Melanoma molecular subtyping and scoring model construction based on ligand-receptor pairs
Source: Front Genet. 2023 Jan 26;14:1098202. doi: 10.3389/fgene.2023.1098202 (PMC9909287; doi:10.3389/fgene.2023.1098202)
Supplement: Supplementary file 17 [file Table9.XLS]

Tag	LR	Pval	HR
CXCL1->CXCR2	CXCL1->CXCR2	5.90645382603228e-08	3.47559645480311
CXCL1->CXCR1	CXCL1->CXCR1	8.57311622803891e-08	3.3811677631576
NTS->SORT1	NTS->SORT1	2.43624565854361e-07	3.05800586826839
NELL2->ROBO3	NELL2->ROBO3	1.09263194392195e-06	0.422952444834064
HP->CD163	HP->CD163	1.26868974203997e-06	0.325878538051749
COL5A3->SDC3	COL5A3->SDC3	1.95572569994251e-06	2.36493376141311
WNT1->FZD2	WNT1->FZD2	3.42026637401016e-06	1.80728520403201
SNCA->LAG3	SNCA->LAG3	6.35845654173295e-06	0.519165457657608
MFNG->NOTCH2	MFNG->NOTCH2	6.95542823470063e-06	0.4031520784083
VCAM1->ITGB2	VCAM1->ITGB2	1.43999188400024e-05	0.487972470060598
NECTIN2->NECTIN2	NECTIN2->NECTIN2	1.62242135594015e-05	1.79523808391833
IL34->CSF1R	IL34->CSF1R	1.67800668162688e-05	0.35510318936521
CD58->CD2	CD58->CD2	1.93922956687187e-05	0.550963848292349
CCN2->IGF2R	CCN2->IGF2R	2.11419820470571e-05	0.408830282497595
BTLA->CD79A	BTLA->CD79A	2.4193470186451e-05	0.516480433179787
CXCL9->CCR3	CXCL9->CCR3	2.57707748313463e-05	0.505026515444545
CCL5->CCR4	CCL5->CCR4	2.79063837828053e-05	0.532095180476936
CD274->PDCD1	CD274->PDCD1	2.89379501923204e-05	0.52558363490844
EFNA1->EPHA2	EFNA1->EPHA2	3.09230841593067e-05	2.28981006723822
FZD8->CKAP4	FZD8->CKAP4	3.12844774504883e-05	2.81139682684064
CLCF1->LIFR	CLCF1->LIFR	3.38037081492049e-05	0.344206720562252
AFDN->NECTIN2	AFDN->NECTIN2	3.64072011668215e-05	1.81686047828659
CEACAM5->CD8A	CEACAM5->CD8A	3.94453333211198e-05	0.560852356559954
CD244->CD48	CD244->CD48	4.2260073517042e-05	0.561237864456817
CD48->CD244	CD48->CD244	4.2260073517042e-05	0.561237864456817
CXCL10->CXCR3	CXCL10->CXCR3	4.44639338593733e-05	0.500399158426383
BTLA->VTCN1	BTLA->VTCN1	4.59094681626304e-05	0.559574359354022
APOE->LRP2	APOE->LRP2	4.96913058690707e-05	0.493917935186132
SLIT2->ROBO2	SLIT2->ROBO2	5.56837878061822e-05	1.84952762455688
FCER2->CR2	FCER2->CR2	5.65481234436893e-05	0.483737645978576
VCAM1->ITGAD	VCAM1->ITGAD	5.74552366144898e-05	0.525934633869636
EFNB2->EPHB4	EFNB2->EPHB4	6.10316510353259e-05	1.96684367510459
DKK4->LRP6	DKK4->LRP6	6.14501617749452e-05	2.08487019914486
CCL21->CXCR3	CCL21->CXCR3	6.43933840316357e-05	0.548385677060508
SECTM1->CD7	SECTM1->CD7	6.76711495199989e-05	0.529874595379978
RSPO2->ZNRF3	RSPO2->ZNRF3	6.80432731334779e-05	1.84521014396823
CXCL13->CCR10	CXCL13->CCR10	7.14157290969686e-05	0.560095162793739
MMP13->LRP1	MMP13->LRP1	7.38017506352051e-05	1.62817846249682
RBP3->NOTCH1	RBP3->NOTCH1	7.4571688547409e-05	2.19783518697995
VEGFA->NRP2	VEGFA->NRP2	7.49044010928124e-05	1.85411930128488
SLAMF7->SLAMF7	SLAMF7->SLAMF7	7.71633651469594e-05	0.548177083110312
COL5A2->DDR1	COL5A2->DDR1	7.7376826672193e-05	2.46334154539521
EBI3->IL6ST	EBI3->IL6ST	8.40455979957966e-05	0.434898472294189
CD2->CD48	CD2->CD48	8.68209919883123e-05	0.583870010066699
CD48->CD2	CD48->CD2	8.68209919883123e-05	0.583870010066699
IL23A->IL12RB1	IL23A->IL12RB1	9.18117123063222e-05	0.614734690876063
CD47->SIRPG	CD47->SIRPG	9.23754840777002e-05	0.556371236571924
SIRPG->CD47	SIRPG->CD47	9.23754840777002e-05	0.556371236571924
FN1->ITGA4	FN1->ITGA4	9.26856836821477e-05	2.0731742877577
PVR->PVRIG	PVR->PVRIG	9.45546377889572e-05	0.568845794389965
CCL5->GPR75	CCL5->GPR75	9.9348939458288e-05	0.557234924841182
CD1D->LILRB2	CD1D->LILRB2	9.98995270347081e-05	0.50811302156399
CD52->SIGLEC10	CD52->SIGLEC10	0.000107706558441722	0.496884621648521
FGF2->NRP1	FGF2->NRP1	0.000107783439852405	1.95967951967381
EFNB2->EPHA3	EFNB2->EPHA3	0.000107854122079143	2.65543098313977
NRG4->ERBB4	NRG4->ERBB4	0.000111001213975115	0.47310356306973
CCL5->CCR3	CCL5->CCR3	0.000111744212196063	0.532005549837489
TFF2->CXCR4	TFF2->CXCR4	0.000121737693044466	0.455208243306274
PDGFC->PDGFRA	PDGFC->PDGFRA	0.000121840831108333	2.66676456966067
CXADR->CXADR	CXADR->CXADR	0.000123089089219097	2.04722160050569
WNT3A->FZD1	WNT3A->FZD1	0.000123525061592411	1.89544921073569
CD5L->CD5	CD5L->CD5	0.000123617674249177	0.569607668523501
CXCL11->CXCR3	CXCL11->CXCR3	0.000130173180309612	0.486244392182486
ICAM1->ITGAL	ICAM1->ITGAL	0.000132337357293122	0.500678086253398
IFNG->IFNGR1	IFNG->IFNGR1	0.000134618592079416	0.507976609737465
MICB->KLRK1	MICB->KLRK1	0.000134777656186635	0.62424287611208
SEMA4D->CD72	SEMA4D->CD72	0.000135071829305056	0.58179123715939
GZMB->CHRM3	GZMB->CHRM3	0.000139334284470771	0.510900301700097
PF4V1->CXCR3	PF4V1->CXCR3	0.00014206656609983	0.43958616017343
COL1A1->DDR1	COL1A1->DDR1	0.000144097154588518	1.74485767692827
SLAMF1->SLAMF1	SLAMF1->SLAMF1	0.000155038610490599	0.580750025495436
TNFSF4->TNFRSF4	TNFSF4->TNFRSF4	0.000156122277372717	0.583444211356579
RTN4->S1PR2	RTN4->S1PR2	0.000158626770825676	1.84969714282178
APOE->LRP1	APOE->LRP1	0.000159825587719098	0.396958783703806
TNFSF12->CD163	TNFSF12->CD163	0.000161299084620481	0.45263377184913
LGALS3->LAG3	LGALS3->LAG3	0.000163829052874709	0.521970530201663
FLT3LG->FLT3	FLT3LG->FLT3	0.000164191452171947	0.513425048185843
CCN2->ITGAM	CCN2->ITGAM	0.000164340619351	0.522143725298394
CCN4->ITGA5	CCN4->ITGA5	0.00016891874986924	2.28142394541819
HLA-A->KIR3DL1	HLA-A->KIR3DL1	0.000170459362866748	0.550005856596825
HLA-B->KIR3DL1	HLA-B->KIR3DL1	0.000170459362866748	0.550005856596825
HLA-F->KIR3DL1	HLA-F->KIR3DL1	0.000170459362866748	0.550005856596825
FGF4->NRP1	FGF4->NRP1	0.000172683005683072	1.95538627596895
SLIT1->GPC1	SLIT1->GPC1	0.000175576954973278	1.67850227969356
WNT3A->FZD2	WNT3A->FZD2	0.000183144297303706	1.62949465875991
PDCD1LG2->PDCD1	PDCD1LG2->PDCD1	0.000183426619849603	0.614776549704509
EFNB1->EPHA4	EFNB1->EPHA4	0.000183899132117249	1.91471689787046
EPHA4->EFNB1	EPHA4->EFNB1	0.000183899132117249	1.91471689787046
FGL1->LAG3	FGL1->LAG3	0.000185837261953758	0.545188942089883
PROK2->PROKR1	PROK2->PROKR1	0.000187347086198386	2.17312005475942
IFNG->IFNGR2	IFNG->IFNGR2	0.000190270026794948	0.568082003360259
TIMD4->HAVCR1	TIMD4->HAVCR1	0.000208726537964998	0.540596942952857
THBS2->NOTCH3	THBS2->NOTCH3	0.000217509814130712	1.60014437181115
EDN3->KEL	EDN3->KEL	0.000222030069056189	0.5275737323778
TNFSF13B->TNFRSF17	TNFSF13B->TNFRSF17	0.000222721754390531	0.493266212881187
VEGFA->GPC1	VEGFA->GPC1	0.000226415449677164	1.61858266392068
SLPI->PLSCR1	SLPI->PLSCR1	0.00023239884042292	0.413617556807497
GDF5->BMPR2	GDF5->BMPR2	0.000238838857843371	1.79762613576616
B2M->HLA-F	B2M->HLA-F	0.000239607342849335	0.472519927850635
FN1->PLAUR	FN1->PLAUR	0.0002402207226464	1.72044073870633
CXCL13->CXCR3	CXCL13->CXCR3	0.000243234226453226	0.622502935139879
ADM->CALCRL	ADM->CALCRL	0.000246831171278106	2.19201253809114
ICAM3->ITGAD	ICAM3->ITGAD	0.000247726805980508	0.547148323783831
LTB->LTBR	LTB->LTBR	0.000258662843030666	0.59834149587667
C3->CD19	C3->CD19	0.000259753731563284	0.567337951223544
NTF3->NTRK1	NTF3->NTRK1	0.000261510252130615	2.39532738046868
CCN2->ITGB2	CCN2->ITGB2	0.000268600481845516	0.537448991820434
CCL21->CCR7	CCL21->CCR7	0.000274423213325936	0.573678891711979
WNT1->FZD1	WNT1->FZD1	0.000279300597938348	1.86874914802175
ADAM15->ITGA5	ADAM15->ITGA5	0.000280370898998017	1.49361986964705
FAM3C->LIFR	FAM3C->LIFR	0.000288183026323829	0.599573929262359
CCL19->CCR7	CCL19->CCR7	0.000288704632450343	0.574628285293072
IL21->IL21R	IL21->IL21R	0.000292230247964542	0.58040416421126
CCL5->CCR5	CCL5->CCR5	0.000294839492227195	0.601422715608447
IL10->IL10RA	IL10->IL10RA	0.000302445552166852	0.547053396911968
IL22->IL10RA	IL22->IL10RA	0.000307749673471358	0.521670655292142
TNFSF13B->TNFRSF13C	TNFSF13B->TNFRSF13C	0.000308833381033158	0.400581675804277
CCL19->CXCR3	CCL19->CXCR3	0.000311083875592089	0.568295629480599
CD70->CD27	CD70->CD27	0.000313398243936946	0.569525717605786
NTRK3->PTPRD	NTRK3->PTPRD	0.000313606139621059	1.74577551283293
FGG->ITGAV	FGG->ITGAV	0.000325682402651517	1.86064681534142
ADAM15->ITGAV	ADAM15->ITGAV	0.000325961902224448	2.41720407129746
CD59->CD2	CD59->CD2	0.000327029331247064	0.587024608884692
OXT->AVPR1B	OXT->AVPR1B	0.000328413365435987	1.72268913545405
DEFB103B->CCR2	DEFB103B->CCR2	0.000339694124513734	0.58770867108303
B2M->CD1B	B2M->CD1B	0.000342882573915348	0.58219393460293
IL15->IL2RB	IL15->IL2RB	0.000351614063867745	0.570019575283262
TNFSF10->TNFRSF10C	TNFSF10->TNFRSF10C	0.00035369999848367	0.572890666398264
EFNA4->EPHA4	EFNA4->EPHA4	0.0003582621949072	1.7377164026145
NTS->NTSR1	NTS->NTSR1	0.00036334594440568	1.8763876329844
CCL5->CXCR3	CCL5->CXCR3	0.000371453232340779	0.572598604033619
TNFSF9->TNFRSF9	TNFSF9->TNFRSF9	0.00037369827038769	0.609583340663877
TNF->TNFRSF1B	TNF->TNFRSF1B	0.000379204154513313	0.528374716203801
NDP->LGR4	NDP->LGR4	0.00038013870179554	2.31647176864159
EFNA3->EPHA4	EFNA3->EPHA4	0.000389444911305881	1.92142399534629
CXCL12->CD4	CXCL12->CD4	0.000390671024193101	0.436457276170707
COL4A1->ITGB8	COL4A1->ITGB8	0.000394254615086465	1.64003716776427
DKK1->LRP5	DKK1->LRP5	0.000396305855692836	1.91725565492114
FGF8->FGFR4	FGF8->FGFR4	0.000399707560447826	2.57417440189515
IL7->IL7R	IL7->IL7R	0.000411656389408654	0.526611277400612
SEMA4D->ERBB2	SEMA4D->ERBB2	0.000415850910667093	0.589499324064661
ICAM3->ITGAL	ICAM3->ITGAL	0.000417355320936896	0.540184817180717
NLGN3->NRXN2	NLGN3->NRXN2	0.000419323325951848	1.59792213356926
EBI3->IL27RA	EBI3->IL27RA	0.00042029611288541	0.57666548349136
DKK1->KREMEN2	DKK1->KREMEN2	0.000420812221958	2.00310812438224
TNFSF13->TNFRSF11B	TNFSF13->TNFRSF11B	0.000422667762350781	0.639646565323914
IL27->IL27RA	IL27->IL27RA	0.00042688388026757	0.495250573883378
WNT16->FZD2	WNT16->FZD2	0.000429543348425598	1.45506029690225
FASLG->FAS	FASLG->FAS	0.00043179626268397	0.569032397387248
CCL21->ACKR2	CCL21->ACKR2	0.000431932749901498	0.591892496908472
DEFB103A->CCR6	DEFB103A->CCR6	0.000434753722952208	0.675693560644299
CCL21->ACKR4	CCL21->ACKR4	0.000435273316160001	0.579656912180229
HLA-E->KLRC2	HLA-E->KLRC2	0.000443110276657221	0.581663715004397
EPO->CRLF3	EPO->CRLF3	0.000460443259797105	0.558891933226568
CSF3->CSF3R	CSF3->CSF3R	0.000464589568906826	0.476657882622825
LTA->TNFRSF1B	LTA->TNFRSF1B	0.000466267401883713	0.457402614550094
COL1A1->CD93	COL1A1->CD93	0.000474611034010919	1.64649688105616
ICAM4->ITGAL	ICAM4->ITGAL	0.000494445804715693	0.628305545262821
HLA-B->KIR2DL3	HLA-B->KIR2DL3	0.000499959786143034	0.577118072233751
HLA-C->KIR2DL3	HLA-C->KIR2DL3	0.000499959786143034	0.577118072233751
PNOC->OPRL1	PNOC->OPRL1	0.000513868400573769	0.6232488855323
FN1->ITGB8	FN1->ITGB8	0.000523316130067952	1.82123134238381
NTF3->NGFR	NTF3->NGFR	0.000526318066910947	1.66583793919345
SLAMF6->SLAMF6	SLAMF6->SLAMF6	0.000528956539176839	0.529588771285384
JAG2->NOTCH4	JAG2->NOTCH4	0.00053430485366468	1.8807912943332
IFNL4->IFNLR1	IFNL4->IFNLR1	0.000534459982338364	0.520868664197737
VCAN->CD44	VCAN->CD44	0.000551689367295438	2.63697082561777
ICAM3->ITGB2	ICAM3->ITGB2	0.000560262648296228	0.566695758337384
BMP2->ACVR2A	BMP2->ACVR2A	0.000569764613304935	1.97908348537977
DKK1->KREMEN1	DKK1->KREMEN1	0.00057278096207658	2.09437551470402
PF4->CXCR3	PF4->CXCR3	0.00057319425816138	0.567496305003264
DLL3->NOTCH3	DLL3->NOTCH3	0.000583546054287454	1.56333765409012
CCL21->CCR10	CCL21->CCR10	0.000594168601279921	0.580117252864228
CD160->TNFRSF14	CD160->TNFRSF14	0.000600657087797551	0.548492491922491
TNFRSF14->CD160	TNFRSF14->CD160	0.000600657087797551	0.548492491922491
VEGFA->FLT1	VEGFA->FLT1	0.000601331958718143	1.67606524244993
COL1A1->ITGA2	COL1A1->ITGA2	0.000610114161224806	1.72583946778216
WNT1->LRP6	WNT1->LRP6	0.000615875800296095	1.82110778267616
TNFSF13B->TNFRSF13B	TNFSF13B->TNFRSF13B	0.000626938581721692	0.417974092947865
JAG1->NOTCH4	JAG1->NOTCH4	0.000630440005778832	1.62226607943355
NECTIN2->CD96	NECTIN2->CD96	0.000633433340344158	0.549002568565761
CCL3L3->CCR5	CCL3L3->CCR5	0.00064036019022562	0.502817483055672
CCL19->CCRL2	CCL19->CCRL2	0.000641535805716908	0.607547460233071
FGF10->FGFR1	FGF10->FGFR1	0.000668736911360712	1.92810750951879
ZP3->EGFR	ZP3->EGFR	0.000676295454612785	1.89384195388008
WNT10A->FZD5	WNT10A->FZD5	0.000683459723921476	0.581463097521241
MRC1->PTPRC	MRC1->PTPRC	0.00070556895294982	0.617017733593987
PTPRC->MRC1	PTPRC->MRC1	0.00070556895294982	0.617017733593987
IL11->IL6ST	IL11->IL6ST	0.000707441347204019	2.20175437610116
LY86->CD180	LY86->CD180	0.000729435075239371	0.429637239589052
EFNA5->EPHA4	EFNA5->EPHA4	0.000742080689364766	1.80348953526155
CCN1->ITGB2	CCN1->ITGB2	0.000743487390915676	0.609629393519707
A2M->LRP1	A2M->LRP1	0.000748633087144235	0.371731115520523
TNFSF10->TNFRSF10D	TNFSF10->TNFRSF10D	0.000751463004897035	0.409623415085523
CD96->PVR	CD96->PVR	0.000753299369480209	0.611116730336449
PVR->CD96	PVR->CD96	0.000753299369480209	0.611116730336449
MSMP->CCR2	MSMP->CCR2	0.000760016756970017	0.584320880203087
IL32->ITGB3	IL32->ITGB3	0.000768744909930952	0.580715392700039
FBLN1->ITGB1	FBLN1->ITGB1	0.000772019830499682	1.6005746755629
FGA->ITGAM	FGA->ITGAM	0.000772081695367355	0.571243705551589
CXCL12->CXCR4	CXCL12->CXCR4	0.000773009752654819	0.460916564832322
HGF->ST14	HGF->ST14	0.000777261237601912	2.02408646509837
MMRN2->CD93	MMRN2->CD93	0.000777525889869124	1.78134162695917
PIP->CD4	PIP->CD4	0.000779098890041574	0.506626543532615
CXCL13->CXCR5	CXCL13->CXCR5	0.000781378568101121	0.60953655206374
COL18A1->GPC1	COL18A1->GPC1	0.000808037070043066	2.60780010836862
CXCL9->CXCR3	CXCL9->CXCR3	0.000810320739927151	0.448781285255687
COL3A1->DDR2	COL3A1->DDR2	0.000812883611404192	1.66282543696418
ADAM23->ITGA5	ADAM23->ITGA5	0.000815303810857482	1.58799291407146
TNFSF10->TNFRSF11B	TNFSF10->TNFRSF11B	0.000829812400632068	0.474565623497664
VEGFC->NRP2	VEGFC->NRP2	0.000831345035272935	1.9588209201291
TNFSF11->TNFRSF11A	TNFSF11->TNFRSF11A	0.000831621694896478	0.423932670891696
NLGN3->NRXN1	NLGN3->NRXN1	0.000838906866918454	1.5336371593405
PGF->NRP1	PGF->NRP1	0.000854275557630735	2.30316648733004
SEMA4A->LILRB2	SEMA4A->LILRB2	0.000859123657496963	0.592460022849624
ADAM7->ITGB7	ADAM7->ITGB7	0.00085920088392355	0.61003539870361
CCL3L1->CCR1	CCL3L1->CCR1	0.000873922788068637	0.44934798767355
SEMA4A->PLXNB2	SEMA4A->PLXNB2	0.000889213314388071	0.577895531730409
TGFB3->TGFBR1	TGFB3->TGFBR1	0.00089910986021613	2.24894544585925
CD96->NECTIN1	CD96->NECTIN1	0.000901957309995094	0.630489975468401
NECTIN1->CD96	NECTIN1->CD96	0.000901957309995094	0.630489975468401
WNT7A->FZD1	WNT7A->FZD1	0.000914232643205226	1.81235937254339
MBL2->CD93	MBL2->CD93	0.00093109013950976	1.77811924336381
VCAM1->ITGA4	VCAM1->ITGA4	0.000932957563564041	0.558715202557452
GNAS->CRHR1	GNAS->CRHR1	0.000961954832418122	0.427483663417729
IL16->CD4	IL16->CD4	0.000964308088194366	0.596225262773617
RPH3A->NRXN1	RPH3A->NRXN1	0.00096514066981479	1.67612123468622
C4A->C3AR1	C4A->C3AR1	0.00101699694408208	0.538226473604675
COL1A1->CD36	COL1A1->CD36	0.00103671954765439	1.57841902824696
SELPLG->SELL	SELPLG->SELL	0.00104687702553985	0.592894670024447
COL18A1->KDR	COL18A1->KDR	0.00105287618763306	1.61898985316282
HLA-A->LILRB2	HLA-A->LILRB2	0.00106538091488417	0.587323270620701
HLA-B->LILRB2	HLA-B->LILRB2	0.00106538091488417	0.587323270620701
HLA-C->LILRB2	HLA-C->LILRB2	0.00106538091488417	0.587323270620701
HLA-F->LILRB2	HLA-F->LILRB2	0.00106538091488417	0.587323270620701
HLA-G->LILRB2	HLA-G->LILRB2	0.00106538091488417	0.587323270620701
JAG1->NOTCH1	JAG1->NOTCH1	0.00106857317580977	1.71277915642404
WNT3->LRP6	WNT3->LRP6	0.00109573130637663	1.66842338393751
CXCL10->CCR3	CXCL10->CCR3	0.00110170855186631	0.489324910986737
SEMA3G->NRP2	SEMA3G->NRP2	0.00110223778215035	1.74604416947633
GHRL->MLNR	GHRL->MLNR	0.00110481180798683	0.660021338079552
AFDN->NECTIN3	AFDN->NECTIN3	0.00110981051488279	2.12069061809788
COL4A6->CD93	COL4A6->CD93	0.00111025372947382	1.76772674400535
CCL26->CCR1	CCL26->CCR1	0.00111134526694689	0.478663118060213
PDGFB->PDGFRA	PDGFB->PDGFRA	0.00111185928019486	1.57388556308533
IL12B->IL12RB1	IL12B->IL12RB1	0.00111343313983181	0.643534742850593
EFNA1->EPHA4	EFNA1->EPHA4	0.0011135978034601	1.83706791199998
HLA-E->KLRC1	HLA-E->KLRC1	0.00111911156226341	0.489166732129124
HLA-G->KLRC1	HLA-G->KLRC1	0.00111911156226341	0.489166732129124
TF->TFRC	TF->TFRC	0.0011252635523461	0.564419402569465
TCTN1->TMEM67	TCTN1->TMEM67	0.0011265210544612	1.8670423941682
NTF3->NTRK3	NTF3->NTRK3	0.00113143745600952	2.2520299997166
LRPAP1->VLDLR	LRPAP1->VLDLR	0.00113590025892063	0.444908499803695
EDN1->KEL	EDN1->KEL	0.00113957249994789	0.494586195419879
CCL13->CXCR3	CCL13->CXCR3	0.00115604360060606	0.510949038651304
NECTIN1->NECTIN1	NECTIN1->NECTIN1	0.00116688375919483	0.518842121548671
BAG6->NCR3	BAG6->NCR3	0.00117378119115719	0.674771935625783
ADAM17->ITGB1	ADAM17->ITGB1	0.00117553320085839	1.57290549675861
FGF5->FGFR4	FGF5->FGFR4	0.00119528398869284	1.75247749766388
DEFB103B->CCR6	DEFB103B->CCR6	0.0011981527791729	0.645423990083697
COL1A1->ITGA5	COL1A1->ITGA5	0.00121682943481327	1.56746811784647
IFNL3->IFNLR1	IFNL3->IFNLR1	0.00121719739960868	0.539332998880034
COL4A1->CD93	COL4A1->CD93	0.00121991054882287	1.75758247587931
PLAU->PLAUR	PLAU->PLAUR	0.00122461290741605	1.66548193911033
DEFB4B->CCR6	DEFB4B->CCR6	0.00122969649994997	0.635166848747404
IL1RAPL1->PTPRF	IL1RAPL1->PTPRF	0.00123247741543453	1.56648981540414
EFNB1->EPHB4	EFNB1->EPHB4	0.00123390084849928	1.52096139800664
FGF1->NRP1	FGF1->NRP1	0.00125289700542552	1.54917824355974
GDF1->BMPR2	GDF1->BMPR2	0.0012793485155389	1.58199966382929
FGF16->FGFR4	FGF16->FGFR4	0.00128001514347398	2.10439775759371
CCN2->LRP1	CCN2->LRP1	0.00128504403384055	0.530011736817842
EFNB2->EPHA4	EFNB2->EPHA4	0.0012901510484733	1.71888560623618
INHBA->ENG	INHBA->ENG	0.00129577807070003	2.50285337171119
ZG16B->CXCR4	ZG16B->CXCR4	0.00129966242718693	0.584095308928924
FN1->NT5E	FN1->NT5E	0.00130798203767368	2.44508819445728
THBS2->ITGB1	THBS2->ITGB1	0.00133222039525194	1.5058573055066
CCL4L1->CCR5	CCL4L1->CCR5	0.00134269500135165	0.596777771929654
SOST->LRP6	SOST->LRP6	0.00134430418218567	1.77719603548073
THBS2->ITGA6	THBS2->ITGA6	0.00139091516045142	1.47246164795182
C4A->CR1	C4A->CR1	0.00139141517383012	0.527363616843138
NECTIN2->PVRIG	NECTIN2->PVRIG	0.00141074164338428	0.584256475945503
CEL->CXCR4	CEL->CXCR4	0.00142417336638467	0.565000228735612
CCL5->SDC1	CCL5->SDC1	0.00142893357607665	0.519734554826924
INHBA->ACVR2A	INHBA->ACVR2A	0.00143210954623318	1.92444087931121
FN1->ITGA2B	FN1->ITGA2B	0.00143795462458163	1.47013821752927
CCL16->CCR5	CCL16->CCR5	0.00144371974842972	1.90375450551942
NTN1->UNC5B	NTN1->UNC5B	0.00146696594466189	1.55967601615885
NPFF->NPFFR2	NPFF->NPFFR2	0.00147344809265615	0.59153786439509
LTA->TNFRSF14	LTA->TNFRSF14	0.00147422242122053	0.545529485229986
SHH->SMO	SHH->SMO	0.00147840224812312	1.68779681157978
BMP8A->BMPR2	BMP8A->BMPR2	0.00148058428181763	1.52023974111798
COL1A1->GP6	COL1A1->GP6	0.00148454452324098	1.61711346957286
SOST->LRP5	SOST->LRP5	0.00149898068452414	1.4380590094029
LGI2->ADAM23	LGI2->ADAM23	0.00151303657806445	1.58920191368146
BTLA->TNFRSF14	BTLA->TNFRSF14	0.00152471673762733	0.618784037402423
TNFRSF14->BTLA	TNFRSF14->BTLA	0.00152471673762733	0.618784037402423
FN1->TSHR	FN1->TSHR	0.00152677592945505	1.61891264477781
WNT9B->FZD4	WNT9B->FZD4	0.00153278080957375	1.49883684857459
SLIT2->SDC1	SLIT2->SDC1	0.00154818534765222	1.69600636123111
UTS2->UTS2R	UTS2->UTS2R	0.0015518454856378	0.566244495754006
CCL2->ACKR2	CCL2->ACKR2	0.00156858489608203	0.520454422792052
GDF2->BMPR2	GDF2->BMPR2	0.00157571331784423	1.57209135798152
WNT5B->FZD8	WNT5B->FZD8	0.00159248511894394	1.62582405726807
THBS2->ITGA4	THBS2->ITGA4	0.00160904415413432	1.5162229923953
CLEC2D->KLRB1	CLEC2D->KLRB1	0.00163383911105286	0.590510262568518
KLRB1->CLEC2D	KLRB1->CLEC2D	0.00163383911105286	0.590510262568518
ICOSLG->CD28	ICOSLG->CD28	0.00163589600233927	0.597076958559909
DEFB4A->CCR6	DEFB4A->CCR6	0.00164450553269335	0.633545369280785
NECTIN3->NECTIN3	NECTIN3->NECTIN3	0.00165247399816604	2.19114221222998
L1CAM->ITGA5	L1CAM->ITGA5	0.00166242908588687	1.56851922374352
SEMA6D->TYROBP	SEMA6D->TYROBP	0.00166979761578634	0.493644378612012
IL23A->IL23R	IL23A->IL23R	0.00167933779156892	0.676443652356445
CD22->PTPRC	CD22->PTPRC	0.00168659557461504	0.660762801519115
PTPRC->CD22	PTPRC->CD22	0.00168659557461504	0.660762801519115
MIF->CXCR4	MIF->CXCR4	0.00170009553429795	0.570924492786354
MMP1->ITGA2	MMP1->ITGA2	0.0017002233067871	1.52997679542955
OSM->IL6ST	OSM->IL6ST	0.00170326560454748	1.88487692745704
GDF9->BMPR2	GDF9->BMPR2	0.00171382153569377	1.60410654852975
CCL11->CXCR3	CCL11->CXCR3	0.00172125225870856	0.544477529140041
WNT3->FZD8	WNT3->FZD8	0.0017330490188896	1.815423448547
HLA-B->KLRD1	HLA-B->KLRD1	0.00176571433586292	0.542599979981534
HLA-E->KLRD1	HLA-E->KLRD1	0.00176571433586292	0.542599979981534
HLA-G->KLRD1	HLA-G->KLRD1	0.00176571433586292	0.542599979981534
B2M->LILRB1	B2M->LILRB1	0.00179003911094489	0.507063674274815
CCL2->CCR2	CCL2->CCR2	0.00179289762354062	0.572420290317311
SFRP2->FZD5	SFRP2->FZD5	0.0017933604257393	1.56731874808098
GDF7->BMPR2	GDF7->BMPR2	0.00180746716118263	1.54165003078566
ICOSLG->CTLA4	ICOSLG->CTLA4	0.00180819908012975	0.647431448751293
WNT4->FZD2	WNT4->FZD2	0.00183437037605427	1.42209237778293
ICAM3->CLEC4M	ICAM3->CLEC4M	0.00184020263699636	0.590659243537017
ICAM2->ITGAM	ICAM2->ITGAM	0.0018543305758687	0.573471219340538
MIF->CD74	MIF->CD74	0.00186232492180627	0.624120106248863
CSF1->CSF1R	CSF1->CSF1R	0.00186351074980451	0.535000878395495
FN1->ITGA5	FN1->ITGA5	0.00186545809569594	1.5299724091313
OSM->OSMR	OSM->OSMR	0.00188040121837663	2.11391921004365
RELN->LRP8	RELN->LRP8	0.00190697447420107	1.54644319781905
FGG->ITGB1	FGG->ITGB1	0.00191429713463542	2.34522269180521
CCL5->ACKR1	CCL5->ACKR1	0.0019287318194996	0.629190510845524
SEMA3C->NRP2	SEMA3C->NRP2	0.00194088132265102	1.55296935274561
CCL19->CCR10	CCL19->CCR10	0.00194118252506681	0.579189060128162
UCN3->CRHR1	UCN3->CRHR1	0.00195376771000644	0.589310506514253
SFTPA2->CD93	SFTPA2->CD93	0.00196410189439755	1.73189509710178
CCL23->CCR1	CCL23->CCR1	0.00197970477935372	0.488966958083725
B2M->CD1A	B2M->CD1A	0.00198220787277936	0.536245928779273
IL9->IL2RG	IL9->IL2RG	0.00199236730559038	0.58008984329964
INHBB->ACVR1	INHBB->ACVR1	0.00199301378189221	1.9659628703746
FN1->ITGB1	FN1->ITGB1	0.00199449773170712	1.60336530959896
WNT5A->ROR2	WNT5A->ROR2	0.00199528331599996	2.25801531994572
C3->C3AR1	C3->C3AR1	0.00200212711308811	0.525774418294561
POMC->OPRM1	POMC->OPRM1	0.00200242287497299	0.609863862913775
BGN->TLR2	BGN->TLR2	0.00201602775505216	1.98356107159624
CDH1->PTPRM	CDH1->PTPRM	0.00201743161697399	2.22349130864426
PGF->FLT1	PGF->FLT1	0.00203299223103925	2.13932916701837
LY9->LY9	LY9->LY9	0.00204200001708454	0.583196101244583
CD38->PECAM1	CD38->PECAM1	0.00213435754248947	0.473842937729991
PECAM1->CD38	PECAM1->CD38	0.00213435754248947	0.473842937729991
ADM->RAMP2	ADM->RAMP2	0.00216862764652137	1.76951069701737
ADCYAP1->SCTR	ADCYAP1->SCTR	0.00216960926356691	0.444193208385027
PROK2->PROKR2	PROK2->PROKR2	0.00218286751923391	1.49155058116735
CLEC4G->LAG3	CLEC4G->LAG3	0.0021852588060759	0.614742675531882
C1QA->CD33	C1QA->CD33	0.00218586982583158	0.61441488402417
FN1->CD44	FN1->CD44	0.00223654754612868	1.51293991664086
PRLH->PRLHR	PRLH->PRLHR	0.00223969420828674	1.93493188211724
APP->CD74	APP->CD74	0.00224822748067044	0.476178430023461
DEFB106A->CCR2	DEFB106A->CCR2	0.00224908550596203	0.50829127250186
CD28->CD80	CD28->CD80	0.00224946185242447	0.597495758225914
CD80->CD28	CD80->CD28	0.00224946185242447	0.597495758225914
DKK1->LRP4	DKK1->LRP4	0.00228855381042958	1.70910618929127
APOE->VLDLR	APOE->VLDLR	0.00229227774181018	0.471679578277334
LTA->LTBR	LTA->LTBR	0.00235256331497646	0.61515396070053
SERPINE1->LRP1	SERPINE1->LRP1	0.00235787023612577	1.51926687056431
COL1A1->DDR2	COL1A1->DDR2	0.00236409806853377	1.68587758866932
NTF4->NGFR	NTF4->NGFR	0.00238199254817362	1.86789900784697
TF->TFR2	TF->TFR2	0.0023954553576877	0.590905678529544
LAMA2->DAG1	LAMA2->DAG1	0.00246962443515197	1.36180000109793
CD86->CTLA4	CD86->CTLA4	0.00250215665409714	0.627029690468553
LRRC4B->PTPRF	LRRC4B->PTPRF	0.00250723964235255	1.47054187483005
VCAM1->ITGB7	VCAM1->ITGB7	0.00250873864287138	0.610221433472859
DLK2->NOTCH1	DLK2->NOTCH1	0.00251135000352454	1.77070246277727
ADAM9->ITGAV	ADAM9->ITGAV	0.00251488550654233	1.83291544232013
GREM1->KDR	GREM1->KDR	0.00251989144899856	0.630782206782353
IAPP->CALCR	IAPP->CALCR	0.00252729242459249	0.654934043326428
PODXL2->SELL	PODXL2->SELL	0.00254139091720818	0.618675098325695
OXT->OXTR	OXT->OXTR	0.00255134548082037	1.91976261339928
MDK->TSPAN1	MDK->TSPAN1	0.00256305405171986	0.458063582323275
TNFSF13->TNFRSF14	TNFSF13->TNFRSF14	0.00256841425911436	0.659179896248357
DSC1->DSG4	DSC1->DSG4	0.00258246304191168	0.626078305049932
VCAM1->ITGA9	VCAM1->ITGA9	0.00260371584406471	0.59245356178547
COL3A1->DDR1	COL3A1->DDR1	0.00263042928324497	1.54827427870037
CCL11->CCR3	CCL11->CCR3	0.00263835024728121	1.4340398673425
VCAM1->ITGB1	VCAM1->ITGB1	0.0026475503249076	0.617209201711306
MUC7->SELL	MUC7->SELL	0.00267130003328975	0.567927906796431
RLN1->RXFP2	RLN1->RXFP2	0.00268762861471616	0.563679947499411
NECTIN2->NECTIN3	NECTIN2->NECTIN3	0.00271137875692751	1.60459632354485
NECTIN3->NECTIN2	NECTIN3->NECTIN2	0.00271137875692751	1.60459632354485
TNFSF13->TNFRSF13B	TNFSF13->TNFRSF13B	0.00273744343677718	0.604660919304458
ICOS->ICOSLG	ICOS->ICOSLG	0.00273747772788735	0.616995078752559
ICOSLG->ICOS	ICOSLG->ICOS	0.00273747772788735	0.616995078752559
CCL5->ACKR2	CCL5->ACKR2	0.00274760690385345	0.662021120586918
FGF5->FGFR1	FGF5->FGFR1	0.00275497479844289	1.48492354528111
COL1A1->CD44	COL1A1->CD44	0.00275786710753745	2.21526800824575
CNTN1->NOTCH1	CNTN1->NOTCH1	0.00277377975833526	1.67769888240753
COL4A3->CD93	COL4A3->CD93	0.00277410037209203	1.71489509441963
PGF->NRP2	PGF->NRP2	0.00280356962660055	1.65462311954971
LAMC2->ITGB1	LAMC2->ITGB1	0.00280442323220342	1.81487698967651
WNT5A->FZD8	WNT5A->FZD8	0.00281692985953086	1.66307690570513
BMP15->BMPR2	BMP15->BMPR2	0.00282270824672515	1.56549828916226
VEGFA->KDR	VEGFA->KDR	0.00282681776708693	1.35238357916106
PSPN->GFRA4	PSPN->GFRA4	0.00283268269764514	0.551619980491599
IL4->CD53	IL4->CD53	0.0028333217134624	0.628195219296846
CD28->CD86	CD28->CD86	0.00285094299561706	0.608248883291294
CD86->CD28	CD86->CD28	0.00285094299561706	0.608248883291294
C1QA->CD93	C1QA->CD93	0.00286242691259031	0.50337822151268
POMC->MC5R	POMC->MC5R	0.00286375529724958	0.52907363238276
ICAM4->ITGAM	ICAM4->ITGAM	0.00286394671709367	0.663347152427843
BGN->FGFR3	BGN->FGFR3	0.0028924155203115	1.4128610971194
POMC->OPRK1	POMC->OPRK1	0.00291133994002779	0.60911644674646
CCL19->ACKR4	CCL19->ACKR4	0.00295756743604048	0.612800136785925
BMP15->ACVR2A	BMP15->ACVR2A	0.00295965650796404	1.80033152488634
TNFSF13->TNFRSF17	TNFSF13->TNFRSF17	0.00298383388805912	0.514921981708007
CEACAM5->CD1D	CEACAM5->CD1D	0.00300978833500776	0.579650458279609
RTN4->CNTNAP1	RTN4->CNTNAP1	0.0030157153180026	1.45589012559904
IL13->IL2RG	IL13->IL2RG	0.00302334375806002	0.58739694548526
DNAJB11->PRTG	DNAJB11->PRTG	0.003060446721594	1.5143420101789
DLL4->NOTCH1	DLL4->NOTCH1	0.00306317670980527	1.76465364326745
EDN2->EDNRA	EDN2->EDNRA	0.00306524724346002	1.79840815546822
IL12B->IL23R	IL12B->IL23R	0.00307240163878475	0.591641590110187
ADAM17->NOTCH1	ADAM17->NOTCH1	0.00307282339462644	1.63151025586283
LILRB4->LAIR1	LILRB4->LAIR1	0.00311184930442721	0.670306744295679
SEMA4B->DCBLD2	SEMA4B->DCBLD2	0.00313092035922014	1.75746573399222
FGA->ITGB1	FGA->ITGB1	0.00313375496598067	2.62908461425887
NLGN3->NRXN3	NLGN3->NRXN3	0.00315651571181197	1.47898531432413
IGSF11->VSIR	IGSF11->VSIR	0.00317602905085401	0.58549240868138
CCN2->FGFR2	CCN2->FGFR2	0.00318366655592728	0.587312437244154
NGF->NGFR	NGF->NGFR	0.00320693465728716	1.54522293109677
PSPN->RET	PSPN->RET	0.00321425407658193	0.598026992228002
SAA1->FPR2	SAA1->FPR2	0.00324352461364819	0.515273105916617
IL15->IL2RG	IL15->IL2RG	0.00324612590155227	0.626905626655408
SEMA6A->PLXNA2	SEMA6A->PLXNA2	0.00325567273561078	1.68126589378187
FGA->ITGAX	FGA->ITGAX	0.00326566790756422	0.608844162779331
MADCAM1->ITGB7	MADCAM1->ITGB7	0.00327529595436205	0.606743458943745
GNAI2->FPR1	GNAI2->FPR1	0.00329321611016953	0.507576307129104
BMP7->BMPR2	BMP7->BMPR2	0.00330237865304872	1.43649705058314
IGFL2->IGFLR1	IGFL2->IGFLR1	0.0033122446276086	0.555151240795551
ADAM15->ITGB1	ADAM15->ITGB1	0.00331619853790011	1.52786337502955
CXCL10->SDC4	CXCL10->SDC4	0.00331717134929055	0.54870825466196
CXCL13->ACKR4	CXCL13->ACKR4	0.00332157947194101	0.641444464058255
PGLYRP1->TREM1	PGLYRP1->TREM1	0.00332917795472742	1.46927124936918
CXCL14->CXCR4	CXCL14->CXCR4	0.00333037642485701	0.522946757314892
COL8A1->ITGA2	COL8A1->ITGA2	0.00333073200731493	1.52224048103997
COL1A2->ITGA2	COL1A2->ITGA2	0.00333130501595247	2.13163327133387
NECTIN3->PVR	NECTIN3->PVR	0.00339180951828	1.86717369429905
PVR->NECTIN3	PVR->NECTIN3	0.00339180951828	1.86717369429905
DSC2->DSG2	DSC2->DSG2	0.00343237893549864	1.62569479927029
SEMA3F->NRP1	SEMA3F->NRP1	0.00343535229852865	1.55504916189655
LGALS1->CD69	LGALS1->CD69	0.00344820865189388	0.604382243748669
GDF2->ACVRL1	GDF2->ACVRL1	0.00348275190783531	0.524549522673792
MDK->ITGB1	MDK->ITGB1	0.0035200556443381	0.430394819640661
FGF19->FGFR4	FGF19->FGFR4	0.00353688986649825	1.76977856670427
C3->CR2	C3->CR2	0.00354122520940392	0.683903777360942
SPINK1->EGFR	SPINK1->EGFR	0.00354570429914902	1.34397825638782
WNT1->ROR2	WNT1->ROR2	0.00355704989548411	1.79277961487035
SEMA4D->MET	SEMA4D->MET	0.00359136842421448	0.494919451040947
LRRC4B->PTPRD	LRRC4B->PTPRD	0.00360901207781938	1.75938489393494
ICAM5->ITGAL	ICAM5->ITGAL	0.0036278714305682	0.655912289760515
IFNA10->IFNAR2	IFNA10->IFNAR2	0.00363491667314397	0.632618223510304
ADAM17->ITGA5	ADAM17->ITGA5	0.00368954291450174	1.43847913088953
WNT5B->FZD2	WNT5B->FZD2	0.0036963024815706	1.56483157545921
IL2->IL2RB	IL2->IL2RB	0.0037054255533131	0.642018875296014
DLL3->NOTCH4	DLL3->NOTCH4	0.00373191332032996	1.97156711493864
OXT->AVPR1A	OXT->AVPR1A	0.00374417893501899	1.61588043819057
FGF4->FGFR4	FGF4->FGFR4	0.00375707257279156	1.79278125013367
F11->GP1BA	F11->GP1BA	0.00381215218108411	0.6390974779613
GHRL->GPR39	GHRL->GPR39	0.00382486683205263	0.734874830873468
CADM3->NECTIN3	CADM3->NECTIN3	0.00385737108757322	1.64951144057974
NECTIN3->CADM3	NECTIN3->CADM3	0.00385737108757322	1.64951144057974
NODAL->ACVR1C	NODAL->ACVR1C	0.00389296810547934	1.62300005239367
PTN->SDC3	PTN->SDC3	0.00390930814961532	2.28220277200642
C3->ITGB2	C3->ITGB2	0.00391194146606433	0.626276042484755
TGFB1->ITGAV	TGFB1->ITGAV	0.00391230476738347	1.81376580649713
LGI4->ADAM23	LGI4->ADAM23	0.00393065999579234	1.61069197819766
GNAS->LHCGR	GNAS->LHCGR	0.00393372050548568	1.55942559361193
IL1A->IL1R2	IL1A->IL1R2	0.00394544624747595	0.541873968543944
TNFSF14->TNFRSF14	TNFSF14->TNFRSF14	0.00400275552851459	0.664756136838672
CD177->PECAM1	CD177->PECAM1	0.00401239286922828	0.682123559593095
CD40LG->CD40	CD40LG->CD40	0.00401404727083332	0.616794170480735
CXCL16->CXCR6	CXCL16->CXCR6	0.00407539209371865	0.613174391951885
SEMA3F->NRP2	SEMA3F->NRP2	0.00410785544303793	1.84594432789044
SEMA4D->PLXNB2	SEMA4D->PLXNB2	0.00412063265028495	0.660103952445427
LAMA1->ITGB1	LAMA1->ITGB1	0.0041252312069745	1.62290645449932
MFNG->NOTCH1	MFNG->NOTCH1	0.00415056375493439	0.605548000216086
ARF1->PLD2	ARF1->PLD2	0.0041847514629022	1.51574529691926
WNT10A->FZD8	WNT10A->FZD8	0.00422240870344326	0.635708183288014
CCL16->CCR1	CCL16->CCR1	0.004228694808179	0.503330214559923
WNT2->FZD2	WNT2->FZD2	0.00422893336814367	1.54678668233946
LGI3->FLOT1	LGI3->FLOT1	0.00423408237952261	0.53201729502294
NID1->COL13A1	NID1->COL13A1	0.00426709219338739	1.43270056278357
PDGFB->PDGFRB	PDGFB->PDGFRB	0.00427653462640232	1.60243074347207
LTA->TNFRSF1A	LTA->TNFRSF1A	0.00428040366188787	0.598304160830743
SELPLG->SELP	SELPLG->SELP	0.00430535229467199	0.660436810889261
SEMA7A->PLXNC1	SEMA7A->PLXNC1	0.00431894986665293	0.690508157914068
CCL2->CCR1	CCL2->CCR1	0.00433602739485661	0.510924616464035
DKK1->LRP6	DKK1->LRP6	0.00433627761767996	1.69534731114899
IL21->IL2RG	IL21->IL2RG	0.00436538007264575	0.626246418577853
GDF5->ACVR1	GDF5->ACVR1	0.00442938622308564	1.33746678251201
ACE->BDKRB2	ACE->BDKRB2	0.00444287966249424	1.77562065007446
CD34->SELL	CD34->SELL	0.00448024752933895	0.572314060297527
GDF5->ROR2	GDF5->ROR2	0.00451763073852152	1.76727989836551
ADAM9->ITGB1	ADAM9->ITGB1	0.00452026745356593	1.62205753225433
ANGPT1->TIE1	ANGPT1->TIE1	0.0045262194194865	1.66004524518622
INHBB->CFC1B	INHBB->CFC1B	0.00452841525470915	1.8646621444763
CXCL12->ITGA5	CXCL12->ITGA5	0.00453071551395146	1.61530819616402
FN1->ITGA2	FN1->ITGA2	0.00455573858136227	1.63569163239251
VCAN->TLR2	VCAN->TLR2	0.00456474306407084	1.74692862424357
TDGF1->ACVR2A	TDGF1->ACVR2A	0.00461993786692727	1.7194061619698
CFH->ITGAM	CFH->ITGAM	0.00464292449184289	0.642015810859743
TNF->TNFRSF21	TNF->TNFRSF21	0.00470782612811971	0.668309095300449
CCN4->ITGB1	CCN4->ITGB1	0.00473376505398737	2.2913036261577
RSPO1->ZNRF3	RSPO1->ZNRF3	0.00475544699952679	1.50847003919839
VCAN->ITGB1	VCAN->ITGB1	0.00475952359156206	2.03676320956724
ECM1->ITGB4	ECM1->ITGB4	0.00477378206032075	1.58424279117258
TGFA->EGFR	TGFA->EGFR	0.00477458030493205	2.2133097225921
GHRL->GHSR	GHRL->GHSR	0.00478129619954348	0.705420574754676
POMC->MC2R	POMC->MC2R	0.00479195106816988	0.609898007722267
BMP10->ACVR2A	BMP10->ACVR2A	0.00481287756342408	1.71342525818273
HRAS->AGTR1	HRAS->AGTR1	0.00485487679215346	1.57207667113658
CCL3L3->ACKR2	CCL3L3->ACKR2	0.00486464857203917	0.629623443761003
ICAM5->ITGB2	ICAM5->ITGB2	0.00489005716415336	0.605287542993427
SEMA4A->PLXNB1	SEMA4A->PLXNB1	0.00491728891831611	0.563968824818906
CTF1->LIFR	CTF1->LIFR	0.00494735426166448	0.61036030908581
LRPAP1->LRP2	LRPAP1->LRP2	0.00495425826591844	0.569390295068522
NMS->NMUR2	NMS->NMUR2	0.00495593265940975	1.47225917244107
SPON1->LRP8	SPON1->LRP8	0.0049624536960603	1.44191579102854
CCL4L1->CCR1	CCL4L1->CCR1	0.00496876234686094	0.516855622820619
SLIT2->ROBO1	SLIT2->ROBO1	0.00497034824440601	1.54360447826611
AVP->OXTR	AVP->OXTR	0.00497175732991817	1.75770098894426
IL2->CD53	IL2->CD53	0.00500829004891579	0.639715038916689
CD24->SELP	CD24->SELP	0.00501197556200739	0.666089517641105
RTN4->RTN4R	RTN4->RTN4R	0.00501848735485022	1.75780445686827
L1CAM->ERBB2	L1CAM->ERBB2	0.00502319548519292	1.42068848574123
RLN3->RXFP4	RLN3->RXFP4	0.00505359408160544	1.85311933477463
PODXL->SELL	PODXL->SELL	0.00505390444602827	0.667710012259677
JAG1->NOTCH3	JAG1->NOTCH3	0.00505849237181022	1.7771316337306
PLAU->IGF2R	PLAU->IGF2R	0.0050655415555908	1.78916791820959
INHBB->ACVR2B	INHBB->ACVR2B	0.00507477573268267	1.54452903336835
POMC->MC4R	POMC->MC4R	0.00511745281564091	0.625424557094999
NTN1->UNC5D	NTN1->UNC5D	0.00511941488428302	1.35228385624711
DKK2->LRP6	DKK2->LRP6	0.00514931572294752	1.737929743616
THBS1->ITGB1	THBS1->ITGB1	0.00521304845037607	1.55647807777364
TNFSF14->LTBR	TNFSF14->LTBR	0.00525784779347793	1.59008824711047
IGFL1->IGFLR1	IGFL1->IGFLR1	0.00526844249576031	0.628342404529888
TGFB3->ENG	TGFB3->ENG	0.00527753842352485	1.8552354637931
RARRES2->CMKLR1	RARRES2->CMKLR1	0.00528047639000206	0.553805613869337
CCL4->CCR1	CCL4->CCR1	0.00529101050249925	0.51259205529862
NTS->NTSR2	NTS->NTSR2	0.00529493100141398	0.608639921494701
CNTF->LIFR	CNTF->LIFR	0.00529525294149136	0.640967406648301
CCL3->CCR5	CCL3->CCR5	0.00531371689971483	0.614615379522898
CCL3->CCR3	CCL3->CCR3	0.00532311450220646	0.622579006172438
WNT3A->LRP1	WNT3A->LRP1	0.00533463767704678	1.33656924879098
CTHRC1->ROR2	CTHRC1->ROR2	0.00534470390386088	2.06743449539523
CCL15->CCR1	CCL15->CCR1	0.00537908943386922	0.503558867414713
LGI3->ADAM23	LGI3->ADAM23	0.00539503998801105	1.6724046828709
TNFSF11->TNFRSF11B	TNFSF11->TNFRSF11B	0.00539771065590022	0.58228730737698
ANGPTL3->ITGA5	ANGPTL3->ITGA5	0.00542324849621012	1.3674369828027
ZP3->CHRNA7	ZP3->CHRNA7	0.00548884348158973	1.85123099492777
SAA1->CD36	SAA1->CD36	0.00549283135053069	1.43738350229772
IL1B->IL1R1	IL1B->IL1R1	0.00551513096279055	0.525200308828024
GDF9->ACVR2A	GDF9->ACVR2A	0.00552277942134671	1.74932033408765
CXCL8->CXCR2	CXCL8->CXCR2	0.00553986118972949	1.5721480896094
MDK->NOTCH2	MDK->NOTCH2	0.00556625684621126	0.594274949398704
EFNB2->RHBDL2	EFNB2->RHBDL2	0.00559903310513188	1.62331857638864
SLIT2->ROBO4	SLIT2->ROBO4	0.00561646023191475	1.50904964161102
FN1->ITGB6	FN1->ITGB6	0.0056520163275714	1.619694318908
IHH->PTCH1	IHH->PTCH1	0.00570280108987653	1.50175777259916
L1CAM->EGFR	L1CAM->EGFR	0.00574472255349712	1.32243066505624
WNT7B->LRP5	WNT7B->LRP5	0.00575510097255394	1.35694115014087
POMC->OPRD1	POMC->OPRD1	0.00577129757230077	0.60645749061188
IGFL3->IGFLR1	IGFL3->IGFLR1	0.00580718159744831	0.565871249052944
C3->ITGAX	C3->ITGAX	0.00582388850676763	0.639279943958509
TGFB2->TGFBR1	TGFB2->TGFBR1	0.00586107723782214	1.61672545505425
LGALS1->PTPRC	LGALS1->PTPRC	0.00592461778178066	0.593133513886607
LTB->TNFRSF1A	LTB->TNFRSF1A	0.00593216995081391	0.638810456175119
SERPINC1->LRP1	SERPINC1->LRP1	0.00596880192251115	1.39520541865018
IL25->IL17RB	IL25->IL17RB	0.00604857658738545	0.646075320442593
IL4->IL2RG	IL4->IL2RG	0.00606585919927383	0.605284599851987
FN1->ITGB3	FN1->ITGB3	0.00607250634151646	1.53652590395819
WNT2->FZD7	WNT2->FZD7	0.00612322023282552	1.53997635562467
ICAM2->ITGAL	ICAM2->ITGAL	0.00617951106477543	0.66672578299185
GALP->GALR3	GALP->GALR3	0.00618583574469922	0.547034625542009
SEMA3B->NRP2	SEMA3B->NRP2	0.00618654450399259	1.40581689085681
WNT3A->LRP6	WNT3A->LRP6	0.00618839957405215	1.63482792539356
ALKAL2->ALK	ALKAL2->ALK	0.00620698221391214	1.7809233406534
TFF3->CXCR4	TFF3->CXCR4	0.00620716923956399	0.501778945944327
COL1A2->ITGB1	COL1A2->ITGB1	0.00624034463135481	1.44364300852316
ANGPTL2->ITGA5	ANGPTL2->ITGA5	0.00624247297519365	1.48667741405552
IL7->IL2RG	IL7->IL2RG	0.00630237138915801	0.618891802849475
HGF->CD44	HGF->CD44	0.00636783972573562	1.7449982787097
NID1->PTPRF	NID1->PTPRF	0.00637064548344357	1.44560890503254
DHH->PTCH1	DHH->PTCH1	0.00637492476275214	1.66192519166273
COL1A2->CD93	COL1A2->CD93	0.0063769810572224	1.48978233297374
NPPC->NPR3	NPPC->NPR3	0.00639228706794004	1.59090427811696
IFNL1->IFNLR1	IFNL1->IFNLR1	0.00640609263599201	0.570611307202858
RLN3->RXFP1	RLN3->RXFP1	0.00642504895452733	1.87021996947946
IL2->IL2RG	IL2->IL2RG	0.00643392742367566	0.562570318695502
ADAM23->ITGA4	ADAM23->ITGA4	0.00648451727257759	1.41685417687106
CCL5->CCR1	CCL5->CCR1	0.00651900703769892	0.606122659307657
SHANK1->ADGRL1	SHANK1->ADGRL1	0.00652065668905011	1.3884342580289
NRTN->RET	NRTN->RET	0.00654185422547127	1.79940624818264
FGF23->FGFR1	FGF23->FGFR1	0.00654575092887533	1.9153698507331
FGA->ITGB2	FGA->ITGB2	0.00655742261202263	0.689904467971662
FGF18->FGFR1	FGF18->FGFR1	0.00657207342980992	1.63895539649469
CCL19->ACKR2	CCL19->ACKR2	0.00659481715457799	0.625491839503507
C1QB->CD33	C1QB->CD33	0.0066202780045046	0.640002684986547
PTHLH->PTH1R	PTHLH->PTH1R	0.00664457002657648	1.56055527216768
COL4A1->ITGB1	COL4A1->ITGB1	0.00664692418928536	1.47123212340627
KNG1->GP1BA	KNG1->GP1BA	0.00668222378062189	0.674919059569774
SERPING1->SELP	SERPING1->SELP	0.00673173975806052	0.654697253336316
LTB->CD40	LTB->CD40	0.00674507828435034	0.639968964705931
CXCL11->CCR3	CXCL11->CCR3	0.00678600765277593	0.588839494973875
PDCD1LG2->RGMB	PDCD1LG2->RGMB	0.00679720972332809	2.40469447592403
DLL3->NOTCH1	DLL3->NOTCH1	0.00679920022850833	1.53327064674688
CFP->NCR1	CFP->NCR1	0.00680583499919696	0.568346284707475
DLL1->NOTCH4	DLL1->NOTCH4	0.00685342963769775	1.94286834859585
LAMA1->ITGA2	LAMA1->ITGA2	0.0068682393138163	1.52829116657211
GNAI2->P2RY12	GNAI2->P2RY12	0.00690411383120759	0.621416407263623
WNT1->FZD3	WNT1->FZD3	0.00695088870013383	1.51238823687197
HLA-G->KIR2DL4	HLA-G->KIR2DL4	0.0069773156603441	0.632610464897301
WNT5A->FZD5	WNT5A->FZD5	0.00710120289507998	2.14622623195454
TNFSF12->TNFRSF12A	TNFSF12->TNFRSF12A	0.00713111359992935	1.73454056676135
SPON1->APP	SPON1->APP	0.00713597903310215	1.51053495671337
FGF10->FGFRL1	FGF10->FGFRL1	0.00717953288865847	1.30631616181979
CCL2->CCR4	CCL2->CCR4	0.00721674388404836	0.626059515799419
LAMA1->ITGB8	LAMA1->ITGB8	0.00722233135877426	1.64163181131742
CCL7->CXCR3	CCL7->CXCR3	0.00723283680387832	0.590411586721055
CCL14->CCR1	CCL14->CCR1	0.00724913603789734	0.49529670875538
WNT5A->LRP5	WNT5A->LRP5	0.00726172396735125	1.52019398710338
THBS1->ITGA6	THBS1->ITGA6	0.00730779374135437	1.69620900644649
PLAU->LRP1	PLAU->LRP1	0.00738596909598099	1.45289398331111
PSEN1->NOTCH3	PSEN1->NOTCH3	0.00739441909017291	1.55266914387156
FGF3->FGFR1	FGF3->FGFR1	0.00740675200739327	1.4289089553036
INHBA->ACVR2B	INHBA->ACVR2B	0.007427282147351	1.44195995357939
FGF23->FGFR4	FGF23->FGFR4	0.0076848033268957	1.3937578525256
CXCL12->ITGAV	CXCL12->ITGAV	0.00770331751140585	0.615806060001617
C3->LRP1	C3->LRP1	0.00775414077015979	1.39319740812802
ADAM2->ITGB7	ADAM2->ITGB7	0.00779110785283776	0.649864252034447
NXPH3->NRXN3	NXPH3->NRXN3	0.0078073105642974	0.617805692704426
INHBC->ACVR2A	INHBC->ACVR2A	0.00784768144899617	1.68005065987485
COL9A1->MAG	COL9A1->MAG	0.00793112179669708	0.654323676940033
PYY->NPY5R	PYY->NPY5R	0.00794360364140123	0.661495801585317
LGI2->ADAM22	LGI2->ADAM22	0.00794367763239945	1.49398355720653
CCL20->ACKR4	CCL20->ACKR4	0.00795210481849495	1.94133578586552
CCL7->CCR1	CCL7->CCR1	0.00795909223597624	0.517795903903032
CCN2->NTRK1	CCN2->NTRK1	0.00800824122251032	0.611107451823857
HRAS->INSR	HRAS->INSR	0.00803157723024073	1.50181142540961
CCL2->CCR3	CCL2->CCR3	0.0080507292669979	0.622831240265562
COL1A2->ITGB3	COL1A2->ITGB3	0.00807951442276278	1.48825574845712
CCL25->CCR9	CCL25->CCR9	0.00809646793806296	0.663086010749657
ANGPTL2->ITGB1	ANGPTL2->ITGB1	0.00811433882181134	1.55719161630164
ADAM11->ITGA4	ADAM11->ITGA4	0.00819092187471648	1.5355239169671
CNTF->CNTFR	CNTF->CNTFR	0.0081947176224817	1.53980555716408
FGG->ITGA5	FGG->ITGA5	0.00824003122353367	1.43105591672148
FGF13->SCN5A	FGF13->SCN5A	0.0083180759769349	0.704190864004424
COL5A1->SDC3	COL5A1->SDC3	0.00836797893911445	1.54306020489157
C4A->NRP1	C4A->NRP1	0.00837578252154059	1.40725242319653
VTN->PVR	VTN->PVR	0.00849188536495293	1.28800789586128
FAM3D->FPR2	FAM3D->FPR2	0.00852092376330049	0.472648624089698
HSPG2->COL13A1	HSPG2->COL13A1	0.00855846187242715	1.41013717940672
POMC->MC3R	POMC->MC3R	0.00866188528179146	0.627631852535096
CD274->CD80	CD274->CD80	0.00868401946208486	0.617178270172584
CD80->CD274	CD80->CD274	0.00868401946208486	0.617178270172584
VTN->TNFRSF11B	VTN->TNFRSF11B	0.00872552857756193	0.675972873379862
ASIP->MC1R	ASIP->MC1R	0.00875050407669675	1.41115022892837
IFNA21->IFNAR2	IFNA21->IFNAR2	0.00875749344693511	0.61818011747933
CCN2->ITGA5	CCN2->ITGA5	0.00881108353126681	1.41525493183439
VEGFD->NRP2	VEGFD->NRP2	0.00882013306748475	1.61719149104735
BMP8A->ACVR2A	BMP8A->ACVR2A	0.00892766354470576	1.7869927870204
HEBP1->FPR3	HEBP1->FPR3	0.00899300777380074	1.74140371268395
CIRBP->TREM1	CIRBP->TREM1	0.00904966453418021	1.70124905007944
FN1->TNFRSF11B	FN1->TNFRSF11B	0.00907840422732376	0.568956814975291
COL11A1->DDR1	COL11A1->DDR1	0.00908708174663353	1.49069637181631
APOE->SORL1	APOE->SORL1	0.00916200887041652	0.673049112533539
JAG1->NOTCH2	JAG1->NOTCH2	0.00917937826801563	1.67488017863695
IL15->IL15RA	IL15->IL15RA	0.00921648642597173	0.740636795510875
ANXA1->FPR1	ANXA1->FPR1	0.00943104727797184	0.539825788996156
COL2A1->ITGA2	COL2A1->ITGA2	0.00958671161869007	1.42901207115454
VTN->ITGA8	VTN->ITGA8	0.00961666864691801	0.599015060365221
GDF2->ACVR2A	GDF2->ACVR2A	0.00963774817401264	1.77581250642174
PVR->TIGIT	PVR->TIGIT	0.00975439559903146	0.717506732085945
TIGIT->PVR	TIGIT->PVR	0.00975439559903146	0.717506732085945
VEGFB->NRP1	VEGFB->NRP1	0.00994126447539534	1.38465279155088
HLA-A->ERBB2	HLA-A->ERBB2	0.0100100355852664	1.55774957872976
ALCAM->CD6	ALCAM->CD6	0.010032193732802	0.668905319481812
CD6->ALCAM	CD6->ALCAM	0.010032193732802	0.668905319481812
ICAM2->ITGB2	ICAM2->ITGB2	0.0100514068460346	0.701443267702782
SLURP1->CHRNA7	SLURP1->CHRNA7	0.0100577191997473	1.46689913708285
FCN2->LRP1	FCN2->LRP1	0.0100745628952817	1.3529057221474
ADAM12->ITGB1	ADAM12->ITGB1	0.0100770050484043	1.97476310559192
PTDSS1->SCARB1	PTDSS1->SCARB1	0.0100774466993357	1.71264563021049
LGI1->ADAM23	LGI1->ADAM23	0.010109669530328	1.48124981068909
PSAP->CD1B	PSAP->CD1B	0.0101229466676229	0.586584205039477
FBN1->ITGB1	FBN1->ITGB1	0.0102696747518788	1.46204919478101
FGF4->FGFRL1	FGF4->FGFRL1	0.0103711293271633	1.32415415570607
GDF6->BMPR2	GDF6->BMPR2	0.0103846863867936	1.45136820007975
RSPO1->LRP6	RSPO1->LRP6	0.0104195974271374	1.82787937222676
VEGFC->FLT4	VEGFC->FLT4	0.0104353839217637	2.16192687183153
WNT5A->FZD2	WNT5A->FZD2	0.0104445966625036	1.4833113843826
F8->LRP1	F8->LRP1	0.010460041595805	1.39098623729944
CALR->ITGAV	CALR->ITGAV	0.0106882320863962	1.5828223629147
NXPH1->NRXN3	NXPH1->NRXN3	0.0107020355475838	0.710951778514539
BMP7->ACVR2B	BMP7->ACVR2B	0.0107448632137546	1.98860756818737
HP->ITGAM	HP->ITGAM	0.0107454228342236	0.635378633562408
IFNA16->IFNAR2	IFNA16->IFNAR2	0.0107964578284052	0.677528357869679
FGF7->NRP1	FGF7->NRP1	0.0108459430330008	1.49010846425687
CXCL8->CXCR1	CXCL8->CXCR1	0.0108696068658558	1.47556114280039
LGALS9->CD44	LGALS9->CD44	0.0109065581968424	0.681923495317041
AANAT->MTNR1A	AANAT->MTNR1A	0.0109539207875301	0.667651202389751
NECTIN4->TIGIT	NECTIN4->TIGIT	0.0109666722794277	0.702638967492249
CCL3->ACKR2	CCL3->ACKR2	0.0110328333397549	0.658310780633627
PSAP->LRP1	PSAP->LRP1	0.0111022488482229	0.516506666035332
CCN1->ITGB5	CCN1->ITGB5	0.0111054038341868	0.650184442939989
GNAS->ADRB2	GNAS->ADRB2	0.0111380894758237	0.670995298565165
CCL8->ACKR4	CCL8->ACKR4	0.0111919112362145	0.635210211935653
COL18A1->ITGA5	COL18A1->ITGA5	0.0112287786138286	1.41897022893743
F2->GP9	F2->GP9	0.0112742256338846	1.88869538616734
GZMB->IGF2R	GZMB->IGF2R	0.0112838601097572	0.563756078662136
YBX1->NOTCH1	YBX1->NOTCH1	0.011290483626588	1.52897206834563
FN1->ITGB7	FN1->ITGB7	0.0112932212856658	0.508726408178438
ST6GAL1->CD22	ST6GAL1->CD22	0.0113696849185067	0.746246579080459
EFNA2->EPHA4	EFNA2->EPHA4	0.011402856463841	1.71014570755182
CCL3L1->ACKR2	CCL3L1->ACKR2	0.0114374848274306	0.650141886370294
C4BPA->CD40	C4BPA->CD40	0.011460184487196	0.657243109002446
C1QB->LRP1	C1QB->LRP1	0.0115228940648084	0.507314344471881
FGA->ITGA5	FGA->ITGA5	0.0115348696369557	1.32203983163519
IFNK->IFNAR2	IFNK->IFNAR2	0.0115878177309697	0.617860542815912
DSC1->DSG1	DSC1->DSG1	0.0116112458984077	0.638170137112162
EDN2->KEL	EDN2->KEL	0.0116368907214018	0.668510727334756
RSPO3->LGR4	RSPO3->LGR4	0.0117654701890207	0.679360693197539
WNT2->FZD4	WNT2->FZD4	0.011771113635657	1.52179663253464
BST2->LILRA4	BST2->LILRA4	0.0117862155557665	0.666235936216446
IGFBP4->LRP6	IGFBP4->LRP6	0.0118068863844586	1.44825582669938
NGF->SORCS3	NGF->SORCS3	0.0118097695461803	1.51109759255402
THBS1->SDC4	THBS1->SDC4	0.0118637631231624	1.80111887391652
MMRN2->CLEC14A	MMRN2->CLEC14A	0.0118823866773908	1.57072614599279
IFNA2->IFNAR2	IFNA2->IFNAR2	0.011947213530128	0.581526627803941
PRG4->TLR2	PRG4->TLR2	0.0120085612263056	1.45338785246192
ADM2->RAMP3	ADM2->RAMP3	0.0120229020923964	0.698249760981425
CD14->ITGA4	CD14->ITGA4	0.0120659016400223	0.585398474738733
PMCH->MCHR1	PMCH->MCHR1	0.0120676151074472	0.692006607047746
FGB->ITGAV	FGB->ITGAV	0.0121858201387864	1.56414739336702
VWF->TNFRSF11B	VWF->TNFRSF11B	0.0121869473273717	0.646241505379716
FGF3->FGFR4	FGF3->FGFR4	0.0121946971581096	1.99177372135675
LTF->LRP11	LTF->LRP11	0.0122470443102153	1.42564607715231
C3->NRP1	C3->NRP1	0.0122664906389548	1.41720842938539
THBS1->ITGA2B	THBS1->ITGA2B	0.0123547748062944	1.52486134923755
S100A9->TLR4	S100A9->TLR4	0.0123558441850922	0.588034350848149
SEMA3C->NRP1	SEMA3C->NRP1	0.0123745368342801	1.46022882427065
ANGPTL3->ITGAV	ANGPTL3->ITGAV	0.0126688891286744	1.52582568939499
SEMA3A->NRP1	SEMA3A->NRP1	0.0127179374398313	1.64054714649454
CCL3->CCR4	CCL3->CCR4	0.0127189721297455	0.642968631708031
FGF19->FGFR1	FGF19->FGFR1	0.0127341842727823	1.72881576332211
ICAM4->ITGAV	ICAM4->ITGAV	0.012796270722657	1.58573374493513
POSTN->PTK7	POSTN->PTK7	0.0128025243949574	1.59884832103855
NRTN->GFRA1	NRTN->GFRA1	0.0128626872481371	1.66295620582357
TSLP->CRLF2	TSLP->CRLF2	0.0129027748773888	0.582393509373458
ICAM1->ITGB2	ICAM1->ITGB2	0.0129322568881669	0.650940066272682
GAS6->AXL	GAS6->AXL	0.0129413971271714	0.523036762662069
AMH->EGFR	AMH->EGFR	0.0129497184489289	1.49144331001137
CCL13->CCR3	CCL13->CCR3	0.0130031791270013	0.614570470658469
TGFB1->ACVRL1	TGFB1->ACVRL1	0.0131149572501564	0.584699038347985
CSF2->CSF3R	CSF2->CSF3R	0.0131258120319396	0.634060352884375
NPB->NPBWR1	NPB->NPBWR1	0.0131469141153072	0.750962968018448
EPO->EPHB4	EPO->EPHB4	0.0132194125905672	1.40617400404147
APOE->LRP8	APOE->LRP8	0.0132768009358009	0.609782997683933
IFNL2->IFNLR1	IFNL2->IFNLR1	0.0132998294909102	0.604278172708356
NXPH3->NRXN1	NXPH3->NRXN1	0.0133203190854605	1.85603963115565
LIF->LIFR	LIF->LIFR	0.0133208645341403	0.714968302923687
GAL->GALR2	GAL->GALR2	0.0134069510334952	1.60241806440443
WNT5A->ROR1	WNT5A->ROR1	0.0134425056816699	1.68152533194134
F9->LRP1	F9->LRP1	0.0134526185166957	1.34354671243259
FASLG->TNFRSF6B	FASLG->TNFRSF6B	0.0135177615473193	0.676731949776568
XCL1->XCR1	XCL1->XCR1	0.0135434929126892	0.670580054936926
F12->GP1BA	F12->GP1BA	0.0135867976111413	0.603263058915361
FGF2->SDC1	FGF2->SDC1	0.0136810595013072	0.487411479081348
IFNA13->IFNAR1	IFNA13->IFNAR1	0.0136823849695028	0.731459661300674
ALKAL2->LTK	ALKAL2->LTK	0.0136911737401788	0.514026615901418
APOE->LRP5	APOE->LRP5	0.0137210061386249	0.433800577747988
CGN->F11R	CGN->F11R	0.0137242058484097	1.58308494935072
MYL9->CD69	MYL9->CD69	0.013776252772139	0.610008935966699
NPY->FAP	NPY->FAP	0.0138816645321245	1.89667524798327
MYOC->FZD10	MYOC->FZD10	0.0139846870618439	1.46322473755861
BMP2->HJV	BMP2->HJV	0.0139907176760153	0.686680364260818
IL3->CSF2RB	IL3->CSF2RB	0.0140031001513957	0.774963334610288
CLEC11A->ITGA10	CLEC11A->ITGA10	0.0140318297098307	0.636436569943915
GRP->GRPR	GRP->GRPR	0.0140386854477269	1.47675434463076
FGB->ITGB2	FGB->ITGB2	0.0140493197073227	0.686426353688706
ITGAV->THY1	ITGAV->THY1	0.0140597956431422	1.71813949295088
COL1A1->ITGB1	COL1A1->ITGB1	0.014109012094689	1.48541743813604
TGFB1->ITGB8	TGFB1->ITGB8	0.0141863652594649	1.47893286737215
IL22->IL22RA2	IL22->IL22RA2	0.0142219777079786	0.653659931805672
NPNT->ITGB1	NPNT->ITGB1	0.0145135332607699	1.91375916759075
CCL24->CCR2	CCL24->CCR2	0.0146075620460744	0.696753519184959
FGF2->SDC4	FGF2->SDC4	0.0146628135289019	0.455074913568793
CADM1->NECTIN3	CADM1->NECTIN3	0.0146880477204882	1.80617226279895
NECTIN3->CADM1	NECTIN3->CADM1	0.0146880477204882	1.80617226279895
THBS1->CD47	THBS1->CD47	0.0146960014367884	0.531507684986986
IL18->IL18RAP	IL18->IL18RAP	0.0148555734832029	0.695081999124837
GDF2->ACVR1	GDF2->ACVR1	0.0148569167207521	1.29106772442173
BTC->EGFR	BTC->EGFR	0.0148949151333483	1.34333611006656
GDF5->ACVR2B	GDF5->ACVR2B	0.0149566159492416	1.44566582442515
WNT7B->FZD4	WNT7B->FZD4	0.0150025595487504	1.58070302278386
NPY->NPY5R	NPY->NPY5R	0.0150072955310826	0.608261651917317
FN1->MAG	FN1->MAG	0.01501062004924	1.45336350362643
COLQ->MUSK	COLQ->MUSK	0.0150333095005748	0.664233355640246
FGF8->FGFRL1	FGF8->FGFRL1	0.015192212395985	1.32809984505101
FGF6->FGFR1	FGF6->FGFR1	0.0152569137855828	1.33014530204161
NID1->ITGB3	NID1->ITGB3	0.0152670968962353	1.4048192199801
DLK1->NOTCH4	DLK1->NOTCH4	0.0153592460212518	1.69069283426156
ICAM4->ITGB2	ICAM4->ITGB2	0.0153696550698116	0.695723720018613
WNT5A->MCAM	WNT5A->MCAM	0.0153885246153184	1.98334711125993
KNG1->BDKRB2	KNG1->BDKRB2	0.015436917632262	1.56680655068194
IFNA17->IFNAR2	IFNA17->IFNAR2	0.015616417370264	0.639641588340885
TGM2->ITGB1	TGM2->ITGB1	0.0156963908235566	0.467921065807767
FGF8->FGFR1	FGF8->FGFR1	0.0157334310454951	1.44950815894884
CORT->MRGPRX2	CORT->MRGPRX2	0.0157481766242822	1.37304757980071
HBEGF->CD44	HBEGF->CD44	0.0158119306542205	1.50666645232808
ANGPT1->TEK	ANGPT1->TEK	0.0158862155596732	1.40032462852621
AGRN->ATP1A3	AGRN->ATP1A3	0.0159180659345131	1.3095382680856
ADAM9->ITGA3	ADAM9->ITGA3	0.0161246909684122	1.50561286676273
TIMP1->CD63	TIMP1->CD63	0.0161373427759299	0.616391665745198
C4BPA->LRP1	C4BPA->LRP1	0.016150490024053	0.532014180180199
NID1->ITGAV	NID1->ITGAV	0.0161835632315028	1.90701317992793
CDH1->ITGAE	CDH1->ITGAE	0.0161889804615968	0.645589750837574
ADAM23->ITGB3	ADAM23->ITGB3	0.0161903257286237	1.52581266342304
IGFBP4->FZD8	IGFBP4->FZD8	0.0162759940475775	1.33416077037644
FGB->ITGA5	FGB->ITGA5	0.0164085739505111	1.4353289583173
IL1B->IL1R2	IL1B->IL1R2	0.0164685919013766	0.620472829671703
MYOC->FZD4	MYOC->FZD4	0.0165368307486561	1.5970076254335
TDGF1->ACVR1B	TDGF1->ACVR1B	0.0166101617563476	1.5002392634549
CCL7->CCR2	CCL7->CCR2	0.0167294995411179	0.673051092489999
FGF1->FGFR4	FGF1->FGFR4	0.0167305703852352	1.44287377142333
CCL8->CCR1	CCL8->CCR1	0.0167502284663831	0.584506856427116
CXCL5->ACKR1	CXCL5->ACKR1	0.0168500973649206	0.675072215418826
EFNB1->EPHB3	EFNB1->EPHB3	0.0168893425454721	1.29291660186292
CEACAM1->HAVCR2	CEACAM1->HAVCR2	0.0169053896080525	0.696030878248624
C4BPA->BMPR2	C4BPA->BMPR2	0.0170411450098685	1.36684795916684
CCL4->CCR3	CCL4->CCR3	0.0170504577607863	0.66768941665915
IFNA4->IFNAR2	IFNA4->IFNAR2	0.0170645113907332	0.649601505727001
JAG2->NOTCH1	JAG2->NOTCH1	0.0170847129570878	1.42443824964276
COL2A1->ITGA10	COL2A1->ITGA10	0.0171515468316532	0.58374281580866
PDYN->OPRK1	PDYN->OPRK1	0.017272905640539	1.71758868243862
IFNA7->IFNAR1	IFNA7->IFNAR1	0.0172746931976503	0.732140062674662
GDF15->GFRAL	GDF15->GFRAL	0.0172770243071951	1.60336684194651
HBEGF->CD9	HBEGF->CD9	0.0172944714118966	1.28130291511391
CXCL12->ITGB3	CXCL12->ITGB3	0.0173257074935356	1.71684436798762
PYY->FAP	PYY->FAP	0.0173582861702316	0.60057253768117
CNTN6->NOTCH1	CNTN6->NOTCH1	0.0173672213528062	1.3909954692028
WNT3->FZD1	WNT3->FZD1	0.0173756876216398	1.41200468580686
INHBB->ACVR1C	INHBB->ACVR1C	0.0173935906451446	1.57313056517577
BMP2->RGMB	BMP2->RGMB	0.0174535445973439	1.62634919317534
LAMA1->ITGA7	LAMA1->ITGA7	0.0174781074088325	1.33759559975134
IL1A->IL1RAP	IL1A->IL1RAP	0.017535482171427	1.5264763970401
GHRH->VIPR1	GHRH->VIPR1	0.0175943359478267	0.580848082109855
TSLP->IL7R	TSLP->IL7R	0.0176533023583583	0.595721221196233
CCN1->ITGB3	CCN1->ITGB3	0.0177968792017507	0.614611542270145
CP->SLC40A1	CP->SLC40A1	0.0178140319786828	0.631297057185064
FN1->SDC2	FN1->SDC2	0.0178198309401884	1.53525517628222
APLN->APLNR	APLN->APLNR	0.0179109114974237	1.51495111016886
FGF13->SCN8A	FGF13->SCN8A	0.0180095062537086	0.460010329914136
DLL4->NOTCH3	DLL4->NOTCH3	0.0180214849183277	1.56428763025713
F13A1->ITGA4	F13A1->ITGA4	0.0180711874181205	0.574394402747921
SPP1->ITGA4	SPP1->ITGA4	0.0181657043892555	1.47505695550774
LAMB1->ITGA6	LAMB1->ITGA6	0.0182051112850491	1.48785369614252
LTF->LRP1	LTF->LRP1	0.0182293285846585	1.3129408096498
CXCL3->CXCR2	CXCL3->CXCR2	0.018251033793845	1.47773923859285
IL12A->IL12RB2	IL12A->IL12RB2	0.0182746374484254	0.725109454454564
CCL5->SDC4	CCL5->SDC4	0.0184711869819992	0.650802769810915
VASP->CXCR2	VASP->CXCR2	0.0185186276496878	1.40065233852255
CCL3L1->CCR3	CCL3L1->CCR3	0.0185376841915912	0.630007106584337
NID2->COL13A1	NID2->COL13A1	0.0187085687141387	1.64593458179508
GAL->GPR151	GAL->GPR151	0.0187269407606466	1.36015778520834
CCL8->CCR2	CCL8->CCR2	0.0187458426014772	0.507348881828621
COMP->ITGA5	COMP->ITGA5	0.0187830661261561	1.53140147366201
IL16->KCNJ10	IL16->KCNJ10	0.0187886942288076	0.546463746871009
SLITRK6->PTPRS	SLITRK6->PTPRS	0.0188146850410359	1.91305643792617
CSF2->CSF2RA	CSF2->CSF2RA	0.0188437560656848	0.677903105080281
CRLF1->CNTFR	CRLF1->CNTFR	0.0188911778454645	1.35156345501716
LAMA2->RPSA	LAMA2->RPSA	0.0189078567638715	1.3145562274159
CXCL8->SDC1	CXCL8->SDC1	0.0189837279991018	1.3182366922292
TNFSF10->TNFRSF10B	TNFSF10->TNFRSF10B	0.0190116503529074	0.724444692363037
PLTP->ABCA1	PLTP->ABCA1	0.019045452597223	1.27184426653278
OMG->TNFRSF1B	OMG->TNFRSF1B	0.0190471569176539	0.559834728278687
BMP4->RGMB	BMP4->RGMB	0.0190881077629198	1.64459812814995
CDH1->ITGB7	CDH1->ITGB7	0.0191452053019996	0.560862508850776
GALP->GALR2	GALP->GALR2	0.0192069279741083	0.53121990622182
IFNA13->IFNAR2	IFNA13->IFNAR2	0.0192882173107621	0.677855657571964
BMP2->BMPR1B	BMP2->BMPR1B	0.0192924910189628	0.667097272434367
CXCL17->GPR35	CXCL17->GPR35	0.0193270034144629	0.687102083881596
HCRT->HCRTR1	HCRT->HCRTR1	0.0193332952789445	0.65397179155802
SEMA6A->PLXNA4	SEMA6A->PLXNA4	0.0193410236076592	1.54712341473124
NRG1->ERBB2	NRG1->ERBB2	0.0193553683630863	1.58748563796751
THBS2->CD47	THBS2->CD47	0.0194578946711469	1.38399350464374
GNAI2->EDNRA	GNAI2->EDNRA	0.0194882252832311	1.44535340451634
SERPINE2->LRP1	SERPINE2->LRP1	0.019546870100041	1.33895538188713
AMH->ACVR1	AMH->ACVR1	0.0196062858743704	1.45095449938192
WNT1->FZD4	WNT1->FZD4	0.0196364727731546	1.46772689581345
EFNB1->EPHB2	EFNB1->EPHB2	0.0196621921890157	1.27122811423721
PDGFA->PDGFRA	PDGFA->PDGFRA	0.0197028247501816	1.43807880373454
TSHB->TSHR	TSHB->TSHR	0.0197110514594294	0.654334194774695
GRN->TNFRSF1B	GRN->TNFRSF1B	0.0198181336018346	0.646985603307155
HLA-B->CANX	HLA-B->CANX	0.0199520477647686	0.620889940695719
ADAM12->SDC4	ADAM12->SDC4	0.0200525479802971	1.70247695126297
FN1->COL13A1	FN1->COL13A1	0.0201296261465591	1.37969536113488
CXCL12->ITGB1	CXCL12->ITGB1	0.0202185715630099	0.655533231467882
ITGB2->THY1	ITGB2->THY1	0.0202349242149213	0.708162457613455
NECTIN1->NECTIN3	NECTIN1->NECTIN3	0.0202392022104162	1.58317394936364
EFNB2->EPHB2	EFNB2->EPHB2	0.0202677588462822	1.56331551524343
LGALS9->HAVCR2	LGALS9->HAVCR2	0.0203859338044591	0.722471450994355
FGF22->FGFRL1	FGF22->FGFRL1	0.0204368746779902	1.31941099879237
NPB->NPBWR2	NPB->NPBWR2	0.0204711868761968	0.764218412068596
L1CAM->ERBB3	L1CAM->ERBB3	0.0205619131957225	1.49461659915909
CORT->SSTR1	CORT->SSTR1	0.0206189321486393	1.38265361690116
IFNA16->IFNAR1	IFNA16->IFNAR1	0.020748914962909	0.745894789787939
CXCL12->CXCR3	CXCL12->CXCR3	0.0207811962734588	0.686331669351393
TNFSF18->TNFRSF18	TNFSF18->TNFRSF18	0.0207890982733213	0.724791188195476
INHBA->BAMBI	INHBA->BAMBI	0.0208215383284743	0.621405969775917
F2->GP1BA	F2->GP1BA	0.0208480012746646	0.669349309606994
IL15->IL2RA	IL15->IL2RA	0.0208607689255663	0.685225701856178
DSC3->DSG2	DSC3->DSG2	0.0208944450462696	1.59366630841355
DSG2->DSC3	DSG2->DSC3	0.0208944450462696	1.59366630841355
LPL->VLDLR	LPL->VLDLR	0.0210479529032405	1.26388306412869
GPC3->CD81	GPC3->CD81	0.0212688723065878	1.45016082970792
FGF3->FGFR2	FGF3->FGFR2	0.021323973870685	0.691655753012861
CCL11->CCR2	CCL11->CCR2	0.0213399894701682	0.661621563255451
BMP10->ACVRL1	BMP10->ACVRL1	0.0214455091069614	0.627466947898558
VTN->ITGB8	VTN->ITGB8	0.0215294451979945	1.96328879927004
FGB->ITGA2B	FGB->ITGA2B	0.0215653389938647	1.66479593091642
CNTN2->NRCAM	CNTN2->NRCAM	0.0216055014504983	1.54612893346165
CALR->LRP1	CALR->LRP1	0.021665906598151	1.30760650955262
APOB->ENO1	APOB->ENO1	0.0218025644167059	1.72335455436853
ADM->RAMP3	ADM->RAMP3	0.0220319309618401	0.690824966100714
DLL1->NOTCH1	DLL1->NOTCH1	0.0220936162082687	1.55005147499112
LAMB1->ITGB1	LAMB1->ITGB1	0.0221648492182578	1.37372341901922
ICAM1->ITGAX	ICAM1->ITGAX	0.022202083676638	0.645969617766883
CDH1->KLRG1	CDH1->KLRG1	0.0222529834521602	0.655439263064408
CNTN2->CNTNAP2	CNTN2->CNTNAP2	0.0222569602157368	0.68136035016524
BMP7->ACVR1	BMP7->ACVR1	0.0222915617794951	1.42410440009265
IFNB1->IFNAR2	IFNB1->IFNAR2	0.022361523138403	0.699823193719999
LAMA5->BCAM	LAMA5->BCAM	0.0223678725152399	1.39059546616509
F2->F2RL2	F2->F2RL2	0.0224225536910665	0.64705036645467
ADAM9->ITGB5	ADAM9->ITGB5	0.0225018769620885	1.42811946998821
BMP6->ACVR2A	BMP6->ACVR2A	0.0225558368864019	0.702598097512351
TGFB2->ACVR1	TGFB2->ACVR1	0.0225812957079927	1.55296263473952
NPVF->NPFFR2	NPVF->NPFFR2	0.0226731207500297	0.709517022643916
VTN->PLAUR	VTN->PLAUR	0.0226760487980321	1.40872585326716
RELN->ITGB1	RELN->ITGB1	0.02271721240128	1.54486468632431
DSC1->DSG2	DSC1->DSG2	0.0227184413758047	1.38100327344051
DSG2->DSC1	DSG2->DSC1	0.0227184413758047	1.38100327344051
CEACAM1->CD209	CEACAM1->CD209	0.0227311237349602	0.65274828315496
FGG->ITGB2	FGG->ITGB2	0.0227475115414821	0.724381483585402
TIMP2->ITGB1	TIMP2->ITGB1	0.0228711655960215	1.85926425222914
SLITRK3->PTPRD	SLITRK3->PTPRD	0.0228864007622746	1.47724362092946
PTH->PTH1R	PTH->PTH1R	0.0229294885660251	1.66972142302766
WNT9B->FZD10	WNT9B->FZD10	0.0230055709507473	0.507880863277545
FBN1->ITGA5	FBN1->ITGA5	0.0230433933776826	1.33597912848974
NCR3LG1->NCR3	NCR3LG1->NCR3	0.0230767706995151	0.703366413850276
WNT9B->FZD8	WNT9B->FZD8	0.0231466010720578	1.43910836208997
CXCL12->ITGA4	CXCL12->ITGA4	0.0231614727223187	0.641199264617943
GCG->GLP2R	GCG->GLP2R	0.0231743007866019	1.61147432403095
AGRN->DAG1	AGRN->DAG1	0.0232048723620808	1.33378992219299
PROS1->AXL	PROS1->AXL	0.0233012861577255	1.70118135790078
ANGPT1->ITGA5	ANGPT1->ITGA5	0.0233449734298947	1.44437665227142
BMP7->BMPR1B	BMP7->BMPR1B	0.0233715281329476	1.79354331624219
BMP3->ACVR2B	BMP3->ACVR2B	0.0234115439851144	1.8291406641832
FNDC5->ITGAV	FNDC5->ITGAV	0.0234132047616672	1.4655864752593
NTRK3->PTPRF	NTRK3->PTPRF	0.0234538624427739	1.36037586014995
SERPING1->SELE	SERPING1->SELE	0.0235368655384129	0.709889064133115
NECTIN4->NECTIN4	NECTIN4->NECTIN4	0.0235606259224894	0.606052661038818
WNT2->FZD1	WNT2->FZD1	0.0235611537388292	1.39180237620381
WNT5A->FZD7	WNT5A->FZD7	0.0236118692653292	0.613090757199177
NXPH3->NRXN2	NXPH3->NRXN2	0.023643378893939	1.66836371929141
ADIPOQ->ADIPOR1	ADIPOQ->ADIPOR1	0.0236769420611063	1.31330516069904
AFDN->EPHA7	AFDN->EPHA7	0.0237179197046609	1.43310297205267
TNFSF15->TNFRSF25	TNFSF15->TNFRSF25	0.0237867174674613	0.69006865667002
IL12B->IL12RB2	IL12B->IL12RB2	0.0237980294147088	0.721015728575395
IFNA2->IFNAR1	IFNA2->IFNAR1	0.0238354585670678	0.774868515374295
CCL8->CCR5	CCL8->CCR5	0.0238926405078596	0.575079741752024
NTNG2->LRRC4	NTNG2->LRRC4	0.0239041772100432	0.641720170473768
TNFSF10->TNFRSF10A	TNFSF10->TNFRSF10A	0.0241476202158583	0.628851775815968
COL1A2->GP6	COL1A2->GP6	0.024169992633064	1.40619246945171
FGB->ITGAM	FGB->ITGAM	0.0242442307473024	0.704582022768353
RLN2->RXFP2	RLN2->RXFP2	0.0242901348248152	0.569535651998798
TNC->ITGA7	TNC->ITGA7	0.0244753537111037	1.47085504060307
CCL25->ACKR2	CCL25->ACKR2	0.0245545911905037	0.557643730355674
C4B->CD46	C4B->CD46	0.0247304197369067	0.701050745788682
CCN1->SDC4	CCN1->SDC4	0.0247522815584893	0.668015785064948
LRFN3->LRFN3	LRFN3->LRFN3	0.0250224483163475	1.42321185248686
TNFSF8->TNFRSF8	TNFSF8->TNFRSF8	0.0250338003425339	0.68733146224488
GDF11->ACVR2A	GDF11->ACVR2A	0.0250656493853403	1.68219656815714
CD14->ITGB1	CD14->ITGB1	0.0250829142746049	0.642884155513043
COL1A1->ITGA11	COL1A1->ITGA11	0.0250938402272125	1.46560819423254
NDP->FZD4	NDP->FZD4	0.0251085703648073	1.62491460374489
AGT->AGTR1	AGT->AGTR1	0.0251272131204989	1.5182419539955
LAMA2->ITGA7	LAMA2->ITGA7	0.0252046562506372	1.39151196359107
NGF->SORT1	NGF->SORT1	0.0252194192313122	1.46964988400772
CSF2->CSF2RB	CSF2->CSF2RB	0.0254286978371281	0.697494120518705
LEFTY2->ACVR2B	LEFTY2->ACVR2B	0.0254455791702877	0.611908271791502
MUC2->AGR2	MUC2->AGR2	0.0255868938685602	1.33106359074368
BDNF->NGFR	BDNF->NGFR	0.0256077072552575	1.39028627519307
SEMA3B->NRP1	SEMA3B->NRP1	0.0256342815681737	1.4616451440523
VTN->ITGA5	VTN->ITGA5	0.0258261579444805	1.39821364664665
EFNB3->EPHA4	EFNB3->EPHA4	0.025876534961312	1.49578770585723
FGF22->FGFR2	FGF22->FGFR2	0.0260484188234741	0.754859859355159
GAL->GALR1	GAL->GALR1	0.026054648451398	1.36404675477961
GDNF->GFRA2	GDNF->GFRA2	0.0262507359699953	0.598461230981708
DSC1->DSG3	DSC1->DSG3	0.026348125513131	0.615453707348882
ADM->CALCR	ADM->CALCR	0.0264123157987114	1.53215685056344
COL4A1->ITGAV	COL4A1->ITGAV	0.0265285273774729	1.65524591061957
SLITRK1->PTPRD	SLITRK1->PTPRD	0.026535206182762	1.48129075974111
GDF5->ACVR2A	GDF5->ACVR2A	0.0266782552818098	1.6320698128588
WNT1->RYK	WNT1->RYK	0.0266824151156774	1.43679873496109
VEGFA->NRP1	VEGFA->NRP1	0.0268495847888865	1.37924664843395
IFNA8->IFNAR2	IFNA8->IFNAR2	0.0270185240099603	0.67020671741803
CHAD->ITGA2	CHAD->ITGA2	0.0270216166790671	1.65556131800912
IFNA14->IFNAR1	IFNA14->IFNAR1	0.027176822885923	0.78243791980073
PROC->PROCR	PROC->PROCR	0.0271989557175165	1.3095090526242
CD80->CTLA4	CD80->CTLA4	0.0275393210136536	0.637394932666019
IL22->IL10RB	IL22->IL10RB	0.0277749439596849	0.648732876711291
PLA2G2A->ITGA4	PLA2G2A->ITGA4	0.0277960255090095	1.31968179582365
WNT5A->RYK	WNT5A->RYK	0.0278129511069559	1.45276064073682
CCL8->ACKR1	CCL8->ACKR1	0.0278863231151808	0.651462346566373
CCN1->ITGAM	CCN1->ITGAM	0.0280642683453645	0.699979084161101
IL1B->IL1RAP	IL1B->IL1RAP	0.0281104565747854	1.29464863828895
KNG1->PLAUR	KNG1->PLAUR	0.0282742819570485	1.37888056712395
FNDC5->ITGB5	FNDC5->ITGB5	0.0283198870731483	1.56436917959717
ICAM4->ITGA2B	ICAM4->ITGA2B	0.0283472373152275	0.744486437733018
GDF1->BMPR1A	GDF1->BMPR1A	0.0284029236812166	1.41187362653612
RSPO4->LGR6	RSPO4->LGR6	0.0284387202673781	0.544874701361997
PF4->PROCR	PF4->PROCR	0.0285354790389184	1.33154327756357
RAET1L->KLRK1	RAET1L->KLRK1	0.0286745129130724	0.535529065524622
F2->F2RL1	F2->F2RL1	0.0287656568744334	2.0655490913717
CNTF->IL6ST	CNTF->IL6ST	0.0288189726204661	1.58127536207007
INHBA->ACVR1	INHBA->ACVR1	0.0288311542903766	1.33373933458428
MMRN2->CD248	MMRN2->CD248	0.0288453556982088	1.42156033770596
TGM2->ADGRG1	TGM2->ADGRG1	0.0289184818071259	0.619797459716751
SCT->VIPR1	SCT->VIPR1	0.0290468804819511	0.598848037310045
TGFA->ERBB4	TGFA->ERBB4	0.0291127151255449	1.83516615846955
CD84->CD84	CD84->CD84	0.0292418670891398	0.673636053006692
IFNA7->IFNAR2	IFNA7->IFNAR2	0.0293089475161449	0.681189742624191
HLA-E->KLRK1	HLA-E->KLRK1	0.0293792389845527	0.515993683365202
FSTL1->DIP2A	FSTL1->DIP2A	0.0294428825609141	1.34143174754291
CCL11->ACKR4	CCL11->ACKR4	0.0295516664292969	1.31870972097183
GUCA2B->GUCY2C	GUCA2B->GUCY2C	0.0295807413366278	1.56065404248061
CCL2->ACKR1	CCL2->ACKR1	0.0297399582257276	0.6429153240131
WNT5A->FZD3	WNT5A->FZD3	0.02991262629449	1.48819009436374
AVP->AVPR1B	AVP->AVPR1B	0.0300697230300572	1.87378538507939
IL12A->IL12RB1	IL12A->IL12RB1	0.0301315029035647	0.721444639393487
KNG1->ITGB2	KNG1->ITGB2	0.0301775570797985	0.696835805830191
IFNA6->IFNAR2	IFNA6->IFNAR2	0.0301853385473169	0.677572098813286
COMP->ITGB3	COMP->ITGB3	0.0302555746049696	1.62945322602798
WNT2->FZD5	WNT2->FZD5	0.0302563951376462	1.45236025679783
IFNB1->IFNAR1	IFNB1->IFNAR1	0.0302973324079318	0.746742133530718
CORT->SSTR2	CORT->SSTR2	0.0303647622598668	1.44330205374749
CCL4L1->CCR3	CCL4L1->CCR3	0.0307215435594812	0.560778057826301
CCL15->CCR3	CCL15->CCR3	0.030823202583206	0.704862357228286
EFNA2->EPHA5	EFNA2->EPHA5	0.0308383853010301	0.523112996032804
HBEGF->ERBB2	HBEGF->ERBB2	0.0308672692132758	1.59903013698136
VTN->ITGAV	VTN->ITGAV	0.0310736485287871	1.7025697285673
TOR2A->ATP5F1B	TOR2A->ATP5F1B	0.0311402260382146	1.26179464586137
DEFB1->CCR6	DEFB1->CCR6	0.0312243620782159	0.667912772832909
PLAT->LRP1	PLAT->LRP1	0.0312891034673969	1.77093436139418
FGA->ITGA2B	FGA->ITGA2B	0.0312995292627385	0.657846572278729
EREG->EGFR	EREG->EGFR	0.0313675245492387	1.50295853855315
LGALS1->ITGB1	LGALS1->ITGB1	0.0314365469485504	1.90521403150051
COL18A1->PTPRS	COL18A1->PTPRS	0.0316641740793788	1.87186149995905
APP->GPC1	APP->GPC1	0.0317376136991968	1.44362144037975
CFH->SELL	CFH->SELL	0.0318407564074363	0.687349849799977
TGFB1->ITGB6	TGFB1->ITGB6	0.0318920625039402	0.621292761533661
JAM2->JAM3	JAM2->JAM3	0.0320697644167466	1.52915132146452
JAM3->JAM2	JAM3->JAM2	0.0320697644167466	1.52915132146452
SERPING1->LRP1	SERPING1->LRP1	0.0320958302791935	0.578802166802794
DLL4->NOTCH2	DLL4->NOTCH2	0.032126033654032	0.752012191674425
SHH->LRP2	SHH->LRP2	0.0321519978170921	0.556119424851518
JAG1->CD46	JAG1->CD46	0.0322723500539963	1.90847800129668
IL10->IL10RB	IL10->IL10RB	0.0323719955412204	0.619737611193798
TAC1->TACR1	TAC1->TACR1	0.0323834178225678	0.638757711510582
APOB->LDLR	APOB->LDLR	0.0327628738732406	1.38761433901452
FGF4->FGFR1	FGF4->FGFR1	0.0329837933290648	1.4913407607746
IFNA17->IFNAR1	IFNA17->IFNAR1	0.0330886296890287	0.694575988983339
ANGPTL2->LILRB2	ANGPTL2->LILRB2	0.0332227184277274	1.34936197678497
PSEN1->NOTCH2	PSEN1->NOTCH2	0.0332319666468096	1.51737535154521
PPY->NPY5R	PPY->NPY5R	0.0332365269979338	0.608200303376021
HSP90AA1->CFTR	HSP90AA1->CFTR	0.0335531161626863	1.21093979780008
RSPO1->LGR6	RSPO1->LGR6	0.0336016268031136	0.714388018853075
WNT1->FZD10	WNT1->FZD10	0.0336607670506914	1.72921541567184
EFNB2->EPHB3	EFNB2->EPHB3	0.033667107586753	1.4519165387514
CCL20->CXCR3	CCL20->CXCR3	0.033701152985	0.626612221847608
HCRT->NPFFR2	HCRT->NPFFR2	0.0342811313630234	0.66878688130086
INHBB->ACVR2A	INHBB->ACVR2A	0.0343196724259441	1.63108992541996
LIPH->LPAR1	LIPH->LPAR1	0.0344402833754821	0.680110910769155
THBS1->TNFRSF11B	THBS1->TNFRSF11B	0.0345182570227849	0.589687043090825
COL18A1->ITGB1	COL18A1->ITGB1	0.034714799935237	1.88107786594918
SEMA4D->PLXNB1	SEMA4D->PLXNB1	0.0347540280142928	0.618435726109298
WNT2->FZD3	WNT2->FZD3	0.0347639158342143	1.54740603470507
IFNA5->IFNAR2	IFNA5->IFNAR2	0.0348921249793954	0.645270739588512
APOB->LRP2	APOB->LRP2	0.035168703770374	0.51277907197786
CCL3L1->CCR5	CCL3L1->CCR5	0.0353292250133377	0.668050763714642
C3->ITGAM	C3->ITGAM	0.0355336185592084	0.663149426295625
EFNA4->EPHA3	EFNA4->EPHA3	0.0355972139831003	1.42631709883772
EFNA5->EPHA3	EFNA5->EPHA3	0.0356956115921544	0.522875535328909
PSEN1->NOTCH1	PSEN1->NOTCH1	0.0358692692290251	1.50139823486293
IL2->IL2RA	IL2->IL2RA	0.0358875535370532	0.622305263240914
IL16->GRIN2D	IL16->GRIN2D	0.0359292424137774	0.737247074282915
WNT8A->FZD4	WNT8A->FZD4	0.0359558132846501	1.63559074251546
FN1->ITGAV	FN1->ITGAV	0.0360367151364673	2.21022795854573
ICAM1->ITGAM	ICAM1->ITGAM	0.0360436008788252	0.649411514776515
HSPG2->ITGA2	HSPG2->ITGA2	0.036291910137994	1.35910627153573
PDGFB->LRP1	PDGFB->LRP1	0.0363679427763669	0.592334671611162
HP->ITGB2	HP->ITGB2	0.0363951374821093	0.69855739628312
EGF->ERBB2	EGF->ERBB2	0.036441761130338	1.35546544516784
ZG16B->TLR6	ZG16B->TLR6	0.036656305520158	0.78575669077324
BMP8A->TGFBR1	BMP8A->TGFBR1	0.0366722195627178	1.65629992716893
NMU->NMUR2	NMU->NMUR2	0.0368300999564882	1.34224146366442
MYOC->FZD3	MYOC->FZD3	0.0368486276093369	1.5321070798016
ADAM2->ITGB1	ADAM2->ITGB1	0.0368745964281919	1.45603017835599
CCL22->ACKR2	CCL22->ACKR2	0.03688485121573	0.717498678774138
PROC->THBD	PROC->THBD	0.0368975093243147	0.609457887024817
CXCL8->SDC2	CXCL8->SDC2	0.0370360782840129	1.59141239228366
CCL8->ACKR2	CCL8->ACKR2	0.0370738939362325	0.599200619680556
RTN4->TNFRSF19	RTN4->TNFRSF19	0.0371176684706198	1.36232123794854
IFNA1->IFNAR2	IFNA1->IFNAR2	0.0371222260511003	0.680311973798993
CLCF1->CNTFR	CLCF1->CNTFR	0.0371508561136948	1.20853690905216
CCL8->CCR3	CCL8->CCR3	0.0371841302548316	0.56630015126432
QRFP->P2RY14	QRFP->P2RY14	0.0373183673161205	0.681572285361231
COL2A1->ITGB1	COL2A1->ITGB1	0.0373678374357848	1.30460214374078
BMP7->ACVR2A	BMP7->ACVR2A	0.037376934510483	1.34201144253722
LGI1->RTN4R	LGI1->RTN4R	0.0373879291172534	1.56258462280001
AFDN->EPHB3	AFDN->EPHB3	0.0374151558390567	1.38167200505558
EFNA1->EPHA6	EFNA1->EPHA6	0.0377085123583416	1.56666257112657
IFNA14->IFNAR2	IFNA14->IFNAR2	0.0378222969798461	0.668731133866962
RSPO3->FZD8	RSPO3->FZD8	0.0381661591075113	0.603025953334792
IFNL2->IL10RB	IFNL2->IL10RB	0.0381799315265745	0.626667168547852
GDF5->BMPR1A	GDF5->BMPR1A	0.0384773203276473	1.37379085285249
IL1RN->IL1R2	IL1RN->IL1R2	0.0384917169595128	0.653152296715014
SEMA6B->PLXNA2	SEMA6B->PLXNA2	0.0385570071620216	1.65686044668813
AMH->AMHR2	AMH->AMHR2	0.0386975100565908	0.620489944304237
BMP6->HJV	BMP6->HJV	0.0387796422456707	0.649212039187485
PENK->MRGPRX1	PENK->MRGPRX1	0.039030415487047	1.353699593687
RAET1E->KLRK1	RAET1E->KLRK1	0.0391916742855388	0.578516292067622
RTN4->RTN4RL1	RTN4->RTN4RL1	0.0393312312797385	1.57068706411399
FGF3->FGFRL1	FGF3->FGFRL1	0.0393314924321549	1.31938011306383
EFNA3->EPHB1	EFNA3->EPHB1	0.0393756924825374	0.700042681459189
VIM->CD44	VIM->CD44	0.0394490130181125	1.44612597990997
FGF21->FGFR4	FGF21->FGFR4	0.0394738408553106	1.31248412337827
ANGPT4->TEK	ANGPT4->TEK	0.0394856262789701	1.31708275036901
CORT->GHSR	CORT->GHSR	0.039544785053768	0.554234381478707
DSC3->DSG1	DSC3->DSG1	0.0395645927159847	1.46546577355582
DSG1->DSC3	DSG1->DSC3	0.0395645927159847	1.46546577355582
CCL16->CCR2	CCL16->CCR2	0.039727925223439	0.641490490978355
TNFSF13->FAS	TNFSF13->FAS	0.0398143257426249	0.736285868257875
PLAU->ST14	PLAU->ST14	0.0398357161841506	1.46868193853978
HLA-C->KIR2DL1	HLA-C->KIR2DL1	0.0398625557638556	0.797081110095799
INHA->ACVR2A	INHA->ACVR2A	0.0399263214574193	1.46025978119255
GNAI2->C5AR1	GNAI2->C5AR1	0.0400319831150474	0.626925762037155
FGB->TLR4	FGB->TLR4	0.0400670659514717	0.659477279038218
NTF4->BEX3	NTF4->BEX3	0.0404078231257324	1.63031532123422
ICAM1->SPN	ICAM1->SPN	0.0404427285122937	0.620946887120909
HCRT->HCRTR2	HCRT->HCRTR2	0.0404470987515884	0.731334488816727
GIP->DPP4	GIP->DPP4	0.0405413206284216	0.740496658217166
KMT2E->NCR2	KMT2E->NCR2	0.0405486470699638	1.65494130059294
DLL1->NOTCH3	DLL1->NOTCH3	0.0409339425532564	1.4340286140687
SIGLEC1->SPN	SIGLEC1->SPN	0.0409839246573133	0.685286148373003
SPN->SIGLEC1	SPN->SIGLEC1	0.0409839246573133	0.685286148373003
AMELY->LAMP1	AMELY->LAMP1	0.0412354990477246	1.4553156254705
NPY->NPY2R	NPY->NPY2R	0.0414418407979584	1.26223379711376
SHH->PTCH1	SHH->PTCH1	0.0420480969213477	1.48415850880583
CCN1->ITGAV	CCN1->ITGAV	0.0420870672378121	0.687749158229497
DKK4->KREMEN2	DKK4->KREMEN2	0.0421383008470926	1.5290220949301
LRRC4B->PTPRS	LRRC4B->PTPRS	0.042301470076517	1.45032631133265
JAG2->NOTCH3	JAG2->NOTCH3	0.0424191573494238	1.57470889687237
CALCA->CALCR	CALCA->CALCR	0.0424886286379527	1.42111050887746
ALB->LRP2	ALB->LRP2	0.0424951354324679	0.583199629604414
INHBB->ACVR1B	INHBB->ACVR1B	0.0425945161066649	1.55436487631061
AGRN->MUSK	AGRN->MUSK	0.0426902582746767	1.26360263238125
MFGE8->PDGFRB	MFGE8->PDGFRB	0.042733144443677	1.54626292167836
BMP6->BMPR1A	BMP6->BMPR1A	0.0428797917719806	0.672412117060727
FGF17->FGFR2	FGF17->FGFR2	0.0429055719465622	0.675536782221377
CNTN4->PTPRG	CNTN4->PTPRG	0.0429466182727355	1.95182317267548
MMP7->CD151	MMP7->CD151	0.0430144000109199	1.3858213676093
VEGFC->KDR	VEGFC->KDR	0.0431491453270505	1.5199985271174
SPX->GALR2	SPX->GALR2	0.0433969179781579	1.73997594801246
AMELX->LAMP1	AMELX->LAMP1	0.0434599564975094	1.37604583341233
IL16->KCNJ15	IL16->KCNJ15	0.0435759397174366	0.548246026060048
FGF4->FGFR3	FGF4->FGFR3	0.0437109503860671	1.52685860683664
EFNB2->PECAM1	EFNB2->PECAM1	0.0438720592958206	1.3517680244856
GPC3->IGF1R	GPC3->IGF1R	0.0441055087947926	1.3722645360533
DLL4->NOTCH4	DLL4->NOTCH4	0.0443009049639209	1.42612483230941
CCL18->CCR3	CCL18->CCR3	0.0443622022298906	0.609892471234681
SEMA4A->PLXND1	SEMA4A->PLXND1	0.0444129861746798	0.678478711323299
EFNB2->EPHB6	EFNB2->EPHB6	0.0446243782528265	1.48999637682953
S100A8->TLR4	S100A8->TLR4	0.0452496544762294	0.614484757034456
IL1RN->IL1R1	IL1RN->IL1R1	0.0452616125541789	0.608600643316018
CNTN1->NOTCH2	CNTN1->NOTCH2	0.0453029007753345	1.7058928074424
CXCL3->CXCR1	CXCL3->CXCR1	0.0455062719483923	2.03438752948754
CCL7->ACKR1	CCL7->ACKR1	0.0456338605726687	0.741521151970695
EFNB1->ERBB2	EFNB1->ERBB2	0.0457985677708991	1.22255662134586
NTN1->NEO1	NTN1->NEO1	0.0458063042338955	0.695552449181418
COL4A2->CD93	COL4A2->CD93	0.0458583753899595	1.51195621971096
EFNA3->EPHA8	EFNA3->EPHA8	0.0458812770888001	0.649688524716855
EFNA5->EPHA5	EFNA5->EPHA5	0.0459059069301667	1.39359428927018
EFNA5->EPHA2	EFNA5->EPHA2	0.045913267237553	1.75292023181451
SPON2->ITGAM	SPON2->ITGAM	0.0461580287232713	0.706358573625343
CCL2->CCR10	CCL2->CCR10	0.0462211345272296	0.61667040825672
INS->LRP2	INS->LRP2	0.0464429332679887	0.534915817349597
FGF20->FGFR1	FGF20->FGFR1	0.0465000972884451	1.84379223536161
SST->SSTR1	SST->SSTR1	0.0465032804291895	1.35941837604032
F2->THBD	F2->THBD	0.046649399481605	1.36641942615242
PSAP->GPR37L1	PSAP->GPR37L1	0.0467011532793812	0.571140162875838
ADAM10->EPHA3	ADAM10->EPHA3	0.0467887316739988	1.44208248061319
GNAS->PTGDR	GNAS->PTGDR	0.0468343545454452	0.643222772778524
INSL5->RXFP4	INSL5->RXFP4	0.0468448871526378	1.25897359678527
LPL->LRP1	LPL->LRP1	0.0469222302713378	1.25926442357493
DEFB4A->TLR4	DEFB4A->TLR4	0.0470908485141244	0.724380894255409
UCN->CRHR1	UCN->CRHR1	0.0471606437427963	0.712161270610326
CCL14->CCR3	CCL14->CCR3	0.047162260912949	0.750776401726179
ADGRB1->RTN4RL2	ADGRB1->RTN4RL2	0.0472002872789606	0.655931148888247
MATN1->ITGB1	MATN1->ITGB1	0.0472217577891695	1.43945896267304
WNT3->RYK	WNT3->RYK	0.0473651205719119	1.46451018767572
THBS1->CD36	THBS1->CD36	0.047569775584364	1.28852254651375
ADAM2->ITGA9	ADAM2->ITGA9	0.0475884313536884	1.3790498944643
TNFSF14->TNFRSF6B	TNFSF14->TNFRSF6B	0.0477619972122542	1.58362653865122
IFNA6->IFNAR1	IFNA6->IFNAR1	0.0480859678054817	0.763619683980749
GNAI2->CNR1	GNAI2->CNR1	0.0481051652389111	1.4294828674845
APOE->SCARB1	APOE->SCARB1	0.0481279739367214	0.667921785527925
PDPN->CLEC1B	PDPN->CLEC1B	0.0481394747655391	1.40693908928031
WNT5A->FZD1	WNT5A->FZD1	0.0482445175593258	1.35143610115115
IL5->CSF2RB	IL5->CSF2RB	0.0483404680702999	0.607010850179774
HLA-A->LILRB1	HLA-A->LILRB1	0.0483473832949212	0.563922444864965
HLA-B->LILRB1	HLA-B->LILRB1	0.0483473832949212	0.563922444864965
HLA-C->LILRB1	HLA-C->LILRB1	0.0483473832949212	0.563922444864965
HLA-F->LILRB1	HLA-F->LILRB1	0.0483473832949212	0.563922444864965
HLA-G->LILRB1	HLA-G->LILRB1	0.0483473832949212	0.563922444864965
IL17A->IL17RC	IL17A->IL17RC	0.0484506840960766	0.687301412578385
ANXA1->FPR3	ANXA1->FPR3	0.0485888505795983	1.36628356624288
TIMP2->ITGA3	TIMP2->ITGA3	0.0486127438866681	1.40635965214196
LIPC->LRP1	LIPC->LRP1	0.0486392639995123	1.3239999691599
THBS1->ITGA4	THBS1->ITGA4	0.0488412933701965	1.35715657964012
PLA2G2A->ITGAV	PLA2G2A->ITGAV	0.0489749049110166	1.29165801178118
EFNA5->EPHA7	EFNA5->EPHA7	0.0489757776907788	1.47069631318255
ADCYAP1->VIPR1	ADCYAP1->VIPR1	0.0491052964503532	0.760295513205453
BMP2->ACVR2B	BMP2->ACVR2B	0.0494751031236049	0.656215431366358
ULBP3->KLRK1	ULBP3->KLRK1	0.0495861491142324	0.525491132009195
MATN1->ITGA1	MATN1->ITGA1	0.0496250014018704	1.16728844180822
VTN->ITGB6	VTN->ITGB6	0.0497822969698489	0.738597418307965
CCL13->ACKR4	CCL13->ACKR4	0.0499183312069091	0.665073453931115
GNAI2->IGF1R	GNAI2->IGF1R	0.0500229569602703	0.757234536730103
SLITRK2->PTPRD	SLITRK2->PTPRD	0.0502312952345181	1.4572293065229
INHBB->CFC1	INHBB->CFC1	0.0503880438793092	1.52872601610469
WNT7A->FZD10	WNT7A->FZD10	0.0504021625794572	1.43516106379437
BSG->SLC16A7	BSG->SLC16A7	0.0505447044340539	1.32463528973036
CALCB->CALCRL	CALCB->CALCRL	0.0507528075069958	1.32092161422913
EFNA4->EPHA1	EFNA4->EPHA1	0.0508230493443957	1.72005829057736
BMP2->BMPR2	BMP2->BMPR2	0.0508313095634191	1.3033670753605
L1CAM->ITGAV	L1CAM->ITGAV	0.0508512170757012	1.5208419886151
BMP7->HJV	BMP7->HJV	0.0510776795121257	1.27685088289051
C5->C5AR2	C5->C5AR2	0.0511476077287485	1.26351085145682
GH1->PRLR	GH1->PRLR	0.0511737476120528	1.45834367336181
COL3A1->MAG	COL3A1->MAG	0.0515736131883414	1.4364618237421
IL6->IL6ST	IL6->IL6ST	0.0517774352060871	0.708771648189979
GDF1->ACVR1	GDF1->ACVR1	0.0518049259025486	1.40739852598164
SPP1->ITGAV	SPP1->ITGAV	0.0518602407102451	1.59385849977644
PTH2->PTH1R	PTH2->PTH1R	0.0520311102704167	1.34841083446429
CXCL2->XCR1	CXCL2->XCR1	0.0520977251886343	0.599835896449888
CCL20->CCR6	CCL20->CCR6	0.0521091180605984	1.59313323195232
CCL17->ACKR1	CCL17->ACKR1	0.0521905322123087	0.725962717862025
TNC->ITGAV	TNC->ITGAV	0.0522029622069259	1.48015163354333
KNG1->BDKRB1	KNG1->BDKRB1	0.052739005813481	0.779088987582828
APP->TNFRSF21	APP->TNFRSF21	0.0527636028311392	0.692665177544295
CTF1->IL6ST	CTF1->IL6ST	0.0528403600832618	1.52513184542312
EFNB2->GRM5	EFNB2->GRM5	0.0530339211820322	1.43296360172311
AGRP->MC5R	AGRP->MC5R	0.0532829547282804	0.632196292951169
INSL3->RXFP2	INSL3->RXFP2	0.0533397839066799	0.717041961973343
JAG2->NOTCH2	JAG2->NOTCH2	0.0535549810870777	1.51964671895883
THBS1->ITGB3	THBS1->ITGB3	0.0537189591237885	1.23932059574706
PSEN1->NCSTN	PSEN1->NCSTN	0.0538980062698977	1.54776674999462
IGF1->IGF1R	IGF1->IGF1R	0.053898549595277	1.37056243459052
PROS1->TYRO3	PROS1->TYRO3	0.0540012385769163	1.45827545069467
ALKAL1->LTK	ALKAL1->LTK	0.0541936938643803	0.622025412434172
FGF18->FGFR4	FGF18->FGFR4	0.054196448553505	1.59151545141392
ADAM7->ITGA4	ADAM7->ITGA4	0.0542700134746463	1.34301765985558
WNT5A->FZD6	WNT5A->FZD6	0.0543075699276696	1.31260112807833
IL1A->IL1R1	IL1A->IL1R1	0.0544231213106716	0.69012347532255
DCN->TLR4	DCN->TLR4	0.0544540581316515	0.73780580298506
PLG->F3	PLG->F3	0.0544639131495729	1.28335668061005
IL1F10->IL1R1	IL1F10->IL1R1	0.0546131736750968	0.556446321825151
NLGN2->NRXN1	NLGN2->NRXN1	0.0547623902830331	2.00529021294027
PRG4->TLR4	PRG4->TLR4	0.0549255805775699	1.28299402959354
CCL16->HRH4	CCL16->HRH4	0.0549532508391152	1.69990387690455
HLA-A->APLP2	HLA-A->APLP2	0.0549771295620057	1.37354585767694
NTN1->ADORA2B	NTN1->ADORA2B	0.0550066893011645	1.41326902821281
FGF9->FGFR1	FGF9->FGFR1	0.055129423329832	1.47549795600951
IL31->OSMR	IL31->OSMR	0.0553220793037073	1.27757068510885
CTHRC1->FZD3	CTHRC1->FZD3	0.0554833559188985	1.34172661413514
NMB->GRPR	NMB->GRPR	0.0556258584534612	0.643418251325199
ZG16B->TLR2	ZG16B->TLR2	0.0556600686192557	0.795356343189914
KNG1->RXFP4	KNG1->RXFP4	0.0556643418848555	1.36208457963259
PTN->PTPRB	PTN->PTPRB	0.0557005010110526	1.49023345930526
PLA2G2A->ITGA5	PLA2G2A->ITGA5	0.055746159317846	1.35431773581548
CCL13->ACKR2	CCL13->ACKR2	0.0557707674925967	0.663439571929659
FGF19->FGFR2	FGF19->FGFR2	0.0558178523861599	1.489312735076
ANXA1->DYSF	ANXA1->DYSF	0.0558828984931781	1.49230374445543
SLIT2->GPC1	SLIT2->GPC1	0.0559149566874606	1.651968693987
FGF7->FGFR1	FGF7->FGFR1	0.055930965304729	1.26618290772295
FGF22->FGFR1	FGF22->FGFR1	0.0559493779999405	1.35682066947895
CXCL6->CXCR2	CXCL6->CXCR2	0.0560327250262471	1.22149021114686
MYOC->FZD1	MYOC->FZD1	0.0561571807496356	1.4407523225658
FGF10->FGFR2	FGF10->FGFR2	0.0561769328918765	0.768304445504074
CCL2->ACKR4	CCL2->ACKR4	0.0561929893537688	0.662208390367191
PSEN1->NOTCH4	PSEN1->NOTCH4	0.0562247880929858	1.41401182020785
IL13->IL4R	IL13->IL4R	0.05631666234512	1.81265674388984
NXPH2->NRXN1	NXPH2->NRXN1	0.0565254157405343	1.29414152857585
MEPE->PHEX	MEPE->PHEX	0.0565616914232279	0.764209047941401
CCL13->CCR2	CCL13->CCR2	0.0566550914834731	0.640880249255829
IL1RAPL1->PTPRD	IL1RAPL1->PTPRD	0.0567398587100708	1.54292958650203
C4B->CR1	C4B->CR1	0.056914854379813	0.569877427907194
AHSG->INSR	AHSG->INSR	0.0569204198528431	1.53797993499765
PTN->PLXNB2	PTN->PLXNB2	0.0569215191826271	1.54667595057081
INHA->TGFBR3	INHA->TGFBR3	0.0570134223953811	1.30830801223757
ZG16B->TLR4	ZG16B->TLR4	0.0570264650537425	0.758401332548484
SPON2->ITGB2	SPON2->ITGB2	0.0575583851100119	0.689432046404944
EFNA1->EPHA5	EFNA1->EPHA5	0.0575843516510747	1.53807889127791
IAPP->RAMP2	IAPP->RAMP2	0.0579881638792787	1.52354825096281
CCL11->CCR5	CCL11->CCR5	0.0580169517650143	1.35804929830348
FAT4->DCHS1	FAT4->DCHS1	0.0580912930311023	1.32345370338261
BGN->TLR4	BGN->TLR4	0.0580924596267266	1.25264772362407
GDF9->TGFBR1	GDF9->TGFBR1	0.05819578764219	1.60569827187574
PF4->LDLR	PF4->LDLR	0.0584545047088395	1.33997652427282
EFNB1->EPHB6	EFNB1->EPHB6	0.0585301631355093	1.38256789621535
UCN2->CRHR1	UCN2->CRHR1	0.0585543174656633	0.609168239389541
WNT10B->FZD7	WNT10B->FZD7	0.0587834311394299	0.639242010156075
FBN1->ITGAV	FBN1->ITGAV	0.0588262255539233	1.97069778904843
RARRES2->GPR1	RARRES2->GPR1	0.0588305173604895	0.596820728788889
SERPINA1->LRP1	SERPINA1->LRP1	0.0588468870062024	0.618113185666377
BSG->SLC16A1	BSG->SLC16A1	0.0589597033259794	1.35233519817468
FGF19->FGFR3	FGF19->FGFR3	0.0590237042630328	1.37096081331001
FGF7->FGFR2	FGF7->FGFR2	0.0590884299916502	0.747830988256264
SERPINF1->PLXDC1	SERPINF1->PLXDC1	0.059107009738334	1.30869026861608
GDF2->ACVR2B	GDF2->ACVR2B	0.0591105105335374	1.34622135740701
CXCL2->CXCR1	CXCL2->CXCR1	0.0591248099943855	0.67244302889682
DLL3->NOTCH2	DLL3->NOTCH2	0.0591795819681903	1.34666848614554
MFGE8->ITGB3	MFGE8->ITGB3	0.0593870195156423	1.53748773801306
GRP->NMBR	GRP->NMBR	0.0594058012173728	1.55839626394016
SFRP1->FZD6	SFRP1->FZD6	0.0595033014253472	0.772895412380099
CD200->CD200R1L	CD200->CD200R1L	0.0595432979988035	1.55695902871948
RGMA->NEO1	RGMA->NEO1	0.0595482449002442	0.729537358984262
NCAM1->ROBO1	NCAM1->ROBO1	0.0597204432159435	1.60243447502482
GAS6->MERTK	GAS6->MERTK	0.0597529053331511	0.695202825718638
BSG->SELE	BSG->SELE	0.0598376167227543	0.622867263725811
EFNB3->EPHB3	EFNB3->EPHB3	0.0598407604077109	1.50249457295484
CDH1->IGF1R	CDH1->IGF1R	0.0598654009724803	0.47811413142134
CCK->CCKAR	CCK->CCKAR	0.0600319293845778	1.5106273879872
HGF->SDC2	HGF->SDC2	0.0601255091185686	1.31636791091482
HMGB1->SDC1	HMGB1->SDC1	0.0601499371265853	1.2593780018993
CCL2->CCR5	CCL2->CCR5	0.0605089154836652	0.637912564655453
TGFB3->ACVRL1	TGFB3->ACVRL1	0.0606056404970597	0.640960390881407
GLG1->SELE	GLG1->SELE	0.0606059418696485	1.30915850304091
COL4A5->CD93	COL4A5->CD93	0.060664462264244	1.52307415170032
MFGE8->ITGAV	MFGE8->ITGAV	0.0607735133067993	1.54972097704412
RSPO3->LGR6	RSPO3->LGR6	0.0608925387917194	0.758258883038687
RLN2->RXFP3	RLN2->RXFP3	0.0609214712476184	0.616032675519738
DLL1->NOTCH2	DLL1->NOTCH2	0.0610079252233411	0.662201736530613
GDF3->TDGF1	GDF3->TDGF1	0.0610896051726622	1.50669389015834
EDN3->EDNRB	EDN3->EDNRB	0.061108770627042	1.62963835365069
RPS19->C5AR1	RPS19->C5AR1	0.0612471124301399	0.625229121482095
FGF2->GPC4	FGF2->GPC4	0.0612758194240254	1.26218537604177
AFDN->F11R	AFDN->F11R	0.0614680504939397	1.48142889867111
NTF4->NTRK2	NTF4->NTRK2	0.0615175613943382	0.539384467883594
CTHRC1->FZD5	CTHRC1->FZD5	0.0617617082915232	1.32662862215389
ANXA1->EGFR	ANXA1->EGFR	0.0619176569131803	1.3683861940947
BDNF->SORT1	BDNF->SORT1	0.0619389594295421	1.37950507169424
PSPN->GFRA1	PSPN->GFRA1	0.0619919712720652	0.582812009185453
F13A1->ITGB1	F13A1->ITGB1	0.0622086957150747	0.689199606213923
CEACAM1->SELE	CEACAM1->SELE	0.0624012245941485	0.751521854314518
CD209->ICAM3	CD209->ICAM3	0.0624274027314339	0.620882129507128
ICAM3->CD209	ICAM3->CD209	0.0624274027314339	0.620882129507128
GALP->GALR1	GALP->GALR1	0.0625953728941694	0.782670866302762
GDF9->BMPR1A	GDF9->BMPR1A	0.0626632469896217	1.24184428709624
IFNA10->IFNAR1	IFNA10->IFNAR1	0.0626797124047039	0.771215281834111
FGL1->EGFR	FGL1->EGFR	0.0627248770248655	1.31018340849305
IL18->IL18R1	IL18->IL18R1	0.0627579654233044	0.73678189128591
CD226->PVR	CD226->PVR	0.0628245959950515	0.681083245209422
PVR->CD226	PVR->CD226	0.0628245959950515	0.681083245209422
GCG->GCGR	GCG->GCGR	0.0632001811240419	0.700288858548229
NPPB->NPR3	NPPB->NPR3	0.0632813079302021	0.756416139962685
CCL18->CCR8	CCL18->CCR8	0.0633771230330648	0.635481950126815
MELTF->PLG	MELTF->PLG	0.0634223430086389	1.25833143549677
HBEGF->ERBB4	HBEGF->ERBB4	0.0634598791246341	1.54208100906713
BMP10->BMPR2	BMP10->BMPR2	0.0635340316259181	1.51982914042218
NPW->NPBWR2	NPW->NPBWR2	0.0637255688763031	0.642876349197913
IL20->IL20RA	IL20->IL20RA	0.0640451932123477	1.49455914177383
EFNB3->EPHB4	EFNB3->EPHB4	0.0641985868545912	1.54245015069732
CCL26->CCR2	CCL26->CCR2	0.0641997076797813	0.675941132545005
CCL17->ACKR2	CCL17->ACKR2	0.064251315880983	0.687844103504213
ARF1->INSR	ARF1->INSR	0.0643561157026896	1.43449832164164
OSM->LIFR	OSM->LIFR	0.0643606380111748	0.754257313853894
HBEGF->EGFR	HBEGF->EGFR	0.0645269413490305	1.29912758578208
NTN3->NEO1	NTN3->NEO1	0.064585795815428	0.560787236352461
CLEC11A->ITGB1	CLEC11A->ITGB1	0.0645942933309198	0.700780374297672
TG->LRP2	TG->LRP2	0.064642527104221	0.54934850751773
IFNE->IFNAR2	IFNE->IFNAR2	0.064895125788815	0.6917221046014
GDF7->ACVR2A	GDF7->ACVR2A	0.0650585737852852	1.55095473090253
PRND->RPSA	PRND->RPSA	0.0652830882300531	1.5880567722167
AGRP->MC4R	AGRP->MC4R	0.0654342100688963	0.701739724241979
IFNL3->IL10RB	IFNL3->IL10RB	0.0655056948830034	0.705569477286594
CXCL12->ACKR3	CXCL12->ACKR3	0.0655735928313482	1.44135934009367
VIP->VIPR2	VIP->VIPR2	0.0656277074185851	1.36123729412353
CCN2->LRP6	CCN2->LRP6	0.0656352149281095	1.28899003463522
AREG->ERBB3	AREG->ERBB3	0.06584419927401	1.63968854381445
EFNA2->EPHA7	EFNA2->EPHA7	0.0659776289050793	1.53073563841804
OMG->RTN4R	OMG->RTN4R	0.0661817671333269	1.37580707715338
MADCAM1->ITGA4	MADCAM1->ITGA4	0.0666977412304403	1.27620839058152
PTH->PTH2R	PTH->PTH2R	0.0669391975257985	0.747556502660426
IFNA8->IFNAR1	IFNA8->IFNAR1	0.0671040656067834	0.752701751105882
KNG1->GPR135	KNG1->GPR135	0.0671546542300974	0.686466012245514
BMP6->BMPR1B	BMP6->BMPR1B	0.0674259568680868	0.673054973072431
SLIT2->APP	SLIT2->APP	0.0676643106420564	1.37256567234965
F8->LDLR	F8->LDLR	0.0676855940916123	1.35223780587845
GNAI2->ADCY1	GNAI2->ADCY1	0.0677553448142171	1.3999948659503
NPPA->NPR3	NPPA->NPR3	0.0678550102461757	1.47447229537621
NCAM1->GFRA1	NCAM1->GFRA1	0.0678723197464285	1.6450451883642
COL1A2->ITGA11	COL1A2->ITGA11	0.0678954521180081	1.34044753481447
NTN1->UNC5A	NTN1->UNC5A	0.0686109755939835	1.30123796449161
C1QA->CSPG4	C1QA->CSPG4	0.0686494790264363	0.727599202217018
ANGPT2->TIE1	ANGPT2->TIE1	0.0687685808280497	1.84276362981982
LAMA1->RPSA	LAMA1->RPSA	0.0688927483346109	1.30335109686941
WNT2B->FZD4	WNT2B->FZD4	0.0689596904493998	1.37459353201359
L1CAM->CNTN1	L1CAM->CNTN1	0.0690124205049726	1.24431513360312
ANXA2->ROBO4	ANXA2->ROBO4	0.0691112855552467	1.30904741510119
ANPEP->SELE	ANPEP->SELE	0.0691655515361368	1.33005524790887
LPA->LRP2	LPA->LRP2	0.0692434390918369	0.566714696854028
CD44->SELE	CD44->SELE	0.0694231659605082	1.51708344192822
SELE->CD44	SELE->CD44	0.0694231659605082	1.51708344192822
FGF1->CD44	FGF1->CD44	0.0696675116029215	1.48198824485167
COMP->CD47	COMP->CD47	0.0702115162906063	1.40051123924202
PPBP->CXCR2	PPBP->CXCR2	0.0702776938290158	1.2616663808328
EFEMP1->EGFR	EFEMP1->EGFR	0.0703658742537036	0.760244634336183
GAL->GALR3	GAL->GALR3	0.0704044435368332	1.30448443624651
BMP15->BMPR1A	BMP15->BMPR1A	0.0710263565161873	1.38510555266117
SEMA3F->PLXNA3	SEMA3F->PLXNA3	0.0711032234359226	1.32743992083942
PROC->TEK	PROC->TEK	0.0712080921320637	1.31706738558622
GDF6->BMPR1B	GDF6->BMPR1B	0.0712284858476481	0.679506077228682
AGT->MAS1	AGT->MAS1	0.0712935111961462	1.25113904047326
NXPH1->NRXN2	NXPH1->NRXN2	0.0713559129720469	1.55585904634413
CD99->PILRA	CD99->PILRA	0.0714584832973597	0.720181405532301
GDF6->BMPR1A	GDF6->BMPR1A	0.0714643118978916	1.3034892056319
CCL16->CCR8	CCL16->CCR8	0.0714659030116913	1.20794446388631
NMB->NMBR	NMB->NMBR	0.0714817618735225	0.73659231609254
SLITRK3->PTPRS	SLITRK3->PTPRS	0.0715813672549261	1.29691342607434
LGI2->ADAM11	LGI2->ADAM11	0.0716869804931752	1.34389241413959
HRG->FCGR1A	HRG->FCGR1A	0.071755152813658	0.696012498233359
NMU->NMUR1	NMU->NMUR1	0.0719365245796273	1.42570046703788
PLA2G2A->ITGB3	PLA2G2A->ITGB3	0.0721101208452501	1.38902453293894
FGF2->FGFR3	FGF2->FGFR3	0.0721131096029395	0.649060957857601
GNAS->AVPR2	GNAS->AVPR2	0.0722984573730056	0.690946423259342
TGFB2->TGFBR2	TGFB2->TGFBR2	0.0724541381180884	1.35571417105604
HMGB1->HAVCR2	HMGB1->HAVCR2	0.0725101552157034	0.713161068135172
PF4->SDC2	PF4->SDC2	0.0725991724875978	1.37866388017638
IGF2->IGF2R	IGF2->IGF2R	0.0728511219339563	1.49738379710885
TNFSF13->TNFRSF1A	TNFSF13->TNFRSF1A	0.0728563476674502	0.655008271943991
BTC->ERBB2	BTC->ERBB2	0.0731055758062659	1.44381533526465
COL1A2->CD44	COL1A2->CD44	0.0732572951826093	1.39672143823388
F8->ASGR2	F8->ASGR2	0.0732654500691523	0.705488229556897
VCAN->EGFR	VCAN->EGFR	0.0740217341338999	1.34969368734157
HAS2->CD44	HAS2->CD44	0.0741908014170612	1.35331190906326
EFNB3->RHBDL2	EFNB3->RHBDL2	0.0742025443242869	1.33586149040768
APP->FPR2	APP->FPR2	0.0747767378669452	1.36190388355772
ANGPTL1->TEK	ANGPTL1->TEK	0.0749192136854994	1.32379799357803
CCL7->ACKR4	CCL7->ACKR4	0.0749668984305988	1.28466511980687
NLGN1->NRXN1	NLGN1->NRXN1	0.0750004164523059	0.659231450312478
NTN1->DCC	NTN1->DCC	0.0750071893926678	1.24827720838903
EFNB2->EPHA6	EFNB2->EPHA6	0.0752292653198479	1.42671350313476
RNASE2->TLR2	RNASE2->TLR2	0.0756763843332809	0.6619738685922
PLG->F2RL1	PLG->F2RL1	0.0757235929767783	1.61082957410149
HAS2->HMMR	HAS2->HMMR	0.0758678082685968	1.40903028814233
RARRES2->CCRL2	RARRES2->CCRL2	0.0758706358220297	0.583137999655314
NLGN2->NRXN2	NLGN2->NRXN2	0.0761694892671417	1.80782940002991
CLEC11A->ITGA11	CLEC11A->ITGA11	0.0761924410716572	0.685292817093714
FGF23->FGFR3	FGF23->FGFR3	0.0766691738430684	1.23786267607652
CCL3->CCR1	CCL3->CCR1	0.0770714915094417	0.712838313731364
RGMB->NEO1	RGMB->NEO1	0.077083543100802	1.34985331726783
TNC->ITGB3	TNC->ITGB3	0.0773955468815024	1.40346311324873
C3->C5AR2	C3->C5AR2	0.077508086456477	1.34772967142219
CXCL6->CXCR1	CXCL6->CXCR1	0.0776351914428903	1.37062873631878
IL22->IL22RA1	IL22->IL22RA1	0.0777757112137887	0.627845306994162
LRPAP1->LRP8	LRPAP1->LRP8	0.0779702190726344	1.75301383680743
FGF2->CD44	FGF2->CD44	0.0781693551664063	0.794171322054026
LAMA2->ITGB1	LAMA2->ITGB1	0.0783711005197668	1.36589727970988
SPX->GALR3	SPX->GALR3	0.0783924661262877	0.631850396408545
RAET1G->KLRK1	RAET1G->KLRK1	0.0784635024226196	0.54023064038153
IFNW1->IFNAR2	IFNW1->IFNAR2	0.0786267731667887	0.695018167596303
NECTIN1->NECTIN4	NECTIN1->NECTIN4	0.0786839651791201	0.756341102186296
GNAI2->TSHR	GNAI2->TSHR	0.0787179470141388	0.778172709525508
CADM1->CRTAM	CADM1->CRTAM	0.0788286558245805	0.790186454744905
CRTAM->CADM1	CRTAM->CADM1	0.0788286558245805	0.790186454744905
BMP7->BMPR1A	BMP7->BMPR1A	0.0791059490477364	1.27890731439303
AGRP->SDC3	AGRP->SDC3	0.0799077771531939	0.671941795505758
GNAI2->ADRA2B	GNAI2->ADRA2B	0.0799080043097705	1.20833133458076
GPHA2->TSHR	GPHA2->TSHR	0.0800314986742476	0.63499108416944
DKK2->LRP5	DKK2->LRP5	0.0801051056115466	1.35290809893825
ADM2->CALCR	ADM2->CALCR	0.0804491865297153	0.744232796881364
RSPO2->LGR6	RSPO2->LGR6	0.0808684749037529	1.37236574770522
TNC->EGFR	TNC->EGFR	0.0810396902900806	1.44941831024382
EFNA2->EPHA8	EFNA2->EPHA8	0.0810936558270978	0.702269745337313
C3->CR1	C3->CR1	0.0811759366006372	0.605389113762038
IL1RAPL1->PTPRS	IL1RAPL1->PTPRS	0.0813428765081186	1.28929039940146
MMP9->CD44	MMP9->CD44	0.0813468160608322	0.705433099573783
LRPAP1->SORL1	LRPAP1->SORL1	0.081464387359179	0.69877796963317
ADGRB1->RTN4R	ADGRB1->RTN4R	0.081747822506279	1.23500299179519
WNT3A->FZD10	WNT3A->FZD10	0.0819482760567523	0.575910521565725
ZG16B->TLR5	ZG16B->TLR5	0.0819607382102977	0.765390963658111
TFPI->LRP1	TFPI->LRP1	0.082043443929814	1.2570798179805
SEMA6D->TREM2	SEMA6D->TREM2	0.0821094826733231	0.740039750966917
NPS->NPSR1	NPS->NPSR1	0.082387152747446	1.4701154607345
ASIP->F11R	ASIP->F11R	0.0828102188433364	1.2597915166179
SHH->GPC5	SHH->GPC5	0.0832617193233308	1.35642609002205
EFNA4->EPHA7	EFNA4->EPHA7	0.0833000310253385	1.26041258810185
MLN->MLNR	MLN->MLNR	0.0833829687251842	0.584125992524478
POMC->MC1R	POMC->MC1R	0.0835255656232959	0.564060676885343
PYY->NPY2R	PYY->NPY2R	0.0836538806751481	0.558398668971698
FGF16->FGFR2	FGF16->FGFR2	0.0837793853939357	0.672571380061937
IAPP->RAMP1	IAPP->RAMP1	0.0838649043362145	0.678376161752173
ICAM4->ITGB1	ICAM4->ITGB1	0.083953164945929	1.50298234119614
ROBO2->ROBO2	ROBO2->ROBO2	0.0843632504671423	1.5890452476241
BMP4->BMPR2	BMP4->BMPR2	0.0843857292122677	1.40664029177538
BMP6->ACVR1	BMP6->ACVR1	0.0844386438542206	0.698971636294645
CCL4->CCR8	CCL4->CCR8	0.0845475608081376	0.780499936919363
EREG->ERBB4	EREG->ERBB4	0.0846419307337049	1.58360694390634
IGF2->IGF1R	IGF2->IGF1R	0.084749587635028	0.581442291539478
WNT9A->FZD4	WNT9A->FZD4	0.0848580950717983	1.38524942725144
INS->IGF1R	INS->IGF1R	0.085241773372014	0.796214611106892
COL2A1->TNFRSF10A	COL2A1->TNFRSF10A	0.0853646792027614	0.635827916328987
DCN->ERBB4	DCN->ERBB4	0.0855482866097459	1.31376124835038
GAST->CCKBR	GAST->CCKBR	0.085715900315161	0.681601178756192
HSPG2->PTPRS	HSPG2->PTPRS	0.085968094706638	1.29692059029099
CNTN1->PTPRZ1	CNTN1->PTPRZ1	0.0860339531620579	1.54062241290859
HGF->SDC1	HGF->SDC1	0.0863422524805426	1.50155356805861
FGF1->FGFR1	FGF1->FGFR1	0.0865569502679134	1.37966631322951
EDN1->EDNRB	EDN1->EDNRB	0.0867939856475426	0.555608176513523
SCGB3A1->MARCO	SCGB3A1->MARCO	0.086879167129631	0.736747820742577
MMP9->LRP1	MMP9->LRP1	0.0873248860987978	0.719907590739192
SELPLG->SIGLEC5	SELPLG->SIGLEC5	0.0876358000191412	0.761424077666265
ZP3->MERTK	ZP3->MERTK	0.087745619031405	0.783213641732164
LAMA1->ITGA1	LAMA1->ITGA1	0.0880331516116306	1.63015441003053
CDH1->EGFR	CDH1->EGFR	0.0886915393528391	0.701754213662428
CSF2->SDC2	CSF2->SDC2	0.0888013624478977	1.44118841206166
BMP7->ENG	BMP7->ENG	0.0892080702441835	1.55958179010318
APP->NCSTN	APP->NCSTN	0.0892393237057003	1.40871646279326
EFNA5->EPHA6	EFNA5->EPHA6	0.0893431822645072	1.64641028791442
ARF1->CHRM3	ARF1->CHRM3	0.0893937921170481	0.572903649048002
RSPO3->SDC4	RSPO3->SDC4	0.0894302060571222	0.745511009114683
TNC->PTPRB	TNC->PTPRB	0.0896424726407126	1.39517591105715
TGM2->SDC4	TGM2->SDC4	0.0904345288684182	0.573619560870034
FGF2->FGFR2	FGF2->FGFR2	0.090585843434615	0.730239507239789
FGF7->FGFR3	FGF7->FGFR3	0.0907697472444983	0.662526176792179
ICAM1->IL2RA	ICAM1->IL2RA	0.0908747363024895	0.67261816834447
DSC2->DSG3	DSC2->DSG3	0.0910037166375188	0.592350527832674
FGF8->FGFR3	FGF8->FGFR3	0.0914503316327128	1.45049587061825
CD200->CD200R1	CD200->CD200R1	0.0915581948611187	1.49977664591441
CD200R1->CD200	CD200R1->CD200	0.0915581948611187	1.49977664591441
FGF2->FGFRL1	FGF2->FGFRL1	0.0915794622372299	1.31289612323396
WNT7B->FZD1	WNT7B->FZD1	0.0916510817423735	1.31356163276509
CCL28->ACKR2	CCL28->ACKR2	0.091808050515673	0.648298465589982
EFNA5->EPHB1	EFNA5->EPHB1	0.0919179386896073	0.531642075967573
SEMA3E->PLXND1	SEMA3E->PLXND1	0.0919375560415056	0.74578814618097
DKK2->KREMEN2	DKK2->KREMEN2	0.0921294020113655	1.46041079570107
ARTN->RET	ARTN->RET	0.0923858066460607	1.68428492225404
VIP->SCTR	VIP->SCTR	0.0924473013763034	0.587300881291816
CCN1->ITGA5	CCN1->ITGA5	0.0924716384565799	0.526987144627502
PLAU->LRP2	PLAU->LRP2	0.0925849282335507	0.68021236938564
CSH1->PRLR	CSH1->PRLR	0.092618709610409	1.40749727679865
IL24->IL20RA	IL24->IL20RA	0.0927674677862781	0.701546832559593
FGF18->FGFR3	FGF18->FGFR3	0.0929619537473422	1.75602474714021
EDA->EDAR	EDA->EDAR	0.0930221913835889	1.34776920379809
ADM2->CALCRL	ADM2->CALCRL	0.0930646006901491	1.27070003422731
TAC4->TACR2	TAC4->TACR2	0.0931226814655787	0.879389223137973
PLG->ITGB1	PLG->ITGB1	0.0934094135366471	1.43946732229856
FGF17->FGFR1	FGF17->FGFR1	0.0936227688065799	1.37194421881405
FGA->TLR4	FGA->TLR4	0.093687963606692	0.671787073168645
NTF3->NTRK2	NTF3->NTRK2	0.0939240922415238	1.43983930904482
HAVCR1->CD300LB	HAVCR1->CD300LB	0.0940619415026615	1.37247382777157
HHLA2->TMIGD2	HHLA2->TMIGD2	0.0942870107140558	0.811654480839075
FGF1->FGFR3	FGF1->FGFR3	0.0946705247756932	1.28065227062416
GNAI2->CAV1	GNAI2->CAV1	0.0947498215079257	0.652175611068245
DSC2->DSG1	DSC2->DSG1	0.094835806755539	0.57245216518832
TGFB2->TGFBR3	TGFB2->TGFBR3	0.0951068301074719	1.35165913452704
DSC2->DSG4	DSC2->DSG4	0.0956835204267883	0.548897204502168
DLK1->NOTCH3	DLK1->NOTCH3	0.0959180295989875	1.4137816330223
GRP->BRS3	GRP->BRS3	0.0961709717991042	0.535108864087621
LTBP1->ITGB5	LTBP1->ITGB5	0.0963029108923921	1.35313024539738
GPI->AMFR	GPI->AMFR	0.096708109200099	0.59790827453921
BDNF->NTRK2	BDNF->NTRK2	0.0967667883034541	1.50213549694615
APOB->OLR1	APOB->OLR1	0.0969295624718083	1.33976920720159
HLA-C->LILRA3	HLA-C->LILRA3	0.0970566186342001	0.656673201987963
ARTN->GFRA1	ARTN->GFRA1	0.0972073985535791	1.6257296714477
NRG1->ERBB3	NRG1->ERBB3	0.0973585006627363	1.52299327814498
VIP->VIPR1	VIP->VIPR1	0.0978833485883043	0.715618816596374
SEMA3A->PLXNA1	SEMA3A->PLXNA1	0.0979380989055115	0.770280141856465
DCN->EGFR	DCN->EGFR	0.0980345508273119	1.28385031760794
WNT16->LRP5	WNT16->LRP5	0.0980608137112682	1.36786613166487
TNF->TNFRSF1A	TNF->TNFRSF1A	0.0988693813973702	0.682774249198529
TGFB2->ENG	TGFB2->ENG	0.0993128851094859	1.59991336186212
SEMA3A->PLXNA4	SEMA3A->PLXNA4	0.0994483648312871	0.744615507680311
APOE->LDLR	APOE->LDLR	0.0997558122589314	0.601319613100437
GUCA2A->GUCY2C	GUCA2A->GUCY2C	0.0997706205153821	0.724170202739924
ROBO1->ROBO1	ROBO1->ROBO1	0.0998057238152911	1.41064465872301
CPAMD8->SCTR	CPAMD8->SCTR	0.0998969413206873	1.21869753910364
GNAI2->LPAR3	GNAI2->LPAR3	0.099915221856484	0.82454570772313
SEMA3A->PLXNA2	SEMA3A->PLXNA2	0.100065203206975	0.764916706275951
SERTAD1->AR	SERTAD1->AR	0.100185586196926	0.591522040652855
PTHLH->PTH2R	PTHLH->PTH2R	0.100532444618808	1.45713134836967
NECTIN2->TIGIT	NECTIN2->TIGIT	0.100835046955324	0.734596656423468
TIGIT->NECTIN2	TIGIT->NECTIN2	0.100835046955324	0.734596656423468
CCL25->CCR10	CCL25->CCR10	0.101035731471873	0.664848260697512
IGF2->INSR	IGF2->INSR	0.101947887678127	1.33128756369925
RSPO3->LGR5	RSPO3->LGR5	0.102209044665186	0.739647154297636
MIF->CXCR2	MIF->CXCR2	0.102676123851468	1.52655778260105
AVP->AVPR2	AVP->AVPR2	0.102756045268565	0.759981835161664
GPHB5->TSHR	GPHB5->TSHR	0.102783666848616	0.629379008707331
AMELY->LAMP2	AMELY->LAMP2	0.102980479845463	0.791234920901038
SHH->GAS1	SHH->GAS1	0.103733425381281	1.36505983674193
CCL1->CCR8	CCL1->CCR8	0.103761407735952	0.672765883786636
F2->ITGA2B	F2->ITGA2B	0.103809059740958	1.50462251401109
OSTN->NPR3	OSTN->NPR3	0.103906720455406	0.791907329759098
CRH->CRHR2	CRH->CRHR2	0.103915457519172	1.32770792326088
CCL11->ACKR2	CCL11->ACKR2	0.104040561142529	1.23478550173731
C5->C5AR1	C5->C5AR1	0.104051577269365	0.614630549745607
CCL14->CCR5	CCL14->CCR5	0.104102358625362	0.777118174293612
GH1->GHR	GH1->GHR	0.104198667599484	1.35909215362364
IL19->IL20RA	IL19->IL20RA	0.10425381144947	0.684136533447553
SERPINF1->PLXDC2	SERPINF1->PLXDC2	0.104560954094037	0.618104285191294
NODAL->ACVR2A	NODAL->ACVR2A	0.104576566840406	1.57825726980538
TNFSF15->TNFRSF6B	TNFSF15->TNFRSF6B	0.104832024399319	0.6572165495163
IFNE->IFNAR1	IFNE->IFNAR1	0.104925514423768	0.701441704951708
CCL14->ACKR2	CCL14->ACKR2	0.105320963853375	0.764242510741537
PDYN->OPRD1	PDYN->OPRD1	0.105425749393838	1.29052628571177
PTPRK->PTPRK	PTPRK->PTPRK	0.105744018054583	1.43263036371549
LEP->LEPR	LEP->LEPR	0.10667077222144	1.44460485536338
SCT->SCTR	SCT->SCTR	0.106753801471213	0.710929712304367
PROK1->PROKR2	PROK1->PROKR2	0.10788963713789	0.666804905673596
SEMA3C->PLXND1	SEMA3C->PLXND1	0.108826738608803	1.25752133340379
NLGN1->NRXN3	NLGN1->NRXN3	0.10926858827311	0.678886870808431
CLEC2A->KLRF2	CLEC2A->KLRF2	0.109275378138822	1.35085751697924
EDIL3->ITGB3	EDIL3->ITGB3	0.109319605551128	1.33155781360212
PF4->THBD	PF4->THBD	0.109383346791992	1.22815161095282
AMELX->LAMP2	AMELX->LAMP2	0.109558310856478	0.77597937136723
LPL->SDC1	LPL->SDC1	0.109634079939933	1.17011617272123
C1QTNF1->AVPR2	C1QTNF1->AVPR2	0.109719512472917	0.725209543160229
CCN3->NOTCH1	CCN3->NOTCH1	0.110043414330529	1.33281279259334
EDN1->EDNRA	EDN1->EDNRA	0.110538553754803	1.2935759522083
SIRPB2->CD47	SIRPB2->CD47	0.110680903592299	0.851130878107956
NODAL->ACVR1B	NODAL->ACVR1B	0.110752890140861	1.4097049846881
WNT3A->FZD6	WNT3A->FZD6	0.110853034599727	0.775460455622389
RSPO2->LGR5	RSPO2->LGR5	0.111497168027861	1.32667297288771
UTS2B->UTS2R	UTS2B->UTS2R	0.111924452513562	0.736134450342699
MMP9->EPHB2	MMP9->EPHB2	0.112339686184955	0.785945922410121
BTC->ERBB4	BTC->ERBB4	0.112380227880072	0.619138338946829
NAMPT->INSR	NAMPT->INSR	0.112547535831984	1.24275969728352
FGF19->KLB	FGF19->KLB	0.112559046332863	1.43238225348018
ADM2->RAMP1	ADM2->RAMP1	0.113156008866161	0.633495550984677
IL17F->IL17RA	IL17F->IL17RA	0.113189459558164	1.26734955080719
CCL18->PITPNM3	CCL18->PITPNM3	0.113340391919703	0.627879120871303
SFTPA1->TLR2	SFTPA1->TLR2	0.113343303246832	0.79202019387661
GNAS->GCGR	GNAS->GCGR	0.113678135231394	1.30674686583257
FGF6->FGFR4	FGF6->FGFR4	0.113854405022178	1.204638547217
DLK1->NOTCH1	DLK1->NOTCH1	0.113919289383936	1.34938918664998
CALR->ITGA3	CALR->ITGA3	0.114035513794894	1.28348843673396
FN1->ITGA9	FN1->ITGA9	0.114361492138357	1.22545326991298
EDA->EDA2R	EDA->EDA2R	0.114500472236112	1.44506787677252
CLCF1->IL6ST	CLCF1->IL6ST	0.114590302950564	0.696840729365471
EFNA3->EPHA5	EFNA3->EPHA5	0.114594015745396	0.761488622234993
GDF2->ENG	GDF2->ENG	0.114754439070275	1.5531450047555
SLIT1->ROBO2	SLIT1->ROBO2	0.11482644183454	1.50529563650236
TIMP3->AGTR2	TIMP3->AGTR2	0.114834598083218	1.22728553691077
LCN2->LRP2	LCN2->LRP2	0.115298751470879	0.66910454967382
L1CAM->EPHB2	L1CAM->EPHB2	0.115683126966868	1.30486018826788
MDK->PTPRZ1	MDK->PTPRZ1	0.115756965681026	1.61281508990528
ANGPT1->ITGB1	ANGPT1->ITGB1	0.115857050436938	0.754894020182274
KISS1->MMP24	KISS1->MMP24	0.115867952680333	1.1882403467347
EFNB3->EPHB6	EFNB3->EPHB6	0.115881361760681	1.47741160638211
CCL27->CCR10	CCL27->CCR10	0.11593029648583	0.8029868664383
EFNA2->EPHA2	EFNA2->EPHA2	0.116031137411689	1.56315268042194
IHH->BOC	IHH->BOC	0.116047789226571	0.727905201654875
SCGB1A1->LRP2	SCGB1A1->LRP2	0.116262455637747	0.529077324290218
IL17C->IL17RA	IL17C->IL17RA	0.116340788471984	1.31743932284659
PTH2->PTH2R	PTH2->PTH2R	0.116377664350891	0.767456130551434
WNT4->FZD6	WNT4->FZD6	0.11706759379277	0.656529679315425
NPNT->ITGA8	NPNT->ITGA8	0.117374802721031	0.728233115937608
WNT3A->RYK	WNT3A->RYK	0.117396198233096	0.653047013703841
EFNB3->EPHB2	EFNB3->EPHB2	0.117402238253398	1.25477816133056
ADIPOQ->ADIPOR2	ADIPOQ->ADIPOR2	0.117657692831779	1.36438786366959
SLIT3->ROBO1	SLIT3->ROBO1	0.118316502663795	1.28250535887285
FGF2->SDC3	FGF2->SDC3	0.119803075650335	0.764967028119697
WNT7B->FZD10	WNT7B->FZD10	0.120100674225516	1.24783223227193
TGFB1->VASN	TGFB1->VASN	0.12044166900759	0.759230762586775
HGF->MET	HGF->MET	0.120841739351201	1.2341827376828
LRPAP1->LDLR	LRPAP1->LDLR	0.120949393271534	0.671511050593369
EFNA4->EPHA2	EFNA4->EPHA2	0.121636493471983	1.22550781933252
GH2->GHR	GH2->GHR	0.121781387264495	1.33833821958172
SPP1->CD44	SPP1->CD44	0.121805983535081	1.45730062112766
SFTPD->LAIR1	SFTPD->LAIR1	0.121949287345659	0.720016101953836
FBN1->ITGB3	FBN1->ITGB3	0.122054771126393	1.4049500797463
NPVF->NPFFR1	NPVF->NPFFR1	0.125070704192394	0.80524445971858
NGF->NTRK1	NGF->NTRK1	0.125082362403501	1.36680667256781
GDF7->BMPR1A	GDF7->BMPR1A	0.125331874732535	1.30107414821894
DCN->MET	DCN->MET	0.12541878203086	1.34574689459961
PTDSS1->JMJD6	PTDSS1->JMJD6	0.125697541907969	0.636997558530339
CX3CL1->ITGB3	CX3CL1->ITGB3	0.125814752349804	1.55708435747041
IL33->IL1RL1	IL33->IL1RL1	0.125991553444212	0.73795819315226
SCT->VIPR2	SCT->VIPR2	0.126330909327221	0.818354187502839
COL4A3->ITGAV	COL4A3->ITGAV	0.12651473010176	1.46269567335353
PENK->OPRD1	PENK->OPRD1	0.126562135981031	1.40816031058841
COL2A1->MAG	COL2A1->MAG	0.126662650913767	0.699866404517489
WNT5A->FZD4	WNT5A->FZD4	0.126688541806333	1.52179543338347
TNC->CNTN1	TNC->CNTN1	0.127122379803466	1.34534173067351
UCN3->IL10RB	UCN3->IL10RB	0.127468602792503	0.80385744560358
AGRN->LRP4	AGRN->LRP4	0.128197891734748	1.27196994687552
VEGFD->ITGA9	VEGFD->ITGA9	0.128799375282646	0.710398475355208
F10->F3	F10->F3	0.128995011036658	0.715761179908405
EDN2->EDNRB	EDN2->EDNRB	0.129222077793917	0.659659424360152
CXADR->JAML	CXADR->JAML	0.129963874618351	1.382425075479
JAML->CXADR	JAML->CXADR	0.129963874618351	1.382425075479
CXCL5->CXCR2	CXCL5->CXCR2	0.130102082557264	1.34783595537129
SLIT3->ROBO2	SLIT3->ROBO2	0.130205966974328	1.32950175007604
TGFB1->TGFBR2	TGFB1->TGFBR2	0.130568148714292	0.796233953673567
CCL7->CCR5	CCL7->CCR5	0.131467589267262	1.23593891942568
WNT10A->FZD1	WNT10A->FZD1	0.131528394181288	0.67377475542991
EFNA5->EPHA1	EFNA5->EPHA1	0.132550747353117	1.3359404222784
AVP->AVPR1A	AVP->AVPR1A	0.132790702085372	1.40515429412864
PRL->PRLR	PRL->PRLR	0.133444483770069	1.4088440946952
FGF5->FGFR3	FGF5->FGFR3	0.134495588852441	1.3205805338102
PCNA->NCR2	PCNA->NCR2	0.134522998168875	1.28736089366883
GNAI2->MTNR1B	GNAI2->MTNR1B	0.135310711586127	0.694864393112939
LPL->GPIHBP1	LPL->GPIHBP1	0.135428182813467	1.20088559130388
RELN->ITGA3	RELN->ITGA3	0.135620264990713	1.29067534903047
WNT7A->FZD5	WNT7A->FZD5	0.135635344403762	1.35861059455617
NRG2->ERBB3	NRG2->ERBB3	0.135675394001802	1.26340174377086
SLITRK5->PTPRD	SLITRK5->PTPRD	0.135756489318468	1.4421974514626
ALCAM->L1CAM	ALCAM->L1CAM	0.136431301354621	1.20459102445371
L1CAM->ALCAM	L1CAM->ALCAM	0.136431301354621	1.20459102445371
SPP1->ITGB5	SPP1->ITGB5	0.136702276169287	1.29219620028228
GNRH2->GNRHR	GNRH2->GNRHR	0.136830359676763	1.415756914395
VEGFD->KDR	VEGFD->KDR	0.137038779535476	0.645820292368608
EFNA5->EPHA8	EFNA5->EPHA8	0.137287739215332	0.757632497769789
IL5->IL5RA	IL5->IL5RA	0.137320530491093	0.680878030996643
CLEC2B->KLRF1	CLEC2B->KLRF1	0.137465406014957	0.730542188449103
KLRF1->CLEC2B	KLRF1->CLEC2B	0.137465406014957	0.730542188449103
ADCYAP1->VIPR2	ADCYAP1->VIPR2	0.137539416259278	0.637432136183157
CAMP->FPR2	CAMP->FPR2	0.138131153420999	0.656835038667707
FGF1->FGFR2	FGF1->FGFR2	0.138218329690534	0.788801465092851
NMS->NMUR1	NMS->NMUR1	0.138532451261059	1.3159148842824
GNAI2->MTNR1A	GNAI2->MTNR1A	0.139306806398312	0.775481165918807
CSF2->IL3RA	CSF2->IL3RA	0.139438875844836	0.73521230974127
CCL24->CCR3	CCL24->CCR3	0.14011055110971	1.18735039730929
CCL17->CCR8	CCL17->CCR8	0.141337843059066	0.770534210990274
TAC4->TACR1	TAC4->TACR1	0.141618729172225	0.735438536976504
INHBA->ACVR1C	INHBA->ACVR1C	0.14184647405984	1.33316095442867
TRH->TRHR	TRH->TRHR	0.141904138323497	1.36907784927766
CORT->SSTR5	CORT->SSTR5	0.141948098832103	0.730823296640368
APP->CAV1	APP->CAV1	0.142221671067135	0.663242870853196
EFNA4->EPHA6	EFNA4->EPHA6	0.142319262999044	1.25645560602434
BMP10->BMPR1A	BMP10->BMPR1A	0.142516663170396	1.27413248255666
EFNA3->EPHA1	EFNA3->EPHA1	0.14365274079236	0.764765555570164
LTBP3->ITGB5	LTBP3->ITGB5	0.144306227497252	1.30073101093691
MMP2->SDC2	MMP2->SDC2	0.144388449368316	1.40651532879489
FGF23->FGFR2	FGF23->FGFR2	0.144475534810386	1.30652707965717
FGF20->FGFR4	FGF20->FGFR4	0.144663139880902	1.48867273321146
WNT1->FZD8	WNT1->FZD8	0.144805810287818	1.41332439495738
CCL28->CCR10	CCL28->CCR10	0.145050676018724	0.613027899130727
CALCA->RAMP2	CALCA->RAMP2	0.145097236163424	1.42808954696056
RSPO2->LGR4	RSPO2->LGR4	0.14580498610149	1.53744627347843
ANGPT2->TEK	ANGPT2->TEK	0.145811615960045	1.3262933973108
SHH->HHIP	SHH->HHIP	0.146315124517627	1.38274712108436
GNAI2->F2R	GNAI2->F2R	0.146401195243311	0.81303255282436
SPP1->ITGB3	SPP1->ITGB3	0.147372615743569	1.32301687929517
RSPO1->LGR5	RSPO1->LGR5	0.147505275450038	1.62773358908436
GNAI2->AGTR2	GNAI2->AGTR2	0.147618883183778	0.747593025039769
LGI1->ADAM11	LGI1->ADAM11	0.147911818650693	0.744896051796175
THBS1->ITGA3	THBS1->ITGA3	0.147991720727423	1.27769609155884
GNAI2->ADRA2A	GNAI2->ADRA2A	0.149240418071754	0.701210626567301
BMP8A->TGFBR2	BMP8A->TGFBR2	0.14984426738196	0.76109684626508
SPP1->ITGB1	SPP1->ITGB1	0.149906268040199	1.36633532600196
SOST->LRP4	SOST->LRP4	0.150661843232881	1.33850450270138
TAC1->TACR2	TAC1->TACR2	0.151056125991515	1.26783390467768
LAMC2->ITGB4	LAMC2->ITGB4	0.151386042777665	1.29668475171848
WNT3A->APCDD1	WNT3A->APCDD1	0.151892487632164	0.749000415976301
LAMC2->ITGA3	LAMC2->ITGA3	0.151899654822973	1.30205549531303
DCN->TLR2	DCN->TLR2	0.151981801892195	1.28652507967048
FGG->TLR4	FGG->TLR4	0.152001131163506	0.740154122319183
IL18->IL1RAPL1	IL18->IL1RAPL1	0.152334069983924	1.31169478186536
SEMA6D->KDR	SEMA6D->KDR	0.152697070813606	0.790244767238001
SOSTDC1->LRP6	SOSTDC1->LRP6	0.152835094851975	1.60710486864617
NPY->NPFFR2	NPY->NPFFR2	0.152921821206916	0.786430615056788
UCN3->CRHR2	UCN3->CRHR2	0.153083752261453	1.6828135306236
TAFA4->FPR1	TAFA4->FPR1	0.153524223799622	0.657649021258034
IHH->HHIP	IHH->HHIP	0.153607895342731	1.22122316453371
TG->ASGR1	TG->ASGR1	0.154842706827088	0.691163212762208
DSPP->ITGB6	DSPP->ITGB6	0.1551318468347	0.697958046646005
THBS1->LRP1	THBS1->LRP1	0.156064947860221	0.614072624428704
IL26->IL20RA	IL26->IL20RA	0.156414810975294	1.42416188148049
CCL27->ACKR2	CCL27->ACKR2	0.158224535536962	0.800024464265443
TNC->ITGB1	TNC->ITGB1	0.158493903910391	1.38799607018091
EFNA1->EPHA7	EFNA1->EPHA7	0.158804556085577	1.37251855265683
CCL4->ACKR2	CCL4->ACKR2	0.158851840571311	0.804225740720799
THPO->MPL	THPO->MPL	0.159192400639921	0.748804518653416
NLGN2->NRXN3	NLGN2->NRXN3	0.159213224691779	1.51775410960676
INHBC->ACVR2B	INHBC->ACVR2B	0.160026969546687	1.17187876300604
RSPO3->LRP6	RSPO3->LRP6	0.160847280463813	1.36899973644042
NRG2->ERBB4	NRG2->ERBB4	0.161411110139617	0.81723645751643
FGG->ITGA2B	FGG->ITGA2B	0.161639193271507	0.795935191273682
NXPH1->NRXN1	NXPH1->NRXN1	0.161911246609782	0.758669622996411
FGF17->FGFR4	FGF17->FGFR4	0.162056780672315	0.665496242056029
PLG->ITGA9	PLG->ITGA9	0.16219136144068	0.724360478617522
ARTN->GFRA3	ARTN->GFRA3	0.16265407825014	0.718941037743744
GNAI2->CCR5	GNAI2->CCR5	0.162716162177724	0.721849098335582
IL9->IL9R	IL9->IL9R	0.163264633115879	0.647992445805495
BMP2->BMPR1A	BMP2->BMPR1A	0.163504761438996	1.22006975976549
CCL25->ACKR4	CCL25->ACKR4	0.163655025347184	1.52247569092001
PDGFD->PDGFRB	PDGFD->PDGFRB	0.164444684823715	1.25034720442474
HSPG2->ITGB1	HSPG2->ITGB1	0.164552262064442	1.45811430308916
TAC3->TACR1	TAC3->TACR1	0.164578806043957	1.5643060830259
PLG->PLGRKT	PLG->PLGRKT	0.164699890236271	1.45608432632472
DHH->CDON	DHH->CDON	0.164763703206791	0.518723160481082
FGF5->FGFR2	FGF5->FGFR2	0.165594531309011	1.55443869211874
AREG->EGFR	AREG->EGFR	0.165772431480621	0.717121067504946
IHH->PTCH2	IHH->PTCH2	0.165783313761011	1.52914410682437
BMP10->BMPR1B	BMP10->BMPR1B	0.165797687961003	0.720962947416056
GNAS->VIPR1	GNAS->VIPR1	0.165829157489012	0.638988499502187
TGFB1->SDC2	TGFB1->SDC2	0.165995228070227	1.31361843705953
ADAM28->ITGA4	ADAM28->ITGA4	0.166243941482445	1.50344334614924
EFNA1->EPHA3	EFNA1->EPHA3	0.166283321162825	1.36840154732624
CX3CL1->CX3CR1	CX3CL1->CX3CR1	0.166870267649403	0.82985403955092
ORM1->CCR5	ORM1->CCR5	0.167030426234727	1.24014518266321
SEMA3D->NRP1	SEMA3D->NRP1	0.167421120300722	1.35100637338468
CXCL5->CXCR1	CXCL5->CXCR1	0.167690400540742	1.56273425297213
CYTL1->CCR2	CYTL1->CCR2	0.168671280389896	0.739837308138497
PMCH->MCHR2	PMCH->MCHR2	0.169075430887961	0.595272580089011
WNT8A->FZD8	WNT8A->FZD8	0.169661856095836	2.03240279320055
NPPB->NPR2	NPPB->NPR2	0.170069156127276	1.31174679518763
SEMA4G->PLXNB2	SEMA4G->PLXNB2	0.170250452017478	0.6974271412788
F11R->JAM2	F11R->JAM2	0.170425955217125	1.44754300871484
JAM2->F11R	JAM2->F11R	0.170425955217125	1.44754300871484
ULBP1->KLRK1	ULBP1->KLRK1	0.170494915582524	1.38055981553894
PTN->PTPRS	PTN->PTPRS	0.170820608434314	1.39422973316135
LGI3->ADAM22	LGI3->ADAM22	0.171823619873701	0.733040563258794
F2->F2R	F2->F2R	0.17240372912695	1.55204683980162
FGF6->FGFR2	FGF6->FGFR2	0.172579034786497	0.775851200806865
APP->LRP1	APP->LRP1	0.173371866823001	1.36185641291896
APOB->LSR	APOB->LSR	0.173550002210092	1.24910963489896
INSL5->RXFP3	INSL5->RXFP3	0.173897021511623	0.65211385022453
VEGFD->FLT4	VEGFD->FLT4	0.17402299543528	0.800980279129464
SST->SSTR4	SST->SSTR4	0.174850678417983	0.729084822863599
EFNA5->EPHB2	EFNA5->EPHB2	0.175390434918726	1.34431000162291
TFPI->VLDLR	TFPI->VLDLR	0.175914638561491	1.65421678397688
PTGS2->PTGDR2	PTGS2->PTGDR2	0.176497894418539	1.43397931458776
FGF18->FGFR2	FGF18->FGFR2	0.177590604100961	1.21030052230556
ANOS1->SDC2	ANOS1->SDC2	0.178145678657583	0.78620363637481
GIP->GIPR	GIP->GIPR	0.178232972028537	0.722174755438411
EPCAM->EPCAM	EPCAM->EPCAM	0.178929628948516	1.41099497541612
EFNB1->EPHB1	EFNB1->EPHB1	0.179780909226996	0.698645051293392
PLA2G2A->ITGB1	PLA2G2A->ITGB1	0.180805053519715	1.35013001886946
AANAT->MTNR1B	AANAT->MTNR1B	0.180832575823104	0.681174739411952
DKK2->KREMEN1	DKK2->KREMEN1	0.180951997499069	1.37782219210784
TFF3->ACKR3	TFF3->ACKR3	0.180979682948617	0.754928286002542
AGT->AGTR2	AGT->AGTR2	0.181680034944116	1.3361177869965
SERPINC1->SDC2	SERPINC1->SDC2	0.181905417025246	1.33374738803608
IL34->PTPRZ1	IL34->PTPRZ1	0.182190675164056	1.47874147130993
FGF2->SDC2	FGF2->SDC2	0.182443938243806	1.26973772224991
EFNA4->EPHA8	EFNA4->EPHA8	0.18392473668168	1.17606448390665
IL17B->IL17RB	IL17B->IL17RB	0.18412038580117	0.709885373907524
GDNF->RET	GDNF->RET	0.184157806808615	1.35647947943449
HBEGF->CD82	HBEGF->CD82	0.184259993010809	0.727181259190272
FGF2->FGFR1	FGF2->FGFR1	0.184323656588689	1.22658478737661
NPY->NPY4R	NPY->NPY4R	0.184675839333096	1.55683253345294
IL4->IL4R	IL4->IL4R	0.185089642263147	0.658663313663875
IL13->IL13RA2	IL13->IL13RA2	0.185332993733181	1.5794024815025
GDF5->BMPR1B	GDF5->BMPR1B	0.186497369443719	0.763474840734507
PROK1->PROKR1	PROK1->PROKR1	0.188317752227357	0.761394252034727
SLITRK1->PTPRS	SLITRK1->PTPRS	0.18863055601644	1.22450425370792
AGRP->MC3R	AGRP->MC3R	0.188661228976429	0.790443740909434
MST1->MST1R	MST1->MST1R	0.190347176261325	0.759623234734417
KISS1->KISS1R	KISS1->KISS1R	0.190747102573788	1.1158545984806
SST->SSTR2	SST->SSTR2	0.191886944670555	1.34467915703249
IL24->IL22RA1	IL24->IL22RA1	0.192369375525152	0.787077095254868
IL17C->IL17RE	IL17C->IL17RE	0.19431422037988	1.44172288585245
FGF3->FGFR3	FGF3->FGFR3	0.195239261273407	1.3513457479801
ANOS1->FGFR1	ANOS1->FGFR1	0.196127799891232	0.793343358538894
SEMA5A->MET	SEMA5A->MET	0.196540609136869	0.577662182431276
CALR->TSHR	CALR->TSHR	0.198067457737351	0.704841843624078
ADAM9->ITGA6	ADAM9->ITGA6	0.198070183919874	1.32897290992715
NMB->BRS3	NMB->BRS3	0.198546119259176	0.717753404294566
GRN->TNFRSF1A	GRN->TNFRSF1A	0.198593822956348	0.802109845236967
GHRH->GHRHR	GHRH->GHRHR	0.199113645645518	1.24443195212358
SEMA4C->PLXNB2	SEMA4C->PLXNB2	0.199286979226048	1.27505276593146
MCAM->MCAM	MCAM->MCAM	0.200231573490839	0.846274958396714
FGF16->FGFR3	FGF16->FGFR3	0.201893835599984	1.17083717422593
CCL22->CCR4	CCL22->CCR4	0.202594266046698	0.644231522912647
EFNA1->EPHA8	EFNA1->EPHA8	0.203847298636001	1.31190470536122
MDK->SDC4	MDK->SDC4	0.203852712032937	0.654812692668252
CRP->OLR1	CRP->OLR1	0.20449376326656	1.2599341369568
INHBA->TGFBR3	INHBA->TGFBR3	0.204511497268726	1.45765959104511
ADAM15->ITGA9	ADAM15->ITGA9	0.206305837472218	0.726348160428955
TGFB1->ENG	TGFB1->ENG	0.207967374645871	1.54701617218764
BMP8A->BMPR1A	BMP8A->BMPR1A	0.20907478303481	1.3117635211038
MSTN->ACVR2B	MSTN->ACVR2B	0.209237753966256	1.17870168603443
IFNL1->IL10RB	IFNL1->IL10RB	0.209709578366724	0.727278692508314
FGF20->FGFR3	FGF20->FGFR3	0.209712822946574	1.38131741366399
LAMA3->SDC2	LAMA3->SDC2	0.210310236471297	1.30726614228216
COL18A1->GPC4	COL18A1->GPC4	0.210579266268397	1.85094541453314
BMP8A->ACVR2B	BMP8A->ACVR2B	0.211332194359951	0.765517570952702
PYY->NPY4R	PYY->NPY4R	0.212600673026277	0.563490554339624
SOSTDC1->LRP4	SOSTDC1->LRP4	0.212766930988983	1.2365860519331
DHH->BOC	DHH->BOC	0.212886375032	0.685136235749431
C4A->C5AR2	C4A->C5AR2	0.213304283443057	0.717576470032286
EPGN->EGFR	EPGN->EGFR	0.21353538908947	1.40079498614387
BMP10->ENG	BMP10->ENG	0.213607750026383	1.48804453797706
WNT3->FZD7	WNT3->FZD7	0.213734406479603	0.691007694761228
CXCL1->ACKR1	CXCL1->ACKR1	0.213812980848111	0.641798600823567
PPY->NPY4R	PPY->NPY4R	0.214745269231459	0.669350341261454
BMP4->CFC1	BMP4->CFC1	0.215493638583967	0.772954733768063
NPPA->NPR1	NPPA->NPR1	0.216249959342022	0.662567267629024
VCAN->SELP	VCAN->SELP	0.216796604167178	1.25667895392359
NLGN1->NRXN2	NLGN1->NRXN2	0.217320571410846	0.58393506236194
THBS1->SDC1	THBS1->SDC1	0.217768469514227	0.715030214302101
SEMA7A->ITGA1	SEMA7A->ITGA1	0.21934618048658	1.41886093507987
OMG->RTN4RL1	OMG->RTN4RL1	0.219395187277914	1.23626578310363
LAMC2->ITGA6	LAMC2->ITGA6	0.220598378808831	1.617252690005
NPPC->NPR2	NPPC->NPR2	0.221760588293681	1.18190097040765
EFNB2->GRM1	EFNB2->GRM1	0.222647757066666	1.50340853899537
NPPB->NPR1	NPPB->NPR1	0.223162890138878	0.647921290292453
ASIP->ATRN	ASIP->ATRN	0.22321191635176	1.35270447714226
GNAI2->TBXA2R	GNAI2->TBXA2R	0.223502310803795	0.732815626288728
ADM->MRGPRX2	ADM->MRGPRX2	0.224746635063551	0.729682308553223
CD9->L1CAM	CD9->L1CAM	0.225891533805896	1.12686101161755
L1CAM->CD9	L1CAM->CD9	0.225891533805896	1.12686101161755
EFNA1->EPHA1	EFNA1->EPHA1	0.227139185601041	1.34830236651649
NPW->NPBWR1	NPW->NPBWR1	0.227538021174129	0.677690825957687
CD99->PILRB	CD99->PILRB	0.228187266238127	0.692217248464701
IL13->IL13RA1	IL13->IL13RA1	0.228431325518425	1.23205002095352
FGF4->FGFR2	FGF4->FGFR2	0.228691203716458	0.665262712680393
OXT->AVPR2	OXT->AVPR2	0.229627844558751	0.722324149708491
CADM1->CADM3	CADM1->CADM3	0.231016305425913	0.818114364452563
CADM3->CADM1	CADM3->CADM1	0.231016305425913	0.818114364452563
PSAP->GPR37	PSAP->GPR37	0.2311128464121	0.723395460102919
FAM3D->FPR1	FAM3D->FPR1	0.231326090772032	0.715883071637703
MMP7->CD44	MMP7->CD44	0.231614320074046	1.34072220859373
MDK->SDC1	MDK->SDC1	0.23261403075249	0.706249955422223
AFDN->NECTIN1	AFDN->NECTIN1	0.232617809077159	0.816776424914673
ENAM->CD63	ENAM->CD63	0.232914207668132	0.65601033442585
LRFN5->LRFN5	LRFN5->LRFN5	0.233274176803973	0.825055473905062
TGFA->ERBB2	TGFA->ERBB2	0.23469506236692	0.676311397029599
IFNA21->IFNAR1	IFNA21->IFNAR1	0.235038751298464	0.798038465852169
SOSTDC1->LRP5	SOSTDC1->LRP5	0.235096926832587	1.2237872872239
CALR->MTNR1A	CALR->MTNR1A	0.236061581013031	0.666509971820598
SPP1->ITGA9	SPP1->ITGA9	0.237462505606042	0.714938541253947
AMELX->CD63	AMELX->CD63	0.238957242887532	0.768318609782484
ALKAL1->ALK	ALKAL1->ALK	0.239720806421095	1.33796312379495
IFNL4->IL10RB	IFNL4->IL10RB	0.240084173196358	0.742906877494929
NTRK3->PTPRS	NTRK3->PTPRS	0.240180324755609	1.30491544386231
IL3->IL3RA	IL3->IL3RA	0.240542127329742	0.746836339001892
CXCL11->ACKR3	CXCL11->ACKR3	0.240699915985567	0.805618187661399
WNT6->FZD7	WNT6->FZD7	0.244640983055902	0.723910887210466
GNAI2->EGFR	GNAI2->EGFR	0.244807688658436	0.734170848644572
BMP4->BMPR1B	BMP4->BMPR1B	0.245110147120002	0.782943973630894
GAS6->TYRO3	GAS6->TYRO3	0.245588863771719	0.692154812217602
ADAM15->ITGB3	ADAM15->ITGB3	0.245592805471291	1.26221935091225
LIPH->LPAR4	LIPH->LPAR4	0.246730612673734	1.28368918112539
AGT->LRP2	AGT->LRP2	0.247363439572442	0.784105564478387
WNT2->FZD9	WNT2->FZD9	0.247393357247615	1.22979999682411
CADM3->NECTIN1	CADM3->NECTIN1	0.250291185895072	0.821786153500538
NECTIN1->CADM3	NECTIN1->CADM3	0.250291185895072	0.821786153500538
CCL13->CCR5	CCL13->CCR5	0.250324709519128	0.632395307430103
NRTN->GFRA2	NRTN->GFRA2	0.250661762345171	0.59160891519444
SLITRK2->PTPRS	SLITRK2->PTPRS	0.251424212042012	1.28002813105764
OMG->LINGO1	OMG->LINGO1	0.251442951378375	0.763652672094265
GRN->SORT1	GRN->SORT1	0.253193192838747	0.827700691224017
RLN2->RXFP1	RLN2->RXFP1	0.253730524057192	0.66031064211166
DSC3->DSG3	DSC3->DSG3	0.253946393423587	1.29292585590858
ENHO->GPR19	ENHO->GPR19	0.25414119433758	0.756434500431999
SEMA7A->ITGB1	SEMA7A->ITGB1	0.254608851387316	1.29198190711964
FGB->ITGB1	FGB->ITGB1	0.255134519288468	1.5801998205008
WNT2->FZD8	WNT2->FZD8	0.25625066466188	2.05961609231875
CEACAM8->CEACAM1	CEACAM8->CEACAM1	0.258652351764134	1.33868443293447
IFNK->IFNAR1	IFNK->IFNAR1	0.260036101005256	0.827276890173285
MDK->LRP1	MDK->LRP1	0.260829150923845	0.690407386197121
CNTF->IL6R	CNTF->IL6R	0.261343461536847	1.2938610667485
SPON2->ITGA4	SPON2->ITGA4	0.261795898533981	0.776793686550326
SFTPD->SIRPA	SFTPD->SIRPA	0.262232232825998	1.22753371777375
SST->SSTR3	SST->SSTR3	0.262277193520158	1.63416950323012
AMELY->CD63	AMELY->CD63	0.263919323908475	0.689506357993317
IL6->IL6R	IL6->IL6R	0.26408567916788	0.741610674440563
[truncated: 294 more rows]
