# Supplementary material for: Melanoma molecular subtyping and scoring model construction based on ligand-receptor pairs
Source: Front Genet. 2023 Jan 26;14:1098202. doi: 10.3389/fgene.2023.1098202 (PMC9909287; doi:10.3389/fgene.2023.1098202)
Supplement: Supplementary file 18 [file DataSheet2.CSV]

LR	Pval_TCGA	Pval_GSE65904	Pval_GSE54467	HR_TCGA	HR_GSE65904	HR_GSE54467	meta_Pval	adjPval
LHB->LHCGR	3.88912235749217e-11	0.427457443553209	0.817190981579928	3.01489125199276	0.65888551225592	0.706325756892223	0.3140363365659347	8.635457792346171e-4
FGF2->CD44	5.18382003988904e-11	0.0781693551664063	0.0354714146544264	0.389156777024435	0.794171322054026	0.351859670651517	2.4459707054460644e-4	2.4536439625404995e-6
CLEC2B->KLRF1	2.65911404007113e-10	0.137465406014957	0.177166514535242	0.51723428494898	0.730542188449103	2.03553072878472	0.00519107250163789	2.3714767928031728e-5
KLRF1->CLEC2B	2.65911404007113e-10	0.137465406014957	0.177166514535242	0.51723428494898	0.730542188449103	2.03553072878472	0.00519107250163789	2.3714767928031728e-5
IFNB1->IFNAR2	2.24686922400963e-8	0.022361523138403	0.0144108605101595	0.546434921991286	0.699823193719999	0.467569349841729	8.28733497011861e-6	2.486044610276886e-7
IFNA6->IFNAR2	2.7388043721821e-8	0.0301853385473169	0.00589217192103419	0.51809729900235	0.677572098813286	0.446085086085308	7.826352826783438e-6	2.4218104228330254e-7
IFNA5->IFNAR2	6.34612878913643e-8	0.0348921249793954	0.00368931152446805	0.52600342127255	0.645270739588512	0.438585707705089	9.571633781766423e-6	2.7600920088154896e-7
IFNA13->IFNAR2	6.67744901594602e-8	0.0192882173107621	0.00589217192103419	0.526303813263466	0.677855657571964	0.446085086085308	2.6609672026647903e-6	1.2543773146057855e-7
IFNA2->IFNAR2	6.67744901594602e-8	0.011947213530128	0.00780098858532752	0.526303813263466	0.581526627803941	0.457547522411203	1.2836181382008406e-6	7.97724811205562e-8
IFNA4->IFNAR2	6.67744901594602e-8	0.0170645113907332	0.00589217192103419	0.526303813263466	0.649601505727001	0.446085086085308	2.016415229047838e-6	1.0713670165448985e-7
IFNA8->IFNAR2	6.67744901594602e-8	0.0270185240099603	0.0399858695631445	0.526303813263466	0.67020671741803	0.507745128795748	5.01371785833309e-5	7.971043660922281e-7
IFNA21->IFNAR2	1.08074502458422e-7	0.00875749344693511	0.0211650497099508	0.52965535422568	0.61818011747933	0.528223266056639	4.4652827194774055e-6	1.794587645139334e-7
IFNA16->IFNAR2	1.23013178088272e-7	0.0107964578284052	0.00589217192103419	0.532073575820674	0.677528357869679	0.446085086085308	7.746765183573126e-7	5.996194111276142e-8
TNFSF10->TNFRSF10C	1.23780460770107e-7	3.5369999848367e-4	0.0626446928704624	0.590298956063953	0.572890666398264	0.607657764200043	4.1671556360057655e-5	7.237237576230506e-7
FNDC5->ITGAV	1.43470254121425e-7	0.0234132047616672	0.0707497469498294	0.388132117329539	1.4655864752593	1.49892843099077	1.3915247210449818e-4	1.6108549896784221e-6
BMP15->BMPR1A	1.59506683417021e-7	0.0710263565161873	0.0271806639944498	0.512527032337297	1.38510555266117	2.432772676753	1.578623165130765e-4	1.7737180392108237e-6
IFNA17->IFNAR2	1.60788033665149e-7	0.015616417370264	0.00589217192103419	0.533418928837597	0.639641588340885	0.446085086085308	1.6584190185923602e-6	9.210797353575944e-8
IFNA1->IFNAR2	1.73237541978288e-7	0.0371222260511003	0.00589217192103419	0.584465680783285	0.680311973798993	0.446085086085308	1.3264642315411417e-5	3.366967317258086e-7
IFNB1->IFNAR1	2.24932005910006e-7	0.0302973324079318	0.159059265554301	0.568764968823726	0.746742133530718	1.69032190085122	0.0011315965748580938	7.246849512134894e-6
IFNA10->IFNAR2	2.48695279259081e-7	0.00363491667314397	0.00304627932314927	0.537930111261022	0.632618223510304	0.429214357590114	4.971184510747502e-8	1.2986405256621092e-8
DCN->TLR2	2.58941473596508e-7	0.151981801892195	0.0567343251819979	0.41465644167255	1.28652507967048	0.60166603411101	0.001515368963961552	9.078728338056655e-6
BMP2->BMPR1A	2.8079502456535e-7	0.163504761438996	0.0483876743599597	0.492020616841593	1.22006975976549	1.90975662580923	0.0015856116804587532	9.36961536530212e-6
IFNW1->IFNAR2	2.82719271660348e-7	0.0786267731667887	0.0569521250069036	0.5798630067444	0.695018167596303	0.491223606119721	4.153629611774289e-4	3.591948247668454e-6
IFNE->IFNAR2	2.97472927290876e-7	0.064895125788815	0.0333011541594543	0.543283024334634	0.6917221046014	0.497052461557793	1.5781119286740954e-4	1.7737180392108237e-6
IFNA7->IFNAR2	3.25168215575822e-7	0.0293089475161449	0.00589217192103419	0.585315141410125	0.681189742624191	0.446085086085308	7.269929665330436e-6	2.3254898497449412e-7
IFNA14->IFNAR2	3.54953796799506e-7	0.0378222969798461	0.0666335736649251	0.542760271053029	0.668731133866962	0.520230565871585	1.8995544057042485e-4	2.053432265501899e-6
BMP10->BMPR1A	4.00159766322794e-7	0.142516663170396	0.0271806639944498	0.514617036429422	1.27413248255666	2.432772676753	8.144732549164054e-4	5.842593962826786e-6
ADGRE5->CD55	5.18392703430237e-7	0.307532287134922	1.45634021404661e-4	0.578428723578693	0.820934096144412	0.258415007393436	0.004854448996254349	2.2528117565472594e-5
CD55->ADGRE5	5.18392703430237e-7	0.307532287134922	1.45634021404661e-4	0.578428723578693	0.820934096144412	0.258415007393436	0.004854448996254349	2.2528117565472594e-5
FGF2->SDC4	5.71030418061724e-7	0.0146628135289019	0.108988476253421	0.603260539676967	0.455074913568793	1.65387548806434	3.151016800179653e-4	2.958897124694042e-6
TOR2A->ATP5F1B	6.80925812512889e-7	0.0311402260382146	0.218746107859837	2.04553060693352	1.26179464586137	1.36812724506908	0.0026006374753782856	1.3762101860734714e-5
IFNK->IFNAR2	7.72558190420547e-7	0.0115878177309697	0.00393499167028233	0.559990320962012	0.617860542815912	0.464572209384064	6.234829282403373e-7	5.282422779939631e-8
GDF5->BMPR1A	9.20937061721361e-7	0.0384773203276473	0.0596127410067105	0.527880815064019	1.37379085285249	2.18432983703897	1.5730263593712363e-4	1.7737180392108237e-6
INHBA->TGFBR3	9.71620875311885e-7	0.204511497268726	0.259915346618454	0.62117499342663	1.45765959104511	0.595106043761786	0.01669565329225199	5.92724704223479e-5
INHA->TGFBR3	1.18679576466274e-6	0.0570134223953811	0.454418052169365	0.458719402140708	1.30830801223757	0.753415235082465	0.022295341492264774	7.580424427157414e-5
ALKAL1->ALK	1.23133827623079e-6	0.239720806421095	0.0247859417643961	0.387938900188356	1.33796312379495	0.656919736660245	0.003084360153992964	1.5569827411691624e-5
FGA->ITGAV	1.24013781677146e-6	0.271057273357136	0.191272704345294	0.402518336534979	1.48785216938885	1.57531606415893	0.016470561578317403	5.8739446079237426e-5
FGB->ITGAV	1.24013781677146e-6	0.0121858201387864	0.133813497548914	0.402518336534979	1.56414739336702	1.62437708556569	5.186952786604116e-4	4.193290246246625e-6
ANGPTL3->ITGAV	1.41756916838265e-6	0.0126688891286744	0.133813497548914	0.405200546118616	1.52582568939499	1.62437708556569	5.238628247270893e-4	4.216192516907526e-6
ICAM4->ITGAV	1.41756916838265e-6	0.012796270722657	0.0460988515725551	0.405200546118616	1.58573374493513	1.86881233344542	3.405007655070473e-5	6.264934984498534e-7
IFNA1->IFNAR1	1.4820521583303e-6	0.42929488893753	0.159059265554301	0.580097072859559	1.49026686144813	1.69032190085122	0.0339444287924705	1.0947439523297267e-4
FGF1->CD44	1.4983568904503e-6	0.0696675116029215	0.0375448732122599	0.596358922965301	1.48198824485167	0.383122748835285	2.054006565941797e-4	2.149885425657863e-6
MFGE8->ITGAV	1.55473302487774e-6	0.0607735133067993	0.0725784767489649	0.555955326928314	1.54972097704412	0.709284210882119	3.952414130117952e-4	3.5000116987593526e-6
MEPE->PHEX	1.74396004659627e-6	0.0565616914232279	0.163103525335825	0.626533301748642	0.764209047941401	1.95604074707941	0.0017666193105802452	1.0130962438792006e-5
FGF2->FGFRL1	1.83334960790482e-6	0.0915794622372299	0.0446151135068202	0.56745208113727	1.31289612323396	0.484696668519359	4.2106168243179377e-4	3.6362138037872856e-6
BMP6->ACVR2A	1.83970374079134e-6	0.0225558368864019	0.570575524787005	0.589941724396797	0.702598097512351	0.630949811612663	0.03477806815994647	1.1176054097775359e-4
IL33->IL1RL1	1.90207899675165e-6	0.125991553444212	0.0483871005453644	0.5921409323778	0.73795819315226	0.515449445813042	8.837774665457573e-4	6.1429459929406505e-6
IFNW1->IFNAR1	2.20751343393832e-6	0.350305731841295	0.159059265554301	0.578739652285901	1.26493178816077	1.69032190085122	0.022026307065742604	7.50115623818586e-5
IFNA16->IFNAR1	2.20952402052443e-6	0.020748914962909	0.159059265554301	0.576700928288442	0.745894789787939	1.69032190085122	9.689315532060767e-4	6.536429019932554e-6
IFNG->IFNGR2	2.38474381164533e-6	1.90270026794948e-4	5.75265228462851e-4	0.560434555904436	0.568082003360259	0.488954219125004	7.547388122313986e-11	4.731915650612935e-10
NPFF->NPFFR1	2.61404155210698e-6	0.472756107706908	0.193311434307647	0.484630236127055	1.29670680377936	0.54498267428707	0.0492502767088523	1.521832793251821e-4
IFNA21->IFNAR1	2.87172551527437e-6	0.235038751298464	0.159059265554301	0.593693102677557	0.798038465852169	1.69032190085122	0.010201663441672303	3.943305752944536e-5
CCL8->CCR2	2.91776581939907e-6	0.0187458426014772	0.022246299966058	0.592448349611208	0.507348881828621	0.541980697704266	1.1482682043704135e-5	3.0376330107552545e-7
FGG->ITGAV	2.96714816838684e-6	3.25682402651517e-4	0.0460988515725551	0.414240834737392	1.86064681534142	1.86881233344542	1.6679179292524096e-5	3.7888368573845226e-7
ANXA1->FPR1	3.01658622559042e-6	0.00943104727797184	0.241046429767511	0.580265546522985	0.539825788996156	0.77509199909095	0.002619210970412745	1.3830426651766801e-5
GDF7->BMPR1A	3.02235172322529e-6	0.125331874732535	0.0271806639944498	0.540103297129591	1.30107414821894	2.432772676753	5.912773187993678e-4	4.610791475862712e-6
IFNA5->IFNAR1	3.08677485949538e-6	0.295553131850662	0.159059265554301	0.582541886369771	1.56252540295564	1.69032190085122	0.01565962726644657	5.652257159784639e-5
TNFSF10->TNFRSF10D	3.20494285022122e-6	7.51463004897035e-4	0.0393111444489616	0.525939111413116	0.409623415085523	0.593647148369818	1.0719403256973483e-5	2.9476510711141016e-7
CD14->ITGB1	3.59811280603584e-6	0.0250829142746049	0.0490196115499273	0.567149309768473	0.642884155513043	0.563741518925855	6.782831757769785e-5	9.664929241359163e-7
IFNA2->IFNAR1	3.60107331265347e-6	0.0238354585670678	0.159059265554301	0.59464206507683	0.774868515374295	1.69032190085122	0.001019712951952754	6.758138837556355e-6
LGALS9->CD44	3.62298491995983e-6	0.0109065581968424	0.0118266236452417	0.646290948683212	0.681923495317041	0.427670063488341	1.959011795952611e-6	1.0497635757347147e-7
IFNA8->IFNAR1	3.73216745597205e-6	0.0671040656067834	0.387697408814883	0.587099247951947	0.752701751105882	1.55982933308382	0.015679240911525574	5.6560803630385674e-5
IFNA10->IFNAR1	3.74190292085075e-6	0.0626797124047039	0.16326098837945	0.585059427104029	0.771215281834111	0.692723425843009	0.0019224441927680983	1.0771196907546508e-5
IFNA13->IFNAR1	3.74190292085075e-6	0.0136823849695028	0.159059265554301	0.585059427104029	0.731459661300674	1.69032190085122	8.591483629161467e-4	6.035277560536491e-6
IFNA17->IFNAR1	3.74190292085075e-6	0.0330886296890287	0.159059265554301	0.585059427104029	0.694575988983339	1.69032190085122	0.0011824451838679268	7.4851929493497844e-06
IFNA4->IFNAR1	3.74190292085075e-6	0.481723530964297	0.159059265554301	0.585059427104029	1.36797010597612	1.69032190085122	0.04385194778215174	1.3691955854851264e-4
IFNA6->IFNAR1	3.74190292085075e-6	0.0480859678054817	0.159059265554301	0.585059427104029	0.763619683980749	1.69032190085122	0.0014814845181074351	8.93108223941963e-6
IFNA7->IFNAR1	3.74190292085075e-6	0.0172746931976503	0.156615196829121	0.585059427104029	0.732140062674662	1.81603114648348	8.763947842835776e-4	6.111958587453164e-6
COL4A3->CD47	3.82366317630556e-6	0.382847175502411	0.352229073775817	0.556172094478911	1.22923574209785	1.52351915813709	0.06619919355876154	1.9717003299785522e-4
FGF2->FGFR2	3.87148637659429e-6	0.090585843434615	0.0556019737555594	0.623977560018357	0.730239507239789	0.42272131933479	5.207350347739887e-4	4.201806894798342e-6
FLT3LG->FLT3	4.12851731823594e-6	1.64191452171947e-4	0.00232173375778788	0.466016503408638	0.513425048185843	0.440300766575554	2.5732080608422317e-9	4.033250741201302e-9
BMP8A->BMPR1A	4.16284762583263e-6	0.20907478303481	0.0158484363915208	0.523770069997445	1.3117635211038	2.70576201434877	0.001896599956995794	1.0645421791503369e-5
FGF2->SDC1	4.38910672795334e-6	0.0136810595013072	0.0518779412790891	0.636040578207609	0.487411479081348	1.40490667325259	4.6971340039334826e-5	7.725376677887922e-7
ANXA2->TLR2	4.64454270299175e-6	0.364192316924897	0.020500812745589	0.558213042971895	0.744056153220181	0.542773736618194	0.009488723036472774	3.734170870603194e-5
IL10->IL10RB	5.02175649130798e-6	0.0323719955412204	3.13771286104547e-4	0.676720075205813	0.619737611193798	0.27349997782268	5.822707049564752e-6	2.0742093286753674e-7
GDF9->BMPR1A	5.26860052918465e-6	0.0626632469896217	0.193079661860486	0.540592738640018	1.24184428709624	1.99284893672641	0.002787959059775938	1.449413073142317e-5
CCL8->CCR3	5.94846158730178e-6	0.0371841302548316	0.022246299966058	0.582446305145296	0.56630015126432	0.541980697704266	3.499498185730958e-5	6.359558813251992e-7
IL11->IL6ST	6.47732399505774e-6	7.07441347204019e-4	0.490013439270972	0.440863617564536	2.20175437610116	0.578206275198117	0.01969561566890518	6.829854398541309e-5
SIRPB2->CD47	6.84308717235904e-6	0.110680903592299	0.286008784088436	0.662404336333659	0.851130878107956	1.62966023072805	0.010404565701482895	4.014309951819279e-5
ICAM1->IL2RA	7.01448666728943e-6	0.0908747363024895	0.00157771128859086	0.646517206883155	0.67261816834447	0.504500397118229	1.3173550386062343e-4	1.5495869071146986e-6
ANXA1->EGFR	7.26731370370715e-6	0.0619176569131803	0.280780777647645	0.516229105290797	1.3683861940947	1.60642587393761	0.006708304076189451	2.847557846764419e-5
IL15->IL2RA	7.48814381001939e-6	0.0208607689255663	0.0266097796324551	0.624262464550311	0.685225701856178	0.513412404372867	1.7837213275832954e-5	3.985817599441974e-7
PTDSS1->SCARB1	7.66798082996178e-6	0.0100774466993357	0.145577714738866	1.72186975119374	1.71264563021049	1.41977650780607	6.286421693343458e-4	4.850957617577411e-6
IFNK->IFNAR1	7.8324523907769e-6	0.260036101005256	0.289367053259132	0.593052615089	0.827276890173285	1.51372706133371	0.027640173781099203	9.130296297854673e-5
NPPA->NPR3	7.9362376651515e-6	0.0678550102461757	0.722269718339275	0.477816978161789	1.47447229537621	0.675041909277032	0.08221457167709147	2.4176972059797186e-4
CCN2->LRP6	8.23187062948261e-6	0.0656352149281095	0.190749398938706	0.596367602717048	1.28899003463522	0.602201745440814	0.002809095199850763	1.4567347059305519e-5
GHRL->GPR39	8.60375093991728e-6	0.00382486683205263	0.0085080847433631809	0.443016744190494	0.734874830873468	0.529542800048104	3.132985847197777e-7	3.425473098967007e-8
RSPO3->SDC4	9.21932298514339e-6	0.0894302060571222	0.105904366132852	0.618177784142936	0.745511009114683	0.663032396695675	0.0012423603666913356	7.781329774062432e-6
IL1F10->IL1R1	9.33309204875776e-6	0.0546131736750968	0.0916877860042919	0.650111441482141	0.556446321825151	0.617273730437955	5.220034672276542e-4	4.206627930717283e-6
CXCL12->ITGAV	9.75193511632e-6	0.00770331751140585	0.028002052197353	0.611624791171123	0.615806060001617	0.662581559662916	7.592855774181935e-6	2.392171899957232e-7
COL4A3->ITGAV	9.9625226661626e-6	0.12651473010176	0.133813497548914	0.42977524828802	1.46269567335353	1.62437708556569	0.002940779036075978	1.5075656975004105e-5
IFNE->IFNAR1	1.00692832366578e-5	0.104925514423768	0.159059265554301	0.611405430832037	0.701441704951708	1.69032190085122	0.003066444510559931	1.550435613223677e-5
CCL8->CCR5	1.05508290716427e-5	0.0238926405078596	0.0290776665854114	0.63297175822949	0.575079741752024	0.567789585296188	2.478595799420168e-5	4.980711948575412e-7
CCL8->ACKR2	1.06208322974144e-5	0.0370738939362325	0.0294010863427564	0.607261402287819	0.599200619680556	0.585671311509435	4.898143998368468e-5	7.904948964266917e-7
HGF->CD44	1.10153656238676e-5	0.00636783972573562	0.0375448732122599	0.610973527302142	1.7449982787097	0.383122748835285	1.4123630239463458e-5	3.418903835355553e-7
DLL3->NOTCH2	1.18527326014028e-5	0.0591795819681903	0.0010934926046563	1.63549956489983	1.34666848614554	2.10683588716819	3.6515308512124036e-5	6.578638779131203e-7
WNT5A->RYK	1.27066569445278e-5	0.0278129511069559	0.118204491252723	0.438372502410556	1.45276064073682	1.6532842088804	5.190107279113865e-4	4.193290246246625e-6
NPFF->NPFFR2	1.3412391820955e-5	0.00147344809265615	0.0614550707661555	0.592060086886374	0.59153786439509	0.470921785652603	4.155936875160513e-5	7.237237576230506e-7
IFNA14->IFNAR1	1.43014837059585e-5	0.027176822885923	0.159059265554301	0.598146371396616	0.78243791980073	1.69032190085122	0.0010768130781661142	6.98766716006693e-6
TNFSF13->FAS	1.47656178902666e-5	0.0398143257426249	0.038929085901679	0.618857580153473	0.736285868257875	0.594815708417802	8.14208663467914e-5	1.1001655687811347e-6
TNF->TNFRSF1A	1.48987637751397e-5	0.0988693813973702	0.0996313608886219	0.5204859611211	0.682774249198529	0.680178980188989	0.0013038659413913286	8.086986965710146e-6
CCL8->ACKR4	1.5560063706288e-5	0.0111919112362145	0.022246299966058	0.60828304720544	0.635210211935653	0.541980697704266	6.239991514845304e-6	2.1336320858877632e-7
SERPINE2->LRP1	1.56168700974346e-5	0.019546870100041	0.348398431218396	0.601668598508835	1.33895538188713	0.564862196759686	0.008303359306744808	3.358557622387383e-5
IL15->IL15RA	1.57278528574167e-5	0.00921648642597173	0.00106374540752263	0.635103869978766	0.740636795510875	0.444506372239688	1.81906932287496e-7	2.5920112599835966e-8
BMP6->BMPR1A	1.59557242304098e-5	0.0428797917719806	0.423251062578109	0.631870303704512	0.672412117060727	0.662222658900427	0.01688172803333868	5.983142919332152e-5
KNG1->GPR135	1.64068738521816e-5	0.0671546542300974	0.11190648152989	0.607385726345381	0.686466012245514	0.53451516143896	9.571326433274439e-4	6.4874004397281836e-6
AMH->ACVR1	1.74524940544929e-5	0.0196062858743704	0.0479136718158572	0.671884245608141	1.45095449938192	2.38263014701779	5.1343084818657306e-5	8.108336470450574e-7
PRG4->TLR2	1.75340460319973e-5	0.0120085612263056	0.00384815429817198	0.556509734130495	1.45338785246192	2.43967209103334	6.666967856371925e-7	5.571218266200203e-8
HSP90AA1->CFTR	1.78112938500341e-5	0.0335531161626863	0.0648149816582799	0.408833047233541	1.21093979780008	2.02017834657713	1.5872577584772124e-4	1.7802293675593808e-6
CD226->PVR	1.89790688994718e-5	0.0628245959950515	0.605268550136479	0.637829195540746	0.681083245209422	1.42229794000833	0.049704626010354844	1.531343809621258e-4
PVR->CD226	1.89790688994718e-5	0.0628245959950515	0.605268550136479	0.637829195540746	0.681083245209422	1.42229794000833	0.049704626010354844	1.531343809621258e-4
C5->C5AR2	1.9685679515824e-5	0.0511476077287485	0.0607131597890884	0.587587530497645	1.26351085145682	1.92518593766045	2.33405669156243e-4	2.3678993356536774e-6
CLEC2D->KLRB1	2.03403391205725e-5	0.00163383911105286	0.307068495592309	0.704568256747342	0.590510262568518	0.749274610353288	0.004904043746771733	2.2707848168437673e-5
KLRB1->CLEC2D	2.03403391205725e-5	0.00163383911105286	0.307068495592309	0.704568256747342	0.590510262568518	0.749274610353288	0.004904043746771733	2.2707848168437673e-5
CCL13->CCR2	2.09576506474685e-5	0.0566550914834731	0.0125892130983092	0.691010119207382	0.640880249255829	0.467271225665086	5.53853874149125e-5	8.531808502455315e-7
THBS1->TNFRSF11B	2.13245613543966e-5	0.0345182570227849	0.00669469396932698	0.65144011311241	0.589687043090825	0.528826672607349	1.1684869222275241e-5	3.0725408591599816e-07
NELL2->ROBO3	2.19988548951777e-5	1.09263194392195e-6	0.0621146749415938	0.740063390393102	0.422952444834064	1.51619954766376	3.99867092118261e-5	7.042161438981358e-7
OSM->IL6ST	2.243163489557e-5	0.00170326560454748	0.0651713535823983	0.587325334172816	1.88487692745704	0.389370224843414	4.989645210530294e-5	7.960079884549381e-7
IL4->IL13RA1	2.34546223728538e-5	0.51963217381734	0.219244290017221	0.620736920882096	1.24736407556121	1.35630305542869	0.06723657855133765	1.9997481762253753e-4
DLL3->NOTCH1	2.44303721839145e-5	0.00679920022850833	0.0376727047156488	1.50912167087622	1.53327064674688	1.54195426021211	1.4683225970566025e-5	3.474622415166448e-7
THBS1->CD47	2.46659020080031e-5	0.0146960014367884	0.0656481165676276	0.69691640380096	0.531507684986986	0.632706916750497	8.651889025587397e-5	1.1461151901571417e-6
LIN7C->HTR2C	2.48532665212409e-5	0.318645114394888	6.94263696343511e-4	0.516276857050678	0.896279658320637	3.24762645108589	0.005428846608303106	2.457525924328679e-5
IFNG->IFNGR1	2.55958838063508e-5	1.34618592079416e-4	0.141004046208516	0.654021035605727	0.507976609737465	0.587046229854296	4.6883823627282196e-4	3.888136815168509e-6
TGM2->ITGB3	2.59806342682856e-5	0.284993363372926	0.0191113116703838	0.573791477845066	1.20515310555635	0.524585519702875	0.004688450599365661	2.20422462735488e-5
FGF2->GPC4	2.71928903695651e-5	0.0612758194240254	0.229386045391458	0.580614293531819	1.26218537604177	1.83174896673054	0.00409387711046763	1.9698388413077543e-5
LGI1->ADAM22	2.75737181548719e-5	0.703935286680524	0.0154441933445769	0.477415937269714	1.26032957890875	2.66160259651387	0.06205443486620152	1.8624074286310987e-4
ANXA1->FPR2	2.85623128799539e-5	0.874262789210867	0.30672552365794	0.596459829498523	1.26618134409772	1.48906068270989	0.2715815255750755	7.520801243507351e-4
TNFSF4->TNFRSF4	2.914946695598e-5	1.56122277372717e-4	0.0527344958668912	0.569275133552098	0.583444211356579	0.607344264542097	2.4700317443972022e-5	4.979462386254993e-7
LIF->IL6ST	2.96429239612372e-5	0.617957852191601	0.00261015569480549	0.596696412256715	1.30221847768019	0.517676127136865	0.03983631258247707	1.254435055175654e-4
PDCD1LG2->RGMB	3.17160122662585e-5	0.00679720972332809	0.0425593429768891	0.681518517584704	2.40469447592403	0.519799958088374	2.0077986449953078e-5	4.224197382739036e-7
LGI3->STX1A	3.23416642528107e-5	0.322268174682125	0.487388494984823	1.76231787195345	1.23211293477508	0.663917808626587	0.08847151933133819	2.590759674837634e-4
LGI3->ADAM23	3.2632422159784e-5	0.00539503998801105	0.239214877898978	1.601423152112	1.6724046828709	1.56329025308647	0.0024403085187342365	1.3121590978651345e-5
NAMPT->INSR	3.50650133577046e-5	0.112547535831984	0.133498754911707	0.544920969071046	1.24275969728352	0.622985926006878	0.002483618476693907	1.3331602304411263e-5
SFRP1->FZD2	3.518710276329e-5	0.444595776869709	0.0756124676451871	0.658258255738095	1.21508328642382	0.670667432852823	0.023467594031106105	7.918869161502186e-5
DLL3->NOTCH3	3.52063430154592e-5	5.83546054287454e-4	0.0231241128072422	1.54320866023264	1.56333765409012	1.42288534509402	2.2307357649926907e-6	1.1128706716973716e-7
CADM3->NECTIN3	3.73434128632111e-5	0.00385737108757322	0.111221791273163	0.518863256469555	1.64951144057974	0.58295617970674	2.542503418398888e-4	2.518650717461105e-6
NECTIN3->CADM3	3.73434128632111e-5	0.00385737108757322	0.111221791273163	0.518863256469555	1.64951144057974	0.58295617970674	2.542503418398888e-4	2.518650717461105e-6
CCL13->ACKR2	3.81317972898421e-5	0.0557707674925967	0.00168956675682386	0.675348384518119	0.663439571929659	0.508269303049261	3.1682360084449975e-5	5.965043327193133e-7
OSTN->NPR3	3.81665023236888e-5	0.103906720455406	0.384690800983835	0.585748661497521	0.79190732975909806	0.569475821358984	0.019444836610919638	6.74662321073826e-5
CCL13->CCR5	3.87299935910024e-5	0.250324709519128	0.0397405491489815	0.679077055100933	0.632395307430103	0.570001947217191	0.004069207624723309	1.9609786414038275e-5
AZGP1->ITGAV	3.92281639358671e-5	0.37324176907619	0.0467111427115559	0.597831727744347	1.60656737157069	1.56569897838331	0.01234730675671213	4.6251182170241824e-5
EFNA5->EPHA6	3.97971444963119e-5	0.0893431822645072	0.0620923645536888	0.526072111762831	1.64641028791442	1.52578532546116	5.792614027813087e-4	4.53400908469895e-6
RNASE2->TLR2	4.04393542094983e-5	0.0756763843332809	0.071982873767934	0.57839633918919	0.6619738685922	0.618943976447734	5.370164221245987e-4	4.2835647015596005e-6
IL1B->IL1RAP	4.13048565861551e-5	0.0281104565747854	0.448889970014485	0.635950397193113	1.29464863828895	0.632568638113434	0.018093303472435263	6.351506156379588e-5
FGF2->SDC2	4.13455146669461e-5	0.182443938243806	0.1794221225037	0.643905737681534	1.26973772224991	1.75691596184761	0.007900255958132776	3.228911285378364e-5
IL1A->IL1R1	4.25164953755663e-5	0.0544231213106716	0.220307406877768	0.640744709334388	0.69012347532255	0.649959062278249	0.0034575711659401236	1.706898580624723e-5
RAET1E->KLRK1	4.26585675243896e-5	0.0391916742855388	0.0755291102612782	0.666553288817276	0.578516292067622	1.57026368582772	2.519181497057039e-4	2.5110139346159604e-6
ANGPT1->TEK	4.43656076640764e-5	0.0158862155596732	0.283867274892884	0.673955231504321	1.40032462852621	0.642508808797369	0.004490909650659146	2.1266040821943047e-5
CCL4->CCR1	4.61429050599982e-5	0.00529101050249925	0.0779164764192917	0.705947001716415	0.51259205529862	0.581660046090646	9.617413360687141e-5	1.23203882309848e-6
CADM1->CRTAM	4.9100766864818e-5	0.0788286558245805	0.363851917899702	0.713803729980046	0.790186454744905	1.42917649234355	0.01446320846095512	5.287383748679346e-5
CRTAM->CADM1	4.9100766864818e-5	0.0788286558245805	0.363851917899702	0.713803729980046	0.790186454744905	1.42917649234355	0.01446320846095512	5.287383748679346e-5
IL13->IL13RA1	4.98953993790519e-5	0.228431325518425	0.219244290017221	0.62865373125723	1.23205002095352	1.35630305542869	0.014958370013682717	5.446173029506207e-5
GDF6->BMPR1A	5.10849891566245e-5	0.0714643118978916	0.00338096434607682	0.580039516037618	1.3034892056319	3.14938462523849	7.002141856990858e-5	9.887539812872854e-7
CCL7->ACKR4	5.2157970129918e-5	0.0749668984305988	0.0157147726200646	0.609080153909969	1.28466511980687	0.588740987645369	1.2449630612241212e-4	1.4873086687549836e-6
ICAM4->ITGB3	5.26156897862062e-5	0.540738952527835	0.0466065710315863	0.450447734575463	1.2417416498985001	0.62698091375193	0.03377897358944384	1.0907244026442556e-4
HMGB1->HAVCR2	5.40598065704723e-5	0.0725101552157034	0.18440800669273	0.674272152479297	0.713161068135172	0.721904144706706	0.0028281815685117645	1.4647394655119473e-5
TDGF1->ACVR1B	5.80356728929754e-5	0.0166101617563476	0.0978796058283863	0.568753675211	1.5002392634549	0.592796738856717	2.5050075800561066e-4	2.5008619046453742e-6
CSF2->SDC2	5.81325740541816e-5	0.0888013624478977	0.269120232482664	0.620333917470242	1.44118841206166	1.47216316281714	0.007645819638180435	3.153779604567255e-5
SERPINC1->SDC2	5.94784930886272e-5	0.181905417025246	0.275979988575249	0.617550310286972	1.33374738803608	1.59442729524418	0.016006205362456432	5.746432920900971e-5
CX3CL1->ITGAV	6.01259413682831e-5	0.264567745643185	0.349147738433558	0.600362862917367	1.22604785595623	1.47597609571936	0.038536975726359474	1.2184149681869258e-4
FGF2->NRP1	6.06146815484987e-5	1.07783439852405e-4	0.310852929987154	0.668273022468649	1.95967951967381	0.739411851228191	0.005014403342063841	2.31164247780187e-5
NRTN->RET	6.16034009416344e-5	0.00654185422547127	0.394857828478113	1.9022417233267	1.79940624818264	0.622953179178027	0.01078399714650586	4.127681484474474e-5
SEMA4D->ERBB2	6.20224194923802e-5	4.15850910667093e-4	0.018987972547889	0.706325123465182	0.589499324064661	0.564359184388358	1.2293303143382597e-6	7.78527050297204e-8
WNT1->FZD1	6.38837316523366e-5	2.79300597938348e-4	0.0072735641266084	0.605958826473072	1.86874914802175	0.412360988012076	7.364742880569998e-8	1.5100383384256764e-8
IL20->IL20RB	6.53127192470349e-5	0.452192545710183	0.0751981099441295	0.502079968920758	0.738692413144156	0.4525837449895	0.0244572364528794	8.226247744533632e-5
NMU->NMUR2	6.60094818379919e-5	0.0368300999564882	0.0617611100937985	1.5961662709941	1.34224146366442	1.2915339791298	1.6004251377771476e-4	1.7905104546430846e-6
B2M->CD1A	6.80094052603053e-5	0.00198220787277936	0.145235933518325	0.743503322282157	0.536245928779273	0.673837509800574	5.325182385318872e-4	4.26309570784045e-6
COL9A1->MAG	6.82729539176474e-5	0.00793112179669708	0.658989279302898	0.46266495764550303	0.654323676940033	1.40431332297492	0.04945430781494343	1.5266325385401554e-4
IL6->IL6ST	6.90349388750011e-5	0.0517774352060871	0.122159380646796	0.630192302095809	0.708771648189979	0.388967241390313	8.780925722638314e-4	6.116994703693416e-6
FGF10->FGFRL1	7.1050330728295e-5	0.00717953288865847	0.152383563255338	0.665749522421596	1.30631616181979	0.526004731953321	6.779944412857908e-4	5.127573720681864e-6
SFRP1->FZD6	7.13456475170959e-5	0.0595033014253472	0.149632633341959	0.585293715158196	0.772895412380099	0.716399532930405	0.001526086432577892	9.121031457456089e-6
LTF->LRP11	7.15367715978799e-5	0.0122470443102153	0.361673894034498	0.715778903073238	1.42564607715231	2.0510420288889	0.008718411068606496	3.49048595326642e-5
FGA->ITGB3	7.15486122417897e-5	0.308836064917698	0.0566925742331815	0.496458102119068	1.28078105109	0.645667226375256	0.00814456661786462	3.3072040745524214e-05
RSPO3->LRP6	7.63100281305773e-5	0.160847280463813	0.0216634791311712	0.67308250508322	1.36899973644042	0.52526489847302	0.0010145157773712484	6.754480776177265e-6
HLA-E->KLRC2	7.74174810971306e-5	4.43110276657221e-4	7.41856132196017e-4	0.681578853617658	0.581663715004397	0.306451806711552	3.352919143472331e-10	1.051074246687349e-9
COMP->CD47	7.84827792981169e-5	0.0702115162906063	0.185460686941865	0.601645619979709	1.40051123924202	0.51895362722642	0.0027880410994730234	1.449413073142317e-5
IL18->IL1RAPL1	8.36614368953104e-5	0.152334069983924	0.0908722962145682	0.695609570163541	1.31169478186536	1.63876780525007	0.0024000576450845554	1.2971912005777937e-5
CXCL12->ITGB1	8.50341299022395e-5	0.0202185715630099	0.0327936634074742	0.611235736165136	0.655533231467882	0.55570235177891	2.4949698662071727e-5	4.989291301906876e-7
WNT3A->RYK	8.57217998531112e-5	0.117396198233096	0.0194753397555543	0.454550327984046	0.653047013703841	1.54158769009407	4.281578629362399e-4	3.667187819221177e-6
MUC1->SIGLEC9	8.59447366399202e-5	0.746126859167388	0.00723696411854202	0.656142458851979	0.792982799875955	0.469872408471819	0.07128721693618342	2.110211642298676e-4
B2M->HLA-F	8.61218000557384e-5	2.39607342849335e-4	0.11205910377709	0.723141015152724	0.472519927850635	0.537786435670103	2.3657664163667576e-4	2.3961915029355906e-6
TNFSF10->TNFRSF11B	8.67271945170778e-5	8.29812400632068e-4	0.0130585689201438	0.673266164688297	0.474565623497664	0.573017468151326	4.5489830236371506e-7	4.456302385482068e-8
C5->C5AR1	8.86235964187021e-5	0.104051577269365	0.11664452198529	0.621256958293555	0.614630549745607	0.595728247918739	0.001793724777094889	1.0223590186642073e-5
GDF9->ACVR2A	9.01364891846557e-5	0.00552277942134671	0.158268977068599	0.50416313927585	1.74932033408765	1.36914268123822	7.335701736821015e-4	5.4108195396474785e-6
PROS1->AXL	9.23111194860438e-5	0.0233012861577255	0.15561462309611	0.64215877525332	1.70118135790078	0.819531418304087	9.560215338721441e-4	6.4874004397281836e-6
WNT3->LRP6	9.25850472166534e-5	0.00109573130637663	0.029355843066929	0.618583842216513	1.66842338393751	1.77733644881243	4.749340236485871e-6	1.8845883688255208e-7
B2M->CD1B	9.28335804014635e-5	3.42882573915348e-4	0.0687354432832477	0.696937019958652	0.58219393460293	0.659620687604057	5.515995657340479e-5	8.531808502455315e-7
ADAM9->ITGA6	9.3462652788423e-5	0.198070183919874	0.27142283847946	0.680941132764023	1.32897290992715	0.721802455873491	0.017258200779289298	6.095894893608519e-5
TGFB2->TGFBR3	9.36900643139227e-5	0.0951068301074719	0.21778491733507	0.518316974308623	1.35165913452704	0.776765850370473	0.005110002863409095	2.3453666994848632e-5
CD80->CTLA4	9.47018158163893e-5	0.0275393210136536	0.581448947642398	0.699487647606161	0.637394932666019	0.769653869363744	0.03765980968209185	1.1938908828865342e-4
CCL13->ACKR4	9.76590161674284e-5	0.0499183312069091	0.0131562025683206	0.685525320280582	0.665073453931115	0.479780464855422	4.201715143171553e-5	7.257560079574579e-7
OMG->RTN4R	9.77435753725109e-5	0.0661817671333269	0.0198684504694305	1.59851039232869	1.37580707715338	0.343790278679559	1.0655743568787151e-4	1.3263553205350208e-6
FGF22->FGFRL1	1.0325890259677e-4	0.0204368746779902	0.152383563255338	0.661388821307826	1.31941099879237	0.526004731953321	0.00086181149817844205	6.0438694621994655e-6
TNF->TNFRSF21	1.04149175407242e-4	0.00470782612811971	0.11277093880701	0.665125573168755	0.668309095300449	0.703941641786907	2.709451662891822e-4	2.641865752678638e-6
CCL13->CCR3	1.07197428805827e-4	0.0130031791270013	0.0397405491489815	0.675671249225314	0.614570470658469	0.570001947217191	2.460404684691461e-5	4.97605488434741e-7
TGFB1->ITGAV	1.07436149930362e-4	0.00391230476738347	0.133813497548914	0.649667196200837	1.81376580649713	1.62437708556569	4.364260147517296e-4	3.717689599438078e-6
DLL3->NOTCH4	1.07871866775522e-4	0.00373191332032996	0.125454300748065	1.51508746123423	1.97156711493864	1.78020804762104	3.602340246443188e-4	3.29231154478559e-6
PMCH->MCHR2	1.08637575906401e-4	0.169075430887961	0.00819839183462356	0.678463675107227	0.595272580089011	0.418066519311834	9.302095040852061e-4	6.40180889977402e-6
ANXA1->DYSF	1.09344519099164e-4	0.0558828984931781	0.540441133540276	0.626876273508377	1.49230374445543	1.33620161293503	0.03536181645858541	1.1328803668757534e-4
GNRH1->GNRHR	1.10308694897809e-4	0.335116519673641	0.0409332015568417	0.623080871698438	1.45254994520098	1.89179870635861	0.008870879677315487	3.544737301878173e-5
CXCL12->ITGB3	1.21038229554449e-4	0.0173257074935356	0.00241199660484914	0.644791821554405	1.71684436798762	0.439850292299409	1.305280866450753e-6	8.023135198128955e-8
HLA-B->KLRD1	1.25237348483354e-4	0.00176571433586292	0.0900128208168351	0.70563422390384	0.542599979981534	0.594257820769233	1.2937452435747668e-4	1.5304290719868424e-6
HLA-E->KLRD1	1.25237348483354e-4	0.00176571433586292	0.0900128208168351	0.70563422390384	0.542599979981534	0.594257820769233	1.2937452435747668e-4	1.5304290719868424e-6
HLA-G->KLRD1	1.25237348483354e-4	0.00176571433586292	0.0900128208168351	0.70563422390384	0.542599979981534	0.594257820769233	1.2937452435747668e-4	1.5304290719868424e-6
WNT1->LRP6	1.25479123175065e-4	6.15875800296095e-4	0.330166446126308	0.553510555040102	1.82110778267616	0.630292680168997	0.00603906586880046	2.6532984531574823e-5
THBS1->ITGA6	1.26842968970475e-4	0.00730779374135437	0.031193668494006	0.658310979091526	1.69620900644649	0.573518745763704	9.606511611097944e-6	2.7600920088154896e-7
F8->LDLR	1.27843368378011e-4	0.0676855940916123	0.0151296391785415	0.651776874907759	1.35223780587845	0.481538370708757	9.510189525518193e-5	1.2218268379083371e-6
LAMA3->SDC2	1.28393049417919e-4	0.210310236471297	0.294123226612489	0.672081172903465	1.30726614228216	1.62402208418553	0.021408783805270545	7.334680779338553e-5
NODAL->CFC1	1.32386543833851e-4	0.588948765527726	0.355140904120457	0.639007778778859	0.724894599685856	1.80773548596596	0.1403043617423483	3.991166932081308e-4
HBEGF->CD44	1.32633228791645e-4	0.0158119306542205	0.0330738706027631	0.647981367354332	1.50666645232808	0.396776326982211	1.963030559372546e-5	4.186200647240602e-7
LGI3->ADAM22	1.33863851969118e-4	0.171823619873701	0.012179288936219	1.48863827796676	0.733040563258794	0.314602150901791	0.0010405676757355709	6.852888928635376e-6
TNFSF12->CD163	1.38431436994768e-4	1.61299084620481e-4	0.00560458858384372	0.584679618050221	0.45263377184913	0.438922305321211	3.430506240855757e-8	1.1752475141173379e-8
SFTPA1->TLR2	1.39305726890249e-4	0.113343303246832	0.004756965276138	0.634826088920659	0.79202019387661	0.535981668565545	2.755099712394047e-4	2.6689159030539015e-6
BMP2->BMPR2	1.40338434792331e-4	0.0508313095634191	0.0871148703751765	0.617363041581765	1.3033670753605	1.79986055800919	4.3883634455393417e-4	3.729532343763255e-6
TNFSF10->TNFRSF10B	1.41238526453979e-4	0.0190116503529074	0.142817066107984	0.737341024732973	0.724444692363037	1.92708652826336	7.081938224583511e-4	5.273274183432613e-6
CD274->CD80	1.47730379650102e-4	0.00868401946208486	0.00998635336368814	0.670988620689107	0.617178270172584	0.53126784299789	1.110647613409358e-6	7.329814652135567e-8
CD80->CD274	1.47730379650102e-4	0.00868401946208486	0.00998635336368814	0.670988620689107	0.617178270172584	0.53126784299789	1.110647613409358e-6	7.329814652135567e-8
CCL25->ACKR4	1.50582309968561e-4	0.163655025347184	0.0224988336307783	0.653157935455331	1.52247569092001	0.534599227116604	0.0010777508497597555	6.98766716006693e-6
LGI3->FLOT1	1.5120239859634e-4	0.00423408237952261	0.0612239021428802	1.86552769727951	0.53201729502294	0.709311306903053	4.70698394159422e-5	7.725376677887922e-7
CD86->CTLA4	1.52576398767312e-4	0.00250215665409714	0.0425865681342756	0.712937899003314	0.627029690468553	0.64366186581902	1.5433129884572654e-5	3.6239572030527046e-7
PDCD1LG2->PDCD1	1.56838554750793e-4	1.83426619849603e-4	0.0264846503171516	0.715856917208613	0.614776549704509	0.522284585677876	3.2170946391176794e-6	1.4497838095510158e-7
CP->SLC40A1	1.56910642863828e-4	0.0178140319786828	0.0569015606147231	0.668887344227043	0.631297057185064	1.86357302719854	6.995452458501814e-5	9.887539812872854e-7
TNC->ITGB3	1.5813734544623e-4	0.0773955468815024	0.00824577490102396	0.582465729427184	1.40346311324873	0.566769202437206	1.0526946115997406e-4	1.3173615530143225e-6
ALKAL2->ALK	1.591184255475e-4	0.00620698221391214	0.0740588685837498	0.676949087814953	1.7809233406534	0.706915586756642	8.670047159272202e-5	1.1461151901571417e-6
TGM2->SDC4	1.60140514524065e-4	0.0904345288684182	0.020631150379996	0.711572722466568	0.573619560870034	0.583515746727917	2.2933249476722044e-4	2.3376683533519044e-6
EPO->CRLF3	1.64122434279435e-4	4.60443259797105e-4	0.262147925500994	0.529440533423731	0.558891933226568	1.29161494525911	0.0030240463595803064	1.532286623326395e-5
PTN->ALK	1.66762392673214e-4	0.329608936273924	0.0624772722501075	0.619636610995482	1.59870389421887	1.81156754801772	0.010058830140383512	3.900118161048074e-5
EDIL3->ITGB3	1.67243569520914e-4	0.109319605551128	0.0327436548472816	0.546983035539671	1.33155781360212	0.604934212310529	4.795423820901604e-4	3.9465155747990276e-6
ICAM4->ITGAM	1.67358509507665e-4	0.00286394671709367	0.0300975353855979	0.687463366352662	0.663347152427843	0.602660901652047	6.0599279682047414e-6	2.110742560474273e-7
DKK4->LRP6	1.71578716126719e-4	6.14501617749452e-5	0.0169416247824352	0.498823946132723	2.08487019914486	0.640083877063514	8.4433095834743e-7	6.1673848717312e-8
FGF8->FGFRL1	1.74864609945979e-4	0.015192212395985	0.152383563255338	0.668366449517628	1.32809984505101	0.526004731953321	7.867582559262793e-4	5.68934829888343e-6
COL8A1->ITGA2	1.75299696576037e-4	0.00333073200731493	0.231087696888681	0.662808823387979	1.52224048103997	0.690183652330465	0.0021517803803864145	1.1865274476275942e-5
PLG->F3	1.76489743054287e-4	0.0544639131495729	0.520979383028808	0.68911990816063	1.28335668061005	0.70382831086918	0.031787464671844956	1.0320813425163129e-4
CD177->PECAM1	1.78895893058861e-4	0.00401239286922828	0.0950153641297926	0.647325386375087	0.682123559593095	0.614538976880763	1.6273131788668442e-4	1.8154117266828926e-6
IL31->IL31RA	1.79869086091244e-4	0.729713665267196	0.0610318261964116	0.703643662992781	1.24160590087081	1.96325001967026	0.08246226379366141	2.423844240568784e-4
IL32->ITGB3	1.80285513429967e-4	7.68744909930952e-4	0.00902448058996874	0.610317562733944	0.580715392700039	0.565048309885386	1.6534572256748497e-7	2.4108201859826984e-8
CXCL10->SDC4	1.84619609860714e-4	0.00331717134929055	0.0439921382514861	0.709746688850997	0.54870825466196	0.632254538944768	1.7855131432673624e-5	3.985817599441974e-7
APP->CD74	1.84741486640938e-4	0.00224822748067044	3.47183996555422e-4	0.722193277544436	0.476178430023461	0.454503833323677	3.5814164488311635e-9	4.4908146423483344e-9
VCAM1->ITGB1	1.90209904895378e-4	0.0026475503249076	0.12084814618514	0.610756781450659	0.617209201711306	0.564906193116522	3.1536202661664635e-4	2.958897124694042e-6
IL19->IL20RB	1.92122375356374e-4	0.648135862866729	0.0585652630676295	0.587483919633874	0.821287522975961	1.49481252745516	0.058872197998770824	1.7779650177246877e-4
CLCF1->IL6ST	1.96426733843458e-4	0.114590302950564	0.0620030440625656	0.671611828822919	0.696840729365471	0.544538004195079	9.209163205753197e-4	6.344816813640718e-6
HSPG2->ITGA2	1.973265235371e-4	0.036291910137994	0.00284275865311667	0.702542924709857	1.35910627153573	0.262145741186232	1.0141137842927273e-5	2.8511635696136653e-7
SFRP2->FZD5	1.98291911133519e-4	0.0017933604257393	0.19950060818776	0.682493163367045	1.56731874808098	0.566574475079135	0.0013634017818112648	8.380385483306553e-6
CCL26->CCR2	2.01233999282402e-4	0.0641997076797813	1.27181168077417e-4	0.628792595440152	0.675941132545005	0.349179095645176	4.478121204746519e-5	7.527093705029485e-7
CCL16->CCR2	2.01787645999651e-4	0.039727925223439	2.4240735199077e-4	0.730103636060099	0.641490490978355	0.38066939358389	1.0804956201076977e-5	2.9582020850852705e-7
ADAM2->ITGA6	2.03798865038851e-4	0.290934707829567	0.280721071440578	0.697610899197194	1.47879381327909	1.49812127804574	0.031168575078596685	1.0156689853815913e-4
B2M->LILRB1	2.05959837657255e-4	0.00179003911094489	0.20043729076091	0.676951836316161	0.507063674274815	0.636766994502932	0.0013825936186149766	8.473429584612447e-6
WNT1->RYK	2.08029017191302e-4	0.0266824151156774	0.0052706107351006	0.538331627090864	1.43679873496109	1.65357209196965	5.544209140719742e-6	2.0209309173845798e-7
CCL2->CCR1	2.08317924056067e-4	0.00433602739485661	0.0397575652502083	0.677621071389198	0.510924616464035	0.52367904673267	1.4491592650585246e-5	3.4546231559114377e-7
BMP4->BMPR1A	2.08475853906598e-4	0.61880803238603	0.212310129682427	0.565894941765016	1.3129563664979	1.93579462283731	0.09575552454162503	2.7832614537378416e-4
FBN1->ITGAV	2.0872217764667e-4	0.0588262255539233	0.120751961463473	0.657109679299314	1.97069778904843	1.44647503857453	9.68552014039242e-4	6.536429019932554e-6
FASLG->FAS	2.09951299579902e-4	4.3179626268397e-4	0.163852957168158	0.671353916397141	0.569032397387248	0.723308126251343	7.418302108136221e-4	5.465315857036933e-6
LGI1->ADAM11	2.11329139143679e-4	0.147911818650693	0.0308666771311784	1.55112591091577	0.744896051796175	0.495074630107151	9.557268327464159e-4	6.4874004397281836e-6
CCL4->CCR8	2.14682961818147e-4	0.0845475608081376	0.270081714162599	0.711449038309773	0.780499936919363	0.444544371722943	0.007446650887228541	3.087802489672805e-5
EFNA5->EPHB2	2.2210848866977e-4	0.175390434918726	0.0431056462023542	0.605229157236726	1.34431000162291	0.655379080614316	0.001743827238378534	1.0044857750977319e-5
PVR->TIGIT	2.26631022467449e-4	0.00975439559903146	0.373471172951531	0.696317132053107	0.717506732085945	0.612342781501259	0.009396853359101634	3.70066435182676e-5
TIGIT->PVR	2.26631022467449e-4	0.00975439559903146	0.373471172951531	0.696317132053107	0.717506732085945	0.612342781501259	0.009396853359101634	3.70066435182676e-5
HGF->SDC2	2.30153952460177e-4	0.0601255091185686	0.100757894407357	0.670421385065625	1.31636791091482	1.80655241067459	6.97019633347734e-4	5.221074181017227e-6
TNFSF18->TNFRSF18	2.34943835816348e-4	0.0207890982733213	0.00804153645042571	0.685202177240864	0.724791188195476	0.405372812060299	4.0924715225720674e-6	1.6880386591248686e-7
SFTPD->LAIR1	2.3949443300908e-4	0.121949287345659	0.0176153787276336	0.680170627145877	0.720016101953836	0.432423897416397	4.5541678976075727e-4	3.8172249182630914e-6
DKK4->KREMEN2	2.43577418194363e-4	0.0421383008470926	0.00578435318610981	1.86746074711516	1.5290220949301	0.311981850824605	1.8624162587075523e-5	4.054381177465012e-7
FGF21->FGFR4	2.49523284624908e-4	0.0394738408553106	0.014999261379919	1.42754948643341	1.31248412337827	1.95765527865379	2.731174996529976e-5	5.334390514573906e-7
THBS1->SDC4	2.49994409592613e-4	0.0118637631231624	0.0115474243309645	0.717548944094091	1.80111887391652	0.532536252895419	2.2077914669127517e-6	1.1128706716973716e-7
ANGPTL3->ITGB3	2.54081248593829e-4	0.356193550633288	0.126315216089286	0.491598544075745	1.27627152752488	0.595497310973274	0.018752115600171915	6.549771197903135e-5
ULBP2->KLRK1	2.56162962645634e-4	0.991715886580821	0.40843168986674	0.732611126579267	1.29641451191161	0.611296238319156	0.42563211677550017	0.001166832552759322
INHBA->ACVR2A	2.57931466122074e-4	0.00143210954623318	0.0387968875720838	0.64966430271019	1.92444087931121	1.58080889459909	1.1060970764894395e-5	2.9635871119414035e-7
PDGFC->PDGFRA	2.59685592959968e-4	1.21840831108333e-4	0.00135007874736082	0.583106562925953	2.66676456966067	0.245128409349774	8.653571215453935e-10	1.808482987955205e-9
RSPO2->LGR4	2.61983707838032e-4	0.14580498610149	0.619774134854996	0.650549023338529	1.53744627347843	0.718801324473574	0.07486257594008784	2.2129133486666975e-4
DCN->TLR4	2.62494895691412e-4	0.0544540581316515	0.0602227721143539	0.595209163512077	0.73780580298506	0.587154910903336	2.53078165811618e-4	2.518572396560772e-6
RLN2->RXFP1	2.65937782584547e-4	0.253730524057192	0.259233298673899	0.640651156590068	0.66031064211166	0.587811265247556	0.022531195964940968	7.648172239394474e-5
CNTN4->PTPRG	2.66463306819231e-4	0.0429466182727355	0.145680559667603	0.582712676546771	1.95182317267548	1.55762083994568	0.0011233129482957516	7.208526704487397e-6
LGI2->ADAM22	2.6844285014338e-4	0.00794367763239945	0.12612967505135	0.667890955765039	1.49398355720653	0.65517789723181	4.0409380751214836e-4	3.5533089988715403e-6
NRG2->ERBB3	2.70746249790399e-4	0.135675394001802	0.0507063579205946	0.706570039166075	1.26340174377086	0.500701192973136	0.0010838025547925112	7.011414261300248e-6
EFNB1->EPHB2	2.75810461038195e-4	0.0196621921890157	0.0847512092614464	0.690235883201193	1.27122811423721	1.91528812389315	1.912293465939023e-4	2.057523603892277e-6
RSPO3->LGR4	2.76564304400706e-4	0.0117654701890207	0.0668326415180081	0.702626493153394	0.679360693197539	0.695047801729608	8.178271322330732e-5	1.1026784120029285e-6
CCN1->SDC4	2.76583929168184e-4	0.0247522815584893	0.00734056046928844	0.608201219095204	0.668015785064948	0.29331872834753	5.652671434826644e-6	2.0367832025568542e-7
THBS2->CD47	2.82738388926784e-4	0.0194578946711469	0.0546629667473111	0.64124037222752	1.38399350464374	0.668568248465845	6.864842759697086e-5	9.737526109500253e-7
DEFB4A->TLR4	2.8617699571909e-4	0.0470908485141244	0.0535841020589617	0.691948722946607	0.724380894255409	0.627970454021729	1.7151864079706245e-4	1.89656869591058e-6
RSPO1->LRP6	2.86273821770933e-4	0.0104195974271374	4.60569461214644e-4	0.731323417653939	1.82787937222676	0.348349023653039	2.3205612857160273e-7	2.9691851030574774e-8
CD200->CD200R1	2.90030904033012e-4	0.0915581948611187	0.0463184319636023	0.656111587416798	1.49977664591441	1.68143951119647	4.3960083212577687e-4	3.729532343763255e-6
CD200R1->CD200	2.90030904033012e-4	0.0915581948611187	0.0463184319636023	0.656111587416798	1.49977664591441	1.68143951119647	4.3960083212577687e-4	3.729532343763255e-6
ULBP1->KLRK1	2.98316633798978e-4	0.170494915582524	0.405254925215586	0.687752940837632	1.38055981553894	0.669740135031482	0.03185848540799495	1.033851859917019e-4
CXCL11->CCR3	2.98427422704362e-4	0.00678600765277593	0.0476955676146916	0.711847752718962	0.588839494973875	0.443744140043538	2.7397749928399248e-5	5.334568990007667e-7
F2->F2RL2	2.9864615163866e-4	0.0224225536910665	4.99656493772815e-4	0.543773433309591	0.64705036645467	3.70578589727009	2.086812571298203e-6	1.0994533156819431e-7
LGI4->ADAM22	3.02837295704794e-4	0.785500711135722	0.0410729600082117	0.615479209390246	1.40158863704933	0.600124771183507	0.09422599040926964	2.7438918618213285e-4
TNFSF13B->TNFRSF13C	3.03622790750913e-4	3.08833381033158e-4	0.0231509519852464	0.74966263199497	0.400581675804277	0.571765683694367	2.2365310503943513e-6	1.1128706716973716e-7
TNFSF13B->TNFRSF13B	3.05074404530981e-4	6.26938581721692e-4	0.0143294279708259	0.721755675375503	0.417974092947865	0.63735729635436	5.924277212847371e-7	5.187788030813982e-8
BMP2->HJV	3.11872912628908e-4	0.0139907176760153	0.293202730400445	0.645721629195686	0.686680364260818	1.64251004964052	0.0048462593832404215	2.2528117565472594e-5
MRC1->PTPRC	3.16335072455098e-4	7.0556895294982e-4	0.033974459490712	0.719940835846507	0.617017733593987	0.653161559890666	7.143606218367192e-6	2.305625662342822e-7
PTPRC->MRC1	3.16335072455098e-4	7.0556895294982e-4	0.033974459490712	0.719940835846507	0.617017733593987	0.653161559890666	7.143606218367192e-6	2.305625662342822e-7
HLA-E->KLRK1	3.18448235262281e-4	0.0293792389845527	0.40843168986674	0.687733870412647	0.515993683365202	0.611296238319156	0.014017025774973737	5.150330169962713e-5
WNT5A->FZD6	3.19351453228034e-4	0.0543075699276696	0.227526575307662	0.651209854252947	1.31260112807833	1.40243172861133	0.003743734658067178	1.8181056989386962e-5
TNFSF10->TNFRSF10A	3.20388944524352e-4	0.0241476202158583	0.1152911491487	0.695630305375584	0.628851775815968	0.642121041790193	4.549771427644236e-4	3.8172249182630914e-6
FGF2->SDC3	3.23328553064162e-4	0.119803075650335	0.0521831502243548	0.615160648453516	0.764967028119697	0.559388931907559	8.526618415649527e-4	6.026893516507915e-6
ANXA1->FPR3	3.23465348194496e-4	0.0485888505795983	0.351811633746117	0.670934512211337	1.36628356624288	1.3978654039607	0.010724687524442904	4.1092475313140415e-5
CCL8->CCR1	3.27354972366356e-4	0.0167502284663831	0.022246299966058	0.583497350543678	0.584506856427116	0.541980697704266	1.0134864550910627e-5	2.8511635696136653e-7
APOE->SCARB1	3.27838052176732e-4	0.0481279739367214	0.0119007272043101	1.65987824870767	0.667921785527925	0.438614343829894	3.664559170755245e-5	6.583193522415986e-7
NRTN->GFRA2	3.30825695151082e-4	0.250661762345171	0.0921810454965138	1.36461739730352	0.59160891519444	1.85662455759925	0.00673582024401251	2.855371531564295e-5
THBS1->PTPRJ	3.32811925320531e-4	0.292243486959622	0.0200514532506694	0.654987060429537	0.662818961461854	0.549796552422756	0.005092503468522537	2.3390472372430083e-5
CCL16->CCR8	3.47809169044866e-4	0.0714659030116913	0.131077817350783	0.739956424591655	1.20794446388631	0.568449062573204	0.001392004047585832	8.514456736866811e-6
CNTF->IL6ST	3.48396623676028e-4	0.0288189726204661	0.344468490889259	0.642311486536798	1.58127536207007	1.733827525266	0.008693494907092316	3.482734536132382e-5
ICAM1->SPN	3.53953978472821e-4	0.0404427285122937	0.0723261394308279	0.728843714341318	0.620946887120909	0.743947173474999	2.4126784251573242e-4	2.428016895070902e-6
CCL7->CCR5	3.54635356457855e-4	0.13146758926726199	0.116303799631778	0.671934620009434	1.23593891942568	0.574888963355701	0.002546042800954001	1.3608429210982605e-5
SERPING1->LRP1	3.58918849549972e-4	0.0320958302791935	0.030718915166282	0.694458254035537	0.578802166802794	0.548574217448676	4.202008768396201e-5	7.257560079574579e-7
LIF->LIFR	3.59445739329223e-4	0.0133208645341403	0.204002446640803	0.658583579321359	0.714968302923687	0.649140514166588	0.0017191779679150074	9.95251155817792e-6
EBI3->IL27RA	3.63346013039445e-4	4.2029611288541e-4	0.0139103588172127	0.627806566309357	0.57666548349136	0.514401697752399	5.287725963821366e-7	4.8866982469387686e-8
FGF23->FGFR4	3.67494908533716e-4	0.0076848033268957	0.0692474070383171	1.41961407246293	1.3937578525256	0.478902780259177	7.698077229927312e-5	1.060745449936954e-6
CNTN1->PTPRZ1	3.67909179163295e-4	0.0860339531620579	0.083805326111702	0.65387924038189	1.54062241290859	1.96445599886238	8.218308567600834e-4	5.881913692532263e-6
BMP6->BMPR2	3.71159767257212e-4	0.579522938388034	0.00760836437009071	0.547193902029626	0.804947322346813	1.73387422524559	0.03379697445896117	1.0907244026442556e-4
BMP6->ACVR1	3.74319107586896e-4	0.0844386438542206	0.548218499119696	0.501415028592707	0.698971636294645	0.722781619763463	0.04227899306828448	1.3233782619454017e-4
INHBA->ACVR2B	3.82801512740727e-4	0.007427282147351	0.127657554822933	0.581288871876782	1.44195995357939	0.615447541231784	4.1433863400905347e-4	3.591948247668454e-6
IL27->IL27RA	3.86611884620081e-4	4.2688388026757e-4	0.0484360438954402	0.662674128176906	0.495250573883378	0.570839271597378	1.9909267234728685e-5	4.220693241226454e-7
LAMA2->ITGB1	3.87105858798531e-4	0.0783711005197668	0.299824645220515	0.746724861628606	1.36589727970988	1.42411499210991	0.009043396323263625	3.5976230848358125e-5
CCL8->ACKR1	3.93883566812914e-4	0.0278863231151808	0.00471840369701149	0.652011227400184	0.651462346566373	0.427142181919338	5.988743383230162e-6	2.0976014930028356e-7
AVP->OXTR	3.95591925020811e-4	0.00497175732991817	0.107745274424746	0.68813709483619	1.75770098894426	1.69604539375691	2.4120259610563774e-4	2.428016895070902e-6
TGFB1->SDC2	3.98533528269351e-4	0.165995228070227	0.13784603263601	0.639900343347029	1.31361843705953	1.72475794348506	0.004693499821146601	2.20422462735488e-5
TDGF1->ACVR2A	4.06936164513483e-4	0.00461993786692727	0.0819357826034686	0.585102581926835	1.7194061619698	1.47829341435731	1.0960923468805594e-4	1.3501116149986883e-6
PTN->PTPRB	4.07243260411638e-4	0.0557005010110526	0.354442823197863	0.681716244837903	1.49023345930526	1.80025935882551	0.011533170697475727	4.37702459842641e-5
IGSF11->VSIR	4.07382115084065e-4	0.00317602905085401	0.00589608482320325	0.727403530582592	0.58549240868138	0.562220819547758	1.4197258537533001e-7	2.282339226152068e-8
CCL7->CCR1	4.07750552342212e-4	0.00795909223597624	0.0495991912601914	0.64496808021528	0.517795903903032	0.573501495410257	3.246156938661923e-5	6.075262053678895e-7
CFH->ITGAM	4.11220030877679e-4	0.00464292449184289	0.0599353460746072	0.732172283067312	0.642015810859743	0.572817088450002	4.5748635809539935e-5	7.612051530049791e-7
CXCL11->ACKR3	4.11653892132158e-4	0.240699915985567	0.488383659802485	0.721888239149362	0.805618187661399	0.461623282601098	0.06470176359298906	1.9362989128548233e-4
CD28->CD80	4.16768291663372e-4	0.00224946185242447	0.103800230392626	0.748065396403846	0.597495758225914	0.568104048129321	2.011347909056737e-4	2.122956345276897e-6
CD80->CD28	4.16768291663372e-4	0.00224946185242447	0.103800230392626	0.748065396403846	0.597495758225914	0.568104048129321	2.011347909056737e-4	2.122956345276897e-6
LRPAP1->SORL1	4.19931741559187e-4	0.081464387359179	0.0140814207895451	0.6404345118965	0.69877796963317	0.409497728750611	1.4729818574796914e-4	1.6887706508437889e-6
CCL7->CCR3	4.20392312769469e-4	0.291706984014759	0.0431124153724134	0.726085583990591	0.763284955374667	0.514782274600994	0.0062793607786542725	2.7320696423923944e-5
UCN->CRHR2	4.26802523971315e-4	0.289923955053824	0.0243275352575393	0.719298561306524	1.42968579659326	0.449433207455944	0.005193368098285051	2.3714767928031728e-5
RLN1->RXFP1	4.35348426002236e-4	0.807111656907262	0.073192582325749	0.657707078538872	1.50525981405634	0.42426245727344	0.11386527575121948	3.2777342349415235e-4
TGFB1->TGFBR1	4.44611408504936e-4	0.28369945011101	0.256706500520835	0.700918455031173	1.37888482650893	1.70944500416596	0.026368207381102186	8.774856392744654e-5
LAMB1->ITGA6	4.4503923153405e-4	0.0182051112850491	0.207519536829082	0.688972640682499	1.48785369614252	1.97471580535365	0.001928199396613454	1.0793796611763945e-5
PRG4->TLR4	4.45171823643009e-4	0.0549255805775699	0.0242236815139656	0.631248880156669	1.28299402959354	2.10857145503256	8.40420900976925e-5	1.1269767211055997e-6
TNFSF13B->TNFRSF17	4.59009334037308e-4	2.22721754390531e-4	0.00529684775194295	0.681918723079036	0.493266212881187	0.442772716159412	3.561579408667319e-8	1.1752475141173379e-8
IFNL1->IL10RB	4.59882244310039e-4	0.209709578366724	0.00300796637907397	0.70270035249207	0.727278692508314	0.416550511905247	0.0016146276961438873	9.505240295011926e-6
WNT10A->FZD5	4.70964072638247e-4	6.83459723921476e-4	0.0449477179640826	0.755409428678355	0.581463097521241	0.602268211097648	1.6330972784635855e-5	3.723228339851149e-7
FGF20->FGFR4	4.72822723597277e-4	0.144663139880902	0.193441808823552	1.41754132274328	1.48867273321146	1.54689452635442	0.006468805240541837	2.784735410214477e-5
COL8A1->ITGA1	4.77909881931415e-4	0.399687003347701	0.491385455749525	0.660224360628471	1.49029221639616	0.777094577286699	0.11810992721018515	3.3921338175233324e-4
KMT2E->NCR2	4.79223312895627e-4	0.0405486470699638	0.327009439144464	0.68059914067208	1.65494130059294	1.52142171971235	0.008308531892184272	3.358557622387383e-5
IL15->IL2RG	4.80464684502691e-4	0.0032461259015522702	5.24979618505284e-4	0.718469966222456	0.626905626655408	0.41221545111888	1.2808456983190753e-8	8.520059259771605e-9
CD84->CD84	4.81936288340146e-4	0.0292418670891398	0.0053173277077242	0.700877142261532	0.673636053006692	0.483662478801857	7.171055740526198e-6	2.305625662342822e-7
F8->LRP1	4.90414626198366e-4	0.010460041595805	3.01960657501876e-4	0.699040578858693	1.39098623729944	0.216943071431576	2.3745766351589646e-7	2.9775324023070164e-8
NTN4->UNC5A	4.9448463607471e-4	0.501275181520127	0.1677873329654	0.551317990552256	1.22742886674795	1.7332373530222	0.05002780084869606	1.539787159784951e-4
EBI3->IL6ST	4.98508360488259e-4	8.40455979957966e-5	0.00389370716789261	0.694408661903609	0.434898472294189	0.501457391015457	1.4948409626724913e-8	8.520059259771605e-9
PF4->FGFR2	5.01906293525867e-4	0.40232763833989	0.0078468282959071	1.3407751999956	1.31489878049291	2.59765563526586	0.01154377631308375	4.3783992381487516e-5
FGF4->FGFR4	5.05643646315002e-4	0.00375707257279156	0.531342719846984	1.39811945904813	1.79278125013367	1.4383239213060801	0.0256084727255445	8.567505699839961e-5
IL1A->IL1RAP	5.14279759268099e-4	0.017535482171427	0.192049318974343	0.577598016810058	1.5264763970401	1.5154100082923	0.0015456857649059064	9.199411540966649e-6
ASIP->MC1R	5.1863858157275e-4	0.00875050407669675	0.182703791233986	1.64876039965145	1.41115022892837	0.726074977102416	0.0011791491878258718	7.475027160624865e-6
CCL2->CCR5	5.26073198523713e-4	0.0605089154836652	0.13906587765268	0.695523373836505	0.637912564655453	0.637620138235375	0.0013353516776034996	8.240285498637398e-6
CLCF1->LIFR	5.40852342331588e-4	3.38037081492049e-5	0.211281331295694	0.68558543951291	0.344206720562252	0.653230158355452	0.001584787278881092	9.36961536530212e-6
SEMA3C->NRP1	5.59305215769634e-4	0.0123745368342801	0.205216053078011	0.67222306027552	1.46022882427065	1.40606661852178	0.00173026959099952	9.998258187944809e-6
RSPO4->LGR4	5.61239916725964e-4	0.834823090702802	0.0158648400584885	0.605069125830017	0.806078610775926	2.54811390815725	0.10280609308061117	2.9757792640769864e-4
MIF->CXCR2	5.68464097255084e-4	0.102676123851468	0.26016566620237	1.40099969025221	1.52655778260105	1.4413236757828	0.007999084449112931	3.260800709024955e-5
ADAM9->ITGAV	5.72801182675331e-4	0.00251488550654233	0.25515263458404	0.665997713827426	1.83291544232013	1.50352255984654	0.0028702578252363803	1.4811019104267733e-5
TNFSF11->TNFRSF11A	5.80354821388185e-4	8.31621694896478e-4	0.068434317700396	0.738101945795657	0.423932670891696	0.657469145245995	5.679091378367968e-5	8.579679610678243e-7
IL17B->IL17RB	5.81040246219411e-4	0.18412038580117	0.366921056750668	0.455926670119712	0.709885373907524	0.696836290194607	0.027975291825592018	9.22156057471192e-5
EFNA5->EPHA3	5.83699018955164e-4	0.0356956115921544	0.713070969109803	0.597267959804491	0.522875535328909	0.763283186712999	0.0701299244269603	2.078898613520415e-4
NODAL->ACVR1B	5.89948964676679e-4	0.110752890140861	0.0938852734235575	0.648509454517961	1.4097049846881	0.622449002310715	0.0014406527167835032	8.735325131960775e-6
FGF16->FGFR4	6.00825057403109e-4	0.0012800151434739801	0.123752777113665	1.36726186365665	2.10439775759371	1.62026523873613	3.304961029310093e-4	3.069749097954068e-6
CD59->CD2	6.02360103617028e-4	3.27029331247064e-4	0.0202860109199127	0.720542293634978	0.587024608884692	0.57112612220015	1.5914846156793506e-6	9.210797353575944e-8
EFNB3->EPHB3	6.03332166543624e-4	0.0598407604077109	0.147955556847075	0.601131905274928	1.50249457295484	1.54079822926468	0.0015084805044321484	9.052179929220395e-6
INHBA->ACVR1B	6.12145411067355e-4	0.446404926333899	0.141625497027107	0.693284304110336	0.717474808891774	0.657788934725146	0.033994115584005016	1.0956952775624831e-4
FGF19->FGFR4	6.13737049857566e-4	0.00353688986649825	0.412161510098158	1.39829534846746	1.76977856670427	0.644591288888763	0.012025578195333026	4.5309884496925845e-5
CCL14->CCR1	6.15880439242988e-4	0.00724913603789734	0.00742502111158727	0.693742843441129	0.49529670875538	0.527908986505891	5.957642086675615e-7	5.187788030813982e-8
WNT1->FZD4	6.17740649594856e-4	0.0196364727731546	0.261305934302572	0.703503294804715	1.46772689581345	0.614028381121492	0.0037201658589445137	1.810867815849334e-5
GNAI2->CCR5	6.21586910901084e-4	0.162716162177724	0.00378974581698877	0.73553939437706	0.721849098335582	0.428653932571781	7.78023043678474e-4	5.639189165682156e-6
FGF23->KL	6.25779852367669e-4	0.71518070383842	0.518332538955755	0.624650020480465	1.43093950297015	0.574606601439484	0.3068681341053601	8.445753139520897e-4
LIPH->LPAR1	6.28182740410321e-4	0.0344402833754821	0.0631224232237541	0.698967442606898	0.680110910769155	0.654037048372143	1.577837705998698e-4	1.7737180392108237e-6
ALCAM->CD6	6.32655164958473e-4	0.010032193732802	0.00195149889150714	0.759192168880904	0.668905319481812	0.497526004574442	3.3469537191656577e-7	3.4565166580634156e-8
CD6->ALCAM	6.32655164958473e-4	0.010032193732802	0.00195149889150714	0.759192168880904	0.668905319481812	0.497526004574442	3.3469537191656577e-7	3.4565166580634156e-8
LAMA2->DAG1	6.3361886126323e-4	0.00246962443515197	0.00534549396326744	0.628541449319783	1.36180000109793	0.538101421797155	1.005134461620609e-7	1.8293853623816162e-8
IL15->IL2RB	6.33948142904517e-4	3.51614063867745e-4	0.0338948535246892	0.705546457312127	0.570019575283262	0.539468771284765	7.072837940788843e-6	2.305625662342822e-7
DCN->ERBB4	6.346998907929e-4	0.0855482866097459	0.087156122972001	0.561251623692845	1.31376124835038	0.617769627329246	8.680373906222576e-4	6.073943300572736e-6
THBS2->ITGA4	6.55827501457096e-4	0.00160904415413432	0.159601858270887	0.680893897794143	1.5162229923953	0.701219343236252	7.068406683346624e-4	5.273274183432613e-6
CCN1->ITGAV	6.61340890854456e-4	0.0420870672378121	0.0676856734327675	0.71189796039266	0.687749158229497	0.537274913190433	2.2446990388621816e-4	2.299571983674785e-6
IFNL3->IL10RB	6.64696616656912e-4	0.0655056948830034	0.00300796637907397	0.715430372462754	0.705569477286594	0.416550511905247	5.5177179373851795e-5	8.531808502455315e-7
RAET1G->KLRK1	6.67179607276802e-4	0.0784635024226196	0.769705344115488	0.716872499065784	0.54023064038153	0.634157280211538	0.1019342566537867	2.951906313802527e-4
ZG16B->TLR4	6.80189160324862e-4	0.0570264650537425	0.0102006515147947	0.677745802372377	0.758401332548484	0.491931085935412	5.219131618146936e-5	8.221583795627e-7
CD44->SELE	6.81660197154321e-4	0.0694231659605082	0.0375448732122599	0.711337802105302	1.51708344192822	0.383122748835285	2.0791566592982233e-4	2.161773614935127e-6
SELE->CD44	6.81660197154321e-4	0.0694231659605082	0.0375448732122599	0.711337802105302	1.51708344192822	0.383122748835285	2.0791566592982233e-4	2.161773614935127e-6
BMP10->ACVR2A	6.95303678381443e-4	0.00481287756342408	0.0403952166135757	0.593279166433601	1.71342525818273	1.51338840693556	1.6120676082821805e-5	3.723228339851149e-7
HLA-A->APLP2	6.96072150431326e-4	0.0549771295620057	0.186238387463355	0.613597563491757	1.37354585767694	1.68081577429086	0.0023594934332570342	1.2774694529448572e-5
F8->ASGR2	7.01621489445303e-4	0.0732654500691523	0.0161584506791579	0.752469809497537	0.705488229556897	0.494666145594958	1.2200907440497528e-4	1.4626174616602144e-6
SEMA4D->CD72	7.17597361338473e-4	1.35071829305056e-4	0.0241465037775931	0.625152177023846	0.58179123715939	0.514388752295967	2.603908227790285e-6	1.2367788592995605e-7
FGF6->FGFR4	7.22465577249531e-4	0.113854405022178	0.371915458805481	1.39142388618505	1.204638547217	1.50058561672	0.01919007803829306	6.661918345408468e-5
SELPLG->SELE	7.26747691481178e-4	0.334530606974768	0.0118856065863333	0.616171218857619	0.834610639521347	0.575023706342059	0.006972264290530476	2.93162836264832e-5
CTF1->LIFR	7.27996555395682e-4	0.00494735426166448	0.0592032911880854	0.703263329844562	0.61036030908581	0.533706540517946	4.551494292360948e-5	7.612051530049791e-7
SHH->LRP2	7.32575433970428e-4	0.0321519978170921	0.0723449557181856	0.641133537292746	0.556119424851518	1.68350931902548	1.942055463446359e-4	2.077121321879254e-6
ACE->BDKRB2	7.34183018463508e-4	0.00444287966249424	0.546248516445141	0.665312428153199	1.77562065007446	0.617435222134183	0.027945344868208096	9.216534796472273e-5
MFGE8->ITGB3	7.56663275409686e-4	0.0593870195156423	0.0196728525991473	0.577088375185059	1.53748773801306	0.590395357012005	8.474759192327908e-5	1.1284685451430804e-6
INHBA->ACVR1	7.62291072385457e-4	0.0288311542903766	0.0196962162826958	0.723612692436467	1.33373933458428	2.55170251311266	1.9957965167447787e-5	4.220693241226454e-7
FGF1->NRP1	7.62487208242235e-4	0.00125289700542552	0.31751797146318	0.720777315469094	1.54917824355974	0.731748815778742	0.005437475968159999	2.4596563308723397e-5
CGB3->LHCGR	7.65323175070942e-4	0.272935454364504	0.0862659239863555	1.45506061717704	1.26355632993063	1.94060840619425	0.007773842458456045	3.195995814443583e-5
TSHB->TSHR	7.73286552594898e-4	0.0197110514594294	5.21928808394634e-7	0.758132590393878	0.654334194774695	0.180647927424084	1.432675210675002e-6	8.554581294528973e-8
VCAM1->ITGA4	7.81808591141075e-4	9.32957563564041e-4	0.413752701117498	0.714317524436993	0.558715202557452	0.640262722711108	0.011952529303242353	4.509858414880067e-5
FGG->TLR4	7.82852783745791e-4	0.152001131163506	0.075432847843766	0.673093242398341	0.740154122319183	0.616742158267459	0.001981033253438149	1.1059928510667625e-5
CD226->NECTIN2	7.88260874451718e-4	0.312177771249771	0.0513041963616543	0.700330354342167	0.742340188931604	0.509250308634915	0.008056006056952975	3.2754857982491604e-5
NECTIN2->CD226	7.88260874451718e-4	0.312177771249771	0.0513041963616543	0.700330354342167	0.742340188931604	0.509250308634915	0.008056006056952975	3.2754857982491604e-5
HCRT->NPFFR2	7.96036518116217e-4	0.0342811313630234	0.00644494725670453	0.714335105886236	0.66878688130086	1.76328964033197	1.193128321494138e-5	3.1168523060402604e-7
CCL2->CCR2	7.97255313431333e-4	0.00179289762354062	0.13906587765268	0.721832906809647	0.572420290317311	0.637620138235375	4.737551606505728e-4	3.918546985725695e-6
TNFSF13->TNFRSF11B	7.98076240917878e-4	4.22667762350781e-4	0.00221903917805866	0.684869819233471	0.639646565323914	0.596077996489095	6.78331454146688e-9	7.088119254328286e-9
APP->FPR2	7.98145778487469e-4	0.0747767378669452	0.00659077233158545	0.733867125372597	1.36190388355772	0.417692947306005	9.245272793706553e-5	1.205077462063144e-6
IL26->IL20RB	8.1367487074635e-4	0.372583952448569	0.0616042044298227	0.646947564926567	1.20161056950544	1.41564295260258	0.0137189858070951	5.062545486646616e-5
GNAI2->IGF1R	8.13815309328558e-4	0.0500229569602703	1.4276535456359e-4	0.721289912381703	0.757234536730103	0.322815433889454	2.208189935587029e-5	4.5391746934335524e-7
INS->INSR	8.16018990815071e-4	0.790584231838588	0.10444698408127	0.633998277704692	1.16130048612085	0.683300494924349	0.11982587865881587	3.436693290829567e-4
GAL->GALR1	8.19719850783329e-4	0.026054648451398	0.0895665744733918	1.40139474812677	1.36404675477961	1.65960431774897	2.631272875869963e-4	2.581697422324558e-6
GAL->GPR151	8.19719850783329e-4	0.0187269407606466	0.0687430848771867	1.40139474812677	1.36015778520834	1.71475117984675	1.147042591604507e-4	1.391006987477609e-6
THBS1->CD36	8.22711575482971e-4	0.047569775584364	0.148736614686043	0.639847865423435	1.28852254651375	0.678005689615349	0.0012767356321882663	7.964806472573449e-6
GDNF->GFRA1	8.23747829367005e-4	0.891810927900896	0.0948682906098273	0.619396069790298	1.5898824586718	0.637741745220622	0.16049591247271727	4.530600077578966e-4
PDGFA->PDGFRA	8.27250131910762e-4	0.0197028247501816	0.00784795927321946	0.678946978338023	1.43807880373454	0.395413698793151	3.808865797197397e-6	1.5920060807576303e-7
UCN->CRHR1	8.29216502612029e-4	0.0471606437427963	0.0573015733815821	0.762737853327894	0.712161270610326	0.444908435864049	1.945484910060451e-4	2.077121321879254e-6
IL18->IL18R1	8.29903861519155e-4	0.0627579654233044	0.695050944385189	0.689759689191398	0.73678189128591	0.698586331621412	0.07277025970895101	2.1520798160943198e-4
FGF18->FGFR4	8.40148474971936e-4	0.054196448553505	0.0156740160408776	1.46023291258143	1.59151545141392	0.358217465417588	5.892540247577815e-5	8.796169257971347e-7
SERPINF1->PLXDC2	8.42989599164068e-4	0.104560954094037	0.0731884944869519	0.732430124034436	0.618104285191294	2.26981962955017	9.493753444593649e-4	6.476833724033047e-6
IL1B->IL1R1	8.45136979345074e-4	0.00551513096279055	0.283111718457216	0.679125813796664	0.525200308828024	0.474483607515824	0.004042670762653736	1.949688956279163e-5
CX3CL1->ITGB3	8.48805458855462e-4	0.125814752349804	0.313448260060769	0.549259337688602	1.55708435747041	0.760624971927719	0.014208160054038934	5.2093320492883545e-5
GDF7->ACVR2A	8.5057605573724e-4	0.0650585737852852	0.0399962419071604	0.596625125809335	1.55095473090253	1.56245087839832	1.9797163175505186e-4	2.10017648852397e-6
CCL3L3->CCR5	8.58911809275109e-4	6.4036019022562e-4	0.0175750745059671	0.734907771254685	0.502817483055672	0.561604009428679	1.1566387897214337e-6	7.553823453130933e-8
CCL4L1->CCR5	8.58911809275109e-4	0.00134269500135165	0.0461647431694124	0.734907771254685	0.596777771929654	2.55368762008362	1.885726446717355e-5	4.082062085924027e-7
COL2A1->ITGA2	8.59429230494091e-4	0.00958671161869007	0.523572231300424	0.539971087401645	1.42901207115454	1.47147073159383	0.025381503554469942	8.500643661230243e-5
TNFSF13->SDC2	8.62520758134644e-4	0.317314077982904	0.404653677906853	0.695756347636599	1.25859703442612	1.57074858641893	0.0629444952534979	1.887161781848659e-4
BMP15->ACVR2A	8.62553881709194e-4	0.00295965650796404	0.0403952166135757	0.603105127770012	1.80033152488634	1.51338840693556	1.4408844424642155e-5	3.4546231559114377e-7
GDF2->ACVR2A	8.62553881709194e-4	0.00963774817401264	0.0403952166135757	0.603105127770012	1.77581250642174	1.51338840693556	2.197290020621491e-5	4.5391746934335524e-7
FGF2->FGFR3	8.80052107808948e-4	0.0721131096029395	0.0412183058449931	0.703354573953275	0.649060957857601	0.42742191238441	2.483006667093415e-4	2.4868172022158426e-6
CSF1->CSF1R	8.85765557695817e-4	0.00186351074980451	0.0086792142622043	0.672508568819174	0.535000878395495	0.535976811663644	2.4877994783537e-7	3.058338182025208e-8
PTN->SDC3	8.8603701365586e-4	0.00390930814961532	0.12918678032148	0.700901418116371	2.28220277200642	1.77227396547012	4.0085687734086375e-4	3.5297963996064936e-6
IFNL4->IL10RB	8.93636721116864e-4	0.240084173196358	0.00300796637907397	0.519871776138474	0.742906877494929	0.416550511905247	0.0024207072801441278	1.3061000878454804e-5
TGFB3->TGFBR3	9.06093720734358e-4	0.296043415107015	0.212043819499935	0.644944694680587	1.54374865680577	0.615332058822835	0.021977840592893795	7.488718511593764e-5
TNFSF11->TNFRSF11B	9.18315032782169e-4	0.00539771065590022	0.020671651615645	0.682813028937623	0.58228730737698	0.52678446324361	3.2760104270746535e-6	1.4566877671065343e-7
GNAI2->F2R	9.23190321851175e-4	0.146401195243311	1.37004620752945e-4	0.656410875128315	0.81303255282436	0.318857073524525	5.344212533803316e-4	4.268294481030733e-6
C4A->C5AR2	9.24337621786342e-4	0.213304283443057	0.330564132002588	0.657674707290005	0.717576470032286	0.672158324029413	0.02694900377600346	8.931502954985339e-5
PLG->PLGRKT	9.24436608153112e-4	0.164699890236271	0.436237289361324	0.628872468599352	1.45608432632472	0.641649713678175	0.03633613167677805	1.1569998029148994e-4
UTS2->UTS2R	9.28266413312229e-4	0.0015518454856378	0.114682804732952	0.569504785666078	0.566244495754006	1.62093870956212	2.6805213630473113e-4	2.617728221611478e-6
NECTIN2->NECTIN3	9.33362499084933e-4	0.00271137875692751	0.00360076600007952	0.715624950610949	1.60459632354485	0.472671877609991	6.339501906209709e-8	1.419506599072649e-8
NECTIN3->NECTIN2	9.33362499084933e-4	0.00271137875692751	0.00360076600007952	0.715624950610949	1.60459632354485	0.472671877609991	6.339501906209709e-8	1.419506599072649e-8
MDK->ITGB1	9.35231662193892e-4	0.0035200556443381	0.560344632301295	0.671941662463346	0.430394819640661	0.719343371363579	0.030028430142822155	9.810654103836069e-5
THBS1->ITGA4	9.36719129468244e-4	0.0488412933701965	0.0495576213697916	0.723877071158859	1.35715657964012	0.611685899601131	1.63366856258471e-4	1.8192645935075547e-6
WNT3->RYK	9.39130753606965e-4	0.0473651205719119	0.0321074311831194	0.527366560329102	1.46451018767572	1.49610149823567	8.665750828932184e-5	1.1461151901571417e-6
TSLP->IL7R	9.41688990762746e-4	0.0176533023583583	0.023500473086274	0.668444822203325	0.595721221196233	0.597724655887507	1.2432391159647205e-5	3.207059492960407e-7
LIPC->LRP1	9.42409290212276e-4	0.0486392639995123	0.0309404812945089	0.713758028460353	1.3239999691599	0.574300537898765	8.701515754644912e-5	1.1461151901571417e-6
THBS2->ITGB1	9.44208930265922e-4	0.00133222039525194	0.148826690086136	0.665886417878774	1.5058573055066	0.714235355947123	5.750015825397688e-4	4.520108599264594e-6
CADM1->NECTIN3	9.46386527726828e-4	0.0146880477204882	0.113142987700536	0.73671820819849	1.80617226279895	1.59962928542266	3.5593273288057675e-4	3.2672888891409377e-6
NECTIN3->CADM1	9.46386527726828e-4	0.0146880477204882	0.113142987700536	0.73671820819849	1.80617226279895	1.59962928542266	3.5593273288057675e-4	3.2672888891409377e-6
IL7->IL7R	9.4846586094921e-4	4.11656389408654e-4	0.0473012588570612	0.757351130097859	0.526611277400612	0.611091737277632	1.920445745244385e-5	4.123438307944628e-7
FGA->ITGAM	9.51319659797778e-4	7.72081695367355e-4	0.0249307296242446	0.704258800123272	0.571243705551589	0.57202115035146	3.156038788831329e-6	1.4338494570675918e-7
EFNA1->EPHA6	9.53155326441024e-4	0.0377085123583416	0.163384224869223	0.654833077694666	1.56666257112657	0.495131397105893	0.0013746711792883776	8.441378927464492e-6
CSF2->CSF2RA	9.64107286121507e-4	0.0188437560656848	0.215055706084607	0.740644464088167	0.677903105080281	0.756353388487452	0.0021592141643689885	1.1885359071760876e-5
AFDN->EPHB3	9.73847812662521e-4	0.0374151558390567	0.0266116918016518	0.629889875953321	1.38167200505558	1.98381666986241	4.5772302494298613e-5	7.612051530049791e-7
JAG2->NOTCH2	9.74600694341965e-4	0.0535549810870777	0.0354585147255533	1.60107658351186	1.51964671895883	1.48650452373656	1.2145179722915079e-4	1.4587260989119787e-6
GNAS->TSHR	9.8123298049313e-4	0.362700900310393	0.139217327033103	0.658706922009445	0.765044550757468	0.675953075295624	0.021197871653938993	7.27833088645103e-5
CXCL10->CCR3	9.87043880711358e-4	0.00110170855186631	0.0148047207503045	0.736032959579164	0.489324910986737	0.581207729306414	8.03536464466249e-7	6.069708128731281e-8
HEBP1->FPR3	9.96638190729593e-4	0.00899300777380074	0.120533591179583	0.732504136206838	1.74140371268395	0.58814000166167	3.706058399215661e-4	3.3562895971988022e-6
IL2->IL2RA	0.00100952685283762	0.0358875535370532	0.0155384286795858	0.672622767929991	0.622305263240914	0.531807663692082	2.4028420067521746e-5	4.891193110315985e-7
NID1->ITGB3	0.00101882211365112	0.0152670968962353	0.102973016241258	0.583782917211819	1.4048192199801	0.623992927442574	2.826972165966783e-4	2.7220471426491716e-6
TGFB1->ITGB8	0.00101911839133018	0.0141863652594649	0.184300066356717	0.672491576438531	1.47893286737215	1.55533850332867	0.001323468761415826	8.183065930490738e-6
ADAM28->ITGA4	0.00102614462029671	0.166243941482445	0.251744332131679	0.718725237720565	1.50344334614924	1.30831053698512	0.012261275516712411	4.6031962485548456e-5
L1CAM->ITGA5	0.00104768658954002	0.00166242908588687	0.128345772733978	1.37414330487151	1.56851922374352	0.665373278257789	3.7516158844951356e-4	3.384339102840711e-6
F13A1->ITGA4	0.00104782129721825	0.0180711874181205	0.367907388904422	0.53512803186928	0.574394402747921	0.676531522341918	0.009662077407397485	3.774294517091322e-5
SPP1->ITGA4	0.00104963022796822	0.0181657043892555	0.174470899943508	0.635444284404303	1.47505695550774	1.48617434052957	0.001211002439677716	7.623001233789463e-6
CHAD->ITGA2	0.00104995004089681	0.0270216166790671	0.359050852980078	0.682435457111309	1.65556131800912	1.79672457201956	0.009669270738237375	3.7747525750839135e-5
IL25->IL17RB	0.001076834655241	0.00604857658738545	0.00502810390826447	0.623246354197338	0.646075320442593	0.374746239878705	2.9919509525287245e-7	3.3497064785611014e-8
CD47->SIRPG	0.00107725930196578	9.23754840777002e-5	0.0704052436395421	0.745406001102234	0.556371236571924	1.92337479448581	6.111257829457345e-5	9.036600032984219e-7
SIRPG->CD47	0.00107725930196578	9.23754840777002e-5	0.0704052436395421	0.745406001102234	0.556371236571924	1.92337479448581	6.111257829457345e-5	9.036600032984219e-7
TNFSF9->TNFRSF9	0.00107740701305259	3.7369827038769e-4	0.126051708615241	0.726123243797354	0.609583340663877	0.549624462253448	3.454681847249975e-4	3.1899112049473464e-6
CCN1->ITGAM	0.00108901520260707	0.0280642683453645	0.0272924834984375	0.652559549525256	0.699979084161101	0.35000529647027	2.9973874656305654e-5	5.694679115119624e-7
IL1RN->IL1R1	0.00108940624253573	0.0452616125541789	0.172405432828494	0.661230566786824	0.608600643316018	0.637797962647083	0.001744742580871893	1.0044857750977319e-5
PRL->PRLR	0.00109318051137985	0.133444483770069	0.467023403915543	0.695491068368456	1.4088440946952001	1.43995946528399	0.0362817239896699	1.1564420253404411e-4
INHBA->ACVR1C	0.00109638920529298	0.14184647405984	0.139861704000115	0.601342335828834	1.33316095442867	1.283110010784	0.0037697105637202965	1.8291598898653267e-5
C4B->CD46	0.00109789766778945	0.0247304197369067	0.163195760520276	0.561081217208005	0.701050745788682	1.34475634307879	0.001125641598567333	7.216084163650933e-6
FGF3->FGFRL1	0.00111264753848817	0.0393314924321549	0.152383563255338	0.620731886760659	1.31938011306383	0.526004731953321	0.0011949700892626884	7.54182672386369e-6
BMP6->HJV	0.00112199867633545	0.0387796422456707	0.802072544537625	0.553609787055923	0.649212039187485	0.505305748644425	0.0994821308239818	2.882226672654042e-4
FGF2->FGFR1	0.00112815120898757	0.184323656588689	0.0471535803740716	0.650751358729295	1.22658478737661	0.511152825423302	0.002097529423524625	1.1627484444807981e-5
FGF19->KLB	0.00113251182998109	0.112559046332863	0.343027666630366	0.604978489538763	1.43238225348018	0.640809943405416	0.015878030366128882	5.708462098300067e-5
SEMA3B->NRP1	0.00113462653544016	0.0256342815681737	0.214402205375253	0.71351781275881	1.4616451440523	0.537163573627897	0.002337892916703359	1.2682110773130404e-5
HLA-B->CANX	0.00113874733943709	0.0199520477647686	0.0328088315608284	0.573719867867837	0.620889940695719	0.641495414142184	2.609792752885147e-5	5.161632366492447e-7
ALCAM->NRP1	0.00114281912019576	0.271523656445389	0.372976492570379	0.6746951414554	1.26193658092696	0.699834921879123	0.04485656627777123	1.3984735783115264e-4
PTN->PLXNB2	0.00115329829820554	0.0569215191826271	0.40486749713937	0.709224419536002	1.54667595057081	1.42745050235135	0.016535958958383886	5.8872258117679826e-5
CCN1->ITGB3	0.00116692331992696	0.0177968792017507	0.0977570267803819	0.687334633616369	0.614611542270145	0.430997288201154	2.6502927180398986e-4	2.5962958534375524e-6
IL10->IL10RA	0.00117738559255298	3.02445552166852e-4	0.00917021804185925	0.703028824687366	0.547053396911968	0.584575250461622	2.0132772694526616e-7	2.8049904493687144e-8
C4BPA->CD40	0.00119833177571749	0.011460184487196	8.76730760497324e-5	0.727040459784142	0.657243109002446	0.300719990844263	3.451356697706326e-7	3.4565166580634156e-8
VTN->ITGB8	0.00121156701258318	0.0215294451979945	0.0710782856066269	0.734449703373578	1.96328879927004	0.592877927754473	1.3763385814376334e-4	1.5991705597737886e-6
BMP2->ACVR2B	0.00122032531040672	0.0494751031236049	0.230145165968267	0.544106158925038	0.656215431366358	0.788188744836851	0.003691716990082721	1.798416025187529e-5
SOSTDC1->LRP6	0.00122118970081131	0.152835094851975	0.0126280555946399	0.583378109012678	1.60710486864617	2.32452482184697	7.718504293124012e-4	5.613919678435089e-6
CXCL12->CD4	0.00122734184744466	3.90671024193101e-4	0.00459559866997594	0.670441324363552	0.436457276170707	0.437050019160743	3.9983521933061483e-8	1.221349400589515e-8
RAET1L->KLRK1	0.00123146700280219	0.0286745129130724	0.579210880507537	0.722967688052789	0.535529065524622	0.613938676769607	0.03766609631397483	1.1938908828865342e-4
MADCAM1->CD44	0.00124567318040691	0.335919603406892	0.0375448732122599	0.683963739565992	0.843590447908334	0.383122748835285	0.008768698156186455	3.5083784491687834e-5
SPP1->ITGAV	0.00124617548085582	0.0518602407102451	0.317228339978646	0.622674858452798	1.59385849977644	1.35253017270767	0.008465101464151305	3.4034678920730486e-5
SEMA6D->TYROBP	0.00128635273929389	0.00166979761578634	0.00367838389039277	0.687292502425858	0.493644378612012	0.534418143406751	4.8672098357304284e-8	1.2986405256621092e-8
SPP1->CD44	0.00128778104298177	0.121805983535081	0.0646312494651798	0.635199360469284	1.45730062112766	1.59221800932674	0.0011025928860638854	7.104649481539653e-6
CD58->CD2	0.00128994579559449	1.93922956687187e-5	0.14464896861614	0.747941392888917	0.550963848292349	0.689615487609178	5.182450931068943e-4	4.193290246246625e-6
FGA->TLR4	0.00129267844871939	0.093687963606692	0.0093956353754685	0.68106793882998	0.671787073168645	0.508028171872324	1.8951961296337908e-4	2.053432265501899e-6
FGF7->NRP1	0.00130470604354593	0.0108459430330008	0.299353818983116	0.66453435606542	1.49010846425687	0.749028815464567	0.005037807755217111	2.3190215982275843e-5
GDF1->ACVR1	0.00130770048541418	0.0518049259025486	0.0196962162826958	0.634365645807993	1.40739852598164	2.55170251311266	6.432816054949896e-5	9.335932361824382e-7
IL31->OSMR	0.0013141585009192	0.0553220793037073	0.615453260171659	0.698951531839966	1.27757068510885	1.29810466113249	0.050597618618503225	1.5550351855821607e-4
NPNT->ITGA8	0.00131845059623203	0.117374802721031	0.0953066736928734	0.7300256723268	0.728233115937608	0.572715390764195	0.0016333889953453428	9.588676858389383e-6
GDF5->ACVR2B	0.00133177143657015	0.0149566159492416	0.049091639023511	0.584926553509229	1.44566582442515	0.659460371774927	4.657834192260074e-5	7.705221451952841e-7
EDN3->EDNRB	0.00133348647377296	0.061108770627042	0.243307770396681	0.662225661326906	1.62963835365069	0.57292875156963	0.004763742345171017	2.227202966976751e-5
WNT5A->FZD1	0.00134358985546601	0.0482445175593258	0.0823946223375113	0.576053040253753	1.35143610115115	0.534260705456444	3.8317756128646203e-4	3.4319609641881186e-6
IL1A->IL1R2	0.00134495497702924	0.00394544624747595	0.00157128307358767	0.719599615378267	0.541873968543944	0.500312387526356	5.3844450261825143e-8	1.3503341434862567e-8
CD38->PECAM1	0.00134661995939978	0.00213435754248947	0.00543818597549461	0.706967755804502	0.473842937729991	0.448832819697029	1.1825543824100128e-7	1.9510923929616493e-8
PECAM1->CD38	0.00134661995939978	0.00213435754248947	0.00543818597549461	0.706967755804502	0.473842937729991	0.448832819697029	1.1825543824100128e-7	1.9510923929616493e-8
CSF2->CSF2RB	0.00134701101190082	0.0254286978371281	0.0144912219089254	0.63179711396692	0.697494120518705	0.482566959003632	1.171265247189259e-5	3.0725408591599816e-07
LEFTY2->ACVR2B	0.00135030192312358	0.0254455791702877	0.486907858824848	0.53518933909584	0.611908271791502	0.735698764702139	0.022593677854954343	7.665231501579493e-5
CD1D->LILRB2	0.00135970661005891	9.98995270347081e-5	0.00599195978145228	0.727540707761961	0.50811302156399	0.50050362606507	6.895906949842934e-8	1.4908491608374447e-8
FGB->ITGB1	0.00136134307994795	0.255134519288468	0.329290405441172	0.532074598931575	1.5801998205008	1.28906633103532	0.03350165866007464	1.0843687643989478e-4
CCL2->ACKR1	0.00137173310603644	0.0297399582257276	0.0655721723679165	0.658592921066471	0.6429153240131	0.558613413147535	1.5062974537070127e-4	1.7108501595601939e-6
REN->ATP6AP2	0.00137534450572996	0.268161497953062	0.211170760890735	0.701491179827661	1.42490585131771	1.56391819801285	0.01851363613351537	6.48453745794447e-5
ZG16B->TLR6	0.00137940899811684	0.036656305520158	0.0586323649735889	0.725496259487404	0.78575669077324	0.686788616889132	1.505559838458086e-4	1.7108501595601939e-6
APOB->OLR1	0.00138023695964484	0.0969295624718083	0.00650549591189076	0.747385455047946	1.33976920720159	0.470427178761712	1.9192110560999328e-4	2.0603936376099686e-6
CTF1->IL6ST	0.00139643430116776	0.0528403600832618	0.126098649000676	0.663386557340878	1.52513184542312	0.628318749479251	9.77444316133333e-4	6.575312886630248e-6
COL2A1->ITGA10	0.00141341168085074	0.0171515468316532	0.166242265102446	0.687099570366506	0.58374281580866	1.71744104411114	0.0010519753838031005	6.88515702618618e-6
DKK1->KREMEN2	0.00141540010080421	4.20812221958e-4	0.0706092391233366	1.47259074558751	2.00310812438224	1.43387115666227	6.336976825155651e-5	9.239617094995876e-7
C4A->C3AR1	0.00141751645038057	0.00101699694408208	0.134274217242052	0.571330221096918	0.538226473604675	0.634960621044773	4.25831223265446e-4	3.652249476853639e-6
TGFB1->TGFBR3	0.00142115921792096	0.35255429030919	0.259915346618454	0.723743043146117	1.15537054390631	0.595106043761786	0.0385586762860859	1.2184866036796992e-4
CD96->PVR	0.00142165914243741	7.53299369480209e-4	0.0399755282444549	0.709245507426312	0.611116730336449	0.716732268100576	1.2481205458655134e-5	3.207059492960407e-7
PVR->CD96	0.00142165914243741	7.53299369480209e-4	0.0399755282444549	0.709245507426312	0.611116730336449	0.716732268100576	1.2481205458655134e-5	3.207059492960407e-7
GDF5->ACVR2A	0.0014231608108225	0.0266782552818098	0.127336298237618	0.622625507224021	1.6320698128588	1.46932778011503	6.259187392248986e-4	4.838797083187713e-6
PLA2G2A->ITGA4	0.00142497179357526	0.0277960255090095	0.113171264896027	0.715486290522187	1.31968179582365	0.450026036637898	4.811803889565157e-4	3.9538818842213495e-6
CLEC4G->LAG3	0.00142527734080333	0.0021852588060759	2.21645398500336e-4	0.677826831772327	0.614742675531882	0.374580907168975	9.379657384326408e-9	8.400966354186249e-9
ICAM3->CLEC4M	0.00143149137756016	0.00184020263699636	0.00103067078278962	0.72665525269371	0.590659243537017	0.335401125740027	1.3273041243708745e-8	8.520059259771605e-9
CSH1->PRLR	0.00143857187759222	0.092618709610409	0.242210328511805	0.705212837908822	1.40749727679865	1.43058170127402	0.006337294083802029	2.7553635641799367e-5
APP->TNFRSF21	0.00143897438258844	0.0527636028311392	0.0667152892669529	0.69052807343768	0.692665177544295	0.733921348563608	2.9465931627400136e-4	2.8033354732883996e-6
NRG4->ERBB4	0.00144277982318441	1.11001213975115e-4	0.790420900139058	0.590426286397396	0.47310356306973	0.670161189560808	0.08279090746050972	2.4323638383712734e-4
MMP9->EPHB2	0.00144620961541431	0.112339686184955	0.413662038402306	0.7384546842528	0.785945922410121	0.709715021568457	0.0244561188773707	8.226247744533632e-5
CCL24->CCR2	0.00144757966890752	0.0146075620460744	0.00135270561298606	0.77008661371238	0.696753519184959	0.454011282534855	8.791924643391685e-7	6.263853550281926e-8
AGRP->SDC3	0.00145497460780974	0.0799077771531939	0.0539920030476939	0.629882048365653	0.671941795505758	0.525471443194714	4.133037055760607e-4	3.5889913524533374e-6
CCL1->CCR8	0.00146697059397194	0.103761407735952	0.079986282517035	0.756031297579054	0.672765883786636	0.548158059417198	0.0010589484810588157	6.908627142139426e-6
ANGPT1->ITGB1	0.00146932313478187	0.115857050436938	0.115443494397012	0.697582633181078	0.754894020182274	1.50131341592154	0.0021019821823068364	1.164187451782574e-5
WNT2->FZD7	0.00148439573443426	0.00612322023282552	0.0298242662768349	0.624300266451278	1.53997635562467	0.545951120679492	8.741254150738554e-6	2.585105055333643e-7
GNAS->PTGDR	0.00148894100610097	0.0468343545454452	0.445752138451435	0.617744719001661	0.643222772778524	1.6676087983504	0.020101503045081955	6.939896575565184e-5
CTHRC1->FZD6	0.00153217884034007	0.507492470481477	0.0140255354584135	0.67286545305627	0.818733436973493	1.45689815848428	0.023849475321654507	8.043401537800063e-5
CALCA->RAMP1	0.00153513925711668	0.347015736365561	0.34635935958277	1.73546312994738	1.34900044047702	1.25310631902773	0.05592871931332559	1.6988909082313612e-4
PTHLH->PTH2R	0.00156097349641149	0.100532444618808	9.65004373043588e-5	0.744896962460265	1.45713134836967	4.57839385749957	1.7785779697381278e-4	1.94947284574744e-6
ICAM1->ITGB2	0.00156139394579535	0.0129322568881669	0.0039499049186259	0.720213671779336	0.650940066272682	0.484509845375384	1.045641251589388e-6	7.204131413347085e-8
C4A->NRP1	0.00157136231335619	0.00837578252154059	0.137964115523738	0.655673029104756	1.40725242319653	1.40763685809101	5.393273727275406e-4	4.296531902449777e-6
PLG->F2R	0.00158324400151622	0.265806344674854	0.0725460366552836	0.694631916486872	0.848261090423911	0.552847165503673	0.0065469465152884435	2.8070561510517557e-5
IL18->IL18RAP	0.00158960710031697	0.0148555734832029	0.117127307314876	0.714350510663303	0.695081999124837	0.578727053185151	3.9719136202464363e-4	3.5123183307057902e-6
GLG1->SELE	0.001623996290815	0.0606059418696485	0.135614569842856	0.717003659640978	1.30915850304091	0.537493733517547	0.0012906864388528365	8.035845658786151e-6
TNFSF13->TNFRSF1A	0.00162738167119036	0.0728563476674502	0.377405300560088	0.728058064378209	0.655008271943991	0.563766244258778	0.01537956829836662	5.5704128961332336e-5
INHBC->ACVR2B	0.00162854387934608	0.160026969546687	0.176578468092761	0.590527390681927	1.17187876300604	0.650749048777786	0.006449120080087206	2.784735410214477e-5
WNT4->FZD6	0.00163405889193491	0.11706759379277	0.520725218092472	0.685761292037318	0.656529679315425	0.753684116127242	0.04357339488312978	1.3613472287207955e-4
ANGPT1->TIE1	0.00163503363965645	0.0045262194194865	0.321825141188976	0.584893013670013	1.66004524518622	0.578383420756165	0.005880526816420168	2.602051350816866e-5
CCL16->CCR5	0.00163740036433835	0.00144371974842972	0.676723612047316	0.739042011614764	1.90375450551942	0.736597414873853	0.05236020037154382	1.604486180577505e-4
NECTIN3->NECTIN3	0.00163846447883353	0.00165247399816604	0.257265122707207	0.702760099023389	2.19114221222998	1.66791415510032	0.0029481684265408544	1.5088862901008882e-5
DKK2->KREMEN1	0.00165396834463671	0.180951997499069	0.415314257040114	0.749296949590004	1.37782219210784	1.28127577908879	0.03562693626160688	1.1384652637050412e-4
PTPRK->PTPRK	0.00166032686176087	0.105744018054583	0.0506934065829792	0.750375924563548	1.43263036371549	1.67925879258869	6.586062225766524e-4	5.017256506699668e-6
PDGFB->ART1	0.00167756119534035	0.274474650743846	0.0669441078357855	0.773772216081037	1.27829281181846	0.614213643483059	0.006731268720509526	2.855371531564295e-5
WNT7A->FZD1	0.00169116676289982	9.14232643205226e-4	0.0371803460077145	0.5742799167342	1.81235937254339	0.50609420808876	1.0496179459049145e-5	2.911810573535653e-7
SPON1->LRP8	0.00169634811884067	0.0049624536960603	0.0136869255615368	0.661168734478536	1.44191579102854	1.43764188800372	1.4036809701259021e-6	8.544201814753387e-8
SDC2->PTPRJ	0.00170849752530733	0.278857913039336	0.105665021249402	0.653134926711437	0.688110816123151	1.75741678221862	0.009602660879894148	3.765160020614675e-5
MDK->ITGA6	0.0017327936242284	0.381734603705883	0.690105023501268	0.702577755617222	0.797123109915874	0.780608425090571	0.20602658088979717	5.740914085510766e-4
GDF9->BMPR2	0.00173729895734709	0.00171382153569377	0.0476574799442828	0.657749174403906	1.60410654852975	1.86144795354803	2.2250035830614895e-5	4.543940643281729e-7
EFNA1->EPHA3	0.0017439497331323	0.166283321162825	0.00255941475898236	0.759281223833784	1.36840154732624	0.458730392585574	8.273402317083224e-4	5.907856503125743e-6
ADAM23->ITGB3	0.00174524652549468	0.0161903257286237	0.361441867986372	0.570305068310382	1.52581266342304	1.48506064023656	0.009100458118805678	3.613444891893086e-5
WNT3A->FZD1	0.0017457183237336	1.23525061592411e-4	0.0105192881761753	0.571279651788546	1.89544921073569	0.426945214279896	3.1688978831899684e-7	3.425473098967007e-8
FGF1->FGFR2	0.0017487569573813	0.138218329690534	0.185361446158466	0.675552923474889	0.788801465092851	0.807814933671804	0.005738722350656938	2.555364569496122e-5
IL23A->IL12RB1	0.00176192314712686	9.18117123063222e-5	0.00909602993108882	0.791773874329784	0.614734690876063	0.545512079574425	2.1880796170067659e-7	2.9188083028127737e-8
WNT1->FZD8	0.00176423442516305	0.144805810287818	0.00816234338975363	0.724356155125219	1.41332439495738	2.63456088093833	6.174366924730987e-4	4.785025136939661e-6
SOST->LRP6	0.00178801976553034	0.00134430418218567	0.10254562317007	0.607134602611295	1.77719603548073	0.60517435219053	1.9669886506439594e-4	2.0902111151116475e-6
TIMD4->HAVCR1	0.00179577693824773	2.08726537964998e-4	0.0572183197086404	0.686291963317441	0.540596942952857	0.516465110409675	3.4619123610503914e-5	6.327938647425537e-7
NTN1->NEO1	0.00179983510035919	0.0458063042338955	0.0974537424495261	1.315710040022	0.695552449181418	1.58611522540842	5.087339339269826e-4	4.1369153992307765e-6
FGB->ITGAM	0.00180321094510716	0.0242442307473024	0.0666384453744387	0.7294294458363	0.704582022768353	0.634079427910236	1.3270570146762576e-4	1.5551636992243749e-6
FAM3C->LIFR	0.0018045951903114	2.88183026323829e-4	0.0566992367020285	0.675411356433728	0.599573929262359	1.64130458267787	3.386910990469631e-5	6.263893938520108e-7
CALR->ITGAV	0.00181554592955324	0.0106882320863962	0.100688074262164	0.706242880486565	1.5828223629147	1.74997800137727	2.4170979499213492e-4	2.428566336404411e-6
GDNF->RET	0.00181849415148827	0.184157806808615	0.142017436101332	0.699834297932208	1.35647947943449	1.45343023417073	0.005880921777108152	2.602051350816866e-5
HMGB1->THBD	0.00181861963303431	0.303206064264214	0.0128529557277193	0.699219270158798	1.24258429460408	1.81978479092107	0.005353387594970039	2.4321475146896248e-5
F2->F2R	0.00182603874671117	0.17240372912695	0.0725460366552836	0.701639882113341	1.55204683980162	0.552847165503673	0.0025047044015974592	1.3421805086685817e-5
HLA-E->KLRC1	0.00184225846332431	0.00111911156226341	0.0020389187525669	0.717137748755568	0.489166732129124	0.430762342236525	2.08369432687521e-8	8.709296193282478e-9
HLA-G->KLRC1	0.00184225846332431	0.00111911156226341	0.0020389187525669	0.717137748755568	0.489166732129124	0.430762342236525	2.08369432687521e-8	8.709296193282478e-9
A2M->LRP1	0.00184552166567342	7.48633087144235e-4	0.110259399153976	0.670601426559541	0.371731115520523	0.694808980662034	2.3954905945268806e-4	2.4184837866504985e-6
VWF->TNFRSF11B	0.00188653040435105	0.0121869473273717	0.114906055294896	0.768337913046153	0.646241505379716	1.61831854791044	3.576112315654093e-4	3.2750515239497287e-6
ICOSLG->CTLA4	0.00188978614217217	0.00180819908012975	0.0396872161155484	0.781705925633979	0.647431448751293	0.594675546411458	1.3610485001062542e-5	3.399696829403083e-7
THBS1->ITGA2B	0.00189373802521864	0.0123547748062944	0.0174428416737725	0.627266128602253	1.52486134923755	0.538444179091097	5.304826132335377e-6	1.9572201148083336e-7
SEMA3A->PLXNA1	0.00189595484563465	0.0979380989055115	0.068615731712048	0.651607861868105	0.770280141856465	0.696617519147347	7.966363814072683e-4	5.754143938502409e-6
VEGFA->FLT1	0.00190966898524492	6.01331958718143e-4	0.0636324348429274	0.524081892658194	1.67606524244993	2.28015091321659	4.822908257190822e-5	7.813369198006521e-7
IFNL2->IL10RB	0.00192172633740051	0.0381799315265745	4.73209524695761e-4	0.598977171866388	0.626667168547852	0.302530504770809	1.1133201690873023e-5	2.970246720424425e-7
TGFB3->TGFBR2	0.00192180401789077	0.940797560359089	0.414247538231626	0.731111734974209	1.19791307228221	0.561470708426775	0.39370058958833726	0.0010802397923778211
LAMA1->RPSA	0.00192380174898854	0.0688927483346109	0.0488967054898808	1.53200497504183	1.30335109686941	0.457851285751145	2.8594036954155886e-4	2.745380870547061e-6
CCL14->CCR5	0.00194030967856285	0.104102358625362	0.0610218712623765	0.756500219708357	0.777118174293612	0.634617875919882	7.771441531676207e-4	5.639189165682156e-6
ICAM2->ITGAM	0.00194167449446736	0.0018543305758687	8.81821549051698e-4	0.692928536065398	0.573471219340538	0.442247782080989	1.7060081925713088e-8	8.709296193282478e-9
ZG16B->TLR2	0.00194333809654978	0.0556600686192557	0.0826572391916903	0.60145138736742	0.795356343189914	0.613004292355934	4.5989242171824783e-4	3.8393404684138845e-6
PLAU->IGF2R	0.00197261771471391	0.0050655415555908	0.00124770904115146	0.63437605021789	1.78916791820959	0.384078457186542	9.481189562525809e-8	1.8293853623816162e-8
WNT3A->FZD6	0.00200613562775032	0.110853034599727	0.222200590448581	0.612055228130454	0.775460455622389	1.26305925866997	0.006269249752503408	2.7295646797044287e-5
CXCL13->ACKR4	0.00200723297676708	0.00332157947194101	0.0351308813327579	0.644633127922976	0.641444464058255	0.529221974440812	1.1038664249584124e-5	2.9635871119414035e-7
ICAM1->ITGAL	0.00201263985430966	1.32337357293122e-4	0.00271244483292099	0.73500607079289	0.500678086253398	0.462571935083321	1.9101447007987653e-8	8.709296193282478e-9
IL1B->IL1R2	0.00202121652619847	0.0164685919013766	0.0517606561315106	0.746902222678604	0.620472829671703	0.568924144721581	5.778250309247533e-5	8.7033169150557e-7
ICAM5->ITGAL	0.00209915668499772	0.0036278714305682	0.00294053010158635	0.700777706682925	0.655912289760515	0.493392587358401	1.085273132788075e-7	1.890065528116887e-8
ARF1->INSR	0.00209927108770935	0.0643561157026896	0.0534266283448006	0.698227616985062	1.43449832164164	0.596086980965789	2.871513439254033e-4	2.7527921128395103e-6
IL22->IL10RB	0.00213803213538266	0.0277749439596849	0.00300796637907397	0.608131983682265	0.648732876711291	0.416550511905247	5.9465562213417925e-6	2.0945263934989094e-7
ANOS1->SDC2	0.00214061807453936	0.178145678657583	0.185917013146929	0.72861612955941	0.78620363637481006	1.54269945727848	0.008184940854767704	3.3214473465758486e-5
IL12A->IL12RB1	0.00214621703124773	0.0301315029035647	0.00113523587839881	0.720548466814517	0.721444639393487	0.453172564992758	6.2171799636687865e-6	2.1336320858877632e-7
SLPI->PLSCR4	0.00214971987199808	0.939336789641844	0.444463118516746	0.59911625885066	1.1970579682291	0.71020052236587	0.4149567239463544	0.0011380645371042513
NCAM1->PTPRZ1	0.00216086687128558	0.323448283796765	0.0828402161204675	0.60466908412106	1.27658905326056	1.93228563310171	0.011356994905489581	4.315387479289789e-5
PTPRZ1->NCAM1	0.00216086687128558	0.323448283796765	0.0828402161204675	0.60466908412106	1.27658905326056	1.93228563310171	0.011356994905489581	4.315387479289789e-5
GDF1->BMPR1A	0.00217494421140685	0.0284029236812166	0.053570661572969	0.672641173962098	1.41187362653612	2.31797200101466	9.930893906281871e-5	1.2578343589995831e-6
THBS1->ITGA3	0.00217776152776206	0.147991720727423	0.0341773247432939	0.766864396556959	1.27769609155884	0.443002480501183	0.0010441324877976256	6.861949926933993e-6
CSF2->IL3RA	0.00217999242700306	0.139438875844836	1.39949169009057e-5	0.653840785862189	0.73521230974127	0.322567146076485	4.735227551379603e-4	3.918546985725695e-6
IGF1->IGF1R	0.00220016108998589	0.053898549595277	0.0283752480313895	0.614590248042539	1.37056243459052	0.552866356053083	1.0046557884545029e-4	1.2699187186390233e-6
GDF9->TGFBR1	0.00221207812650515	0.05819578764219	0.439155784000183	0.546278570879169	1.60569827187574	1.48780190987072	0.020778837140977204	7.154043949517e-5
WNT7B->FZD8	0.00221272546504048	0.440371850835233	0.021438219587798	0.700920524094216	1.3543143811621	2.42980826773654	0.016652011385653816	5.9184560752808006e-5
CCL15->CCR1	0.00221428492843656	0.00537908943386922	0.0779164764192917	0.62905089145099	0.503558867414713	0.581660046090646	1.0420707248661578e-4	1.3092933441348029e-6
SEMA4D->PLXNB1	0.0022336150838308	0.0347540280142928	0.006271315694796	0.707146566939314	0.618435726109298	0.488941936467662	1.3492018747615406e-5	3.3963477424933086e-7
CFH->SELL	0.0022336402014016	0.0318407564074363	0.0190498947280249	0.70500318529028	0.687349849799977	0.550665050346512	2.4987810216887982e-5	4.989291301906876e-7
OMG->TNFRSF1B	0.00225315270946647	0.0190471569176539	0.0019920195791322	0.727590702211602	0.559834728278687	0.551751750695721	2.1061413201478784e-6	1.100389842783871e-7
FGF4->FGFRL1	0.00225447801376621	0.0103711293271633	0.152383563255338	0.644162231082412	1.32415415570607	0.526004731953321	7.48812341680057e-4	5.510280528243542e-6
FGA->ITGB1	0.0022619207388509	0.00313375496598067	0.166716958165621	0.541707721487264	2.62908461425887	1.38160362030898	8.497418381459888e-4	6.022222289983332e-6
BMP2->ACVR2A	0.00226598423337643	5.69764613304935e-4	0.0249399706799946	0.691466623596856	1.97908348537977	1.65730685789165	3.571451065071004e-6	1.5318000757220972e-7
CXCL11->CXCR3	0.00227151568096651	1.30173180309612e-4	0.0215022063887325	0.748618379744759	0.486244392182486	0.52273874815975	2.2764325175389065e-6	1.1150263262783668e-7
BMP3->ACVR2B	0.00228141810841542	0.0234115439851144	0.15200511285175	0.602822728097688	1.8291406641832	0.583506636189769	9.35183678490346e-4	6.412656753654252e-6
FGB->TLR4	0.00231028219772278	0.0400670659514717	0.0270464409803519	0.694268680419743	0.659477279038218	0.525259146857331	5.576653881241866e-5	8.551101475841706e-7
NTS->NTSR2	0.00231461875217087	0.00529493100141398	0.100276967602819	1.36673242546838	0.608639921494701	2.15447167627896	2.0929086440773126e-4	2.1688784192493926e-6
NODAL->ACVR1C	0.00231610797014359	0.00389296810547934	0.116318248686352	0.688412594599028	1.62300005239367	1.44953970380223	3.065826710066205e-4	2.8991746964927553e-6
TGFA->ERBB4	0.00233270497132998	0.0291127151255449	0.0760819168060305	0.696785023144068	1.83516615846955	0.664563625045633	2.072074753798831e-4	2.161579722896572e-6
DSC3->DSG4	0.00235449309940639	0.608219172103208	9.52014289358871e-4	1.55508689861977	1.26452688830591	2.22552349979712	0.038114729875898354	1.206281538121619e-4
FGF1->FGFR1	0.00240563314847475	0.0865569502679134	0.0176626010152034	0.645786206176276	1.37966631322951	0.460633854192597	2.020357088748803e-4	2.1259719401066096e-6
TNFSF8->TNFRSF8	0.00242184912842336	0.0250338003425339	0.0301896754083886	0.696395205216311	0.68733146224488	0.552963702307149	3.1925743716495015e-5	5.992870134423726e-7
HLA-A->LILRB1	0.00242480648434185	0.0483473832949212	0.693475728112545	0.73569793803896	0.563922444864965	0.733901214118703	0.06870710260596012	2.0376845945128665e-4
HLA-B->LILRB1	0.00242480648434185	0.0483473832949212	0.693475728112545	0.73569793803896	0.563922444864965	0.733901214118703	0.06870710260596012	2.0376845945128665e-4
HLA-C->LILRB1	0.00242480648434185	0.0483473832949212	0.693475728112545	0.73569793803896	0.563922444864965	0.733901214118703	0.06870710260596012	2.0376845945128665e-4
HLA-F->LILRB1	0.00242480648434185	0.0483473832949212	0.693475728112545	0.73569793803896	0.563922444864965	0.733901214118703	0.06870710260596012	2.0376845945128665e-4
HLA-G->LILRB1	0.00242480648434185	0.0483473832949212	0.693475728112545	0.73569793803896	0.563922444864965	0.733901214118703	0.06870710260596012	2.0376845945128665e-4
TNC->ITGAV	0.00243209045733961	0.0522029622069259	0.197570733947749	0.58067210379074	1.48015163354333	0.595732939364172	0.002673707473821469	1.4039442860944867e-5
NDP->FZD4	0.00245543691969896	0.0251085703648073	0.168865568687752	0.704931631482546	1.62491460374489	1.53401937835517	0.0012631920596343712	7.888164969379972e-6
EFNA1->EPHA7	0.00245909571586034	0.158804556085577	0.163384224869223	0.699145302136755	1.37251855265683	0.495131397105893	0.00570277779457059	2.5484087599663358e-5
COL1A2->ITGB3	0.00247415038100274	0.00807951442276278	0.032703368122507	0.546290780246427	1.48825574845712	0.563775647707065	1.3490216854583464e-5	3.3963477424933086e-7
VCAN->CD44	0.00248436927514706	5.51689367295438e-4	0.424917646831439	0.705887978368319	2.63697082561777	0.771345710639525	0.013062885583721751	4.848973199701674e-5
L1CAM->EGFR	0.00249068438459588	0.00574472255349712	0.317420058015119	1.57079774090093	1.32243066505624	0.690765394792692	0.005756040772017758	2.5594406263999505e-5
ULBP3->KLRK1	0.00250502138850783	0.0495861491142324	0.117512164716052	0.624932543423812	0.525491132009195	1.45881601381309	8.131148909934485e-4	5.839531174928039e-6
ADAM15->ITGAV	0.00250631407389346	3.25961902224448e-4	0.331120668608669	0.668568082876052	2.41720407129746	1.37935485631871	0.006207326379472962	2.7044820140437833e-5
GRP->GRPR	0.00253086752734011	0.0140386854477269	0.216483677346084	0.761478321644557	1.47675434463076	0.63559909427844	0.002109668073909871	1.1674130161571625e-5
IAPP->RAMP1	0.00254429128773015	0.0838649043362145	0.342259742122386	1.70485866335643	0.678376161752173	0.737852120748384	0.013128490489513981	4.864685243011309e-5
NECTIN3->PVR	0.00255379885282547	0.00339180951828	0.143477904641219	0.71827290953041	1.86717369429905	1.67134756032232	5.560394147508228e-4	4.3961520061723595e-6
PVR->NECTIN3	0.00255379885282547	0.00339180951828	0.143477904641219	0.71827290953041	1.86717369429905	1.67134756032232	5.560394147508228e-4	4.3961520061723595e-6
MMP9->LRP1	0.00259413914339679	0.0873248860987978	0.100750710890163	0.764309313751209	0.719907590739192	0.621140671295845	0.0011552980658399508	7.373031844184697e-6
CD200->CD200R1L	0.00259670042201199	0.0595432979988035	0.0154402777956468	0.692704388542421	1.55695902871948	0.460656790344269	7.782205848094891e-5	1.0653137846177689e-6
IL23A->IL23R	0.00260895284886598	0.00167933779156892	0.12853644308545	0.745241233280957	0.676443652356445	0.629364976593471	3.9055806597268836e-4	3.4683364559469868e-6
ADAM9->ITGA3	0.00261007522771439	0.0161246909684122	0.0580029407229358	0.732647400560931	1.50561286676273	0.442445402078244	7.531391119729057e-5	1.0400630305869076e-6
ADM2->RAMP1	0.0026595410353325	0.113156008866161	0.251940511429432	1.48182301596966	0.633495550984677	0.609786788667065	0.008289498704871319	3.357099599048067e-5
THBS2->ITGA6	0.00269088771524284	0.00139091516045142	0.126485530307201	0.596826380899138	1.47246164795182	0.737982534270446	3.7098158384755824e-4	3.3562895971988022e-6
CCL4L1->CCR1	0.00269878153575498	0.00496876234686094	0.0779164764192917	0.688054076016694	0.516855622820619	0.581660046090646	1.0447846909469162e-4	1.3100778575295421e-6
CCK->CCKBR	0.00269920227930909	0.361475243793084	0.795853723926623	0.65707920630236	0.808149576437724	1.35923447577077	0.25811920465050825	7.151153078327779e-4
WNT3A->FZD8	0.00273536836570865	0.427599428486192	0.00816234338975363	0.713366519403168	1.35954797801139	2.63456088093833	0.014052352832241807	5.155940632678813e-5
WNT3A->FZD7	0.00276681768825859	0.49590287465863	0.0708664742803045	0.612247865226203	0.749371981261266	0.547118545141038	0.030790211567254252	1.0038612704791556e-4
EFNB3->EPHB2	0.00276986639467425	0.117402238253398	0.00411247738112197	0.743819486962367	1.25477816133056	3.00332352530414	3.1996355833809243e-4	2.9851870938445836e-6
SEMA4B->DCBLD2	0.00277564654661977	0.00313092035922014	0.0276559984402034	0.692082730903743	1.75746573399222	0.417936530186808	6.301068420527051e-6	2.1336320858877632e-7
SERPING1->SELE	0.00280722646784948	0.0235368655384129	0.00726946503389603	0.693347694349728	0.709889064133115	0.492861677906671	6.329831766172004e-6	2.1336320858877632e-7
RTN4->TNFRSF19	0.00281749865425163	0.0371176684706198	0.0286175681406883	0.554387452650178	1.36232123794854	1.92202586072643	5.36936729655529e-5	8.394968117140631e-7
CXCL13->CXCR3	0.00282199245940851	2.43234226453226e-4	0.0177252697300702	0.787021182719014	0.622502935139879	0.512789824303046	1.497763790526341e-6	8.858858648465647e-8
CCL26->CCR1	0.00286012651613532	0.00111134526694689	0.0196703717651036	0.617489435912374	0.478663118060213	0.564762881584906	2.202382597256423e-6	1.1128706716973716e-7
FASLG->TNFRSF6B	0.00286451254100806	0.0135177615473193	1.05564401113201e-4	0.743115117654064	0.676731949776568	0.407991860748119	7.470332342696094e-7	5.9286135518996296e-8
UCN3->IL10RB	0.00287430477841499	0.127468602792503	0.00520112802761086	0.620284933727002	0.80385744560358	0.38379801377546	4.150400295228348e-4	3.591948247668454e-6
FGG->ITGB1	0.00287850100227582	0.00191429713463542	0.299824645220515	0.552840179196407	2.34522269180521	1.42411499210991	0.004710999476476132	2.210787031037341e-5
MMP7->CD44	0.00288360823563805	0.231614320074046	0.0356315410141017	0.756196925080933	1.34072220859373	0.378872150135106	0.003285221420124972	1.637285120954876e-5
CADM1->CADM1	0.00290265383695743	0.529905760035367	0.659675815056837	0.788355578242359	0.889608153489986	1.54367503928204	0.2790566786516729	7.720987081626263e-4
GHRH->VIPR1	0.00291031989398238	0.0175943359478267	0.0074203157578101	1.43139471006632	0.580848082109855	0.571117083170135	3.6293342729770635e-6	1.5374661575496636e-7
BMP8A->ACVR2B	0.00293941544733434	0.211332194359951	0.101893383807084	0.59997094594105	0.765517570952702	0.648547367454514	0.0052673247698105646	2.398261119962855e-5
EFNA4->EPHA8	0.00294460553599774	0.18392473668168	0.406521947885585	1.6802240153538	1.17606448390665	0.691927174878409	0.03482348662658505	1.1184916566524809e-4
UTS2B->UTS2R	0.00295894687772491	0.111924452513562	0.145632447750047	0.752148807704361	0.736134450342699	2.04515368269303	0.0029468035823636126	1.5088862901008882e-5
LPL->VLDLR	0.0029962988833285302	0.0210479529032405	0.0564449790448215	0.660920257270159	1.26388306412869	1.44866985456699	8.690846538201103e-5	1.1461151901571417e-6
CNTF->LIFR	0.00299972287994965	0.00529525294149136	0.295699222662465	0.719666940859002	0.640967406648301	1.58678580340105	0.00468214259532692	2.203843350903766e-5
WNT5A->FZD8	0.00300580348566493	0.00281692985953086	0.0522478245688451	0.651850296744886	1.66307690570513	2.12511857482256	3.263748951078577e-5	6.090006810096568e-7
THBS1->ITGB1	0.00300854564486319	0.00521304845037607	0.0533537448638322	0.711774572251053	1.55647807777364	0.614087415591413	3.891071249597575e-5	6.9183408439410565e-07
RARRES2->CMKLR1	0.00302428160265666	0.00528047639000206	0.264184554824437	0.61723850977634	0.553805613869337	0.448304832117794	0.003372074574665613	1.6712713009460212e-5
GUCA2B->GUCY2C	0.0030624757657246	0.0295807413366278	0.346480490363362	0.785389394024717	1.56065404248061	0.587733795680359	0.00908221079904381	3.608484874616658e-5
TGFB1->TGFBR2	0.00307717270785979	0.130568148714292	0.212995967436254	0.696304078131294	0.796233953673567	0.588832987594147	0.006942080125600465	2.9275750232920537e-5
CCL5->ACKR2	0.00308199278059851	0.00274760690385345	0.00140232162098286	0.765647139751532	0.662021120586918	0.443034934063335	6.303907394907775e-8	1.419506599072649e-8
CCL4->CCR5	0.00310199895299013	0.331736849906739	0.0126455137243925	0.746491533761944	0.832178106131786	2.66652963876611	0.0069928553638023225	2.9327073885071095e-5
ROBO2->ROBO2	0.00313102716891789	0.0843632504671423	0.253203715281705	1.38448471757809	1.5890452476241	0.731141971252433	0.0065910935369890835	2.8130405305377995e-5
NDP->LGR4	0.00313356366200124	3.8013870179554e-4	0.199674509109854	0.695852232194663	2.31647176864159	1.81939152759323	0.0013981194332445756	8.5352085874345e-6
F2->F2RL3	0.00313878698215253	0.300547246340508	0.0435271655210339	1.35402061649485	1.25720411980101	2.07224402073806	0.00697649725095874	2.93162836264832e-5
JAG1->CD46	0.00314964491099434	0.0322723500539963	0.0370935331781723	0.706611469517412	1.90847800129668	0.372188643144918	6.355383947592468e-5	9.24495566820736e-7
INHA->ACVR2A	0.0031527001963777	0.0399263214574193	0.00121492535673984	0.677658038974479	1.46025978119255	1.98790321290053	1.4483779179197341e-5	3.4546231559114377e-7
CLCF1->CRLF1	0.00317472654766304	0.309057279664251	0.0343976301295311	0.709177060245783	0.76285826532496	0.605536660078046	0.00694138006484785	2.9275750232920537e-5
LGALS9->HAVCR2	0.0031830238652002	0.0203859338044591	0.015105675655217	0.72169175885736	0.722471450994355	0.563957638019972	9.641117240556362e-6	2.7600920088154896e-7
CDH1->ITGAE	0.00318869831768398	0.0161889804615968	0.1530825839643	1.70766335963718	0.645589750837574	0.510876377883143	8.549011078144025e-4	6.0291269608872085e-6
WNT11->FZD7	0.00319139524232592	0.927316773003192	0.0697815460916036	0.683998683048532	0.774672437353284	0.553991095562314	0.1668115657943204	4.6961964111098706e-4
DSC3->DSG3	0.00320436101396582	0.253946393423587	0.0105351878463679	1.55141158950189	1.29292585590858	1.89825956466745	0.0031968734375254952	1.6034511761579002e-5
THBS1->ITGB3	0.00322132829820443	0.0537189591237885	0.0058194585378567	0.687558680544792	1.23932059574706	0.524755964468818	4.119953178911755e-5	7.195121671417781e-7
DSC1->DSG3	0.00322334768474353	0.026348125513131	0.0580680357968067	1.56595690910317	0.615453707348882	1.97562816791957	1.1218855565186816e-4	1.3694318777620566e-6
RSPO2->RNF43	0.0032381477533775	0.716112331412854	0.169610349741414	0.740926786511811	1.15527337537741	1.59161521967028	0.11708374998024577	3.364202953910489e-4
RELN->ITGA3	0.00324557944340109	0.135620264990713	0.0194565563566506	0.677063952509625	1.29067534903047	0.415189767306809	6.614177570281573e-4	5.032559855288208e-6
LGALS3BP->ITGB1	0.00324608647859603	0.606340229081244	0.0581976448735401	0.65878487599968	1.24449458085505	0.639365715964726	0.0496314199006786	1.5305926794341367e-4
CCL5->CCR5	0.00325986952693436	2.94839492227195e-4	0.00163542780405523	0.761088195165654	0.601422715608447	0.512659813004228	2.330156929050517e-8	9.130729947787695e-9
NPPB->NPR1	0.00326929164169731	0.223162890138878	0.239621318107589	1.81024291844433	0.647921290292453	1.50269721010557	0.01687159224445074	5.983142919332152e-5
ADAM9->ITGB5	0.00328097749580769	0.0225018769620885	0.00369838003431888	0.640115653664629	1.42811946998821	0.437378839449588	4.270569018118557e-6	1.749986202763803e-7
COL18A1->KDR	0.00336238649573084	0.00105287618763306	0.511169482972415	0.663615353569197	1.61898985316282	0.613988240737271	0.02284277849626035	7.737182130956894e-5
NECTIN2->NECTIN2	0.00336627198822148	1.62242135594015e-5	0.063998096689165	1.56606894931304	1.79523808391833	0.513270423499679	5.098626910538106e-5	8.072319788526263e-7
LTA->TNFRSF1A	0.00340314839696343	0.00428040366188787	0.171523294696975	0.762504611186864	0.598304160830743	0.696356964458999	9.592074525695038e-4	6.494442381263062e-6
MSTN->ACVR2B	0.00342240172270558	0.209237753966256	0.0570519477960034	0.534324529087572	1.17870168603443	0.371487051023293	0.0032700173574444075	1.6310042422919112e-5
ICAM4->ITGA2B	0.00343183774771405	0.0283472373152275	0.0554974277606907	0.719302501962632	0.744486437733018	0.559475516167928	1.1080025420011778e-4	1.3594403838800415e-6
LEP->LEPR	0.0034337465011075	0.10667077222144	0.259308658408958	0.705532019091246	1.44460485536338	1.43636967336261	0.008402062314438002	3.3854516518113225e-5
CALCB->RAMP1	0.00344421564299724	0.358610430003411	0.0791879947776374	1.69148981186606	1.17136315250248	1.40220445722858	0.014317960960335056	5.240396179830591e-5
ADAM2->ITGB1	0.00345062192599488	0.0368745964281919	0.329290405441172	0.601468234171145	1.45603017835599	1.28906633103532	0.008415883438831368	3.388842692279102e-5
ORM1->CCR5	0.0034603833125042	0.167030426234727	0.218957299833728	0.739404722496425	1.24014518266321	0.682697788044	0.009844588084140639	3.8336457884535484e-5
TGM2->ITGB1	0.0034735988039527	0.0156963908235566	0.0227376068828343	0.707922971731908	0.467921065807767	0.567349624007424	1.2266679297129557e-5	3.1911724867117555e-7
CCL13->CXCR3	0.00347933154183278	0.00115604360060606	0.0146643397052563	0.771043981544579	0.510949038651304	0.47015589898486	1.1981230592602976e-6	7.665061813025223e-8
S100A9->TLR4	0.00348225762482857	0.0123558441850922	0.0572545553041366	0.736843922022977	0.588034350848149	0.450087840006851	6.508336504459327e-5	9.401218831598665e-7
CNTF->CNTFR	0.00348746868375771	0.0081947176224817	0.0190850718978122	1.42387858745301	1.53980555716408	1.93637054225975	4.854171748017179e-6	1.9021092870936213e-7
OXT->AVPR1B	0.0034964669594989	3.28413365435987e-4	5.15821616519418e-4	1.44677253182003	1.72268913545405	2.54742123954242	1.3631029146825638e-8	8.520059259771605e-9
DSC3->DSG1	0.00349738216819473	0.0395645927159847	0.177913119090209	1.73100561542769	1.46546577355582	1.31682871182305	0.0017983686842765784	1.0231456150388269e-5
DSG1->DSC3	0.00349738216819473	0.0395645927159847	0.177913119090209	1.73100561542769	1.46546577355582	1.31682871182305	0.0017983686842765784	1.0231456150388269e-5
SIGLEC1->SPN	0.00352178396756386	0.0409839246573133	0.0663118231667044	0.785040621955719	0.685286148373003	0.661943708176165	2.2681625144241592e-4	2.3160402781641704e-6
SPN->SIGLEC1	0.00352178396756386	0.0409839246573133	0.0663118231667044	0.785040621955719	0.685286148373003	0.661943708176165	2.2681625144241592e-4	2.3160402781641704e-6
NXPH3->NRXN3	0.00352486054447398	0.0078073105642974	0.0412069476366401	0.639219552862209	0.617805692704426	0.62559383033195	2.4171138200748655e-5	4.904321501225635e-7
EFNA1->EPHA8	0.00353285328710218	0.203847298636001	0.163384224869223	0.582251653263767	1.31190470536122	0.495131397105893	0.008494596422833288	3.411773234139487e-5
CXCL10->CXCR3	0.00353844162890682	4.44639338593733e-5	0.0125417204303668	0.75093893984562	0.500399158426383	0.583400438878196	6.987433695006486e-7	5.689410698125929e-8
GHRL->GHSR	0.00353893646132752	0.00478129619954348	1.09307565942851e-4	0.65430160504831	0.705420574754676	0.36749224216499	9.982984852325059e-8	1.8293853623816162e-8
ANGPTL1->TEK	0.00355333467383956	0.0749192136854994	0.40624316340181	0.772512366318129	1.32379799357803	0.661829336717413	0.018980604577814274	6.603825142555353e-5
SPP1->ITGB3	0.00355410509810516	0.147372615743569	0.211242464366168	0.50994759884176	1.32301687929517	1.39010835252058	0.007917411868206537	3.2338149791240644e-5
PLAU->LRP1	0.00356449836415962	0.00738596909598099	0.00107271940264275	0.70773197766351	1.45289398331111	0.476342173111776	2.8967268198169786e-7	3.3020615276807444e-8
WNT3A->LRP6	0.00360236806504122	0.00618839957405215	0.00185850390436926	0.612416806189044	1.63482792539356	0.480244390418736	2.634784232864354e-7	3.176742568582311e-8
GDF11->ACVR2B	0.00360402874313759	0.795240565752622	0.123462732823079	0.679212714176762	0.854251466644301	0.677518488956686	0.13076024523124563	0.00037332210076435214
HAVCR1->HAVCR1	0.00360942302286582	0.324557624976753	0.658837265137238	0.786103169687995	1.27714945108587	1.89845152239031	0.16025290137128997	4.5257778971017644e-4
MATN1->ITGA1	0.00361834356151902	0.0496250014018704	0.151632337574847	0.67716788756765	1.16728844180822	0.675811191350206	0.0014332435298013498	8.698812678374291e-6
WNT8A->FZD8	0.00363539635087162	0.169661856095836	0.0753909877918001	0.720232835869043	2.03240279320055	0.578471439761053	0.002563388887135191	1.3666190991296472e-5
FGF1->CSPG4	0.00365747206018197	0.32502990303542	0.0525017435305563	0.636397812648583	1.29620968648529	0.608970607336906	0.009231456638968537	3.651583852771052e-5
IGFBP4->LRP6	0.00368081343194104	0.0118068863844586	0.0157185660412135	0.772320135773608	1.44825582669938	0.472353713984091	5.064938330729603e-6	1.9499018549818736e-7
LPL->LRP2	0.00372445477182148	0.9734306813924	0.330799931813345	0.681383152039964	0.86877440085341	0.764136423929914	0.3583272537449063	9.844745906096592e-4
GNRH2->GNRHR	0.00373987234454687	0.136830359676763	0.00147400238262263	0.728015416202291	1.415756914395	2.1238471386406	4.7766077686599686e-4	3.945645972963513e-6
TNFSF14->LTBR	0.00374199679966647	0.00525784779347793	0.0646038118104847	0.6616198057522	1.59008824711047	0.493015300124656	6.645794645476588e-5	9.512904073008751e-7
IHH->PTCH2	0.00374287262202033	0.165783313761011	0.0153258398906237	0.614311907617567	1.52914410682437	3.60071241288345	0.0010527406578019355	6.88515702618618e-6
TGFB2->ACVR1	0.00375196822037349	0.0225812957079927	0.0196962162826958	0.779918298169938	1.55296263473952	2.55170251311266	1.625387672314581e-5	3.723228339851149e-7
DEFB103B->CCR2	0.00375373961953851	3.39694124513734e-4	0.0354637835872094	0.751020184448532	0.58770867108303	0.549729939550883	1.0316347193107886e-5	2.8835213257467915e-7
DEFB106A->CCR2	0.00375373961953851	0.00224908550596203	0.0058194585378567	0.751020184448532	0.50829127250186	0.49480044986331	2.7539298686755096e-7	3.232603098552009e-8
MSMP->CCR2	0.00375373961953851	7.60016756970017e-4	0.114386799476917	0.751020184448532	0.584320880203087	0.642073279716064	2.8015630729333785e-4	2.7022614030691825e-6
VCAM1->ITGA9	0.00376297750295429	0.00260371584406471	0.011656665643376	0.718835637034695	0.59245356178547	0.566102571466464	9.757890693501538e-7	6.835152333408215e-8
PPBP->CXCR1	0.00378227723602931	0.276861949262654	0.370015874555675	1.34521699400437	1.32584682168426	0.528092182261733	0.045910421342360175	1.429907071848465e-4
CSF2->CSF3R	0.00380166490396849	0.0131258120319396	0.00223079602413301	0.760529499913006	0.634060352884375	0.470440226799807	1.1719735748862625e-6	7.5750655562841e-8
WNT5A->FZD7	0.00381277813327274	0.0236118692653292	0.0163767011854343	0.588907207361033	0.613090757199177	0.456147867440591	1.4005905628608772e-5	3.4149794450478493e-7
LTA->TNFRSF1B	0.00383178595775191	4.66267401883713e-4	0.001345259823607	0.69453619763426	0.457402614550094	0.494463354261128	2.995375047855552e-8	1.1046955300920497e-8
COMP->ITGB3	0.00384306126636558	0.0302555746049696	0.00671729711074565	0.590338709508137	1.62945322602798	0.477109819817672	1.133281851906199e-5	3.0106913970158694e-7
RELN->VLDLR	0.00387639310552224	0.321440677561328	0.406014255525327	0.596885697265737	1.54950495745153	0.66547346142457	0.06519154586059454	1.9481666564266658e-4
WNT2B->FZD7	0.00391207798362481	0.456328387228979	0.087090950365196207	0.637126804474814	0.731757476694594	0.533701417633978	0.02732749847476657	9.041301977896722e-5
PF4->SDC2	0.00392000690506811	0.0725991724875978	0.13784603263601	0.694737878695114	1.37866388017638	1.72475794348506	0.0016417675714593106	9.613313676348546e-6
IGFBP4->FZD8	0.00399554582681771	0.0162759940475775	0.0431051599404811	0.739564728903128	1.33416077037644	0.495036049843502	4.242653962838714e-5	7.293284776078139e-7
WNT10A->FZD1	0.00405004392335662	0.131528394181288	0.0420467691803196	0.627699135424181	0.67377475542991	2.23406556555773	9.340336934931271e-4	6.412656753654252e-6
EFNA1->EPHA1	0.00407177850658713	0.227139185601041	0.163384224869223	0.731685937027741	1.34830236651649	0.495131397105893	0.010240097867046712	3.9557232317042266e-5
SERPINE1->LRP2	0.00407949237564553	0.425552813662545	0.00708412656802559	0.668416251873325	0.798904872385237	0.467688687761948	0.013881850108408282	5.1136159202307654e-5
CXCL9->CXCR3	0.00409501494825326	8.10320739927151e-4	0.0116676571480221	0.803064347763983	0.448781285255687	0.567081304512956	7.586676702667764e-7	5.945685057483093e-8
CCL7->CCR2	0.00411485585817994	0.0167294995411179	0.0655880040011025	0.738567668267021	0.673051092489999	0.582910960071147	1.076162500565043e-4	1.3357542978271504e-6
LPA->LRP2	0.00413401801321833	0.0692434390918369	0.0768756408523723	0.65734486359641	0.566714696854028	0.566433842547092	5.653521591164455e-4	4.458535581196834e-6
NTN4->DCC	0.00415713510019089	0.489304410824646	0.234361905137795	0.674989173374352	1.2429262819667	0.613144698466778	0.06425795262211308	1.9239355392844593e-4
HAS2->CD44	0.00415816640824096	0.0741908014170612	0.0659597626122813	0.636057167820503	1.35331190906326	0.407055164592567	5.008717847240616e-4	4.083575016988189e-6
WNT9B->FZD5	0.00416806566315431	0.380980435800647	0.164849932287793	0.679136285297697	0.775186045920678	0.75687914702469306	0.027728929772269914	9.154791411599054e-5
GH1->PRLR	0.00417158138976592	0.0511737476120528	0.347966181687735	0.767864547880439	1.45834367336181	0.6192698793053	0.010933786794834949	4.1697411755216685e-5
PROS1->TYRO3	0.00420733229373749	0.0540012385769163	0.107391785531447	0.615826491328555	1.45827545069467	0.439006077346252	7.568896228820743e-4	5.537223323066969e-6
ADAM15->ITGB3	0.00423351129780447	0.245592805471291	0.139996115821297	0.616099877225112	1.26221935091225	0.674295668154766	0.009873002145952292	3.83994058260279e-5
SPP1->ITGB1	0.00423467691191848	0.149906268040199	0.144546565596279	0.62529765727058	1.36633532600196	1.43256286661012	0.004441195992139957	2.1094358297511464e-5
HSP90AA1->EGFR	0.00427581924020848	0.981383014364189	0.0763030275575559	0.638075816936993	0.867587509105566	1.78863070788586	0.19948793721583175	5.561186944724094e-4
COL4A2->CD93	0.00429161356547392	0.0458583753899595	0.492998569809593	1.54758461939949	1.51195621971096	0.47170239734056	0.026705741694126445	8.868352854388754e-5
CCL3L1->CCR5	0.00430668311233551	0.0353292250133377	0.0136388951337599	0.742768131777102	0.668050763714642	0.555105322706068	2.520079916595105e-5	5.009783763362108e-7
HLA-A->LILRB2	0.00433210990983923	0.00106538091488417	0.243901995268619	0.709510915431689	0.587323270620701	0.707025531607559	0.0025823368897576263	1.3685745674885644e-5
HLA-B->LILRB2	0.00433210990983923	0.00106538091488417	0.243901995268619	0.709510915431689	0.587323270620701	0.707025531607559	0.0025823368897576263	1.3685745674885644e-5
HLA-C->LILRB2	0.00433210990983923	0.00106538091488417	0.243901995268619	0.709510915431689	0.587323270620701	0.707025531607559	0.0025823368897576263	1.3685745674885644e-5
HLA-F->LILRB2	0.00433210990983923	0.00106538091488417	0.243901995268619	0.709510915431689	0.587323270620701	0.707025531607559	0.0025823368897576263	1.3685745674885644e-5
HLA-G->LILRB2	0.00433210990983923	0.00106538091488417	0.243901995268619	0.709510915431689	0.587323270620701	0.707025531607559	0.0025823368897576263	1.3685745674885644e-5
FBN1->ITGB3	0.00434122734202602	0.122054771126393	0.0396806924207157	0.645677009022518	1.4049500797463	0.58251063186078	7.634398019762156e-4	5.578633375046126e-6
BTC->ERBB3	0.00440123982407814	0.344896073198786	0.0507063579205946	0.581730010083213	1.35110132440999	0.500701192973136	0.010666960344838534	4.0928793132566925e-5
QRFP->P2RY14	0.00440832855668372	0.0373183673161205	0.281885041520364	0.743900440879373	0.681572285361231	1.62762665804546	0.005648349283689652	2.538561257059466e-5
CNTN1->NOTCH2	0.00441923402459055	0.0453029007753345	0.0396660269279855	0.620862121883102	1.7058928074424	2.07193831111957	1.1903886239803262e-4	1.4380093849926487e-6
TNF->TNFRSF1B	0.00454943031388855	3.79204154513313e-4	0.00783483895243686	0.711109385037999	0.528374716203801	0.524306719612668	3.465416066685085e-7	3.4565166580634156e-8
CXCL9->CCR3	0.0046021543906003	2.57707748313463e-5	0.0116676571480221	0.739835708869817	0.505026515444545	0.567081304512956	7.212044581380883e-7	5.797010812097003e-8
FSTL1->DIP2A	0.00460690701795496	0.0294428825609141	0.209757546120363	0.758352463245503	1.34143174754291	0.620712544270051	0.002415399963152474	1.3043590206402526e-5
CD28->CD86	0.00461675035765552	0.00285094299561706	0.0765593422632473	0.71963744296551	0.608248883291294	0.605501360310143	9.887941235720733e-5	1.2549292391005431e-6
CD86->CD28	0.00461675035765552	0.00285094299561706	0.0765593422632473	0.71963744296551	0.608248883291294	0.605501360310143	9.887941235720733e-5	1.2549292391005431e-6
L1CAM->ERBB2	0.00462946986056512	0.00502319548519292	0.256120526323128	1.4015971364817	1.42068848574123	1.35671909967004	0.00312883214803914	1.5756263104586305e-5
PDGFD->PDGFRB	0.0046299274715863	0.164444684823715	0.61048604781158	0.741084646207342	1.25034720442474	0.64017156787254	0.078958428068001	2.3263078192547625e-4
OSM->LIFR	0.00465257957661092	0.0643606380111748	0.632649916989719	0.742940200016614	0.754257313853894	0.501191435989224	0.05757510351068295	1.7429901745614145e-4
CALR->SCARF1	0.00465469628290749	0.52630224766762	0.0644568797431492	0.730670511625675	0.745613947891346	0.605243307877012	0.03518078209194455	1.1282336239732715e-4
LGI2->ADAM23	0.00466082425835113	0.00151303657806445	0.0556853759518764	0.721584224557714	1.58920191368146	1.64311314769815	3.945140021831176e-5	6.967458317703504e-7
PLA2G2A->ITGA5	0.00467707473891377	0.055746159317846	0.0866753354612914	0.660815307138223	1.35431773581548	0.674174088698807	5.30486208639716e-4	4.258565920647701e-6
FGF7->FGFR2	0.00468412398623663	0.0590884299916502	0.366195136289327	0.741862768374714	0.747830988256264	1.28643691534003	0.01324817985630752	4.906135829261477e-5
IL3->CSF2RB	0.0047026744108607	0.0140031001513957	0.00105004895561478	0.748026731951556	0.774963334610288	0.359951136050848	1.2850918320638345e-6	7.97724811205562e-8
FBN1->ITGB1	0.00472140273581756	0.0102696747518788	0.280757667721112	0.732019739608854	1.46204919478101	1.51704885865443	0.00431139170388481	2.06026913825244e-5
HRAS->CAV1	0.00473789721909457	0.337699937393661	0.177254311516705	0.695677085213378	0.801141132257164	0.534628938562131	0.023393069459748443	7.902227869359604e-5
WNT9B->FZD8	0.00479176253993008	0.0231466010720578	0.00816234338975363	0.730193320213927	1.43910836208997	2.63456088093833	7.841440861558822e-6	2.4218104228330254e-7
CALR->TSHR	0.0048178807601833	0.198067457737351	0.0644568797431492	0.782883618120092	0.704841843624078	0.605243307877012	0.0031845743393885515	1.5998420826652905e-5
CCL2->CCR10	0.00484138488445507	0.0462211345272296	0.342630583888952	0.707570397508176	0.61667040825672	0.687675752467537	0.010170028508398007	3.933502820322032e-5
SEMA4A->PLXNB1	0.00486329696555432	0.00491728891831611	0.00137680855252387	0.799732869579556	0.563968824818906	0.500186102376462	2.3149259813815337e-7	2.9691851030574774e-8
DKK2->LRP6	0.00488408763520554	0.00514931572294752	0.0241805110693496	0.627611542673422	1.737929743616	0.502083698777318	6.675088746694208e-6	2.226073528635558e-7
GNAI2->C5AR1	0.00488961318691106	0.0400319831150474	0.00114985982450977	0.744099617884035	0.626925762037155	0.440360154791659	1.6298384746773173e-5	3.723228339851149e-7
HLA-G->KIR2DL4	0.00489009370700499	0.0069773156603441	0.025386296780556	0.763548815800331	0.632610464897301	0.500633487345411	8.617022032592414e-6	2.572635268108967e-7
HLA-A->KIR3DL2	0.00489738917082261	0.376436932884047	0.00557290686182044	0.763919871519928	0.748831513352308	0.412584081237669	0.009653155049031512	3.773160057350911e-5
HLA-B->KIR3DL2	0.00489738917082261	0.376436932884047	0.00557290686182044	0.763919871519928	0.748831513352308	0.412584081237669	0.009653155049031512	3.773160057350911e-5
HLA-F->KIR3DL2	0.00489738917082261	0.376436932884047	0.00557290686182044	0.763919871519928	0.748831513352308	0.412584081237669	0.009653155049031512	3.773160057350911e-5
C1QA->CD33	0.00495287132084965	0.00218586982583158	5.12881358532669e-4	0.671672754435504	0.61441488402417	0.493994125287731	7.466367410080307e-8	1.5100383384256764e-8
VCAM1->ITGB2	0.00496195000304267	1.43999188400024e-5	0.00138268458213098	0.734094659894975	0.487972470060598	0.487042709379832	4.285705200096559e-8	1.221349400589515e-8
CX3CL1->CX3CR1	0.00496390256755319	0.166870267649403	0.19317231883659	0.657673902269563	0.82985403955092	0.583947210099361	0.008104953093097396	3.293251437694327e-5
HAS2->HMMR	0.00497551526651641	0.0758678082685968	0.0246553520894949	1.47785417156385	1.40903028814233	2.25908436479145	1.9569952561125208e-4	2.083122397969216e-6
GHRL->MLNR	0.00498698979268608	0.00110481180798683	1.98753635890947e-4	0.738492320289023	0.660021338079552	0.439309403641994	4.1487349520394505e-8	1.221349400589515e-8
FGF1->FGFR3	0.00502065935569118	0.0946705247756932	0.124428206123246	0.700124382249506	1.28065227062416	0.514132430522655	0.0018762341927768178	1.0597523248308773e-5
GAL->GALR3	0.00503825277398473	0.0704044435368332	0.0141357743674871	1.47373585516589	1.30448443624651	1.90186695535582	1.1980078967736478e-4	1.4444304910088412e-6
HP->CD163	0.00507186285050321	1.26868974203997e-6	0.00918587410867999	0.735974007423186	0.325878538051749	0.517482372649269	4.831883702638717e-7	4.650289879909009e-8
CCL16->CCR1	0.0051176249983671	0.004228694808179	0.0988087895085497	0.71906104980947	0.503330214559923	0.580005585102358	2.1085789732817826e-4	2.1743357303073284e-6
CCL20->ACKR4	0.00512335462370028	0.00795210481849495	0.0473431381024558	0.671310763630771	1.94133578586552	0.544636023314658	3.6758744522219615e-5	6.584653645650659e-7
ADAM17->ITGB1	0.00520157600554505	0.00117553320085839	0.166716958165621	0.661503113252158	1.57290549675861	1.38160362030898	8.643612700707188e-4	6.054978063248518e-6
PLA2G2A->ITGB3	0.0052082791000263	0.0721101208452501	0.104849033172992	0.614789421665668	1.38902453293894	0.580943817944535	0.0010075369125006621	6.727220830239307e-6
IL34->PTPRZ1	0.00523547218012554	0.182190675164056	0.152908056311924	0.659871751521253	1.47874147130993	1.79964495104215	0.006570002631865113	2.8107121998509826e-5
EDN3->KEL	0.00529813768159437	2.22030069056189e-4	0.0159380469837305	0.703547987921574	0.5275737323778	0.477002351949653	1.6467569712481247e-6	9.210797353575944e-8
DAG1->LAMA4	0.00531159792608804	0.334375879747165	2.99600259203281e-4	0.606360234691951	1.29419457769377	0.502307327110326	0.006549919799548858	2.8070561510517557e-5
CCL11->ACKR4	0.00537527704182139	0.0295516664292969	0.100386367168658	0.674046619428605	1.31870972097183	1.50007208624449	4.1292417437100625e-4	3.5889913524533374e-6
EFNB2->EPHB3	0.00539928364679632	0.033667107586753	0.100075118760681	0.658834527424164	1.4519165387514	1.73926036390963	4.4897161618117384e-4	3.7936327954666237e-6
CXCL12->ITGA4	0.00540575770935048	0.0231614727223187	0.019819860698053	0.756924877375601	0.641199264617943	0.540419803661171	1.888153479739131e-5	4.082062085924027e-7
LTBP3->ITGB5	0.00542318235785666	0.144306227497252	0.0351468438867846	0.595845804730146	1.30073101093691	0.522264333601481	0.001053154641640775	6.88515702618618e-6
FGF7->FGFR1	0.00546086525349532	0.055930965304729	0.00200131841236406	0.663302097012421	1.26618290772295	0.486884711823988	4.245958309261248e-5	7.293284776078139e-7
IL7->IL2RG	0.00546103885978444	0.00630237138915801	0.00100970158288582	0.78014181677607	0.618891802849475	0.454951021921392	3.473272783877607e-7	3.4565166580634156e-8
ANG->PLXNB2	0.00546193358798241	0.607333162797927	0.160768836123856	0.779935107391549	0.814446710853123	0.705084579431454	0.07715025879221933	2.2773154115053964e-4
TNFSF15->TNFRSF25	0.00546715587401014	0.0237867174674613	0.702971037634125	0.767866043531572	0.69006865667002	0.471090253913427	0.06543080286528079	1.9534543422916717e-4
LRRC4B->PTPRS	0.00546751781890187	0.042301470076517	0.158880559444599	1.50029627534623	1.45032631133265	0.633362844114272	0.001470794931379039	8.89229124637199e-6
EFNA5->EPHB6	0.00548217961105701	0.401362845309061	0.133023875853076	0.671558500868778	1.19019567963843	0.668795052132276	0.026224890372848125	8.741082038180666e-5
BTLA->VTCN1	0.00552052578982809	4.59094681626304e-5	0.0248142625866332	0.792030222691225	0.559574359354022	0.545116355014764	4.673497188624595e-6	1.8663051039928153e-7
EGF->ERBB4	0.0055228828033751	0.430370851223965	0.0821732327369056	0.743348693018002	0.873186623725751	1.3166139162475201	0.02317429088990592	7.832544130910423e-5
ADIPOQ->ADIPOR2	0.00555243085391532	0.117657692831779	0.385111985865517	0.623283714499847	1.36438786366959	0.534401733395895	0.021891007465507612	7.467247608289218e-5
SPP1->ITGA9	0.00555882240177319	0.237462505606042	0.408928876112331	0.682412441465796	0.714938541253947	1.28894572380096	0.04618405126115066	1.4377152213745014e-4
CCN2->ITGAM	0.00558323566515817	1.64340619351e-4	0.0257176864615928	0.691048325289353	0.522143725298394	0.414918188388687	5.192097478083464e-6	1.9499018549818736e-7
RARRES2->CCRL2	0.0055841045878261	0.0758706358220297	0.334042639021285	0.632582084804834	0.583137999655314	0.50812991780516	0.01195511110609519	4.509858414880067e-5
WNT3->FZD1	0.00558689001054791	0.0173756876216398	0.154779400593869	0.757290882358624	1.41200468580686	1.92899813210974	9.358770080568702e-4	6.412656753654252e-6
SEMA6A->PLXNA4	0.00572176194500185	0.0193410236076592	0.162313730186067	1.3591354932362	1.54712341473124	0.503109567724599	0.0010964636199400169	7.072423720649868e-6
L1CAM->CNTN1	0.00577315235804332	0.0690124205049726	0.250238791876026	1.50509318663855	1.24431513360312	1.46783022728589	0.005722641025916311	2.55182856004652e-5
VCAN->ITGB1	0.00584346962342175	0.00475952359156206	0.32332014437821	0.709350192538903	2.03676320956724	0.804181608544186	0.006205664421871686	2.7044820140437833e-5
HP->ITGAM	0.00588478398332692	0.0107454228342236	0.110277957340618	0.762363005536294	0.635378633562408	0.603312240459195	3.4065709193881595e-4	3.150126914043225e-6
GDF2->ACVR1	0.00589266037702496	0.0148569167207521	0.0196962162826958	0.756944857206975	1.29106772442173	2.55170251311266	1.102729077135529e-5	2.9635871119414035e-7
C4B->CR1	0.00590933434278962	0.056914854379813	0.0137592305883713	0.737033989195672	0.569877427907194	0.517495520873721	7.486054910146318e-5	1.0360843571099743e-6
SHH->PTCH2	0.00593745297133064	0.292079646403508	0.350117069694319	0.72716098959773	0.841767480304813	1.84502667255896	0.04537780689724421	1.4140209263072267e-4
CCL11->CCR5	0.00598305144264188	0.0580169517650143	0.0853444253794978	0.766445253683859	1.35804929830348	1.34354852230192	5.551570076883709e-4	4.3961520061723595e-6
NODAL->ACVR2B	0.00601374000730059	0.346223991133655	0.140628663190024	0.614287239489939	1.22662103062395	0.592172759468361	0.01995429420428634	6.908093884652133e-5
TNC->PTPRZ1	0.00603443786668978	0.346707467065047	0.0320250927903296	0.593296487324856	1.25395780010755	0.664436752410544	0.009493846234071877	3.734170870603194e-5
LAMA2->RPSA	0.00603512484602442	0.0189078567638715	0.0240123671425428	0.797598566226894	1.3145562274159	0.402280687857585	1.9554611675612955e-5	4.1842910552565446e-7
C1QA->CSPG4	0.00606025513088337	0.0686494790264363	0.0655180581611706	0.723610396557015	0.727599202217018	0.468073904882173	4.595693322783625e-4	3.8393404684138845e-6
XCL2->XCR1	0.00606158580029836	0.517533880938352	0.0979167377656807	0.766187940650301	1.19456708301462	0.63458384213012	0.04001268851177134	1.2593565623767052e-4
CTHRC1->FZD5	0.00608169475517084	0.0617617082915232	0.41793090841889	0.635805982317758	1.32662862215389	0.61409813861907	0.019105235010828076	6.64350043756337e-5
GNAI2->P2RY12	0.00609548940440163	0.00690411383120759	0.00418621235862782	0.72746175364163	0.621416407263623	0.448125380406085	8.459782391879221e-7	6.1673848717312e-8
CD14->ITGA4	0.00611063891743779	0.0120659016400223	5.52722754090018e-4	0.73838564734334	0.585398474738733	0.470016624988426	1.0949917213433281e-6	7.329814652135567e-8
CD274->PDCD1	0.00612468483258699	2.89379501923204e-5	0.0441978655292585	0.730659678624881	0.52558363490844	0.587353617136248	2.1275789561598725e-5	4.4463612212207196e-7
NODAL->ACVR2A	0.00615178065820354	0.104576566840406	0.06824429437405	0.692225722470025	1.57825726980538	1.46349446628087	9.55451609438672e-4	6.4874004397281836e-6
NLGN2->NRXN1	0.00616700911666535	0.0547623902830331	0.10644945048056	0.771770194522239	2.00529021294027	0.646992342759067	7.815386990749958e-4	5.658129798592078e-6
GNAI2->FPR1	0.00619712109119774	0.00329321611016953	0.00132271815377449	0.770764349197985	0.507576307129104	0.474755782475643	2.1071430907114052e-7	2.8719475697880093e-8
FGF5->FGFR4	0.00619730170834876	0.00119528398869284	0.0363999996478241	1.48579150341799	1.75247749766388	1.68813673838734	1.3997500918432906e-5	3.4149794450478493e-7
OSM->OSMR	0.00623977515730767	0.00188040121837663	0.260549583878587	0.698122754828617	2.11391921004365	0.45156213445478	0.0032322512565503923	1.6186058082724605e-5
CCL11->CCR3	0.00624447591137867	0.00263835024728121	0.125733895102283	0.601171409942066	1.4340398673425	0.412920263729743	4.065797790311824e-4	3.5640192941831976e-6
ALKAL2->LTK	0.00625809499379071	0.0136911737401788	0.304549488871927	1.26125389010922	0.514026615901418	1.52972395383184	0.0056949231088789225	2.5479075795871672e-5
SERPINA1->LRP1	0.00634761061285105	0.0588468870062024	0.031281125832553	0.740885499304184	0.618113185666377	0.595428364484206	1.4965854924545779e-4	1.7060004912136095e-6
ICAM4->ITGB1	0.00646343619955914	0.083953164945929	0.301047653924116	0.619001892502916	1.50298234119614	1.50414869087175	0.009998275209648244	3.87903806025519e-5
EFNB2->EPHB2	0.00654077261706643	0.0202677588462822	0.138416672454433	0.755783077503564	1.56331551524343	0.532022333063363	7.517572743707837e-4	5.518995995697551e-6
EGF->ERBB2	0.00655200844501957	0.036441761130338	0.0794328492694432	0.631705817280741	1.35546544516784	1.86280718285012	3.058273459393339e-4	2.896400653376671e-6
GZMB->CHRM3	0.00659974207194425	1.39334284470771e-4	0.00293371225035199	0.764856333521281	0.510900301700097	0.424653750946621	1.5083559454448315e-7	2.3065362962771765e-8
FGF3->FGFR4	0.00660048178137385	0.0121946971581096	0.467610649448565	1.46111848372663	1.99177372135675	1.24309609868649	0.019179843553404886	6.661918345408468e-5
INHBC->ACVR2A	0.00662451682181586	0.00784768144899617	0.0780543690170551	0.715606333609099	1.68005065987485	1.41119487605931	1.320225449924099e-4	1.5500551620733088e-6
SELPLG->SELP	0.00666840399110868	0.00430535229467199	0.00410594786796992	0.678909528655956	0.660436810889261	0.526884568363551	5.715144473280025e-7	5.118815588037278e-8
EGF->ERBB3	0.00668367982137374	0.265565867189741	0.0507063579205946	0.630994448706501	1.2491042457134	0.500701192973136	0.005614077950145763	2.5249685615041382e-05
AFDN->NECTIN3	0.00670839219927999	0.00110981051488279	0.257265122707207	0.768016056324922	2.12069061809788	1.66791415510032	0.003104530850585111	1.5659041016469887e-5
FN1->ITGB3	0.00672473893278402	0.00607250634151646	0.088671965503895	0.57085474865553	1.53652590395819	0.523333939153847	1.7412117814142564e-4	1.9174125235974956e-6
CCL3L1->ACKR2	0.00674661789166753	0.0114374848274306	0.00608225965405473	0.754859649089119	0.650141886370294	0.507527342178516	2.3815669001208386e-6	1.1574797073520068e-7
PLA2G2A->ITGAV	0.00675174663525757	0.0489749049110166	0.116473613119742	0.644461601546838	1.29165801178118	1.75993005068853	8.510404320555457e-4	6.022222289983332e-6
CCL5->GPR75	0.00675888043602746	9.9348939458288e-5	0.00163542780405523	0.78349374109216	0.557234924841182	0.512659813004228	1.0212520321838295e-7	1.8293853623816162e-8
TGFB2->TGFBR1	0.00676561260487019	0.00586107723782214	0.0501185305039283	0.693641560766015	1.61672545505425	1.6452577501332	4.117093177062497e-5	7.195121671417781e-7
CCN1->ITGB2	0.00679893014184507	7.43487390915676e-4	0.0243408196839074	0.686824072691307	0.609629393519707	0.443705533639982	5.401768659713435e-6	1.9805243250963655e-7
VEGFA->NRP1	0.00681252341181748	0.0268495847888865	0.753686582311857	0.67490596232778	1.37924664843395	0.84726513653735	0.08134859906449626	2.3933539956081146e-4
VTN->ITGAV	0.00684945486100874	0.0310736485287871	0.160891281864167	0.604028462017822	1.7025697285673	1.38817951182767	0.0013097613288789117	8.114316838104454e-6
WNT2->FZD8	0.00686718209641701	0.25625066466188	0.00638881910968758	0.747240382268514	2.05961609231875	0.343503464403969	0.0032625508069832596	1.6297954187828675e-5
ICAM1->ITGAX	0.00690331330594662	0.022202083676638	8.01532065385024e-4	0.659890947954687	0.645969617766883	0.481267332314215	4.458247870251458e-6	1.794587645139334e-7
NGF->NGFR	0.00690730196400413	0.00320693465728716	0.0467637064129202	0.779590651883766	1.54522293109677	0.541541765254653	3.066764274624363e-5	5.808884108444801e-7
CCL24->CCR3	0.0069154976046093	0.14011055110971	0.0749941583176092	0.73138175637749	1.18735039730929	0.573514196095862	0.0018240059870061377	1.0352984213032915e-5
LAMC2->ITGA6	0.00696340162568687	0.220598378808831	0.55101129507763	0.636270888182763	1.617252690005	1.47253216236473	0.07865872317082805	2.3207495155378493e-4
LAMA1->ITGA7	0.00700680182835778	0.0174781074088325	0.00334275708338561	1.56929526146217	1.33759559975134	0.343747192257395	3.591526795871272e-6	1.5318000757220972e-7
BMP8A->TGFBR2	0.00702044436152549	0.14984426738196	0.212995967436254	0.795895241842105	0.76109684626508	0.588832987594147	0.008432633746972949	3.39340812361816e-5
MMP1->ITGA2	0.00704947177864768	0.0017002233067871	0.266786217253245	0.726489453204974	1.52997679542955	0.68320434435373	0.0034864495345719583	1.7184487415584592e-5
NRTN->GFRA1	0.00706565244601642	0.0128626872481371	0.0196695652332129	1.33116236992345	1.66295620582357	0.400787920915438	1.0348213382356713e-5	2.8835213257467915e-7
SERPING1->SELP	0.00706581293712027	0.00673173975806052	0.0168458225771845	0.720347000257898	0.654697253336316	0.478823520190182	4.7957722342551794e-6	1.8910444402617453e-7
INS->LRP2	0.00709296816821947	0.0464429332679887	0.304706914061124	0.668884544145792	0.534915817349597	1.84596083906813	0.007662689325479221	3.158583150749198e-5
WNT2B->FZD4	0.00709883084296137	0.0689596904493998	0.261305934302572	0.71591581572438	1.37459353201359	0.614028381121492	0.006399509984963355	2.7708847954081988e-5
MYOC->FZD4	0.00711505985552929	0.0165368307486561	0.238827270041369	0.765359103873553	1.5970076254335	0.662215299825981	0.003013930513613933	1.530053399786716e-5
BDNF->NTRK2	0.00716341626500949	0.0967667883034541	0.200840042444261	0.753007274806048	1.50213549694615	0.507005947260281	0.00471809249542274	2.212459624162635e-5
HRG->FCGR1A	0.00724955494835733	0.071755152813658	0.00329402370410048	0.741066458533904	0.696012498233359	0.494048745376951	9.290266515894768e-5	1.2084298521882906e-6
ANGPT4->TEK	0.0072875138040488004	0.0394856262789701	0.40624316340181	0.780667413731059	1.31708275036901	0.661829336717413	0.015494952371114382	5.6057276404233745e-5
SLIT2->APP	0.0072916358636832	0.0676643106420564	0.0616120670702645	0.791120569745144	1.37256567234965	0.505289050792017	4.2451762624221316e-4	3.648500695558409e-6
CXCL16->CXCR6	0.00729518845028509	0.00407539209371865	0.0252715253047335	0.692711695168729	0.613174391951885	0.583169364061087	8.199550111924562e-6	2.471536336720939e-7
EFNA5->EPHA5	0.00730039747841671	0.0459059069301667	0.0284144394270931	0.790916221054556	1.39359428927018	2.54122481114533	9.062549559524292e-5	1.1910134685490811e-6
GNAI2->CAV1	0.00736019254460585	0.0947498215079257	0.0371013964144444	0.728816490200308	0.652175611068245	0.565412235403562	4.496486053174932e-4	3.794239555832766e-6
MADCAM1->ITGA4	0.00736824382273882	0.0666977412304403	0.10393466965209	0.714258018981455	1.27620839058152	1.63276727200775	9.399690385456899e-4	6.426648148423218e-6
MYOC->FZD1	0.00741505839986656	0.0561571807496356	0.230872345429066	0.723189980659374	1.4407523225658	0.624331967316545	0.004254607126313101	2.039349005290133e-5
LTB->TNFRSF1A	0.00742170804756503	0.00593216995081391	0.012008662843489	0.785684917312257	0.638810456175119	0.590408688238568	2.7191115698370234e-6	1.2556798095339168e-7
WNT10A->FZD8	0.00743810546623469	0.00422240870344326	0.0198929937802563	0.711380582721671	0.635708183288014	2.45976445648135	5.235904251030377e-6	1.953991745305711e-7
CXCL8->SDC2	0.00751374042766118	0.0370360782840129	0.23869824692863	0.668018782828862	1.59141239228366	0.651902562703899	0.003787473541167515	1.8322507851664244e-5
C3->CD46	0.00755478763593409	0.576885064809685	0.18475564360149	0.763325441463645	1.303806186217	0.745343149475547	0.07585058723196104	2.2400064232046973e-4
VEGFC->VIPR2	0.00759812145220973	0.452237820356521	0.0481213603320819	0.713401453537306	1.22893396744378	0.565762758101327	0.021843909739556248	7.455238258772245e-5
WNT5A->FZD5	0.00760643882293244	0.00710120289507998	0.0861994504663528	0.68260062998494	2.14622623195454	0.555858172716887	1.712433927950684e-4	1.89656869591058e-6
CIRBP->TREM1	0.00762060995369573	0.00904966453418021	0.185620737303887	0.612871917902964	1.70124905007944	1.6598762126769	0.0013796804468238992	8.463849337721444e-6
COL4A3->CD93	0.00765434184064495	0.00277410037209203	0.297197407713287	0.789476138589588	1.71489509441963	0.443405903683164	0.00485196019648986	2.2528117565472594e-5
EGF->EGFR	0.00767086483919088	0.34050977492608703	0.0112038133550456	0.761905341776112	1.39174212218937	2.26876416985387	0.0077361807249583855	3.184688897358691e-5
ASIP->ATRN	0.00767352981091896	0.22321191635176	0.15122114830821	1.66926534275546	1.35270447714226	2.06056766310393	0.009298274182868339	3.6710657304429973e-5
GDF11->ACVR2A	0.00770035544588166	0.0250656493853403	0.0229832218521369	0.6430410166682	1.68219656815714	1.67926507569609	2.8877878987609967e-5	5.527380614408598e-7
AREG->ERBB3	0.00772005946292409	0.06584419927401	0.0507063579205946	0.556742132258244	1.63968854381445	0.500701192973136	3.1985571130204663e-4	2.9851870938445836e-6
CCL5->SDC4	0.007766855714608	0.0184711869819992	0.0050544585466622	0.744124622095411	0.650802769810915	0.534195335410206	5.107043818126374e-6	1.9499018549818736e-7
CCL23->CCR1	0.00778300825536504	0.00197970477935372	0.062022929878467	0.650045825431369	0.488966958083725	0.613359765673661	6.16540389519807e-5	9.052613275458221e-7
NECTIN2->CD96	0.00786288976863525	6.33433340344158e-4	0.00701372116234866	0.745195402515651	0.549002568565761	0.511440489843275	6.218531834727532e-7	5.282422779939631e-8
LEAP2->GHSR	0.00787023293096945	0.662850222649406	0.533664763460222	0.767335887741907	1.20314189550123	1.23331447870618	0.286899985501137	7.917033993356658e-4
TAC4->TACR3	0.00787963306969497	0.822870607858826	0.172399796116577	1.53831070955604	0.87923652349366	1.47517057203107	0.1682466361369159	4.734471578316847e-4
SAA1->FPR2	0.00792262850686243	0.00324352461364819	0.0532456417148927	0.759293007196985	0.515273105916617	0.526479696041379	4.453946052749006e-5	7.506583553882875e-7
COL4A1->ITGB8	0.00795347559225279	3.94254615086465e-4	0.122632316496309	0.752606656734859	1.64003716776427	0.405191699682789	3.745106501504424e-4	3.3833350853533927e-6
CCL25->ACKR2	0.00801345072856008	0.0245545911905037	0.187250945248862	0.860641213533138	0.557643730355674	0.523158354829086	0.0017702897593629625	1.0133745985914735e-5
JAG2->NOTCH4	0.00803430834706198	5.3430485366468e-4	0.192639482243592	1.33411529942193	1.8807912943332	0.585630201032926	0.0013576414855480962	8.353168204007698e-6
CCN2->NTRK1	0.00808668403681645	0.00800824122251032	0.191231437051451	0.693993310473878	0.611107451823857	0.576197702874334	0.0014852936791499016	8.945444256752692e-6
WNT5A->FZD2	0.00810624116326186	0.0104445966625036	0.00492095244270963	0.720680067000992	1.4833113843826	0.347375724056905	2.155199101328057e-6	1.1128706716973716e-7
CORT->SSTR2	0.00814695670236698	0.0303647622598668	0.628757930834885	0.794591113024659	1.44330205374749	0.501963951174514	0.04951683353335248	1.5278104343104817e-4
LGI1->RTN4R	0.00820325834267799	0.0373879291172534	0.304488542311193	1.37991771634343	1.56258462280001	0.728798979653146	0.007150717894345546	2.982846980394125e-5
PRLH->PRLHR	0.00822665394822197	0.00223969420828674	0.330068461764891	1.48099631629169	1.93493188211724	1.44109794412746	0.00658162732929895	2.81282999268767e-5
RSPO3->FZD8	0.00827769995687544	0.0381661591075113	0.0289893814221883	0.763705192125032	0.603025953334792	2.07326440906164	7.15380410709757e-5	1.0011504342863922e-6
ADAM9->ITGB1	0.00828963625932622	0.00452026745356593	0.26245634191145	0.755114297308848	1.62205753225433	1.60966004566537	0.0034762229960750377	1.7147562247437675e-5
S100A8->TLR4	0.00830776753779949	0.0452496544762294	0.129178937274854	0.765694337066723	0.614484757034456	0.503949491240609	0.0010170063248964262	6.754480776177265e-6
CCL21->ACKR2	0.00832238596513202	4.31932749901498e-4	8.07051100399692e-4	1.39881954818458	0.591892496908472	0.457132154940639	1.4568307448481482e-7	2.283439015631116e-8
GNAI2->ADORA1	0.00841391864329444	0.336688292998372	0.00916943120554259	0.688678406217253	0.728442224864116	0.470023021096811	0.007410677661662225	3.076956004060015e-5
IL5->CSF2RB	0.00841641034380347	0.0483404680702999	0.134049136719733	0.758723610231416	0.607010850179774	0.635213649842289	0.0011577770448427177	7.376836308075779e-6
FGF4->NRP1	0.00842642099396362	1.72683005683072e-4	0.461944084552326	0.716338881548326	1.95538627596895	0.739999786758351	0.017363897873254056	6.126326032030774e-5
CCL2->ACKR4	0.0084438168264388	0.0561929893537688	0.13906587765268	0.723498074740473	0.662208390367191	0.637620138235375	0.0014087664572985485	8.583490645838144e-6
MBL2->CD93	0.00846521607265582	9.3109013950976e-4	0.297197407713287	0.751884293175968	1.77811924336381	0.443405903683164	0.004803286465364631	2.2423468261527835e-5
SLAMF1->SLAMF1	0.00847358773707274	1.55038610490599e-4	0.00117835016062362	0.733312536900578	0.580750025495436	0.433491466909541	1.5720058380422986e-7	2.3466330046066515e-8
APP->LRP1	0.00849042213063111	0.173371866823001	0.006666179708543	0.780709232320669	1.36185641291896	0.40537756811562	0.001116810708367599	7.1741435472212706e-6
EDN3->EDNRA	0.00856950937807488	0.289360920789771	0.0953258833392903	0.734990709840469	1.4066238036196	1.43521146206833	0.010136216094622966	3.9252680775385374e-5
FN1->TNFRSF11B	0.00859193722091811	0.00907840422732376	0.0309110467489431	0.728234440734152	0.568956814975291	0.658153032690858	1.91099042495376e-5	4.117236672866335e-7
NRG2->ERBB4	0.00859506410251076	0.161411110139617	0.299365570012545	0.690779417174846	0.81723645751643	1.82247698410426	0.017234535200673796	6.090967332977329e-5
BMP8A->BMPR2	0.00860041186023219	0.00148058428181763	0.0676254954873942	0.736845084637544	1.52023974111798	1.81561566670324	7.820250306199622e-5	1.0681894364229987e-6
TAFA4->FPR1	0.00861651461946222	0.153524223799622	0.0106052665379165	0.769690457396491	0.657649021258034	0.563119221251492	8.591575021975345e-4	6.035277560536491e-6
C1QB->LRP1	0.00866857765885509	0.0115228940648084	0.00518568254799057	0.65221462675499	0.507314344471881	0.561857178871983	2.7238143847729685e-6	1.2556798095339168e-7
INHBB->ACVR1	0.00868163313566661	0.00199301378189221	0.408450050767539	0.684254133621807	1.9659628703746	0.68231817274709206	0.012270959116426118	4.6040747884060426e-5
SHH->PTCH1	0.00871817281599874	0.0420480969213477	0.056315569784008	0.712596253721275	1.48415850880583	0.667644473356209	2.046426820920211e-4	2.145533725442499e-6
RLN3->RXFP1	0.008733711548083	0.00642504895452733	0.00347946711535108	0.664573605566979	1.87021996947946	0.287190398820972	1.079102213227833e-6	7.329814652135567e-8
ICAM1->ITGAM	0.00875401354571015	0.0360436008788252	0.0249307296242446	0.562562763222396	0.649411514776515	0.57202115035146	5.650368913840136e-5	8.55690623745612e-7
F13A1->ITGB1	0.00875571791487628	0.0622086957150747	0.318367236200908	0.683499701755412	0.689199606213923	0.666551020444001	0.00983575902480903	3.8325880958957655e-5
GDF2->ACVR2B	0.00887097077306132	0.0591105105335374	0.0147242132255978	0.632704665974686	1.34622135740701	0.402302583059252	9.428768845280278e-5	1.2163513175481868e-6
LGI4->ADAM23	0.00891808753769074	0.00393065999579234	0.0753776504306988	0.724975313591695	1.61069197819766	0.605636268070355	1.1445753678370294e-4	1.3907049616568611e-6
CCL3->CCR5	0.00893300850887713	0.00531371689971483	0.0071983508907919	0.743534468595706	0.614615379522898	0.595389824588822	1.6437339940030645e-6	9.210797353575944e-8
CALR->LRP1	0.00894080221237592	0.021665906598151	0.131685233440877	0.683051723861437	1.30760650955262	0.639827833167096	7.124257740225067e-4	5.279703942195566e-6
CXCL12->CXCR4	0.00899229266589918	7.73009752654819e-4	0.0075719139045286	0.723649027292649	0.460916564832322	0.520132372518676	8.68534059315325e-7	6.259042660653863e-8
SEMA3A->PLXNA2	0.0089936451718754	0.100065203206975	0.27303969086107	0.74094459851215	0.764916706275951	1.7360665854015	0.009297686141455725	3.6710657304429973e-5
INS->IGF1R	0.00906039814295045	0.085241773372014	0.0727967440278924	0.647334851174866	0.796214611106892	0.66124020414175	7.776239782697694e-4	5.639189165682156e-6
ICOSLG->CD28	0.00906344517202629	0.00163589600233927	0.053054015538206	0.730035179383889	0.597076958559909	0.550596349587487	4.3187485366501146e-5	7.3638349914902e-7
PLG->ITGB1	0.00910442444629722	0.0934094135366471	0.299824645220515	0.720862636746124	1.43946732229856	1.42411499210991	0.010854841155015992	4.1447442918409345e-5
F7->F3	0.00913063069052189	0.359022098647026	0.506295289257881	0.743947378336873	0.776360709720904	0.698285175685398	0.11144247372288457	3.2109397982620785e-4
LRRC4B->PTPRD	0.0091395727114697	0.00360901207781938	0.413680812090263	1.52984455691577	1.75938489393494	1.67832811435039	0.01292379790055015	4.8030309571707074e-5
GPHB5->TSHR	0.00914005096611747	0.102783666848616	0.112594649334843	0.762028839988679	0.629379008707331	0.705309282919302	0.0018862722465007025	1.0611690576703305e-5
NTN1->DCC	0.00916114081250508	0.0750071893926678	0.0173358006626213	1.32536450395682	1.24827720838903	0.558500465016365	1.7430100864904627e-4	1.9174125235974956e-6
IL5->IL5RA	0.00922798377930512	0.137320530491093	0.067932400274181	0.727464554295611	0.680878030996643	0.47694175944341	0.0016444274132775103	9.617456553903019e-6
RSPO3->LGR6	0.00924144078826439	0.0608925387917194	0.0351977672287032	0.826420738411776	0.758258883038687	0.633159724341549	1.9477203830512135e-4	2.077121321879254e-6
NPPB->NPR3	0.00926037545187286	0.0632813079302021	0.376212768718434	0.667659957716776	0.756416139962685	0.691098957713019	0.01506173701577476	5.471099075069163e-5
NCAM1->GFRA1	0.00926127060118731	0.0678723197464285	0.122550664019197	0.725362281581097	1.6450451883642	0.657892648794211	0.0013270283849536847	8.196991422408629e-6
SLIT3->ROBO2	0.00929337431301214	0.130205966974328	0.0998438127593437	0.791234136814663	1.32950175007604	0.414929565079621	0.002285134562904935	1.250165390913591e-5
C4BPA->BMPR2	0.00938031406783524	0.0170411450098685	0.0455061020988047	0.676733971633411	1.36684795916684	1.86768781247411	6.202042741195089e-5	9.085133141865829e-7
KITLG->KIT	0.0094047338736406	0.647969870172212	0.347323321388934	1.6757422494985	0.8816851077099	0.57630194159018	0.16902663007389562	4.7521548116749416e-4
PROK2->PROKR1	0.00942761738780407	1.87347086198386e-4	0.0570044041991196	0.526542755828489	2.17312005475942	1.41716963385999	4.9277683949432615e-5	7.904948964266917e-7
SHH->GAS1	0.00946232828590987	0.103733425381281	0.226732219911023	0.802752502596692	1.36505983674193	0.607274638854849	0.006546504421352082	2.8070561510517557e-5
BDNF->NGFR	0.00946703403507942	0.0256077072552575	0.0445455776237857	0.772739465614583	1.39028627519307	0.547231555048422	8.412411104527742e-5	1.1269767211055997e-6
EFNB2->EPHB4	0.00949377125021778	6.10316510353259e-5	0.600913876772887	0.655757023321865	1.96684367510459	0.642592257011171	0.03791743153369311	1.2006433821109573e-4
PSEN1->NOTCH2	0.00949390897116831	0.0332319666468096	0.0868491822213893	0.698296270233808	1.51737535154521	0.703628831232569	3.625876300498641e-4	3.307407208403216e-6
GAST->CCKBR	0.00952426947398388	0.085715900315161	0.0163315107591226	0.791888262976561	0.681601178756192	0.645226284758738	2.3147850759194693e-4	2.3521543663362005e-6
HHLA2->TMIGD2	0.00953386693255798	0.0942870107140558	0.342214806106154	1.46043149622736	0.811654480839075	0.753935752634466	0.014789638651976323	5.391401343214819e-5
MELTF->PLG	0.00956681320612041	0.0634223430086389	0.0723146955408194	1.61381311585659	1.25833143549677	0.605024869266365	5.113051065497312e-4	4.152437842454735e-6
CADM1->CADM3	0.00957960294334492	0.231016305425913	0.252947058497766	0.822147092996311	0.818114364452563	1.58446129324937	0.020036582641786375	6.925110055404455e-5
CADM3->CADM1	0.00957960294334492	0.231016305425913	0.252947058497766	0.822147092996311	0.818114364452563	1.58446129324937	0.020036582641786375	6.925110055404455e-5
GDF11->ACVR1B	0.00960836915866592	0.354233763142054	0.0380679736350162	0.669964428794222	0.843164582890499	2.00965851737401	0.010820206003967785	4.1364901230239395e-5
NLGN1->NRXN3	0.00965200417696999	0.10926858827311	0.139771797808141	0.585795753704671	0.678886870808431	1.550498844036	0.002885358031047372	1.4864470473249125e-5
CCL26->CCR3	0.00966581897596408	0.356055509223838	0.0221169430791254	0.772950532302404	0.652953442312396	0.562997803500788	0.009723010095967826	3.7933696952620634e-5
NPPA->NPR2	0.00968424115946731	0.314474045154875	0.133843735825119	0.740286879475505	0.841044699050522	0.605691175635471	0.016012197420300703	5.746432920900971e-5
WNT9A->FZD4	0.00971779443495335	0.0848580950717983	0.261305934302572	0.722170240610446	1.38524942725144	0.614028381121492	0.007512183230086431	3.109072312798517e-5
PTN->PTPRZ1	0.00974703437409186	0.548911368013855	0.0646250253846326	0.692948823679442	1.22309193366433	1.81039205422594	0.04035575612930043	1.2688802724222112e-4
ICAM5->ITGB2	0.00977893690689646	0.00489005716415336	0.00236632336525977	0.714502891657561	0.605287542993427	0.498932408495958	8.239473124532159e-7	6.149792547423225e-8
NTF3->NTRK2	0.00978328053277033	0.0939240922415238	0.110676037292498	0.728248209720237	1.43983930904482	0.563468984230623	0.0016421857291207139	9.613313676348546e-6
BGN->TLR2	0.00981689909762973	0.00201602775505216	0.244066492119271	0.772574975764408	1.98356107159624	0.692458737516584	0.0027929081222875605	1.4507403464643685e-5
IL24->IL22RA1	0.00982643313907894	0.192369375525152	0.159126065996997	0.687331705949078	0.787077095254868	1.95526946630779	0.007861972386482691	3.2153604809819274e-5
EFNB1->EPHB4	0.00983652832100068	0.00123390084849928	0.69386602370542	0.68265519131821	1.52096139800664	0.720371406089035	0.058384646668514395	1.7640905180943186e-4
RSPO3->LGR5	0.00987692127346906	0.102209044665186	0.0446295765875797	0.768847724010604	0.739647154297636	0.61060575584131	6.414827186053202e-4	4.916680277122626e-6
CEACAM6->CEACAM8	0.00990032412099451	0.648897256280104	0.0237939419303768	1.52537733202014	1.35747947579835	1.59915179527966	0.05300677963306069	1.620339689582408e-4
RELN->LRP8	0.0100038878100741	0.00190697447420107	0.242874608332178	0.685364424291817	1.54644319781905	1.31463519087226	0.002756593479686081	1.4390305952277554e-5
TG->LRP2	0.0100046151079659	0.064642527104221	0.555437519488866	0.722200093182731	0.54934850751773	1.36849234382504	0.041691303372470234	1.3069404125341235e-4
TFPI->LRP1	0.0100145492624819	0.082043443929814	0.124792573100556	0.760412410929376	1.2570798179805	0.679477932377891	0.0016995362470445293	9.86613347146309e-6
TGFA->ERBB2	0.010014667803931	0.23469506236692	0.130261213584575	0.635227701953486	0.676311397029599	0.754049445480869	0.008787019641099058	3.513466760609387e-5
CCL2->CCR4	0.0100611904715312	0.00721674388404836	0.13906587765268	0.724636320550395	0.626059515799419	0.637620138235375	6.369287314123501e-4	4.899745714410723e-6
EFNB2->EPHA6	0.0101079426342083	0.0752292653198479	0.138416672454433	0.757573556469772	1.42671350313476	0.532022333063363	0.0018670694669203078	1.0564793842354876e-5
EFNA3->EPHA8	0.0101293215099926	0.0458812770888001	0.1479438923882	0.637626507403851	0.649688524716855	0.567127764928979	0.0014139972596908016	8.598648835344027e-6
CXADR->JAML	0.0102111929663166	0.129963874618351	3.16028743943209e-4	0.837679130258177	1.382425075479	0.433833580329289	4.6216297938607334e-4	3.842944556706899e-6
JAML->CXADR	0.0102111929663166	0.129963874618351	3.16028743943209e-4	0.837679130258177	1.382425075479	0.433833580329289	4.6216297938607334e-4	3.842944556706899e-6
SST->SSTR2	0.0102113989627324	0.191886944670555	0.628757930834885	0.76461077034302	1.34467915703249	0.501963951174514	0.0955930814590083	2.779828577470726e-4
WNT8A->FZD4	0.01025982687517	0.0359558132846501	0.261305934302572	0.738057335766331	1.63559074251546	0.614028381121492	0.004847027884195535	2.2528117565472594e-5
CCL4->ACKR2	0.0102730210317931	0.158851840571311	0.181226678760553	0.756625942609577	0.804225740720799	0.531383872199409	0.007167386814457703	2.9878123465132772e-5
PSEN1->NOTCH4	0.010309784849994	0.0562247880929858	0.0264196573926396	0.72915171982669	1.41401182020785	0.600338125758929	1.3386166648149736e-4	1.5657836292730257e-6
GRN->TNFRSF1A	0.0103205978229728	0.198593822956348	4.15617331991358e-4	0.706972485483986	0.802109845236967	0.322007570681598	0.001528774419373711	9.122307385244582e-6
EFNA1->EPHA2	0.0103211052843071	3.09230841593067e-5	0.163384224869223	0.68815448033738	2.28981006723822	0.495131397105893	8.740174503791867e-4	6.102166838657807e-6
HP->ITGB2	0.0103431119826448	0.0363951374821093	0.00124720613613194	0.692228312141578	0.69855739628312	0.490273221299921	1.8415249928657084e-5	4.053236386291859e-7
ICOS->ICOSLG	0.0103646353234841	0.00273747772788735	0.00167507673120337	0.796203112853858	0.616995078752559	0.458228003234998	5.37804339940751e-7	4.8866982469387686e-8
ICOSLG->ICOS	0.0103646353234841	0.00273747772788735	0.00167507673120337	0.796203112853858	0.616995078752559	0.458228003234998	5.37804339940751e-7	4.8866982469387686e-8
VWF->ITGA2B	0.010424189198201	0.825709216716581	0.132810832363316	0.781545991173346	1.25531108633471	0.719210630418864	0.1516160239653813	4.297345692319767e-4
CGA->LHCGR	0.010469082863943	0.523505956377106	0.15111749426333	0.740135733003769	0.760886530154621	0.619635654841825	0.05359156661623376	1.637417421184416e-4
LTBP1->ITGB5	0.0104802521756026	0.0963029108923921	0.033838946043901	0.737696196963803	1.35313024539738	0.551499075549101	4.634571341402942e-4	3.8486013739196e-6
NCAM1->ROBO3	0.0105145321164244	0.351092618183457	0.493151719547842	0.685602241783409	1.23398531912696	0.680832146839931	0.10408295126933259	3.0113483501859495e-4
NECTIN2->PVRIG	0.0105664167020875	0.00141074164338428	0.0539750847290601	0.761147631379827	0.584256475945503	0.584325655773956	4.781206066206671e-5	7.806323555399294e-7
LTB->LTBR	0.0105772123833621	2.58662843030666e-4	0.0137277638552163	0.827271993752549	0.59834149587667	0.535169707521672	2.4701701673325968e-6	1.1913073752800984e-7
PTGS2->CAV1	0.0105791722089122	0.497324532850586	0.0938669999095492	0.692725910078352	0.815099244959285	1.31243553707944	0.036319668438564996	1.1569998029148994e-4
CCL2->ACKR2	0.0105861317233575	0.00156858489608203	0.122962363419233	0.75636048255897	0.520454422792052	0.624273600943635	4.1113031739203085e-4	3.5800353707741324e-6
PSEN1->NOTCH3	0.0105901810351937	0.00739441909017291	0.307023620138432	1.3549906679266	1.55266914387156	0.700488805334171	0.005721788310329195	2.55182856004652e-5
CCL21->ACKR4	0.0106231660545347	4.35273316160001e-4	8.07051100399692e-4	1.38016439078204	0.579656912180229	0.457132154940639	2.784234651896961e-7	3.232603098552009e-8
ASIP->MC3R	0.0106238002236746	0.530573033297795	0.0343070854436801	1.52613997719609	0.652411305115106	0.411930185087327	0.0317682729647047	1.0319926568950933e-4
FGF8->FGFR4	0.0106453276812923	3.99707560447826e-4	0.174124941000791	1.54431895058867	2.57417440189515	1.49445424205084	0.0010581822251050192	6.908627142139426e-6
IL6->IL6R	0.0106640984883321	0.26408567916788	0.122159380646796	0.699149715056981	0.741610674440563	0.388967241390313	0.010421305070095595	4.0182955705844435e-5
RSPO2->LGR5	0.0107162314669103	0.111497168027861	0.0635462336867467	0.696397843935808	1.32667297288771	0.459574248454784	0.00106832350564661	6.955315059462385e-6
COL14A1->CD44	0.010718598402032	0.351666852402878	0.178137766646964	0.745934519987686	1.26143375360259	0.630411174731576	0.026320359042611118	8.763584926556325e-5
APP->NCSTN	0.0108172784473375	0.0892393237057003	0.00698776463350759	0.763440841198482	1.40871646279326	0.439404346609888	2.0442791632749628e-4	2.145533725442499e-6
MICA->KLRK1	0.0108271352539966	0.297155409271815	0.0285763923870836	0.75933131699454	1.4027646461193	0.63421734681695	0.006353779384921462	2.758704913629529e-5
INHBA->ENG	0.0108411604927059	0.00129577807070003	0.051633724940832	0.728904485311059	2.50285337171119	0.42575739660184	4.3222666560316925e-5	7.3638349914902e-7
IL1RAPL1->PTPRD	0.0109038350700683	0.0567398587100708	0.0506441944364392	0.770046622286549	1.54292958650203	1.56207796739835	2.7584783830505213e-4	2.6689159030539015e-6
NECTIN1->NECTIN3	0.0109965569699718	0.0202392022104162	0.323422961690523	0.743925606943608	1.58317394936364	1.57661147577808	0.0074349949826013695	3.085009642885284e-5
GDNF->GFRA2	0.0110185242688191	0.0262507359699953	0.139360798428831	0.756879893296822	0.598461230981708	1.95165064049499	9.184226573693421e-4	6.334597373396772e-6
RSPO1->LGR4	0.0110217990972236	0.270093395594443	0.0577689925838569	0.651430297220507	1.20440516710535	2.36416984176302	0.006486384116119847	2.7873254618232086e-5
EFNB2->GRM5	0.0110261002388105	0.0530339211820322	0.627274901327715	0.782596814338782	1.43296360172311	0.618430348266661	0.05506989355323727	1.6760513765234068e-4
CCN2->LRP1	0.0110379859391647	0.00128504403384055	0.0971003169083423	0.684121724727457	0.530011736817842	0.578911300560991	2.1836283909158183e-4	2.244342882867347e-6
CCL5->ACKR1	0.011056835648484	0.0019287318194996	0.0350643856868512	0.709455544803656	0.629190510845524	0.476408591335825	1.848960594276887e-5	4.053236386291859e-7
CXCL13->CCR10	0.0110756336674857	7.14157290969686e-5	0.0669284729743268	0.795539390651524	0.560095162793739	0.527170718698276	7.932196156561058e-5	1.080289214804233e-6
C3->C3AR1	0.0113203949971911	0.00200212711308811	9.98641307047077e-4	0.750829950650789	0.525774418294561	0.451356409806998	4.895348909328364e-7	4.650289879909009e-8
SERPINC1->LRP1	0.0113580515670275	0.00596880192251115	0.0103081395241386	0.693092518361456	1.39520541865018	0.495656494944873	3.517441044442826e-6	1.5269987114823068e-7
APOB->LRP2	0.0114177776014149	0.035168703770374	0.0507981057963999	0.596720030517125	0.51277907197786	0.699288686462321	1.5392863998351346e-4	1.7451574329869763e-6
TAC3->TACR3	0.0114208259665433	0.31921239296024	0.120438608735405	0.853660541288944	1.20858733648966	1.79871851983072	0.015296281239289361	5.549730379385823e-5
BMP8A->ACVR2A	0.011452163504637	0.00892766354470576	0.0181381962800101	0.66921698727372	1.7869927870204	1.73043560405567	9.524467960786787e-6	2.7600920088154896e-7
TNFSF14->TNFRSF6B	0.0114525636976425	0.0477619972122542	0.157102613416095	0.790013881297448	1.58362653865122	0.677477859649847	0.0016870259127464008	9.81167835916466e-6
THBS1->LRP1	0.0115245944427965	0.156064947860221	0.0166859835069507	0.674843091750866	0.614072624428704	0.530264531006252	0.0010429217551952954	6.861185113158728e-6
RTN4->RTN4R	0.0115573899628572	0.00501848735485022	0.437891054206444	1.41281429646959	1.75780445686827	0.671690278740681	0.015644281204335742	5.649970800049025e-5
IL21->IL21R	0.0116298135009982	2.92230247964542e-4	0.0128268648801172	0.78636081859876	0.58040416421126	0.546897176429585	2.526486060789929e-6	1.209165984105167e-7
CALCB->CALCRL	0.0116713832795314	0.050752807506995803	0.0679583518789677	0.765298875024164	1.32092161422913	0.603286455079122	3.6940867354815307e-4	3.3517325059656117e-6
CD244->CD48	0.0116719397486565	4.2260073517042e-5	0.0425419777840642	0.724145016168295	0.561237864456817	0.546668833139325	2.6619281680001542e-5	5.215388487230018e-7
CD48->CD244	0.0116719397486565	4.2260073517042e-5	0.0425419777840642	0.724145016168295	0.561237864456817	0.546668833139325	2.6619281680001542e-5	5.215388487230018e-7
WNT10B->FZD7	0.0117614410852442	0.0587834311394299	0.198427203389548	0.575139639510765	0.639242010156075	0.585726209818842	0.0032431746199693074	1.6227797217898954e-5
CCL2->CCR3	0.0117641423618706	0.0080507292669979	0.13906587765268	0.775039834150067	0.622831240265562	0.637620138235375	6.684402415591162e-4	5.067542367708984e-6
NECTIN1->NECTIN4	0.0117727858239758	0.0786839651791201	0.107482289616576	1.56550010248109	0.756341102186296	1.6332944454264	0.0012925374420776146	8.039386548564181e-6
CCL3->CCR1	0.0117824994478369	0.0770714915094417	0.0316918514515451	0.700581282371694	0.712838313731364	0.594642009744495	2.9194796908471983e-4	2.7817613919483817e-6
APOB->LDLR	0.0118057574531274	0.0327628738732406	0.0064077477405573	0.800991605281068	1.38761433901452	0.378083771895661	2.207779520202605e-5	4.5391746934335524e-7
FGF16->FGFR2	0.0118533723537383	0.0837793853939357	0.0339843567082334	1.43236472129786	0.672571380061937	1.97390675095736	3.629408035509208e-4	3.307407208403216e-6
SEMA4A->LILRB2	0.0118781986049752	8.59123657496963e-4	0.0087787108341264	0.777569545764465	0.592460022849624	0.569513361602634	1.6601042468685905e-6	9.210797353575944e-8
NECTIN2->TIGIT	0.0118945499472817	0.100835046955324	0.0191332940118888	0.76753544252422	0.734596656423468	0.507017299772437	3.8213474594498065e-4	3.4275173572117247e-6
TIGIT->NECTIN2	0.0118945499472817	0.100835046955324	0.0191332940118888	0.76753544252422	0.734596656423468	0.507017299772437	3.8213474594498065e-4	3.4275173572117247e-6
C1QB->CD33	0.0119491525037994	0.0066202780045046	0.00499029385353333	0.685602804751455	0.640002684986547	0.556989440637205	2.1795125038280312e-6	1.1128706716973716e-7
SEMA4D->PLXNB2	0.0120289998042244	0.00412063265028495	0.0243200350305719	0.773777023289441	0.660103952445427	0.560112669861188	1.1046829672795593e-5	2.9635871119414035e-7
WNT1->FZD3	0.0120709279364551	0.00695088870013383	0.0469927816582445	0.720524881781517	1.51238823687197	1.77815951598119	4.794780211930288e-5	7.808152470173347e-7
ASIP->MC2R	0.0120736176173806	0.839015230278381	0.0443764916886515	1.58992543790124	0.703372232022728	0.409040975618483	0.11967270040582874	3.433870873896464e-4
WNT5A->ROR1	0.0121242507808325	0.0134425056816699	0.187983637213573	0.728490780815896	1.68152533194134	0.678130547955691	0.0016231171955193432	9.546253975505916e-6
NPNT->ITGB1	0.0121849016589107	0.0145135332607699	0.351643525763957	0.737662369620547	1.91375916759075	1.27736561159476	0.00902614446293872	3.593039837130622e-5
BMP10->BMPR2	0.0123022259612035	0.0635340316259181	0.0455061020988047	0.716010083365025	1.51982914042218	1.86768781247411	2.9777350864984564e-4	2.828670967948143e-6
HSPG2->ITGB1	0.0123038148795348	0.164552262064442	0.274892660835335	0.781978199149235	1.45811430308916	0.709300046398544	0.015365248660312782	5.5684432792363475e-5
CRH->CRHR2	0.0123064529322437	0.103915457519172	0.0326884053554094	0.786611873604066	1.32770792326088	3.44918567889024	5.503298930492313e-4	4.3730698153947885e-6
CXCL12->ACKR3	0.0123190084353468	0.0655735928313482	0.0421337059922492	0.731495819663252	1.44135934009367	0.586237904055189	2.881894537917457e-4	2.7575872815253468e-6
NTF4->NTRK1	0.0123327164327063	0.302619545464303	0.0442124210077195	0.723048912446486	0.857009714741031	1.5097154978206	0.007721996950922302	3.1809385820943505e-5
NLGN2->NRXN3	0.0123391600892191	0.159213224691779	0.10644945048056	0.767216575017714	1.51775410960676	0.646992342759067	0.0035808962519786394	1.7526004513642116e-5
CCL4->CCR3	0.0123421199193814	0.0170504577607863	0.30260058956589603	0.73711723202157	0.66768941665915	0.626913036898553	0.0060986847743483025	2.6738710508408917e-5
NTF4->NGFR	0.0123572026614024	0.00238199254817362	0.0166193031681077	0.770144396006088	1.86789900784697	0.571926836756373	5.13942489308929e-6	1.9499018549818736e-7
EFNA2->EPHA3	0.012394023333599	0.512108481861029	0.44253823713642	1.54214060294348	1.2196577405193	0.762084115858289	0.15072422682205638	4.2759350662207294e-4
BST2->LILRA4	0.0125263358968869	0.0117862155557665	0.118563544102893	0.786235659457894	0.666235936216446	1.41384977018468	4.8610206971424233e-4	3.989095394248953e-6
ADIPOQ->ADIPOR1	0.0125830852975436	0.0236769420611063	0.00739212647181053	0.688892780262909	1.31330516069904	0.577594482510845	1.3863273159566219e-5	3.412504148543267e-7
MICB->KLRK1	0.0126292489775521	1.34777656186635e-4	0.00862359323367268	0.786769396717241	0.62424287611208	0.396789772644489	1.6305575035545017e-6	9.210797353575944e-8
GH2->GHR	0.0126822350279604	0.121781387264495	0.016687990524735	0.741309893403605	1.33833821958172	1.87236809499087	5.755553646465841e-4	4.520108599264594e-6
TCTN1->TMEM67	0.0127061672831131	0.0011265210544612	0.0330835994318757	0.666115007219604	1.8670423941682	2.34109712560615	1.721153775875093e-5	3.8956525475411587e-7
MATN1->ITGB1	0.0127796707248149	0.0472217577891695	0.276416220081202	0.714367716217851	1.43945896267304	1.29201288228477	0.006345780744341496	2.7571414151622072e-5
TFF3->CXCR4	0.0127909386078763	0.00620716923956399	0.144045733029376	1.4758523810669	0.501778945944327	0.621706640266069	7.223737274536096e-4	5.34710660257631e-6
NRG1->ERBB3	0.012820204541612	0.0973585006627363	0.0507063579205946	0.582369190780517	1.52299327814498	0.500701192973136	6.940582571551569e-4	5.21134422150522e-6
DCN->EGFR	0.0128607703629349	0.0980345508273119	0.149750050865081	0.711661339087156	1.28385031760794	0.638296195645058	0.002951201099265211	1.5092064208414915e-5
FZD8->CKAP4	0.0131046985796858	3.12844774504883e-5	0.0780964227541769	0.773698877485984	2.81139682684064	1.8705846844983	1.265599025875255e-4	1.505656235552933e-6
ANGPT2->TEK	0.0131494078482084	0.145811615960045	0.234001858413049	0.716942553932799	1.3262933973108	1.39012216914974	0.010113543368814287	3.91890859688536e-5
IL34->CSF1R	0.0131896669600283	1.67800668162688e-5	0.00914659851491095	0.760367086431617	0.35510318936521	0.517728304967132	1.8614820744722542e-6	1.0061000709646016e-7
IL12B->IL23R	0.0132261844845283	0.00307240163878475	0.0658603435374745	0.654225972327644	0.591641590110187	0.50546910446271	9.243002445941237e-5	1.205077462063144e-6
GNAI2->LHCGR	0.013236078746445199	0.408939904393354	0.00266133174661098	0.670424881735777	0.767956713866654	0.416661947878759	0.012779583957414449	4.7607229659675005e-5
IHH->PTCH1	0.0132364709748508	0.00570280108987653	0.200125072164231	0.708646995762851	1.50175777259916	0.699322115420938	0.001752119960176623	1.006883900904478e-5
CCN2->IGF2R	0.0132483503692251	2.11419820470571e-5	0.214254974970657	0.720931685925948	0.408830282497595	0.457192866922536	0.0019630577156808243	1.0979125925302962e-5
EDA->EDA2R	0.0135800058898768	0.114500472236112	0.0283371145179957	0.682797034387441	1.44506787677252	1.92620565265413	6.378308813509614e-4	4.9006726503770305e-6
NTNG1->LRRC4C	0.0136258424822395	0.931945877807693	0.0227766032066835	0.815183480143599	0.928061108984919	1.69052167636041	0.15133645780178456	4.291361814555036e-4
TNC->PTPRB	0.0136945767890063	0.0896424726407126	0.0297491552661994	0.598981126689875	1.39517591105715	0.605012951992953	3.928690983845824e-4	3.4839247561678504e-6
RTN4->S1PR2	0.013712919029963	1.58626770825676e-4	0.0224333395664958	0.691629963532874	1.84969714282178	1.47516573152598	7.975243633010656e-6	2.427264192238714e-7
GCG->GCGR	0.0137815657424547	0.0632001811240419	0.107535589514078	1.30196292390644	0.700288858548229	0.42230208115452	0.0010470327825910406	6.873805171192772e-6
BMP5->HJV	0.0139647773181359	0.310481156760991	0.272980965695924	0.793490485899112	1.125045081048	1.59885959241811	0.03553882537358993	1.1368084903526357e-4
C3->LRP1	0.0139838427823319	0.00775414077015979	0.0262908621969256	0.733800105819225	1.39319740812802	0.521842040379572	1.8465250277183333e-5	4.053236386291859e-7
SCGB1A1->LRP2	0.0140963073694591	0.116262455637747	0.214758994470163	0.693650369688776	0.529077324290218	0.758105354562355	0.006850947934171136	2.8982962422578737e-5
PODXL->SELL	0.0141212649439998	0.00505390444602827	0.0448687189945779	0.777394191778394	0.667710012259677	0.637607804389546	4.3780611730518946e-5	7.438678172499312e-7
AMELY->LAMP2	0.014128760374306	0.102980479845463	0.0267094016846502	0.704676585715923	0.791234920901038	0.61207276794822	4.957860464054861e-4	4.052651379538736e-6
BMP8A->TGFBR1	0.0141726975251311	0.0366722195627178	0.0183680227019719	0.704877739412704	1.65629992716893	0.616810630945669	5.525996912461854e-5	8.531808502455315e-7
SPON2->ITGB1	0.014321412269758	0.519512497757327	0.122400055609074	0.655473048467034	0.824449075377337	0.572526684197331	0.047100429208162334	1.4618870052827425e-4
NPPA->NPR1	0.0143866668343917	0.216249959342022	0.147306412539181	1.75436873905231	0.662567267629024	1.42711248000774	0.008997623185115829	3.586240320096034e-5
BMP6->BMPR1B	0.0144117666869644	0.0674259568680868	0.802072544537625	0.703195983977525	0.673054973072431	0.505305748644425	0.11509946012343043	3.310221867902965e-4
NCAM1->FGFR1	0.0144249156118951	0.370078723220455	0.0342700418341932	0.681621387737458	1.39810221472439	0.552372270147572	0.012240154137833132	4.598020048442522e-5
FGF13->SCN5A	0.0144985468454939	0.0083180759769349	0.0251176829329461	0.68335578055329	0.704190864004424	1.73959218483074	1.8356423760549463e-5	4.053236386291859e-7
HBEGF->CD9	0.0145214284803344	0.0172944714118966	0.0547086667678438	0.813444541082337	1.28130291511391	0.517593349998689	1.0796103721758414e-4	1.3357542978271504e-6
CCN1->ITGB5	0.0145396179997089	0.0111054038341868	0.00261515075917351	0.698761786532584	0.650184442939989	0.399202279064729	3.7616049152152373e-6	1.5828042993611673e-7
IL2->IL2RB	0.0145486656711917	0.0037054255533131	0.0140745408878172	0.784938202956638	0.642018875296014	0.512355078375149	5.631326875212995e-6	2.0367832025568542e-7
AMELX->LAMP2	0.0145732500820629	0.109558310856478	0.0267094016846502	0.716354705186591	0.77597937136723	0.61207276794822	5.720139699949238e-4	4.505405430120475e-6
WNT16->LRP5	0.0145949663316961	0.0980608137112682	0.349302495787606	0.74051402056521	1.36786613166487	1.53790768993864	0.016430735515327373	5.863076405733025e-5
ZP3->MERTK	0.0146517258019551	0.087745619031405	0.843874341956983	0.721591911972273	0.783213641732164	1.2907455329313	0.14122002601172812	4.015392502652236e-4
CCL21->CCR10	0.0146595697160961	5.94168601279921e-4	0.0051789050762957	1.37364360983152	0.580117252864228	0.521923531863709	1.4217473121823568e-6	8.554581294528973e-8
L1CAM->EPHB2	0.0146632358337923	0.115683126966868	0.0681791285458762	1.4248763628253	1.30486018826788	0.613307288232699	0.0013040600435341478	8.086986965710146e-6
LRFN3->LRFN3	0.0147424108054636	0.0250224483163475	0.0268613312780988	1.27352104500135	1.42321185248686	0.534034428324609	4.929282338981011e-5	7.904948964266917e-7
SLAMF6->SLAMF6	0.0147470704665351	5.28956539176839e-4	0.0164196362347842	0.722446037310871	0.529588771285384	0.560681165257124	5.306990148289415e-6	1.9572201148083336e-7
FGG->ITGB2	0.0147887843364383	0.0227475115414821	0.00120669224967407	0.778189075514095	0.724381483585402	0.482197988972231	9.69232771604453e-6	2.762140206480235e-7
NCR3LG1->NCR3	0.0148142988595381	0.0230767706995151	0.0577246831198145	0.787693425635322	0.703366413850276	1.52485321609439	1.4569246589697448e-4	1.6760265811279745e-6
WNT9B->FZD4	0.0148262927032149	0.00153278080957375	0.261305934302572	0.778608533589861	1.49883684857459	0.614028381121492	0.003567896157616205	1.7489684363491513e-5
COL18A1->GPC4	0.0148642882402521	0.210579266268397	0.0259728697739005	0.706911772957957	1.85094541453314	2.81789905154874	0.0026486811813335653	1.3943064450358635e-5
SECTM1->CD7	0.0149004820143277	6.76711495199989e-5	9.74413262647245e-4	0.789453863788082	0.529874595379978	0.443582369914568	6.753415266057328e-7	5.571218266200203e-8
CCL11->CCR2	0.0149129780850622	0.0213399894701682	0.00898104428700197	0.827342378131999	0.661621563255451	0.523643853794727	1.5425671260770437e-5	3.6239572030527046e-7
FGF19->FGFR2	0.0149718356633347	0.0558178523861599	0.708581794266914	1.33276289193383	1.489312735076	0.612064112193737	0.07890095894271712	2.3258616890324118e-4
PROK1->PROKR2	0.0151460845693795	0.10788963713789	0.563718403686358	0.848470537367331	0.666804905673596	1.26214964466644	0.05398244866753476	1.6453511503431432e-4
CXCL12->CXCR3	0.0151799163486837	0.0207811962734588	0.00204666965355615	0.808332586091861	0.686331669351393	0.464150153066957	9.150953287178827e-6	2.680975686826511e-7
LGALS3->LAG3	0.0152128357439308	1.63829052874709e-4	0.00145679924300612	0.81978484859127	0.521970530201663	0.304547302485394	7.950038582164325e-7	6.069708128731281e-8
VCAN->TLR2	0.0152323916782926	0.00456474306407084	0.038772845944827	0.716742658073115	1.74692862424357	0.584937202449353	3.348682650641309e-5	6.211515913947278e-7
ADAM12->ITGB1	0.0152742060030141	0.0100770050484043	0.299824645220515	0.710668219371851	1.97476310559192	1.42411499210991	0.005730646602316664	2.5535821870036276e-5
SNCA->LAG3	0.0153626645645819	6.35845654173295e-6	0.0234486978962989	0.744931259439747	0.519165457657608	0.474939567096927	9.748523648756183e-6	2.7655842058364257e-7
PCNA->NCR2	0.0154654316861466	0.134522998168875	0.240153512636942	0.807684430784757	1.28736089366883	1.85026592882127	0.00989729865578632	3.8446203071127355e-5
LRPAP1->LRP2	0.0155557118371303	0.00495425826591844	0.0155736006992444	0.733510079128037	0.569390295068522	0.618350560847311	7.830279690585434e-6	2.4218104228330254e-7
PTGS2->PTGDR2	0.0156476392900609	0.176497894418539	0.638071027816839	0.771031658761194	1.43397931458776	0.534280563421766	0.09537244741550466	2.774699547959764e-4
GNAI2->OPRM1	0.0156801527367493	0.360636618832337	9.53396093299919e-4	0.672334009272257	0.739698016566065	0.383894176325988	0.008949651925185253	3.571661317234498e-5
SEMA7A->ITGA1	0.0156808477529508	0.21934618048658	0.177139769513359	0.70122410954976	1.41886093507987	0.725041941225546	0.011669916857550373	4.420893717956181e-5
ADAM29->ITGA4	0.0157158416151436	0.380420147358006	0.398078591980867	0.76930329366138	1.39182238659698	1.36929898933611	0.08349535539400262	2.4519112633238695e-4
ALCAM->CHL1	0.0158615969250996	0.820060641943953	0.311790585003923	0.793205817491734	1.35189487671477	2.0202465422452	0.25035829854628744	6.942273822692799e-4
CCL21->CXCR3	0.0159064090049679	6.43933840316357e-5	0.00208571051039597	0.698064445106489	0.548385677060508	0.483944826538587	9.811838631531965e-7	6.835152333408215e-8
HLA-A->KIR3DL1	0.0159457570625422	1.70459362866748e-4	0.0314420289098758	0.809043871969648	0.550005856596825	0.57137423296406	1.792776779079605e-5	3.985817599441974e-7
HLA-B->KIR3DL1	0.0159457570625422	1.70459362866748e-4	0.0314420289098758	0.809043871969648	0.550005856596825	0.57137423296406	1.792776779079605e-5	3.985817599441974e-7
HLA-F->KIR3DL1	0.0159457570625422	1.70459362866748e-4	0.0314420289098758	0.809043871969648	0.550005856596825	0.57137423296406	1.792776779079605e-5	3.985817599441974e-7
EFNA3->EPHA6	0.0159584493805408	0.729732778118365	0.063715317233469	1.24876052303673	0.75925475741248	1.5470919552782	0.08837895960122844	2.589258566644518e-4
MADCAM1->ITGB7	0.0160495503322482	0.00327529595436205	0.015309664116181	0.710901241071238	0.606743458943745	0.46953790778328	6.9243005141642455e-6	2.272913201598652e-7
F10->F3	0.0160500434831231	0.128995011036658	0.567595853255216	0.825955234161444	0.715761179908405	0.649357206643102	0.06031995311763585	1.8173108752285216e-4
CXCL13->CXCR5	0.0161135926750012	7.81378568101121e-4	0.0388794045152315	0.800373278182693	0.60953655206374	0.514952798627383	2.891697798447418e-5	5.527380614408598e-7
PDYN->OPRD1	0.0161562025484784	0.105425749393838	0.279199216820116	1.22999767031535	1.29052628571177	1.4032466936051	0.01072928229203641	4.1092475313140415e-5
MUC2->AGR2	0.0162049242768761	0.0255868938685602	0.152582004315282	1.2037662850294	1.33106359074368	0.622820869687189	0.001223945488199175	7.689035125177444e-6
BGN->FGFR3	0.0162311019384231	0.0028924155203115	0.314610906846658	1.44891713612322	1.4128610971194	0.71767842923823	0.006195149161036072	2.7044820140437833e-5
CCL28->ACKR2	0.0162329439985323	0.091808050515673	0.024571587805437	0.753264769764531	0.648298465589982	0.430860559802227	3.8868962244985864e-4	3.4615499027426973e-6
IL26->IL20RA	0.0162345269107734	0.156414810975294	9.41002772852917e-5	0.813787074349725	1.42416188148049	2.66949637665072	8.591192046880977e-4	6.035277560536491e-6
COL4A1->ITGAV	0.0163114287907938	0.0265285273774729	0.321195651971234	0.778191390629415	1.65524591061957	0.718788157616901	0.008040449865464835	3.273406480766495e-5
DLK1->NOTCH3	0.0163680842495572	0.0959180295989875	0.220717518354869	1.32715857966869	1.4137816330223	0.732433236967197	0.006154540887898794	2.69083346589215e-5
FGF9->FGFR1	0.0164229580382358	0.055129423329832	0.0102490549502878	0.613845605855251	1.47549795600951	0.388572441205966	9.12287107931278e-5	1.1940880019710516e-6
TF->TFRC	0.0164993191992253	0.0011252635523461	0.0775492425436344	0.737994598743278	0.564419402569465	1.78365483813977	1.4368165607689116e-4	1.6559329037318597e-6
TNC->ITGB1	0.0165872047378256	0.158493903910391	0.0839783106795766	0.593472029636201	1.38799607018091	0.538491130728076	0.002897656577885496	1.4915572758479673e-5
EFNA3->EPHA5	0.0166020141739013	0.114594015745396	0.306991328414296	1.43498907121561	0.761488622234993	1.55921175217889	0.01402259147475987	5.150330169962713e-5
MFNG->NOTCH2	0.0166644416747407	6.95542823470063e-6	0.00868053524889578	0.707511690717973	0.4031520784083	0.55542139210929	2.7157009962246093e-6	1.2556798095339168e-7
LILRB4->LAIR1	0.0166764549270895	0.00311184930442721	0.0164879141291716	0.759651509831431	0.670306744295679	0.560021765648045	7.956366348635582e-6	2.427264192238714e-7
NLGN3->NRXN1	0.0167339579489796	8.38906866918454e-4	0.0252559800347342	0.617386803290272	1.5336371593405	1.92896020061244	1.3093562718268063e-5	3.3370524762929196e-7
CCL25->CCR9	0.016770141651639	0.00809646793806296	0.018737608903276	0.773767931331113	0.663086010749657	0.495922458660307	1.3817652647830722e-5	3.412504148543267e-7
SEMA3D->NRP1	0.0168873725548432	0.167421120300722	0.318042010809408	0.72298960041147	1.35100637338468	0.758519533496231	0.02112852967269497	7.258497261580157e-5
WNT7A->FZD5	0.0169140203151124	0.135635344403762	0.144333380663894	0.665266625327182	1.35861059455617	0.678423355980713	0.004361176085139448	2.077724893097135e-5
PTN->PTPRS	0.0169347963198426	0.170820608434314	0.13157550504345	0.698807877411713	1.39422973316135	2.00648381178002	0.005427147494119379	2.457525924328679e-5
COL1A2->CD44	0.0169591774382812	0.0732572951826093	0.0913660429332219	0.703754039979464	1.39672143823388	0.580051171695271	9.978628044999824e-4	6.676848992001033e-6
SCGB3A2->MARCO	0.0169734794097306	0.330567738813725	0.267855272090903	0.719058120689045	0.641872998107145	0.724354190596901	0.03884309212536757	1.2250046160619302e-4
FGF2->FGFR4	0.0169762046477824	0.472417773957333	0.175014746280227	0.763777485844465	0.84699078105028	0.605514302485475	0.04888264872417321	1.511217903394274e-4
CD96->NECTIN1	0.0170278174229544	9.01957309995094e-4	0.0135390160098137	0.753035928098416	0.630489975468401	0.512039245646781	5.193844142966372e-6	1.9499018549818736e-7
NECTIN1->CD96	0.0170278174229544	9.01957309995094e-4	0.0135390160098137	0.753035928098416	0.630489975468401	0.512039245646781	5.193844142966372e-6	1.9499018549818736e-7
EFNA5->EPHA7	0.0170345109253282	0.0489757776907788	0.122133276281703	0.683052705141687	1.47069631318255	1.79517868858757	0.0011099843501233076	7.144933798220301e-6
ANOS1->FGFR1	0.0170877976201987	0.196127799891232	0.0067436167255458	0.626360201511159	0.793343358538894	0.483696310748578	0.0017736798341728209	1.0133745985914735e-5
VIM->CD44	0.0171875470978571	0.0394490130181125	0.0188808194272346	0.689275804223808	1.44612597990997	0.401229865764991	7.177769110711502e-5	1.0022670513940824e-6
CEACAM5->CD1D	0.0173132569932223	0.00300978833500776	0.041332487055441	0.777488227254251	0.579650458279609	0.513678276736366	3.906293815854595e-5	6.9183408439410565e-07
DNAJB11->PRTG	0.0173866691676484	0.003060446721594	0.164263290069608	0.631478330434272	1.5143420101789	1.62991669003541	0.0010503229087419257	6.88515702618618e-6
WNT3A->FZD5	0.0174112042969208	0.653666449109222	0.133762442781049	0.661330410477964	0.887165400543103	0.630226628192225	0.08689155362345251	2.5468718209847906e-4
CCL5->CCR1	0.0174159468009538	0.00651900703769892	0.0354994322162442	0.707910477409641	0.606122659307657	0.580274709649883	3.499146231440731e-5	6.359558813251992e-7
GNAI2->AGTR2	0.0174745788000558	0.147618883183778	0.00378974581698877	0.677882968803952	0.747593025039769	0.428653932571781	8.028014680161011e-4	5.786608989311267e-6
COL1A1->DDR2	0.0175360761537445	0.00236409806853377	0.142262393849756	0.763566679827978	1.68587758866932	0.466632915095111	7.107233596559232e-4	5.2795687988983444e-6
WNT2->FZD5	0.0175874961345237	0.0302563951376462	0.0238620329797105	0.784408367973169	1.45236025679783	0.504438460910176	6.144886472187818e-5	9.043667255802516e-7
IL22->IL10RA	0.0178639452972715	3.07749673471358e-4	0.00352908092759452	0.776098105893603	0.521670655292142	0.464702292562673	1.7032348545826948e-6	9.367204354782435e-8
RSPO1->LGR5	0.0178889030412042	0.147505275450038	0.0730876483928273	0.873742188853198	1.62773358908436	1.86380659438044	0.002260552613020943	1.2399629236855442e-5
LCN2->LRP2	0.0179140056725119	0.115298751470879	0.00162171439537839	0.763274274065545	0.66910454967382	0.467585843125448	4.085559706189558e-4	3.5725039396297348e-6
CEACAM5->CD8A	0.0179310423236265	3.94453333211198e-5	0.00587263205608091	0.815790975988914	0.560852356559954	0.525435446552829	2.2591131709376174e-6	1.1150263262783668e-7
PPBP->CXCR2	0.0179331585409235	0.0702776938290158	0.0269993114629898	1.27093660421807	1.2616663808328	0.427388940464414	2.5487141626713463e-4	2.518650717461105e-6
CXCL6->CXCR1	0.0179580319231536	0.0776351914428903	0.542881061648402	1.28183597373625	1.37062873631878	0.682751914111162	0.043378944543686536	1.3564535122530713e-4
APOD->LEPR	0.0181090903167477	0.267231558788764	0.0954029975175774	0.682338690936169	1.26061322658446	0.675042256962029	0.009199129760018084	3.6410938916482545e-5
WNT2->FZD4	0.0182398499998186	0.011771113635657	0.144310664042503	0.785878492180956	1.52179663253464	0.713084772086513	8.828818049939379e-4	6.1429459929406505e-6
NTN1->ADORA2B	0.0183327845006739	0.0550066893011645	0.0971865889061855	1.35205372318345	1.41326902821281	1.53552413242412	8.264584867959017e-4	5.907856503125743e-6
VEGFB->FLT1	0.0183559329396548	0.37973502547576	0.162548176449048	0.793552782682604	1.2616133068881	0.583504566049898	0.029369664101739825	9.620493633667576e-5
IL17C->IL17RA	0.0183721754008797	0.116340788471984	0.00479607658048875	0.806105006493214	1.31743932284659	0.37296404423116	4.5253878294195253e-4	3.80837619799424e-6
BMP15->BMPR2	0.0183975307227097	0.00282270824672515	0.0724720898971796	0.723546614211364	1.56549828916226	1.70037868001869	1.3707581983700323e-4	1.5974191510873431e-6
GDF2->BMPR2	0.0183975307227097	0.00157571331784423	0.0235546335428843	0.723546614211364	1.57209135798152	1.92851660208479	1.3745205085463965e-5	3.412504148543267e-7
FN1->SDC2	0.0184687962738	0.0178198309401884	0.28826082076716403	0.687567978749978	1.53525517628222	1.34423869731169	0.0056975923599600865	2.5479075795871672e-5
SST->SSTR4	0.0185131792606037	0.174850678417983	0.18610690787562	1.30142207938051	0.729084822863599	0.672028703118415	0.009107175798570323	3.613823547738569e-5
FN1->ITGB8	0.0185368530871436	5.23316130067952e-4	0.277684065309797	0.703623423085084	1.82123134238381	0.682664291074052	0.0043550748031805355	2.0763959660688258e-5
BMP2->RGMB	0.0187426676714104	0.0174535445973439	0.44110719782142	0.794826041744947	1.62634919317534	0.715635768433189	0.018123094757616198	6.354847852321432e-5
TAC4->TACR1	0.0189262975511583	0.141618729172225	0.551485888840928	0.788252789303321	0.735438536976504	0.731577144292255	0.060165191236843586	1.813899878944228e-4
VCAM1->ITGAD	0.0189348633562778	5.74552366144898e-5	0.679671013962325	0.795574377184173	0.525934633869636	0.680300805435567	0.05683980808261238	1.723226556461233e-4
SPON1->APP	0.0190934227358147	0.00713597903310215	0.426602656767137	0.764958888313535	1.51053495671337	0.729185634679912	0.015476054337555042	5.602123369936135e-5
NTF3->NGFR	0.0190972991001598	5.26318066910947e-4	0.00941082404069382	0.784406199049389	1.66583793919345	0.466862228943567	4.079333067860826e-6	1.6880386591248686e-7
ADAM17->NOTCH1	0.0191242722653157	0.00307282339462644	0.0402810136725276	0.647568530809413	1.63151025586283	0.579891282814721	4.0647363929939765e-5	7.138459176315545e-7
IL3->IL3RA	0.0191283315425556	0.240542127329742	0.00313437744194933	0.786887196506588	0.746836339001892	0.458845514086279	0.0030251632022901304	1.532286623326395e-5
F2->ITGA2B	0.0191816861530298	0.103809059740958	0.128964829437354	0.75948329873651	1.50462251401109	0.580814073743152	0.0026657576765736018	1.4021185127885446e-5
NTNG2->LRRC4	0.0192164430265745	0.0239041772100432	0.35981471697594	1.43024863203306	0.641720170473768	0.712397759456266	0.010903221099825876	4.160615339855214e-5
FGF7->FGFR3	0.0192690262281369	0.0907697472444983	0.493817563982455	0.824755381831358	0.662526176792179	0.54956333793660594	0.036698611701636484	1.1679485708226599e-4
BGN->TLR4	0.0193163098395905	0.0580924596267266	0.229984136016261	0.816096491854151	1.25264772362407	0.526732823946142	0.004840946347708786	2.2528117565472594e-5
CALCA->CALCRL	0.019348361759923	0.265065091659815	0.12251718448102	0.806604083021962	1.46311053772701	0.657752481927979	0.011230779931148068	4.272607714602537e-5
IL13->IL4R	0.0194620843618317	0.05631666234512	1.0070974015286e-5	0.766022716488545	1.81265674388984	0.270495149446567	7.255446528251333e-5	1.0086207866764862e-6
SEMA3C->PLXND1	0.0194977917754376	0.108826738608803	0.140046458593226	0.712213975055114	1.25752133340379	1.41429838937666	0.0032214800741335575	1.6145014900218092e-5
FGG->ITGA2B	0.0196776348396052	0.161639193271507	0.37608525442885	0.768766435970366	0.795935191273682	0.673415736443401	0.028863866722335582	9.479575558828342e-5
VEGFA->KDR	0.0196819898196834	0.00282681776708693	0.160099132505227	0.718782221556776	1.35238357916106	0.518701195516716	0.001014863707380353	6.754480776177265e-6
EFNB2->RHBDL2	0.0196931396926087	0.00559903310513188	0.199006249265774	0.815302366127279	1.62331857638864	0.585539982942085	0.0018807341247336865	1.0607239329142001e-5
EFNB2->PECAM1	0.0198148334986532	0.0438720592958206	0.14047865712256	0.76805325556957	1.3517680244856	0.598757307139126	0.0014183915589208909	8.61701306001003e-6
WNT5A->ROR2	0.0198333881454206	0.00199528331599996	0.0473548333639429	0.729829578835512	2.25801531994572	0.641043852116933	5.518949602039091e-5	8.531808502455315e-7
ICAM3->ITGAD	0.0199862636539712	2.47726805980508e-4	0.00160899753888089	0.837439608836705	0.547148323783831	0.413711802182358	1.7369402977076768e-6	9.469506819651738e-8
GNAI2->TSHR	0.0199863967016825	0.0787179470141388	0.00378974581698877	0.802065989928753	0.778172709525508	0.428653932571781	1.7945072420068984e-4	1.9634999917456973e-6
ZG16B->TLR5	0.0199876703727564	0.0819607382102977	0.00140248479131522	0.702199674400806	0.765390963658111	0.563220845337932	1.839888287689502e-4	2.0096474336213997e-6
LY86->CD180	0.0199991619926544	7.29435075239371e-4	3.46252000005043e-4	0.81658270272334	0.429637239589052	0.445627775151636	1.5600631143816791e-6	9.141105081220583e-8
WNT5B->FZD8	0.0202634630004648	0.00159248511894394	0.0476878288840346	0.770242213758348	1.62582405726807	0.491297780799938	5.6056189378561735e-5	8.551101475841706e-7
COL4A1->ITGA1	0.020587629391153	0.336605252022105	0.102384436026625	0.707484900340716	1.49667851295415	0.539508336575183	0.01617798793114588	5.7860595810472884e-5
WNT7B->FZD1	0.0206227513878272	0.0916510817423735	0.0202305486101149	0.691538529826974	1.31356163276509	2.36184294260512	3.8773898556953196e-4	3.4615499027426973e-6
SPP1->ITGB5	0.0206978483381263	0.136702276169287	0.140888750981155	0.659348628364232	1.29219620028228	1.46147037064757	0.004423437754035947	2.102853933892125e-5
ADAM10->EPHA3	0.0207012295052241	0.0467887316739988	0.122348694486918	0.770822734257838	1.44208248061319	1.42711713790371	0.0011402568737799268	7.294859532747883e-6
TNFSF13->TNFRSF17	0.0207453852051958	0.00298383388805912	0.01366846472778	0.775358490937635	0.514921981708007	0.516898758875875	8.717317544406275e-6	2.585105055333643e-7
GAS6->AXL	0.0207458880916331	0.0129413971271714	0.0348072345247248	0.772080791992757	0.523036762662069	0.61000222129922	5.355699782856431e-5	8.394533052949946e-7
FN1->ITGA2	0.0208724882986606	0.00455573858136227	0.273838964350115	0.751144793459699	1.63569163239251	0.646234256016054	0.00446710409107274	2.1185315089304686e-5
WNT6->FZD7	0.0209281018069456	0.244640983055902	0.113455758304163	0.613389977082921	0.723910887210466	0.552366743722126	0.00907510753230168	3.607949057159543e-5
NTS->NTSR1	0.0209955668767622	3.6334594440568e-4	0.0061302938113198	1.30462437447043	1.8763876329844	2.99572423273787	3.462066192863924e-6	1.5178876941025355e-7
NTN1->UNC5C	0.0210917255466185	0.339569711204516	0.0595102687467348	1.26483248725653	1.3037869001294	1.74761526981839	0.01236315061713918	4.627587712329325e-5
FGB->ITGB2	0.0211340841711934	0.0140493197073227	0.00120669224967407	0.799565588818425	0.686426353688706	0.482197988972231	8.031531334685737e-6	2.432586672553716e-7
SLIT2->ROBO4	0.0212259221801728	0.00561646023191475	0.292129044862717	0.78393342349151	1.50904964161102	0.589393053716858	0.00540883950233437	2.4520099322269965e-5
LRRC4B->PTPRF	0.0212623832512647	0.00250723964235255	0.0101589725255463	1.40219262523859	1.47054187483005	2.99222638343689	6.509481434706627e-6	2.1824539890667205e-7
HLA-B->KIR2DL3	0.0213265003215384	4.99959786143034e-4	0.0532395278202786	0.79244939585768	0.577118072233751	0.532376641244882	7.04982543855262e-5	9.910231856554136e-7
HLA-C->KIR2DL3	0.0213265003215384	4.99959786143034e-4	0.0532395278202786	0.79244939585768	0.577118072233751	0.532376641244882	7.04982543855262e-5	9.910231856554136e-7
VTN->ITGB3	0.0213468446940539	0.412515310345228	0.0297610109507441	0.659230758602561	1.22950427862643	0.608953806048594	0.016609024841807093	5.906526173389475e-5
WNT2->FZD1	0.0213736049017133	0.0235611537388292	0.0730683275789755	0.671680090548649	1.39180237620381	0.52516910968684	2.7386015348891685e-4	2.6620085314390576e-6
LCN1->LMBR1L	0.0214593327743952	0.322610658735676	0.186645753671087	1.42179849733108	0.783874760098948	0.544037616125141	0.02491349556229721	8.370730075567292e-5
OMG->LINGO1	0.0215076243485116	0.251442951378375	0.0451363441801442	1.35462396685706	0.763652672094265	0.60397923262419	0.005363968045704915	2.4351897877950424e-5
WNT7A->FZD9	0.0215416858263384	0.334961840574078	0.0945774164621047	1.27882644790957	1.18049862527287	1.84433037801917	0.015297208573763831	5.549730379385823e-5
GUCA2A->GUCY2C	0.021575954106831	0.0997706205153821	0.0792750972164334	0.843039930219707	0.724170202739924	1.91173260889251	0.0013458054577372895	8.288478544672006e-6
TGFB3->TGFBR1	0.0215815632101328	8.9910986021613e-4	0.172037751839094	0.725317974643843	2.24894544585925	0.616641464324176	0.0012266791466471018	7.698494513256095e-6
TAC3->TACR1	0.0216116121029974	0.164578806043957	0.0541183844815717	0.672903718309983	1.5643060830259	1.74571539490623	0.002312904963697012	1.263153734822924e-5
HMGB1->SDC1	0.0217004697395076	0.0601499371265853	0.0636263076495964	0.806249450719798	1.2593780018993	1.76794126031592	5.131321221818343e-4	4.161884455567917e-6
VCAM1->ITGB7	0.0217496340582423	0.00250873864287138	0.0034135416159208902	0.818581739198239	0.610221433472859	0.483294109417892	3.5315581560904106e-6	1.5269987114823068e-7
CD99->PILRB	0.0217666187449694	0.228187266238127	0.0443653106860459	0.859406251458726	0.692217248464701	0.576760097356775	0.004249173981072895	2.039349005290133e-5
WNT5A->LRP5	0.0218653669324447	0.00726172396735125	0.160972226625058	0.753223776235992	1.52019398710338	0.682309369024403	0.001144960285230779	7.317483061049867e-6
HSP90AA1->FGFR3	0.0219314110174382	0.335959340082076	0.042597074721422	0.619802654629446	0.795785503043026	1.80734451344076	0.0107057403464962	4.1052466876976776e-5
XCL1->XCR1	0.0219492966308458	0.0135434929126892	0.126770469776111	0.833804438726582	0.670580054936926	0.623700538905004	7.120481055762998e-4	5.279703942195566e-6
SCT->SCTR	0.0220068837559187	0.106753801471213	0.0624782410604131	0.795823353726743	0.710929712304367	0.473600385749755	0.0011656754222456288	7.41209599235449e-6
BTC->ERBB2	0.0220972800963838	0.0731055758062659	0.199221999447567	0.666490123853958	1.44381533526465	1.6166381030492	0.004253751945110964	2.039349005290133e-5
CCL5->CCR3	0.0221278729556162	1.11744212196063e-4	0.00753263821670613	0.815091349482374	0.532005549837489	0.530898011847944	4.3982909684200396e-6	1.790620475374428e-7
IFNL4->IFNLR1	0.0223105928136776	5.34459982338364e-4	0.116624913649098	0.829406956055539	0.520868664197737	0.60913675752483	4.521586451677555e-4	3.80837619799424e-6
MDK->PTPRZ1	0.0223121278042041	0.115756965681026	0.0327352157793216	0.673432539763197	1.61281508990528	1.96971467008566	8.305106765642537e-4	5.917017559806085e-6
APLN->APLNR	0.0223176176189815	0.0179109114974237	0.137393481031802	1.30737405551862	1.51495111016886	0.67072424631186	9.339832584267955e-4	6.412656753654252e-6
APOE->LRP2	0.0223572568321666	4.96913058690707e-5	0.00342787665010447	0.731467518550968	0.493917935186132	0.366684814992905	2.8738580377075684e-6	1.3151795714283313e-7
GNAS->VIPR1	0.0224494941478705	0.165829157489012	0.162276572585263	0.752394220490458	0.638988499502187	0.725586491295438	0.007179894793405554	2.9910377277368777e-5
L1CAM->ERBB3	0.022577860714082	0.0205619131957225	0.0205969090259043	1.33964555180512	1.49461659915909	0.458527602941477	4.315360902415482e-5	7.3638349914902e-7
AREG->EGFR	0.0226288921947688	0.165772431480621	0.0198496582964538	0.825619785299224	0.717121067504946	2.80843968029896	0.0015052544624793835	9.0482777907905845e-06
TGFB3->ACVRL1	0.0226961913386271	0.0606056404970597	0.0921947300435467	0.796230997944405	0.640960390881407	0.570702043719523	9.008543660476883e-4	6.2477906330286915e-6
INHBB->ACVR2A	0.0227259714667062	0.0343196724259441	0.419819178844914	0.765523272246908	1.63108992541996	0.617365714057046	0.018073181484000764	6.347996806486764e-5
JAG2->NOTCH3	0.0227893858311373	0.0424191573494238	0.590292451600786	1.36145791596718	1.57470889687237	0.652287805663363	0.0469427810317733	1.4584379731200672e-4
FGF17->FGFR4	0.0227897848333894	0.162056780672315	0.316990506183414	1.52934156299381	0.665496242056029	1.45871405997475	0.02106381203587238	7.240231408041955e-5
TNFSF13->TNFRSF13B	0.0228149362948515	0.00273744343677718	0.00702944151109419	0.774109646414801	0.604660919304458	0.511487552000639	5.764674890905818e-6	2.0652711636247015e-7
CTHRC1->ROR2	0.022848507719575	0.00534470390386088	0.28204949951684	0.784324914517838	2.06743449539523	0.469357215766616	0.004976838070188019	2.2971972786216977e-5
LTB->CD40	0.0229166862083565	0.00674507828435034	0.00150827953596422	0.699677971537215	0.639968964705931	0.444175695596852	5.047321823973977e-6	1.9499018549818736e-7
CCL21->CCR7	0.0229247087457812	2.74423213325936e-4	0.00368199097655164	1.34030575739129	0.57367889171197906	0.541051037793391	3.237359808769109e-6	1.4497838095510158e-7
CORT->SSTR3	0.0229446241273348	0.712027905012496	0.130165867332844	0.820202733235272	0.820370319417688	0.58263122993929	0.10792088830141694	3.1123346086060235e-4
IL9->IL9R	0.0230907487600137	0.163264633115879	0.199792951812537	0.832203794508905	0.647992445805495	0.654887826304905	0.009596464143554377	3.765084957999521e-5
CXCL1->ACKR1	0.023099536525513	0.213812980848111	0.0449921020605397	1.33990082584408	0.641798600823567	0.551782841693954	0.0037338367605373765	1.8161123853248347e-5
SAA1->CD36	0.0231804557753865	0.00549283135053069	0.0112057504773986	0.819954633002782	1.43738350229772	2.07132682847839	1.0570189092362559e-5	2.9194242408897166e-7
GRP->NMBR	0.0232221213131372	0.0594058012173728	0.0326158685710549	0.768828326765127	1.55839626394016	0.591955749961257	2.550946552015015e-4	2.518650717461105e-6
PDGFC->PDGFRB	0.0233394641072309	0.53701207607004	0.26041032166477	0.7703086661661	1.30201922848051	0.503211711613588	0.0921510426693837	2.685963789968305e-4
UCN2->CRHR1	0.0233716975671603	0.0585543174656633	0.0987457113716075	1.63316313172563	0.609168239389541	0.727148417743754	9.829226277400583e-4	6.605078746501422e-6
NECTIN4->TIGIT	0.0234402384516879	0.0109666722794277	0.0372989401768067	0.813271237596585	0.702638967492249	0.657455455375323	6.144867616430507e-5	9.043667255802516e-7
ASIP->F11R	0.0234758975412165	0.0828102188433364	0.0338082116669711	1.6345344159022	1.2597915166179	0.361922199093381	4.58258371222845e-4	3.835914335846136e-6
EFNA2->EPHA5	0.0237077618832766	0.0308383853010301	0.153867811466484	1.37865743466663	0.523112996032804	1.64932321584753	0.0015087912536468672	9.052179929220395e-6
AGRP->MC4R	0.0237844342195425	0.0654342100688963	0.0638278838057066	0.769738247333619	0.701739724241979	0.532000054090159	5.974742537067739e-4	4.653327568112963e-6
CXCL1->CXCR1	0.0237955042375739	8.57311622803891e-8	0.0255237276866465	1.30975869109015	3.3811677631576	0.506013605746645	1.9994011050668764e-5	4.220693241226454e-7
IL22->IL22RA1	0.0238064951701034	0.0777757112137887	0.0867760677715514	0.845638497895224	0.627845306994162	0.519913947869634	0.001113788827747855	7.162069844677431e-6
CEACAM1->HAVCR2	0.0238469847361944	0.0169053896080525	0.00203913259846089	0.777057622214412	0.696030878248624	0.31535992471767	1.3059347915821458e-5	3.3370524762929196e-7
CCL7->ACKR1	0.0238600422591274	0.0456338605726687	0.00364785501950948	0.758377990072985	0.741521151970695	0.512446599912044	6.521461441427479e-5	9.401218831598665e-7
MDK->LRP1	0.0239510627808989	0.260829150923845	0.0265897959721865	0.748418182365135	0.690407386197121	0.579246854548769	0.005031286983820893	2.3177216381075514e-5
EFNB3->RHBDL2	0.0239601548144845	0.0742025443242869	0.00562368958329462	0.744800671393046	1.33586149040768	2.23508376266146	1.863244946662198e-4	2.0280925935420107e-6
IFNL3->IFNLR1	0.0240193021711672	0.00121719739960868	0.126021254502041	0.821307499608799	0.539332998880034	0.624011057645276	5.767687108336247e-4	4.520141347820189e-6
SERPINE1->LRP1	0.0240381072166719	0.00235787023612577	0.00811789650793249	0.733306361856749	1.51926687056431	0.517675704505879	6.852197561721678e-6	2.2610834201974423e-7
SEMA3C->NRP2	0.0242438843824824	0.00194088132265102	0.0940899964501556	0.775815418222305	1.55296935274561	1.54207703245109	2.899828206297594e-4	2.767242446919934e-6
EFNA3->EPHA4	0.0242782505369634	3.89444911305881e-4	0.0207472374120657	1.31927113128209	1.92142399534629	2.27326721723633	1.561150523630586e-5	3.6521642035132695e-7
CNTN2->NRCAM	0.0243209696072133	0.0216055014504983	0.116017184126159	0.707626099114116	1.54612893346165	1.75097831854287	7.078489004467401e-4	5.273274183432613e-6
IL20->IL22RA1	0.0244804978029741	0.276798298219121	0.16286890966301	0.834312733077088	1.33833365233944	1.95294521420137	0.01666546261699751	5.919880968869421e-5
WNT7B->FZD5	0.0244805404353375	0.604796598791804	0.174272868944095	0.765803043026023	1.11368139920553	0.701457517155313	0.08647438442786604	2.535829727078611e-4
FGF8->FGFR2	0.0248672305991503	0.356282236281606	0.0125192630190541	1.38962655281977	0.830054405233309	2.52580669490264	0.010168139756727448	3.933502820322032e-5
FGL1->LAG3	0.0249132164663678	1.85837261953758e-4	0.009277458983739	0.796524937513215	0.545188942089883	0.483572842962841	6.770709861072209e-6	2.2460152981498935e-7
SLAMF7->SLAMF7	0.0250140296144411	7.71633651469594e-5	0.0022024718316549	0.826454511097647	0.548177083110312	0.408180621939816	3.38870927138077e-6	1.496188377884354e-7
CCL7->CXCR3	0.0251842778700887	0.00723283680387832	0.0225647949769033	0.765549420052907	0.590411586721055	0.511886864234774	2.7701814012291476e-5	5.360477893546866e-7
HRAS->INSR	0.0253721888331429	0.00803157723024073	0.105181730650572	0.755188168899654	1.50181142540961	0.627454444492355	4.436107868040306e-4	3.758466542547023e-6
DSC2->DSG4	0.0254095651964368	0.0956835204267883	0.0717739290201258	0.763514050573819	0.548897204502168	1.47345033937355	0.0011957010871124197	7.54182672386369e-6
AGT->MAS1	0.0255423431350463	0.0712935111961462	0.0828189629922373	1.31693976125314	1.25113904047326	0.572389224103518	9.664187573819663e-4	6.536208944254208e-6
WNT8A->FZD5	0.0256463090541184	0.779025129278131	0.13877754952054	0.667996200813104	1.19589691946226	0.593280892951107	0.1399600272310328	3.9831790731237863e-4
GNAS->LHCGR	0.0256541696458195	0.00393372050548568	0.245045271807407	0.682793379481011	1.55942559361193	0.690491173526549	0.0034522932650649864	1.7056360607005012e-05
PDYN->OPRK1	0.0258520619993847	0.017272905640539	0.181430410935348	0.735158742349766	1.71758868243862	1.79413543814687	0.0018872052454609344	1.0611690576703305e-5
WNT3->FZD7	0.0259294975546385	0.213734406479603	0.216985985742552	0.584294385926181	0.691007694761228	0.634952326337884	0.01587080008339384	5.708462098300067e-5
ADAM7->ITGA4	0.0259362583449873	0.0542700134746463	0.339086839485876	0.772535596395703	1.34301765985558	0.660684382807371	0.012285757293516433	4.606870123635073e-5
ICAM4->ITGA4	0.0259362583449873	0.8696513922191	0.308474638745083	0.772535596395703	1.40573933257287	0.747473474991871	0.2866860392568192	7.914613669947459e-4
TAC1->TACR1	0.02596333622096	0.0323834178225678	0.170731595668653	0.775300901875197	0.638757711510582	0.546495312729241	0.0020035532382536277	1.1155853613891246e-5
ADAM17->ITGA5	0.0260088902548231	0.00368954291450174	0.00627436742792309	0.70998316985114	1.43847913088953	0.579833536332196	7.758388100198139e-6	2.4218104228330254e-7
CDH1->IGF1R	0.0261106750161817	0.0598654009724803	0.00833023481533413	1.29058705893782	0.47811413142134	0.455891375496731	1.3978836242522968e-4	1.614029611347074e-6
FGF9->FGFR4	0.0262416387617438	0.314529936373477	0.0262686935422822	1.30031530950996	1.24527218036136	0.53901899557858	0.008241189338187082	3.34210979193373e-5
THBS2->NOTCH3	0.0263497330214241	2.17509814130712e-4	0.151677684986329	0.728161155378136	1.60014437181115	0.478798588615545	9.438441547475822e-4	6.44611307985687e-6
GDF7->BMPR2	0.0264168127688932	0.00180746716118263	0.0476574799442828	0.796019609152107	1.54165003078566	1.86144795354803	7.282172017593847e-5	1.0100963670573582e-6
VEGFA->NRP2	0.0265169462204526	7.49044010928124e-5	0.0711968892752528	0.713290495444901	1.85411930128488	1.83718759078152	1.5585304765703518e-4	1.7637858123353547e-6
IL2->CD53	0.0266265424942411	0.00500829004891579	0.00123765346441262	0.81324769275167	0.639715038916689	0.462845090655964	5.920336572563943e-6	2.0945263934989094e-7
FN1->ITGAV	0.0266689758640736	0.0360367151364673	0.15556398407477	0.68219820263351	2.21022795854573	1.40644036730684	0.0017331212827279825	1.0005514843465667e-5
CRP->OLR1	0.0266823458685116	0.20449376326656	0.0020694850444104	0.75777533032662	1.2599341369568	0.441261564250752	0.0021148963938795455	1.1692741608394365e-5
NPW->NPBWR1	0.0266998802231702	0.227538021174129	0.289221969049943	1.48456604693788	0.677690825957687	0.616952107961489	0.0267516881040033	8.878907772280903e-5
CLEC11A->ITGA11	0.0268278992602203	0.0761924410716572	0.168121244796303	0.722758905255944	0.685292817093714	0.633665082320186	0.0033222869601192873	1.6518186507702667e-5
PF4V1->CXCR3	0.0268490072300891	1.4206656609983e-4	0.00655109597435621	0.818593014434338	0.43958616017343	0.488885530031896	6.289588144678754e-6	2.1336320858877632e-7
HAVCR1->CD300LB	0.0268548713637768	0.0940619415026615	0.0369087618668283	0.719193388981684	1.37247382777157	0.632925028079056	6.552105597792303e-4	5.0025884322327966e-6
ITGAV->THY1	0.0269129326171514	0.0140597956431422	0.180932324022784	0.814912462175724	1.71813949295088	0.525366779699225	0.0018211692988895933	1.0351782019945018e-5
NMS->NMUR1	0.0269476926175202	0.138532451261059	0.0297979903148161	0.785993268352669	1.3159148842824	2.41354908561804	0.0012411080724043214	7.781259710957445e-6
GDF5->ACVR1	0.0269507913239929	0.00442938622308564	0.0196962162826958	0.78950418640119	1.33746678251201	2.55170251311266	2.22079990683668e-5	4.543940643281729e-7
CXCL5->CXCR1	0.0270113216854058	0.167690400540742	0.0457096964199255	1.25292778392709	1.56273425297213	0.602608284681129	0.0023158691804496733	1.2634686542641523e-5
GPHA2->TSHR	0.0271318565085334	0.0800314986742476	0.0166910179168058	0.711384970517587	0.63499108416944	0.407880602612859	3.1665240138760285e-4	2.963113544272102e-6
DKK2->KREMEN2	0.0272480776578639	0.0921294020113655	0.126778122762093	1.43965933975426	1.46041079570107	0.486376564724537	0.0024858671970852115	1.3332258412653027e-5
VTN->ITGB6	0.0272518688861805	0.0497822969698489	0.0409176713919304	1.22045693417003	0.738597418307965	0.405294601225914	2.73503494427733e-4	2.6620085314390576e-6
EFNA4->EPHA7	0.027261426806572	0.0833000310253385	0.409579943097123	1.58152382113252	1.26041258810185	0.724995487288579	0.023453789271241112	7.918472730386045e-5
SEMA3A->PLXNA4	0.02729984823538	0.0994483648312871	0.27303969086107	0.787618410585296	0.744615507680311	1.7360665854015	0.010649707976244222	4.088761935686459e-5
DHH->BOC	0.0273389851929007	0.212886375032	0.176343946349766	0.665622138569273	0.685136235749431	0.50153344436686	0.012047877738254092	4.536664094332031e-5
CCL4L1->CCR3	0.0273709226051343	0.0307215435594812	0.960295572783494	0.807558260206834	0.560778057826301	0.564572364364121	0.17602767367446856	4.937916394347528e-4
ANGPT1->ITGA5	0.0274597830442452	0.0233449734298947	0.0284874931379147	0.614723779174756	1.44437665227142	0.633930471035622	8.308850942976037e-5	1.1178804516366476e-6
SELPLG->SIGLEC5	0.0274733613097898	0.0876358000191412	0.014874557995907	0.775433156636379	0.761424077666265	0.551993837840138	3.660291121897536e-4	3.3307092024302685e-6
SHH->BOC	0.0275706477639158	0.801871397532554	0.257581527516002	0.724749714166087	0.868797394253558	0.644479216001029	0.21374532471446045	5.953350327128475e-4
GZMB->IGF2R	0.0278461533584732	0.0112838601097572	0.0141796164757511	0.853016032696482	0.563756078662136	0.485069269807044	2.525025411067057e-5	5.009783763362108e-7
CCL25->CCR10	0.0278990371099462	0.101035731471873	0.0259466454539509	0.782486952037454	0.664848260697512	2.07244166209931	6.192224090139796e-4	4.7929396006131095e-6
DSC2->DSG3	0.0280821808506618	0.0910037166375188	0.129979256910822	1.44543521740388	0.592350527832674	0.650479957572012	0.0025750618475067926	1.3685745674885644e-5
AFDN->NECTIN1	0.028123368815993	0.232617809077159	8.98994276229859e-4	1.52808521263156	0.816776424914673	0.414216874022427	0.0029851216094642103	1.5178863733715628e-5
F13A1->ITGA9	0.0281664666336147	0.391417093015698	0.400482193796642	0.7776189942106	0.826539215401749	0.635184165086223	0.09191677474788544	2.680381597439683e-4
ADAM15->ITGB1	0.0281720273439132	0.00331619853790011	0.280536330401846	0.758969579330612	1.52786337502955	1.90780320432866	0.005063083297510461	2.3289465797319207e-5
CDH1->EGFR	0.0282833784540175	0.0886915393528391	0.0195757768138987	1.43886075221676	0.701754213662428	0.537201023892555	4.2435614034421463e-4	3.648500695558409e-6
CNTF->IL6R	0.0286353042596313	0.261343461536847	0.242155633800838	1.49510893352959	1.2938610667485	0.693628054175262	0.025113818627711684	8.416474581088704e-5
NCAM1->ROBO1	0.0287028489177318	0.0597204432159435	0.0655088809805534	0.69484729451175	1.60243447502482	1.46401465368373	6.079067296406395e-4	4.728704981678658e-6
AFDN->EPHB6	0.0288343044984001	0.38689270348288	0.0104050776504367	1.52013190495406	1.22634965833734	0.429842619598719	0.012896784902563602	4.8015303663547345e-5
ANGPTL2->ITGA5	0.0288680986617179	0.00624247297519365	0.0570183508692015	1.31031609323944	1.48667741405552	0.589731979904706	1.303276983029195e-4	1.5388011941248161e-6
CXCL1->CXCR2	0.0288857757779092	5.90645382603228e-8	0.00438650288998055	1.31954106118461	3.47559645480311	0.382550381430162	6.1390150311256175e-6	2.1264757393609433e-7
FGB->ITGA2B	0.0289122990131154	0.0215653389938647	0.340452737800005	0.787031062977881	1.66479593091642	0.69816245244947	0.009957424006176031	3.865581056800776e-5
SLURP1->CHRNA7	0.0289124636739775	0.0100577191997473	0.027658657678696	1.53069706460954	1.46689913708285	0.455023988827983	4.9298705702535526e-5	7.904948964266917e-7
EFNB1->EPHB3	0.0290049816055963	0.0168893425454721	0.0263171520114234	0.68618608790117	1.29291660186292	2.12861136967883	6.275775778748033e-5	9.171712588996138e-7
FN1->ITGA8	0.029171710553466	0.594548409599385	0.39210502484245	0.765092795375447	0.784597940239872	0.717627044470956	0.1747031357135199	4.904445266586132e-4
NPVF->NPFFR2	0.0292173708186324	0.0226731207500297	0.0808004117483638	0.852205485559945	0.709517022643916	0.685093196028702	3.893787095927156e-4	3.4627679957778792e-6
FGA->ITGB2	0.0293076404111826	0.00655742261202263	0.00236632336525977	0.802193392611717	0.689904467971662	0.498932408495958	9.313413624084433e-6	2.7158810299655587e-7
CCL15->CCR3	0.029354188114363602	0.030823202583206	0.990134776675198	0.745638196277599	0.704862357228286	0.708342303336515	0.19304595547826106	5.38879007497123e-4
WNT5A->FZD4	0.0296019898815005	0.126688541806333	0.418387383696646	0.693135828794177	1.52179543338347	0.631752306210089	0.03163168103957997	1.028219063101055e-4
IL2->IL2RG	0.0296271089002258	0.00643392742367566	0.00960149045052916	0.834664072680819	0.562570318695502	0.512744007667655	1.5868233016405905e-5	3.698423156536991e-7
OXT->OXTR	0.0296653814713387	0.00255134548082037	0.0369210685543097	0.778179802185285	1.91976261339928	1.70918065807088	5.508017771147198e-5	8.531808502455315e-7
FBN1->ITGA5	0.0297253606119995	0.0230433933776826	0.0298887539727283	0.799993334226749	1.33597912848974	0.64147517595187	9.41229807971171e-5	1.2163513175481868e-6
SPX->GALR2	0.0297444707502955	0.0433969179781579	5.3194351736785e-6	0.810775381699354	1.73997594801246	0.153137583175793	6.52278566948373e-5	9.401218831598665e-7
KNG1->RXFP4	0.0298197858822677	0.0556643418848555	0.581152966360423	0.703868643309109	1.36208457963259	0.684040466650845	0.04937614466553	1.5249705239314942e-4
COL3A1->DDR2	0.0298566231732642	8.12883611404192e-4	0.317933711314098	0.786230703829735	1.66282543696418	0.528744809644396	0.00706062141263987	2.9511547062438162e-5
NID1->COL13A1	0.0299424188525907	0.00426709219338739	0.246194791767301	0.774984024297794	1.43270056278357	0.589505553269156	0.0036745382324688907	1.792833477604573e-5
FSHB->FSHR	0.0300415264787521	0.425677448515641	0.21620428954211	1.4727804006819	0.763313662772081	0.576971095762688	0.05056008372463014	1.5546436921522907e-4
ADAM12->ITGA9	0.0300610126570213	0.42871596384012	0.0233515389140129	0.711298583418823	0.754585707318518	0.593406403244842	0.01867829392128442	6.529955087207376e-5
VCAN->SELP	0.0303310922558766	0.216796604167178	0.0812550926824757	0.794674511378964	1.25667895392359	0.604143370763006	0.005901873698089428	2.6076411521516444e-5
ADM2->CALCRL	0.0306132249130487	0.0930646006901491	0.0260263876108247	0.786373915035789	1.27070003422731	0.580311426663168	5.591789560814043e-4	4.415405832272607e-6
NMS->NMUR2	0.0307369605821506	0.00495593265940975	0.217358453287669	1.20642800893049	1.47225917244107	2.37003205214475	0.002700689820196908	1.4157410936849778e-5
UCN2->CRHR2	0.0311002659516563	0.511489106753531	0.0495192834643766	1.54525040862431	1.1993797594976	0.475032535693834	0.03459815819940979	1.1129648574706762e-4
CXCL12->ITGA5	0.0312636503075956	0.00453071551395146	4.04174060027018e-4	0.821170563767775	1.61530819616402	0.312279172248353	7.905364673125996e-6	2.427264192238714e-7
WNT2->FZD3	0.0313247508320963	0.0347639158342143	0.00789277254494003	0.697636233387696	1.54740603470507	2.20462129340751	6.748652663927849e-5	9.638131931671648e-7
FGF13->SCN8A	0.0313484393151775	0.0180095062537086	0.0550995891137022	0.709292756342004	0.460010329914136	1.61117746566565	1.8996258243526273e-4	2.053432265501899e-6
NLGN3->NRXN3	0.031380253276711	0.00315651571181197	0.00108172353891123	0.67606115727057	1.47898531432413	0.278845029826269	7.531393766301403e-6	2.3847918273542323e-7
FAT4->DCHS1	0.0314642319840499	0.058091293031102303	0.0913141130539338	0.765366294357893	1.32345370338261	0.691976789897011	9.861563106661844e-4	6.6126335734875095e-6
AFDN->EPHA7	0.031588562748642	0.0237179197046609	0.223038444105425	1.57348321094136	1.43310297205267	0.681943283883224	0.003594170529687259	1.7577251392230415e-5
BSG->SLC16A1	0.0316993418646919	0.0589597033259794	0.0405375337368696	1.47816205446045	1.35233519817468	0.599020925223406	3.7637111122167e-4	3.3903719953584422e-6
KNG1->BDKRB2	0.0317573413690759	0.015436917632262	0.390613176957866	0.776195383865265	1.56680655068194	0.508731417156092	0.013986148991607935	5.1490109194438705e-5
PDPN->CLEC1B	0.0318903025017164	0.0481394747655391	0.00241961430582727	0.812598156986569	1.40693908928031	0.544239460906525	9.341381632557514e-5	1.212562951607319e-6
FN1->ITGA9	0.0319507337119731	0.114361492138357	0.104375637344419	0.749931863303657	1.22545326991298	0.626216603052775	0.002625721590218821	1.3845451766136645e-5
C1QA->CD93	0.0322489649813018	0.00286242691259031	3.18931405756673e-4	0.740567675285166	0.50337822151268	0.444947083503766	7.412660252935283e-6	2.3591099354920928e-7
WNT3->FZD8	0.0322847025793327	0.0017330490188896	0.202710079540202	0.818132388094864	1.815423448547	1.28827738146451	0.0022110405482397605	1.2149303274036196e-5
NTF4->NTRK2	0.0323910853735838	0.0615175613943382	0.11576484643479901	0.783458395798582	0.539384467883594	0.578988939036778	0.0015363117130210062	9.15596053944767e-6
MYOC->FZD3	0.0324410071424455	0.0368486276093369	0.235934729194898	0.734499474363345	1.5321070798016	1.4946849118227299	0.004739214240010723	2.2173888216615275e-5
DLK1->NOTCH2	0.0324475356568832	0.489279619315824	0.00452200072420517	0.639731390302212	0.805402613307885	3.05535766325951	0.024289746696705614	8.18308237669441e-5
AHSG->INSR	0.0324509362534161	0.0569204198528431	0.00164267617667169	0.736224986970201	1.53797993499765	0.292462522852369	1.256532762937786e-4	1.4977122541568773e-6
EFNB1->EPHB1	0.0325584989738028	0.179780909226996	0.109842434406721	0.755980545223466	0.698645051293392	1.7990875452408	0.005573807075872028	2.5104582756402608e-5
GNAI2->MTNR1B	0.032591316883414	0.135310711586127	0.00378974581698877	0.691107741720974	0.694864393112939	0.428653932571781	8.435235572983948e-4	6.000603925265109e-6
BMP7->BMPR2	0.0326180811617338	0.00330237865304872	0.13779001064333	0.797497073452209	1.43649705058314	1.70462457031243	8.736283907297644e-4	6.102166838657807e-6
EFNA5->EPHB1	0.0327662742484662	0.0919179386896073	0.0175573702469618	0.643658912818127	0.531642075967573	2.00850471471699	4.796544544209959e-4	3.9465155747990276e-6
SEMA3A->NRP2	0.0328226060222429	0.559606127717482	0.209050397005754	0.692160888576574	1.2931247407168	1.59042888279219	0.08580753084233866	2.5174519692133194e-4
ADAM23->ITGA5	0.0328410510167906	8.15303810857482e-4	0.376885649332941	1.26692173823805	1.58799291407146	0.768637814514694	0.011532449032112702	4.37702459842641e-5
MMRN2->CD93	0.0329334036439312	7.77525889869124e-4	0.448196356806365	0.831297239994056	1.78134162695917	0.468357166496338	0.018652593600640067	6.525916807437152e-5
GHRH->GHRHR	0.0329868671476202	0.199113645645518	0.447829988000663	1.29031328371093	1.24443195212358	1.79774275771138	0.05238926675905173	1.6045926104996892e-4
LAMB2->RPSA	0.0329881284847614	0.470305886797553	0.0231595409175556	1.45676464540896	0.766096162572438	0.557830674480008	0.024318060842373253	8.188221352996441e-5
EDN2->EDNRB	0.033039781507182	0.129222077793917	0.195720772103307	0.736151273135668	0.659659424360152	0.474686300693089	0.007646005706321529	3.153779604567255e-5
DKK4->KREMEN1	0.0331283089723128	0.434064981322194	0.219117896988934	1.17533637343556	0.814740290781563	0.642240096636606	0.05387806429904602	1.6437677988838265e-4
NPW->NPBWR2	0.0331770928971568	0.0637255688763031	0.0952866351829605	1.44912339086879	0.642876349197913	1.71014599687088	0.0011831405626316846	7.4851929493497844e-06
INHBB->ACVR1C	0.0331841341966831	0.0173935906451446	0.0607042565910199	0.731105099370413	1.57313056517577	1.51656931453583	2.2968006335477787e-4	2.3376683533519044e-6
MDK->ITGA4	0.033259850728289	0.320085673616944	0.00738662368595133	0.815163439286424	0.772711388911061	0.37874041402989	0.007823539745164072	3.20667906621866e-5
EFNA2->EPHA4	0.0333717181797737	0.011402856463841	0.0166087327309168	1.40106418551243	1.71014570755182	2.29925321357417	3.854780062176542e-5	6.885457436757603e-7
JAM2->JAM3	0.0333878199253151	0.0320697644167466	0.189917140858788	0.762589688794886	1.52915132146452	0.701490420788918	0.0027757636652818423	1.446629008828665e-5
JAM3->JAM2	0.0333878199253151	0.0320697644167466	0.189917140858788	0.762589688794886	1.52915132146452	0.701490420788918	0.0027757636652818423	1.446629008828665e-5
COL1A1->ITGA2	0.0333942877589163	6.10114161224806e-4	0.198024639321418	0.794332367853266	1.72583946778216	0.515838565617508	0.002081976322397259	1.1551480599315897e-5
CNTN6->NOTCH1	0.0334382842331132	0.0173672213528062	0.0267559760563999	0.700490937713402	1.3909954692028	0.568821088241707	7.77655127371936e-5	1.0653137846177689e-6
GDF1->BMPR2	0.0335836354298936	0.0012793485155389	0.0724720898971796	0.758202594675771	1.58199966382929	1.70037868001869	2.0609797650008669e-4	2.153588819415792e-6
CXCL2->XCR1	0.0335978602144821	0.0520977251886343	0.00300311068109682	0.768872920434627	0.599835896449888	0.353633277534795	1.163055545061384e-4	1.4077029051041507e-6
AMBN->CD63	0.0340431052473608	0.494481776677294	0.0197057229889748	1.38576719161072	0.827791835850086	0.381477380976474	0.027462405695312102	9.076356759061027e-5
MYOC->FZD7	0.03408333383474	0.577447007296897	0.0708664742803045	0.637833973995171	0.770490627669841	0.547118545141038	0.0529614325576152	1.619743229254148e-4
RSPO4->LGR6	0.0342507052806371	0.0284387202673781	0.0980313922888547	1.56335614215344	0.544874701361997	1.7258151866223	6.919347636671408e-4	5.207873896245358e-6
CCL3L1->CCR1	0.0342985869146454	8.73922788068637e-4	0.00867782506956494	0.747783706252348	0.44934798767355	0.536498105281434	1.4052949627125725e-5	3.4149794450478493e-7
IL1RAPL1->PTPRS	0.0344230192460192	0.0813428765081186	0.100464476563652	0.781324010418571	1.28929039940146	1.63208543487778	0.001684995859178817	9.808970875917492e-6
SEMA4C->PLXNB2	0.0346293126020084	0.199286979226048	0.0977943190247931	1.4508441184293	1.27505276593146	0.562046968290256	0.006083126416465403	2.670785100797145e-5
KNG1->ITGB2	0.0347257862053055	0.0301775570797985	0.00120669224967407	0.794469295571881	0.696835805830191	0.482197988972231	4.815605717481934e-5	7.813369198006521e-7
PROK1->PROKR1	0.0348767922214677	0.188317752227357	0.137379429093218	1.42883495541723	0.761394252034727	1.63279168806231	0.007813252817252732	3.20667906621866e-5
CCL11->CXCR3	0.0349118115998301	0.00172125225870856	0.00105320261998754	0.819869852523603	0.544477529140041	0.480511974021645	8.920682729825104e-6	2.6257828087879586e-7
TIMP1->CD63	0.0349664106859187	0.0161373427759299	0.00376646869398634	0.722802419618732	0.616391665745198	0.542653874391646	2.7533340476017353e-5	5.344372164353186e-7
LIPH->LPAR4	0.0350107792583285	0.246730612673734	0.452453447240918	0.666154568940268	1.28368918112539	1.77124230064641	0.06596031665347059	1.9655192736280078e-4
KNG1->BDKRB1	0.0351165122323092	0.052739005813481	0.00829754117994996	0.790429178022863	0.779088987582828	0.412696652729001	1.4816242201190952e-4	1.6951097455638734e-6
IL16->KCNJ10	0.0351190820683596	0.0187886942288076	0.0103969719480116	0.838621824691228	0.546463746871009	0.609033669837124	4.43177676776378e-5	7.499828539275502e-7
CD47->SIRPA	0.0352235683390338	0.865299655315132	0.012856093988839	0.856442246259681	1.14203666581305	0.560391602722906	0.12699957557201935	3.63246994938604e-4
SIRPA->CD47	0.0352235683390338	0.865299655315132	0.012856093988839	0.856442246259681	1.14203666581305	0.560391602722906	0.12699957557201935	3.63246994938604e-4
CLEC2A->KLRF2	0.0352595967849818	0.109275378138822	0.117381326769408	0.804711178693598	1.35085751697924	1.71374455885346	0.0029945828909916186	1.5214633305866943e-5
APOE->SORL1	0.0353992036907957	0.00916200887041652	0.00147999868656101	0.834332627070441	0.673049112533539	0.505274294574545	1.6266307240915807e-5	3.723228339851149e-7
C4A->CR1	0.0355773726383193	0.00139141517383012	0.0594992684275782	0.69319253095368	0.527363616843138	0.572503421622625	1.4962333592158706e-4	1.7060004912136095e-6
ENHO->GPR19	0.0356766969676622	0.25414119433758	0.409750726403245	1.45430853435881	0.756434500431999	1.61458666934654	0.05706104312360518	1.729097673327868e-4
CCL5->CCR4	0.0357365892188831	2.79063837828053e-5	0.0295929640664599	0.827707727463648	0.532095180476936	0.570059833744241	4.6530127262896066e-5	7.705221451952841e-7
SLPI->PLSCR1	0.0357973251929188	2.3239884042292e-4	0.038372431904704	0.737159282543343	0.413617556807497	0.520177464537167	6.86444311195201e-5	9.737526109500253e-7
SEMA5A->MET	0.0358372169613798	0.196540609136869	0.0232452512002868	1.37396163578464	0.577662182431276	2.80427753859121	0.002783869839712663	1.449413073142317e-5
AMH->AMHR2	0.0360231050447308	0.0386975100565908	0.060389172786546	0.853452981098648	0.620489944304237	0.455876361316935	4.110637559519176e-4	3.5800353707741324e-6
CCN4->ITGA5	0.0361027248701878	1.6891874986924e-4	0.00401163990350972	0.766334151659579	2.28142394541819	0.510816034784879	1.0894902265510717e-5	2.9635871119414035e-7
CXCL6->CXCR2	0.0361308525029599	0.0560327250262471	0.262763703187924	1.29669817427355	1.22149021114686	0.66714695939159	0.007451897881427501	3.0879359044803566e-5
FGF18->FGFR3	0.0363917330792738	0.0929619537473422	0.119892412405065	1.39963258026242	1.75602474714021	1.62151634166888	0.0025806782420374486	1.3685745674885644e-5
BMP2->ENG	0.0364994220462901	0.265348601398704	0.0121075416273889	0.773329435885802	1.42989695815817	0.47125438460228	0.005157667090247708	2.3620778687988958e-5
PGLYRP1->TREM1	0.0365180392329324	0.00332917795472742	0.12065778624565	0.696243121048643	1.46927124936918	1.55044936141962	6.891511343554861e-4	5.19315708423744e-6
FGF10->FGFR2	0.036637651578631	0.0561769328918765	0.177656848955218	1.31466937183408	0.768304445504074	0.609696396704187	0.003297713769509441	1.6422056347318938e-5
IFNL2->IFNLR1	0.0371833791541439	0.0132998294909102	0.212336057498801	0.818180865221604	0.604278172708356	0.642110731530972	0.0030256615377131195	1.532286623326395e-5
GAL->GALR2	0.0372320246925224	0.0134069510334952	0.0279992553294173	1.45822572162854	1.60241806440443	0.39968272357908	8.104942841634488e-5	1.0975119959175176e-6
EFNA3->EPHA7	0.0372407290420314	0.551060306477497	0.596691775973097	1.24008868422066	1.17418633229828	0.755203537750714	0.2741639469153909	7.588963214725178e-4
C3->ITGAX	0.0373669707091697	0.00582388850676763	0.00130860789975151	0.850441316114378	0.639279943958509	0.431546994626156	1.4686326550906332e-5	3.474622415166448e-7
AGT->AGTR2	0.0374177479966402	0.181680034944116	0.10884556432974	1.35726524791851	1.3361177869965	0.784877555945208	0.005878211729374101	2.602051350816866e-5
RELN->ITGB1	0.0375400851513656	0.02271721240128	0.184324345562547	0.674803950016485	1.54486468632431	1.37402006929521	0.002438486325378582	1.3121590978651345e-5
GNAI2->CNR1	0.0377114394550027	0.0481051652389111	0.00102622450441991	0.78121850316725	1.4294828674845	0.391852410008408	1.091567610197535e-4	1.3471850000197215e-6
IL12A->IL12RB2	0.0377984765177106	0.0182746374484254	0.0214322215570216	0.867021171778346	0.725109454454564	2.66420546992111	7.759675351280222e-5	1.0653137846177689e-6
NLGN1->NRXN1	0.0378156975569488	0.0750004164523059	0.0846288129000643	0.666999783581567	0.659231450312478	1.63023012251659	0.0012828819312803647	7.995194218705314e-6
C3->ITGB2	0.0379066223680173	0.00391194146606433	0.0014947121713671	0.782695417979898	0.626276042484755	0.450771826681577	1.3542905507847313e-5	3.3963477424933086e-7
NXPH1->NRXN3	0.0380884167805405	0.0107020355475838	0.0246381236110652	0.770872367021983	0.710951778514539	2.06219928463171	6.598482459933623e-5	9.488507118288398e-7
PDGFB->LRP1	0.038090249276946	0.0363679427763669	0.0410514174670432	0.738422497188264	0.592334671611162	0.648234613623984	2.568639145349142e-4	2.53213170767146e-6
NRG3->ERBB4	0.0382353102240345	0.797887197247684	0.113359834810671	1.29843582609014	1.44830571400115	1.48090037813958	0.14266236755066067	4.05272750916281e-4
CCN1->ITGA5	0.0382426909277882	0.0924716384565799	0.341539736720956	0.76882171946326	0.526987144627502	0.535559748567824	0.017553990834706514	6.179484656280815e-5
ADM->RAMP2	0.0384263796184918	0.00216862764652137	0.162586355554355	1.29986503209944	1.76951069701737	1.37643113334635	0.0013979780631251826	8.5352085874345e-6
NRG1->ERBB2	0.0385396199044985	0.0193553683630863	0.199221999447567	0.710990474343379	1.58748563796751	1.6166381030492	0.002832964053066344	1.4650411871717183e-5
PROS1->MERTK	0.0385565980185109	0.339509402719118	0.169588130486285	0.724867971723579	0.80368336425324	1.59146409634945	0.0273758652152783	9.052527053284415e-5
PSAP->GPR37	0.0386135416446951	0.2311128464121	0.355088894285603	0.685575345245699	0.723395460102919	0.635679958547965	0.040654037160807406	1.276978111866894e-4
GNAI2->EDNRA	0.0386409635021834	0.0194882252832311	8.39011254920696e-4	0.783276119259477	1.44535340451634	0.398928343693677	3.417451532968154e-5	6.264934984498534e-7
CD40LG->CD40	0.0386900433453439	0.00401404727083332	9.65062482109813e-4	0.815226836311821	0.616794170480735	0.352491468115087	1.3879475609535129e-5	3.412504148543267e-7
ICAM4->ITGB2	0.0387726465012589	0.0153696550698116	0.0173102405813673	0.79004420784436	0.695723720018613	0.504563747219931	6.079975147609305e-5	9.032951190160848e-7
EFNA5->EPHA8	0.0389621931847188	0.137287739215332	0.0486428283853972	0.692334338695884	0.757632497769789	1.85407625039254	0.0018957243009541359	1.0645421791503369e-5
CXADR->CXADR	0.0391722029006171	1.23089089219097e-4	0.167338266007224	1.25993466121812	2.04722160050569	0.521619508753318	0.0014704535530603061	8.89229124637199e-6
TGFA->EGFR	0.0392619325306439	0.00477458030493205	0.18468319465066	0.748172330308145	2.2133097225921	0.696241079965885	0.0019941577487051516	1.1123296390851373e-5
DLL1->NOTCH3	0.0393009281239179	0.0409339425532564	0.27707143241512	1.39236849265815	1.4340286140687	0.564791709205794	0.007602751263347359	3.140667348273317e-5
GAS6->TYRO3	0.039572582983942	0.245588863771719	0.116590352716136	1.30236609999886	0.692154812217602	0.594284293673563	0.010807425280675742	4.134124948559801e-5
GNAI2->MTNR1A	0.0396129546616665	0.139306806398312	0.00378974581698877	0.700975318424592	0.775481165918807	0.428653932571781	0.0010165580551580633	6.754480776177265e-6
SFTPA2->CD93	0.0397160441509735	0.00196410189439755	0.297197407713287	0.802301585406781	1.73189509710178	0.443405903683164	0.006486003218770804	2.7873254618232086e-5
NID1->PTPRF	0.0397862951077922	0.00637064548344357	0.00367110223835898	1.4161986789715	1.44560890503254	3.11642054693193	2.0619125254596832e-5	4.3235387819015987e-7
COL4A1->ITGB1	0.039874387060182	0.00664692418928536	0.248970455353199	0.769628845781321	1.47123212340627	0.594352735026682	0.004300162851358948	2.05647067908534e-5
HLA-A->ERBB2	0.0399799185608222	0.0100100355852664	0.188899893964565	0.701769338842198	1.55774957872976	1.66959950155168	0.002272175290020829	1.2441612081590629e-5
FGB->ITGA5	0.0400620442388142	0.0164085739505111	0.0307155360870177	1.35290676863559	1.4353289583173	0.643311583478116	1.1045650935750224e-4	1.3578801786903723e-6
EFNA5->EPHA2	0.040090369300301	0.045913267237553	0.186266515810999	0.774257339052958	1.75292023181451	0.673282979170932	0.0033639447378998166	1.6698821121486904e-5
ANGPTL2->LILRB2	0.0401703815214132	0.0332227184277274	0.2585245867899	0.765617192212153	1.34936197678497	0.623104358803315	0.006094526009530891	2.6738710508408917e-5
GPC3->CD81	0.0402239436050627	0.0212688723065878	0.125119967213662	1.22568740390926	1.45016082970792	0.631116775497378	0.0010831108826457449	7.011414261300248e-6
C4BPA->LRP1	0.040326150784614	0.016150490024053	0.013175967151755799	0.729444238751686	0.532014180180199	0.569282675005365	5.6319773025440243e-5	8.55690623745612e-7
EFNB2->EPHB1	0.0403601251979924	0.278631888738439	0.148585225125147	0.762303378934214	1.26558922718399	1.56295030697946	0.017037616413592256	6.034980627373443e-5
CCL20->CXCR3	0.0405700842686194	0.033701152985	0.00549200413481932	0.834786181505188	0.626612221847608	0.478734372130648	8.457794575004009e-5	1.1284685451430804e-6
UCN3->CRHR2	0.040754561723306	0.153083752261453	0.0533491670881258	0.768891778103511	1.6828135306236	1.60672781610762	0.0025172605250731376	1.3477569521405372e-5
GDF5->BMPR2	0.0409271313210965	2.38838857843371e-4	0.137524154910008	0.750503584625735	1.79762613576616	1.61799268550812	9.509340713718796e-4	6.480416084090061e-6
DHH->PTCH1	0.0410179940212261	0.00637492476275214	0.0193412174150857	0.697866363717712	1.66192519166273	0.547963521451907	4.953280013271391e-5	7.922224095742712e-7
IL9->IL2RG	0.041041942263557	0.00199236730559038	0.00269813443171352	0.839832815341876	0.58008984329964	0.446532248411728	1.5941235710248868e-5	3.701677077870483e-7
ADGRB1->RTN4R	0.0410588514210609	0.081747822506279	0.049597196192932	1.34483215714383	1.23500299179519	0.627870811556485	8.540627520173792e-4	6.0291269608872085e-6
ALKAL1->LTK	0.0411387610885813	0.0541936938643803	0.250546927530707	1.23305839313266	0.622025412434172	0.672702810361846	0.006896405259986884	2.9155596677675887e-5
C3->CR2	0.0411543112274609	0.00354122520940392	0.0092725717916069	0.798031966443718	0.683903777360942	0.508025432043889	2.6197529253003202e-5	5.165038040029042e-7
TGFB3->ENG	0.0413926104618786	0.00527753842352485	0.227173078793032	0.822980482355915	1.8552354637931	0.534487751810207	0.0034225891137434263	1.6936296968244624e-5
PLA2G2A->ITGB1	0.0414363065239925	0.180805053519715	0.384391205826758	0.67237576175727	1.35013001886946	0.64022923414405	0.03720710776448181	1.1823311650618376e-4
TIMP3->KDR	0.0414539866210136	0.875516632985188	0.0438037235365741	0.700707728075198	0.726392280327156	0.463479934175775	0.14781310520908	4.1971470178364694e-4
EDA->EDAR	0.0415122589439206	0.0930221913835889	0.279578067493957	0.788408599105706	1.34776920379809	0.677531583060534	0.011835969173175307	4.472988171961573e-5
SCGB3A1->MARCO	0.0415632589711554	0.086879167129631	0.234389762660341	0.764054537221705	0.736747820742577	0.665328205391887	0.007960973450795944	3.249490490072223e-5
FGF9->FGFR2	0.0416776333901678	0.808214172897222	0.0104015410315522	0.747961891986622	1.22161099695508	0.403446331777285	0.10611785017872463	3.0659778971889366e-4
IL4->CD53	0.0417285301834083	0.0028333217134624	0.00355897884471579	0.786678827956761	0.628195219296846	0.491092854662458	1.8571547709965146e-5	4.054381177465012e-7
CCL5->SDC1	0.0417840966966376	0.00142893357607665	0.0122821468417913	0.845312236061898	0.519734554826924	0.505783331744898	2.8484885298930437e-5	5.478191192577796e-7
ALB->LRP2	0.0419081084087226	0.0424951354324679	0.0551808693176471	0.749340474899179	0.583199629604414	0.679457041326747	4.532697376317068e-4	3.809414297665386e-6
VTN->ITGA5	0.0420029964015475	0.0258261579444805	0.0181585582656254	1.30782705523519	1.39821364664665	0.628693507287797	1.0596390106305451e-4	1.3234103650499043e-6
TFF3->ACKR3	0.0420736696205813	0.180979682948617	0.250442364799368	1.41854391919814	0.754928286002542	0.609577382493181	0.017692814145707184	6.224859108544934e-5
MIF->CXCR4	0.0422161995432555	0.00170009553429795	0.376097038062616	1.39721460113509	0.570924492786354	0.622047879831283	0.012349176020295595	4.6251182170241824e-5
PSEN1->NOTCH1	0.0422883829251036	0.0358692692290251	0.0390031554873395	0.785089024350856	1.50139823486293	0.58338894001007	2.6803766135229286e-4	2.617728221611478e-6
IL22->IL22RA2	0.0423054668023491	0.0142219777079786	0.0129863576239775	0.801621793518611	0.653659931805672	0.454651075479075	5.5983736333222466e-5	8.551101475841706e-7
IL4->IL4R	0.0423847106823082	0.185089642263147	4.08633712238649e-4	0.778984657491309	0.658663313663875	0.406966333724468	0.001972352149841692	1.1021276836573703e-5
NTS->SORT1	0.042395750386101	2.43624565854361e-7	0.545137897160666	1.18264632904897	3.05800586826839	1.35737114302466	0.03380239869138046	1.0907244026442556e-4
LIPH->LPAR2	0.0424499905517894	0.495508854327375	0.0862581237833705	1.41653351196287	0.848017136043315	0.554701260784652	0.04053735988419888	1.2739514309390333e-4
PNOC->OPRL1	0.0428053835209208	5.13868400573769e-4	0.125615704927125	0.890801110599412	0.6232488855323	0.457930018983885	8.03539675384192e-4	5.786608989311267e-6
NPPB->NPR2	0.0428328985772729	0.170069156127276	0.243683793909082	0.762977721506326	1.31174679518763	0.593733913628245	0.015864123796014703	5.708462098300067e-5
MMP2->SDC2	0.0428501779214254	0.144388449368316	0.0740114366301475	0.7881010189111	1.40651532879489	1.98526778060503	0.0029717889651708455	1.5147925646557877e-5
BMP4->BMPR2	0.0429790600478395	0.0843857292122677	0.0567528610833284	0.833623727756267	1.40664029177538	1.57872841571745	0.0010402435253792617	6.852888928635376e-6
IFNL1->IFNLR1	0.0432839972434004	0.00640609263599201	0.116624913649098	0.698740988251962	0.570611307202858	0.60913675752483	7.667310263512008e-4	5.596160790195911e-6
SEMA7A->PLXNC1	0.0434962434237178	0.00431894986665293	0.0165195236892376	1.27969035951811	0.690508157914068	0.572265074497289	4.437975842553893e-5	7.499828539275502e-7
FN1->CD44	0.0439650318906348	0.00223654754612868	0.0273592564420201	0.790080440419534	1.51293991664086	0.36201152148311	6.634202386250737e-5	9.512904073008751e-7
FCER2->CR2	0.0440589463398807	5.65481234436893e-5	1.61820507039279e-4	0.774052055219275	0.483737645978576	0.371869371508812	1.4467469658106297e-5	3.4546231559114377e-7
SLITRK1->PTPRD	0.0442680196799163	0.026535206182762	0.138092795273973	0.773964759461873	1.48129075974111	0.567335992106191	0.001519285012593624	9.089045581428145e-6
SLIT2->ROBO2	0.0443824344325834	5.56837878061822e-5	0.400709924016764	0.812029714380928	1.84952762455688	0.648048182152274	0.014701517075635731	5.365118313171251e-5
SEMA3A->NRP1	0.0448859086758668	0.0127179374398313	0.218141150712162	0.813484654308442	1.64054714649454	1.35751687269509	0.0034943924100891235	1.7210107383834947e-5
SELPLG->SELL	0.0449102930344767	0.00104687702553985	0.0103041993791612	0.808100390912765	0.592894670024447	0.526227240458557	2.968107638137336e-5	5.656190903332904e-7
F9->LRP1	0.0450088199252291	0.0134526185166957	0.0789865314493003	0.754494523189085	1.34354671243259	0.662366416196105	4.3277656813651825e-4	3.691617618469963e-6
WNT1->FZD10	0.0450374383044201	0.0336607670506914	0.0433781364512664	0.817532973636389	1.72921541567184	1.72602993949599	3.0320982464290776e-4	2.8759552239089396e-6
IAPP->CALCR	0.0451819763412425	0.00252729242459249	0.00280791924301216	0.833881482370244	0.654934043326428	2.04124333250284	2.148652848684237e-5	4.475484613038159e-7
PVR->PVRIG	0.0454046572182168	9.45546377889572e-5	0.0251602493432395	0.781422134399497	0.568845794389965	0.5809510649073	5.8797615521128403e-5	8.796169257971347e-7
NTN3->NEO1	0.0454708389270148	0.064585795815428	0.0974537424495261	1.28134508831278	0.560787236352461	1.58611522540842	0.0014892520584918094	8.960676539001586e-6
IL12B->IL12RB1	0.0456714094044661	0.00111343313983181	0.00402420830909667	0.839168372931372	0.643534742850593	0.521132160515241	2.186109924465824e-5	4.53842709447406e-7
COL4A1->CD93	0.0457621958716039	0.00121991054882287	0.413957061573684	1.32890401319688	1.75758247587931	0.464941743240479	0.01632223364690687	5.827675876302158e-5
EFNA4->EPHA5	0.0460853311798012	0.350705040855041	0.144184727072759	1.32883177339079	1.17612541032177	0.671727437333138	0.02638642632534474	8.776261011007911e-5
JAG1->NOTCH1	0.0461479068381431	0.00106857317580977	0.0960397014254629	0.813070940130516	1.71277915642404	0.687817398143663	4.899918557312798e-4	4.010517376481325e-6
NODAL->TDGF1	0.0468703878963495	0.300847918719913	0.0487402276674573	0.725022381854096	1.20980149359775	0.699393810129497	0.010385850402416482	4.009556597860488e-5
FN1->ITGB6	0.0470940427149668	0.0056520163275714	0.40605397094169	0.645002938407	1.619694318908	0.677328662775514	0.01609604073446851	5.763326541837931e-5
CD2->CD48	0.0471152891220875	8.68209919883123e-5	0.0231467945536825	0.807403979209376	0.583870010066699	0.532662069105978	5.802575088797999e-5	8.7033169150557e-7
CD48->CD2	0.0471152891220875	8.68209919883123e-5	0.0231467945536825	0.807403979209376	0.583870010066699	0.532662069105978	5.802575088797999e-5	8.7033169150557e-7
PLG->F2RL1	0.04713496624783	0.0757235929767783	0.22961208431507	0.761844839510837	1.61082957410149	0.487038501421162	0.007298230977551914	3.0362998776940475e-5
IL4->IL2RG	0.0472567455352683	0.00606585919927383	0.00205319138619786	0.861851923287164	0.605284599851987	0.4649355610257	2.8301450769364505e-5	5.459660630437998e-7
IHH->BOC	0.0476035975370835	0.116047789226571	0.0161990427526941	0.713394714633776	0.727905201654875	0.479729078407523	9.695789710268273e-4	6.536429019932554e-6
ZG16B->CXCR4	0.0476929345624196	0.00129966242718693	0.230641797395107	0.831797156105415	0.584095308928924	0.596122939033179	0.003644353631847736	1.7808779896695692e-5
THBS1->SDC1	0.0478417931919174	0.217768469514227	0.027795701987126	0.822154875899188	0.715030214302101	0.547244564356868	0.004209742820234775	2.0224852531403655e-5
AMELY->CD63	0.047846956249602	0.263919323908475	0.158313934299724	1.40658020250028	0.689506357993317	0.572192215408246	0.017312694532357904	6.111699818173879e-5
COL1A1->GP6	0.0478808209193594	0.00148454452324098	0.111847124917585	1.32790710940324	1.61711346957286	0.392060924840314	6.983044509939122e-4	5.224456313922292e-6
NTF3->NTRK1	0.048161474708968303	2.61510252130615e-4	0.116734092244029	0.73226782784723	2.39532738046868	0.637430212504541	7.508277496437299e-4	5.518634027785231e-6
PTDSS1->JMJD6	0.0482170633320571	0.125697541907969	0.0956593251448823	1.31134919059293	0.636997558530339	1.58994585730423	0.0032649942569065804	1.6297954187828675e-5
GIP->GIPR	0.0483809948118372	0.178232972028537	0.57113591178914	0.813271461482614	0.722174755438411	0.80123288658866	0.08461531781450592	2.483636604952376e-4
TNC->EGFR	0.0484445498841404	0.0810396902900806	0.0271846116365244	0.681227340714371	1.44941831024382	0.613472920486602	6.409095329971368e-4	4.916680277122626e-6
NMU->NMUR1	0.0484562644347983	0.0719365245796273	0.61034324309989	1.26409887155213	1.42570046703788	0.732386072755774	0.06503248022627756	1.9449114684915152e-4
MUC7->SELL	0.0485162128799185	0.00267130003328975	0.00581114800826776	0.776727969229318	0.567927906796431	0.532623182074477	3.08633247180416e-5	5.828340753807777e-7
MIA->CDH7	0.048549810042876	0.31402981334404	0.0755064049272677	0.687082653345328	0.809149806993348	0.42207221918322	0.014012865628849954	5.150330169962713e-5
DLK1->NOTCH4	0.048849964698736	0.0153592460212518	0.0424270503608665	1.2804477124035	1.69069283426156	0.617238745234981	2.020986802409465e-4	2.1259719401066096e-6
VEGFD->ITGA9	0.0489616014371147	0.128799375282646	0.0767670300924563	0.860077397751072	0.710398475355208	0.680085960259712	0.0027482452080973777	1.4364904319525002e-5
GRN->TNFRSF1B	0.0490573245554438	0.0198181336018346	6.14424381997325e-4	0.828560050628964	0.646985603307155	0.38282227448821	5.592596445794353e-5	8.551101475841706e-7
APP->CAV1	0.0491162900203114	0.142221671067135	0.535459136216231	0.720895674599535	0.663242870853196	1.45549351634057	0.06398649215079685	1.9167231318072142e-4
AMELX->CD63	0.0491399846277555	0.238957242887532	0.158313934299724	1.3798648378362	0.768318609782484	0.572192215408246	0.014827020375766007	5.401486866611384e-5
NPY->PRLHR	0.0492319485577591	0.385646122239538	0.0496376402939366	1.17679733059941	1.4145186888534	1.61156609196362	0.018957119260039228	6.599316233143798e-5
NECTIN1->NECTIN1	0.0492969875064512	0.00116688375919483	0.0192157451228102	1.52019097565587	0.518842121548671	0.512802924112618	5.6385313935435695e-5	8.55690623745612e-7
TRH->TRHR	0.0494614677713018	0.141904138323497	0.147205741426076	0.782135155560099	1.36907784927766	0.611695862174499	0.006468437045525909	2.784735410214477e-5
AGRP->MC3R	0.0497191966306383	0.188661228976429	0.709368083957546	0.817522900724785	0.790443740909434	0.624797131575001	0.14188225424651324	4.032393279839064e-4
CCL22->CCR4	0.0500319068131987	0.202594266046698	0.00488026677441999	0.857515022726504	0.644231522912647	0.497827488774561	0.002845856728507288	1.4697201752657124e-5
WNT7B->FZD10	0.0500398162779087	0.120100674225516	0.0165674409041553	1.38301526712417	1.24783223227193	1.51028793387256	0.0010847684651399197	7.011414261300248e-6
GCG->GLP1R	0.0502265025815856	0.447893121332538	0.0870365996166996	0.770398798183654	0.786020868557175	1.90648962575214	0.03339367643824747	1.0814319399951971e-4
CCL28->CCR3	0.0502642326094594	0.442433028142045	2.91364108366832e-4	0.788583110963855	0.759146957012406	4.16205314501201	0.01996914384034541	6.90941951608544e-5
NPY->FAP	0.050361448479831	0.013881664532124499	0.155759462333296	0.704068422923242	1.89667524798327	0.595831551601182	0.0017747289907513186	1.0133745985914735e-5
APOB->LSR	0.0506477769983904	0.173550002210092	0.0243939088228381	1.36227973437032	1.24910963489896	0.480278805377709	0.002560404369943052	1.3661896898927659e-5
PENK->OPRD1	0.0507847537570579	0.126562135981031	0.6811308553265	1.26710812289919	1.40816031058841	1.31200533139685	0.10544739929214621	3.048011711378771e-4
EFNA4->EPHA6	0.0508010245273601	0.142319262999044	0.406521947885585	1.12444338596048	1.25645560602434	0.691927174878409	0.035935640765176115	1.1459935941950098e-4
NPS->NPSR1	0.0508197401354745	0.082387152747446	0.0837971672076397	0.845295523800618	1.4701154607345	0.543184720187252	0.0017031477612574225	9.875432658210592e-6
SLITRK2->PTPRS	0.0509621877537421	0.251424212042012	0.021788123305545	0.721805824372997	1.28002813105764	0.581975966565391	0.005677869303673624	2.544532412895054e-5
EPGN->EGFR	0.0511232691824187	0.21353538908947	0.0926703030689726	1.52976863855951	1.40079498614387	1.50079556597293	0.007604197719376967	3.140667348273317e-5
NTRK3->PTPRS	0.0511610857462798	0.240180324755609	0.0982347328666415	0.805093277945929	1.30491544386231	0.645845129652452	0.00985430072310203	3.8350460348956096e-5
ANGPTL3->ITGA5	0.0512245773263277	0.00542324849621012	0.0307155360870177	1.32032308728589	1.3674369828027	0.643311583478116	1.111313945292687e-4	1.3608401481425032e-6
EFNB3->EPHB6	0.0514517669236219	0.115881361760681	0.0896700464153812	0.801886670825026	1.47741160638211	2.10730672771161	0.0028292036907082985	1.4647394655119473e-5
EFNB2->EPHA3	0.0520481588091688	1.07854122079143e-4	0.278478984017115	0.852619761787342	2.65543098313977	0.515254149554964	0.006024142157997923	2.652450624721319e-5
NPY->NPY1R	0.0524168953869352	0.660216614486345	0.0699530902521346	0.808378903702869	1.502713434327	1.61210664566146	0.0798814559375074	2.3523970212284385e-4
CEACAM8->CEACAM1	0.05263262806417	0.258652351764134	0.102631629622618	0.812372328937727	1.33868443293447	0.57068457785334	0.011819179036103087	4.469336924844365e-5
SLITRK3->PTPRS	0.0526330200597817	0.0715813672549261	0.053723329772256	1.20826014359088	1.29691342607434	1.37649940984368	9.389723259634322e-4	6.426648148423218e-6
NLGN2->NRXN2	0.05264172860811	0.0761694892671417	0.0102149206450857	0.730693606995268	1.80782940002991	0.547987206329458	4.4785572532930875e-4	3.789310846522004e-6
GUCA2B->GUCY2D	0.05273734033444	0.713337207489877	0.24275653327366	0.761159702170486	0.73807847291763	0.549884891357377	0.17112097163957005	4.8088649219776966e-4
WNT11->FZD8	0.0527502678112421	0.36760294224757	0.00816234338975363	0.820471461075481	1.46520221591664	2.63456088093833	0.013114402807839659	4.862338857823005e-5
CCL20->CCR6	0.0528156199499407	0.0521091180605984	0.431237295751368	0.805244627852114	1.59313323195232	0.799081885262292	0.025688392196196716	8.585081048941221e-5
CRLF1->CNTFR	0.0532482303763246	0.0188911778454645	0.059215361386578	1.33535049096186	1.35156345501716	0.578967923632067	3.777341853265119e-4	3.397768791329507e-6
SEMA5A->PLXNB3	0.0533707157580433	0.272587757460214	6.25036846669924e-4	0.706553199387478	0.730287889292602	0.399541262193883	0.00580539142316741	2.574819463667304e-5
PTHLH->PTH1R	0.0534129361617677	0.00664457002657648	0.056002664377894	0.847590872601278	1.56055527216768	1.36427942463621	2.6055437092812e-4	2.5644795555358845e-6
GDF9->BMPR1B	0.0535039214261984	0.328751755101621	0.160689096694358	0.796018481078824	0.672339689039218	1.47365333406821	0.026675693547939004	8.863068989229361e-5
PROC->TEK	0.0535354693224993	0.0712080921320637	0.40624316340181	0.812493593586811	1.31706738558622	0.661829336717413	0.024951677010402417	8.379068338503329e-5
INHBA->BAMBI	0.053560084172277	0.0208215383284743	0.420502036579489	0.715742140228513	0.621405969775917	0.625056163816247	0.020200312632769876	6.970171661153131e-5
CPAMD8->SCTR	0.0536576480929537	0.0998969413206873	0.00513698602189827	0.792870514481051	1.21869753910364	0.590940348894968	6.660554168971837e-4	5.061703787860141e-6
BMP2->BMPR1B	0.0536786274078941	0.0192924910189628	0.140189111854276	0.784719658547403	0.667097272434367	1.52834121025279	0.001614236978751606	9.505240295011926e-6
RPH3A->NRXN1	0.0536901888112948	9.6514066981479e-4	0.0162460615850607	0.77120373299739	1.67612123468622	2.7549529477408	5.940363454793306e-5	8.846494915086708e-7
FN1->PLAUR	0.0537343218497293	2.402207226464e-4	0.0045672454527208	0.747861255626932	1.72044073870633	0.519883095167496	3.343849312409719e-5	6.211515913947278e-7
GNAI2->CXCR2	0.0537460970127893	0.312994494584435	0.00499026769787458	0.710124926499479	0.73868751045965	0.446636363781135	0.008561199086326944	3.436322196047249e-5
WNT1->FZD9	0.053762180449199	0.310454560083508	0.0945774164621047	1.26826428737651	1.17087939000845	1.84433037801917	0.016095422617681494	5.763326541837931e-5
PLAU->PLAUR	0.0537965894376941	0.00122461290741605	0.00388996197279701	0.818520344965672	1.66548193911033	0.48957380093376	3.40754475192688e-5	6.264934984498534e-7
VEGFC->KDR	0.0541541166890517	0.0431491453270505	0.0104471836114577	0.801837874672213	1.5199985271174	0.489522513644389	2.0849995928844275e-4	2.1642595686550987e-6
HBEGF->ERBB2	0.0543278986242688	0.0308672692132758	0.0909209839116145	0.66437901085821	1.59903013698136	0.462181136628612	9.104294791136176e-4	6.30025930135052e-6
NXPH3->NRXN2	0.0546681697467031	0.023643378893939	0.17221532537166	0.713333159106392	1.66836371929141	0.53276925721005	0.002620666203455583	1.3830426651766801e-5
SHH->CDON	0.0547993998134393	0.504451533492661	0.158338259239976	0.774558964575931	0.740045727856168	1.45273423120738	0.06158520869000591	1.8518707346664739e-4
IL4->IL13RA2	0.0549219298032051	0.473454851155516	0.00145813239452941	0.712799256588222	1.42472472398745	2.26832226966423	0.024789654135251745	8.333586388574473e-5
COL1A2->ITGA2	0.0550576172898798	0.00333130501595247	0.0739802830839568	0.766994729012933	2.13163327133387	0.587158302167973	3.865535223766446e-4	3.4572590924580303e-6
IL13->IL2RG	0.0552287414446644	0.00302334375806002	0.0019150190505689	0.86739570881595	0.58739694548526	0.462744805728199	3.63016261485705e-5	6.558989195874843e-7
FGF22->FGFR1	0.0555781348030437	0.0559493779999405	0.013719696212804	0.778693620168897	1.35682066947895	0.491090535901824	3.274559758056901e-4	3.0460240937308914e-6
WNT3A->FZD10	0.0556695193750718	0.0819482760567523	0.11228513727105	1.29806035099892	0.575910521565725	0.637136515022757	0.0026011344912365733	1.3762101860734714e-5
VIP->ADCYAP1R1	0.0559156591932322	0.531624585897857	0.350097730153299	1.23055795601847	0.753847231981385	1.55365647776575	0.13738974413892932	3.9189248646428413e-4
TFPI->VLDLR	0.055926218460169	0.175914638561491	0.179384586662863	0.653028979204082	1.65421678397688	1.53295654109467	0.011590140032734036	4.393326584180927e-5
C3->NRP1	0.0560619255703049	0.0122664906389548	0.00685660557315326	0.82636393583131	1.41720842938539	0.513838032590361	7.08341585584288e-5	9.935175121166465e-7
CD9->L1CAM	0.0561908512837975	0.225891533805896	0.144270010681504	1.36168895745688	1.12686101161755	0.61071403706861	0.012916798145712541	4.8030309571707074e-5
L1CAM->CD9	0.0561908512837975	0.225891533805896	0.144270010681504	1.36168895745688	1.12686101161755	0.61071403706861	0.012916798145712541	4.8030309571707074e-5
NTN1->MCAM	0.0561959836720658	0.283593300359941	0.205029667487732	1.4170685578871	1.3758931519681	0.556776354905834	0.026952891802074934	8.931502954985339e-5
AMH->EGFR	0.0563240360670308	0.0129497184489289	0.110766277286626	0.809824972264813	1.49144331001137	0.507488945262541	9.72648659441649e-4	6.550080266536767e-6
DKK2->LRP5	0.0563401057624748	0.0801051056115466	0.253668345562668	0.750783090541056	1.35290809893825	1.86017737579446	0.009895138519838967	3.8446203071127355e-5
ADM->CALCR	0.0567003784061557	0.0264123157987114	0.0861545414259628	1.2640545223216	1.53215685056344	1.56559482624	8.082904628310616e-4	5.811540651041074e-6
TIMP3->AGTR2	0.0569027998053846	0.114834598083218	0.00907433863328133	0.792921788914012	1.22728553691077	0.411589988596508	9.85209523255196e-4	6.6126335734875095e-6
RGMA->NEO1	0.0569095421548816	0.0595482449002442	0.305317538347644	1.29094816468944	0.729537358984262	0.693381915284965	0.012505246506956908	4.6779820733947513e-5
COL11A1->DDR1	0.0569731694530843	0.00908708174663353	0.0811805607856073	0.819939730938281	1.49069637181631	0.73380791098764	5.320266177182115e-4	4.26309570784045e-6
LGALS1->ITGB1	0.0571186056507267	0.0314365469485504	0.0676259882614848	1.23158515689325	1.90521403150051	1.85285216261375	6.349426823212414e-4	4.890468071494945e-6
NID1->ITGAV	0.0572192560762915	0.0161835632315028	0.15556398407477	0.658125150403183	1.90701317992793	1.40644036730684	0.0020006278609338607	1.1149466847526814e-5
WNT2->FZD9	0.0574629360840616	0.247393357247615	0.0329200797106705	1.36834639544524	1.22979999682411	2.04005034535583	0.006422979763918128	2.7772109051823362e-5
GDF2->ACVRL1	0.0574746292202466	0.00348275190783531	0.0627765965775809	0.763761207604638	0.524549522673792	0.585557342374988	3.15729871737552e-4	2.958897124694042e-6
TNFSF12->TNFRSF12A	0.0578969379517841	0.00713111359992935	0.0130838664581738	0.725348663015666	1.73454056676135	0.454016696973711	7.943294331971442e-5	1.080289214804233e-6
CCL3L1->CCR3	0.0579662217534707	0.0185376841915912	0.00611494037839644	0.784126929884035	0.630007106584337	0.539833863006362	9.399096930779688e-5	1.2163513175481868e-6
CORT->SSTR4	0.0581116501129538	0.284358355290207	0.320052369140081	1.61942568684208	0.67965533279133	1.31073828862928	0.04846747543343383	1.4991219412327714e-4
SFTPD->SIRPA	0.0581505932244356	0.262232232825998	0.00925740561469635	1.30522550863436	1.22753371777375	0.565469807492118	0.005969931962892359	2.6339990509751768e-5
BMP7->BMPR1A	0.0584261561519134	0.0791059490477364	0.131713578950328	0.72174534004464	1.27890731439303	2.53519919280719	0.003253081929707576	1.626438983360112e-5
COL4A6->CD93	0.0586743757662707	0.00111025372947382	0.297197407713287	0.79930040464399	1.76772674400535	0.443405903683164	0.0075820708877211065	3.1356598819777065e-5
ICAM3->ITGB2	0.0587625780531047	5.60262648296228e-4	4.89987423301863e-4	0.820775850481617	0.566695758337384	0.441334520540372	3.566414053091704e-5	6.46243181739315e-7
FGA->ITGA5	0.059113192349499	0.0115348696369557	0.0170694289650372	1.35767591894993	1.32203983163519	0.623696443131472	1.1248829957288771e-4	1.3694318777620566e-6
NTRK3->PTPRD	0.059136388314736	3.13606139621059e-4	0.678686795325003	0.826175891992321	1.74577551283293	0.715165642557073	0.06702846977124421	1.9945047712796121e-4
NPVF->NPFFR1	0.0591779271478808	0.125070704192394	0.164021728061102	0.858297014510208	0.80524445971858	0.59551247513862	0.007040415524157617	2.9466380251128042e-5
WNT9A->FZD10	0.0592077133052185	0.324905971587611	0.15797217172592	0.735021259669997	0.662859507557542	0.646096334038879	0.026549294122952267	8.82574958229543e-5
CLEC11A->ITGB1	0.0592192547287728	0.0645942933309198	0.0426185516399921	0.787327845515293	0.700780374297672	0.589515743941697	7.683516467176438e-4	5.596791835448224e-6
COL2A1->ITGB1	0.0592659362071638	0.0373678374357848	0.280757667721112	0.70917109631164	1.30460214374078	1.51704885865443	0.008958285311311516	3.572832521044436e-5
SCT->VIPR2	0.0593026263005275	0.126330909327221	0.806127373668756	0.791702025434239	0.818354187502839	0.577911531178353	0.16258096940755792	4.585329575062926e-4
CCN2->ITGA5	0.0597963100842202	0.00881108353126681	0.0597520272685029	0.830940810842839	1.41525493183439	0.551395472957303	3.5247798468931036e-4	3.2450784115282913e-6
EFNA2->EPHA8	0.0602161846719119	0.0810936558270978	0.0930571354026297	1.33458834833767	0.702269745337313	1.49766443913572	0.002145546831015487	1.1841316175612664e-5
NTN1->UNC5A	0.0603628599225623	0.0686109755939835	3.11663645746751e-5	1.32800821889071	1.3012379644916101	0.293108071673327	3.5782311976559773e-4	3.2750515239497287e-6
CD5L->CD5	0.0607696608006401	1.23617674249177e-4	7.22541022412648e-4	0.862690187207369	0.569607668523501	0.466740209220719	3.898750439106744e-5	6.9183408439410565e-07
WNT7B->FZD4	0.0607769746630181	0.0150025595487504	0.261305934302572	0.760661419821649	1.58070302278386	0.614028381121492	0.006383646684493368	2.7675417086360646e-5
BSG->SELE	0.0607907610532601	0.0598376167227543	0.00570949257091391	0.817015801685335	0.622867263725811	0.566527636268126	3.360852130936534e-4	3.112440420463866e-6
DSC2->DSG1	0.0609806444840185	0.094835806755539	0.432911318982223	1.44284504246984	0.57245216518832	0.734606332007399	0.03400887887497523	1.0956952775624831e-4
C3->ITGAM	0.0610353065350286	0.0355336185592084	0.00876866457551595	0.781932540256016	0.663149426295625	0.522391092943897	1.9480445272306704e-4	2.077121321879254e-6
PLAU->LRP2	0.061090192984109	0.0925849282335507	0.0161573366392215	0.669400573068675	0.68021236938564	0.558471896459853	8.164147345628649e-4	5.849827928756118e-6
CXCL17->GPR35	0.0613736068629869	0.0193270034144629	0.102990593201436	0.720623755906692	0.687102083881596	0.604628583073269	0.0010330321269364947	6.81758455942862e-6
EDN1->EDNRA	0.0615854619791988	0.110538553754803	0.0499236727796255	0.749162764286808	1.2935759522083	1.96795290802509	0.0018246833928064496	1.0352984213032915e-5
WNT1->ROR2	0.061605835604002	0.00355704989548411	6.18232825726706e-4	0.791842674727179	1.79277961487035	0.507396127228093	4.744085496776244e-5	7.765940228512081e-7
CLEC11A->ITGA10	0.0617260089931212	0.0140318297098307	0.164824003526712	0.804912997225688	0.636436569943915	0.6163074215938	0.0023207977138894635	1.2634686542641523e-5
LAMC2->ITGB4	0.061735178209785	0.151386042777665	0.00110814305319729	0.798143743703658	1.29668475171848	0.405971331556665	0.0016386482755218223	9.610552389096397e-6
PGF->FLT1	0.0621580282796956	0.00203299223103925	0.160131408198492	1.26577543104447	2.13932916701837	0.65826838906826	0.0018813380739275702	1.0607239329142001e-5
FGF10->FGFR1	0.0621712185897831	6.68736911360712e-4	0.00205391823285617	0.695341864666206	1.92810750951879	0.43472271819614	4.5547007437686415e-5	7.612051530049791e-7
WNT3A->LRP1	0.0621942428327089	0.00533463767704678	0.0323624411478222	0.759834082300499	1.33656924879098	0.620936257206143	1.6612386528972863e-4	1.8434182813069577e-6
VIP->VIPR2	0.0622900622970546	0.0656277074185851	0.290648642268238	0.77060985198993	1.36123729412353	0.593623501592041	0.012221988632598386	4.5939486829668424e-5
LPL->LRP1	0.0624144385869264	0.0469222302713378	0.0668448142303214	0.76880854881937	1.25926442357493	0.561190663433322	9.114430427833787e-4	6.300319264368199e-6
FGL1->EGFR	0.0625146536347649	0.0627248770248655	0.0087212735704324	1.5063629953541	1.31018340849305	3.03459168150709	4.006655366334634e-4	3.5297963996064936e-6
ST6GAL1->CD22	0.0627237055687753	0.0113696849185067	0.141555479427252	0.769529564397188	0.746246579080459	0.697008416685377	0.0016714381457233628	9.739089312073045e-6
DLL1->NOTCH1	0.0627602904964654	0.0220936162082687	0.00933264369307363	0.839137156434155	1.55005147499112	0.459131847515501	1.392564830555998e-4	1.6108549896784221e-6
CCN2->ITGB2	0.0628057768602452	2.68600481845516e-4	0.00528949649602029	0.747563189063313	0.537448991820434	0.502913674133357	5.3251119418563785e-5	8.367508389320127e-7
MYOC->FZD10	0.0628216158958911	0.0139846870618439	0.118968923424655	1.34621859813311	1.46322473755861	1.82247080122299	0.0012506101643984598	7.817381946469505e-6
PIP->CD4	0.0628458644922252	7.79098890041574e-4	0.00195174616711957	0.839767471877447	0.506626543532615	0.485787495975393	4.699997352665024e-5	7.725376677887922e-7
PSAP->CD1B	0.0629556584799411	0.0101229466676229	0.00262271957397442	0.801464717734191	0.586584205039477	0.434992269388194	7.230347788485402e-5	1.0073652943903475e-6
CCL7->CCR10	0.0630466066702724	0.280865292794649	0.368168768773247	0.646149749952901	0.79586955732169	1.27723486787077	0.06017780412304099	1.813899878944228e-4
TFF2->CXCR4	0.0632301782344564	1.21737693044466e-4	0.417693764503536	0.781151738402054	0.455208243306274	0.573663884885867	0.018552725003636895	6.494600354343667e-5
ADCYAP1->ADCYAP1R1	0.0634470578234353	0.286624576088423	0.0348892063684902	1.21772432101421	0.825652895581648	1.66456653426332	0.009508202237129587	3.7374727381172965e-5
CTHRC1->FZD3	0.0641321524455761	0.0554833559188985	0.0283772667379877	0.677948602488198	1.34172661413514	1.56293697531242	5.40219543451508e-4	4.298177876824991e-6
HLA-C->KIR2DL1	0.0641704478952347	0.0398625557638556	0.108603142055701	0.818358312954661	0.797081110095799	1.63341102065176	0.0016023597389674443	9.459666332822043e-6
EFNA4->EPHA2	0.0643781903120804	0.121636493471983	0.0863305934746531	1.31678686101985	1.22550781933252	0.494166263765563	0.003366730049976636	1.6699425544462695e-5
CCL27->CCR10	0.0643803747955667	0.11593029648583	0.00562362748943002	0.74034055955851	0.8029868664383	1.64429500307251	0.0010713399015390855	6.96771786172813e-6
COL9A2->MAG	0.0645638123222296	0.34630623292086	0.68913727475903	0.837561041192129	1.2424207023129	1.38256138647797	0.22133765215601678	6.162078450301525e-4
CD52->SIGLEC10	0.0647550332905817	1.07706558441722e-4	0.00217835135216571	0.851536184032862	0.496884621648521	0.478484526866785	5.021945244360776e-5	7.971043660922281e-7
CORT->MRGPRX2	0.0649219856216379	0.0157481766242822	0.163530012758553	0.853281968991501	1.37304757980071	0.583124392933556	0.0024270943660806145	1.3084202526829038e-5
ICAM4->ITGAL	0.0649775617340193	4.94445804715693e-4	0.0128312970139228	0.850731389365205	0.628305545262821	0.482666227779731	8.001824485194878e-5	1.0858938063609892e-6
COL1A2->ITGB1	0.0652575966867501	0.00624034463135481	0.326315884413885	0.814572242810119	1.44364300852316	0.655211514512436	0.010492726855393658	4.033431789961345e-5
SLIT3->ROBO4	0.0652739141519257	0.269656114584363	0.0248889294148887	1.34734747067383	1.30405160563717	0.478901128052107	0.007764274386914512	3.19415670099008e-5
GNAS->GCGR	0.0653651618779745	0.113678135231394	0.284309894866458	0.732311250519816	1.30674686583257	0.732521313141722	0.016580026757711145	5.899560150355802e-5
PSPN->GFRA1	0.0654845148822125	0.0619919712720652	0.00990607659037013	0.760116817002901	0.582812009185453	0.446996997763482	4.321590280084671e-4	3.6913722285275575e-6
CXCL5->CXCR2	0.0656497811011865	0.130102082557264	0.0637479930943543	1.23178075813407	1.34783595537129	0.650721854028552	0.0029124609893516964	1.4979479458431206e-5
LGI1->ADAM23	0.0659206334987281	0.010109669530328	0.0731495399829782	0.775255688501739	1.48124981068909	2.11795298952377	5.533235912492992e-4	4.391292905293197e-6
PENK->OGFR	0.0659521760948163	0.305668673849761	0.185503907465186	0.849263293684697	1.29168134354001	0.713836000757413	0.02882080609915633	9.470394352130142e-5
AGT->LRP2	0.0659667826924338	0.247363439572442	0.00100577846622185	0.805166743914998	0.784105564478387	0.341554467038612	0.005176439228446331	2.3689225552085523e-5
IL13->IL13RA2	0.066104174986551	0.185332993733181	0.00145813239452941	0.711880672682393	1.5794024815025	2.26832226966423	0.002695696717661635	1.4143061665656119e-5
PGF->NRP1	0.0661476163494963	8.54275557630735e-4	0.271472886915678	1.28737585420006	2.30316648733004	0.517706491342488	0.006462903762209912	2.784735410214477e-5
EDN2->KEL	0.0661574337926812	0.0116368907214018	0.00837124974481462	1.25062596851246	0.668510727334756	0.548487145025755	1.0662280653718239e-4	1.3263553205350208e-6
SOSTDC1->LRP5	0.0661748004993507	0.235096926832587	0.00825679108566457	0.663957074381799	1.2237872872239	2.87660059871513	0.004942546414871258	2.2852376853187905e-5
SEMA3B->NRP2	0.0663585374294258	0.00618654450399259	0.0103687682081229	0.846555710703062	1.40581689085681	0.445936421286973	9.500139804392949e-5	1.2218268379083371e-6
MMP13->LRP1	0.066437512422306	7.38017506352051e-5	0.0242339113287038	0.753739767064162	1.62817846249682	0.601057678114269	1.2454322350703836e-4	1.4873086687549836e-6
INSL5->RXFP4	0.0665741309779725	0.0468448871526378	0.228493466489587	0.805253835667223	1.25897359678527	0.707223891566898	0.006661831235125699	2.836889740011287e-5
CD209->ICAM3	0.0668827470459354	0.0624274027314339	0.00535482980593505	0.781800177702758	0.620882129507128	0.514408787353929	4.070171962966924e-4	3.5640192941831976e-6
ICAM3->CD209	0.0668827470459354	0.0624274027314339	0.00535482980593505	0.781800177702758	0.620882129507128	0.514408787353929	4.070171962966924e-4	3.5640192941831976e-6
DLL4->NOTCH3	0.0670569146940782	0.0180214849183277	0.182038639847755	1.30366939827586	1.56428763025713	0.710537231557363	0.0031765341420193173	1.5970826234892642e-5
EFNA3->EPHA1	0.0677860528799878	0.14365274079236	0.101181758091237	1.20807805523151	0.764765555570164	0.579863875172056	0.005092151608445317	2.3390472372430083e-5
PYY->NPY4R	0.0678726193678518	0.212600673026277	0.080214625865963	1.26761469090961	0.563490554339624	2.03649320881632	0.007820662339187245	3.20667906621866e-5
GNAS->CRHR1	0.0682435734948659	9.61954832418122e-4	0.0144379120258542	0.723015457165127	0.427483663417729	0.312846060828681	9.75313896715171e-5	1.2428525849787836e-6
PTH->PTH1R	0.0683488031564921	0.0229294885660251	0.471410174126346	1.20191070336541	1.66972142302766	1.28279301337123	0.02969291181468619	9.71152895717543e-5
CD34->SELL	0.0684342669141416	0.00448024752933895	0.0332893116249778	0.808616731757529	0.572314060297527	0.599301763166958	1.9964996481910128e-4	2.114403366967633e-6
LPL->GPIHBP1	0.0685000370842909	0.135428182813467	0.159036600971261	0.742554460513258	1.20088559130388	0.630719321142277	0.007969706965156802	3.2509388177776527e-5
IGF2->IGF1R	0.0685261390606401	0.084749587635028	0.0594624205155444	0.823788438089298	0.581442291539478	0.606598886194488	0.0016046667997933848	9.464374421341941e-6
GNAI2->CXCR1	0.068547032181336	0.760069515922745	0.00378974581698877	0.733304349608416	1.12290675018035	0.428653932571781	0.09612908655055019	2.791531183478156e-4
TNC->ITGA7	0.0686785144174373	0.0244753537111037	0.00282073237235636	0.747686819965403	1.47085504060307	0.480681103577145	1.473389900718627e-4	1.6887706508437889e-6
OXT->AVPR2	0.0688470361298131	0.229627844558751	0.0353694962376117	1.61516980908012	0.722324149708491	1.99109246731127	0.006201274366723105	2.7044820140437833e-5
RBP3->NOTCH1	0.0688720411055485	7.4571688547409e-5	0.0143403716086254	0.759797421677762	2.19783518697995	0.54711622875877	9.628977298981567e-5	1.23203882309848e-6
FGG->ITGA5	0.0690074289504728	0.00824003122353367	0.0307155360870177	0.786915235529665	1.43105591672148	0.643311583478116	2.0973626812678976e-4	2.169907508032619e-6
COL1A1->ITGA5	0.0690790659162986	0.00121682943481327	0.0478313566928723	1.2414763171552	1.56746811784647	0.597382606882638	2.747255511321981e-4	2.666286696280823e-6
FGF17->FGFR3	0.0693043535953047	0.441432069485908	0.405953021320599	1.42474722380205	0.769267080766284	1.49116643394883	0.12838534165507037	3.670431470475772e-4
IL11->IL11RA	0.0694717122149979	0.3520531479122	0.0556165737919162	0.816912697812861	1.21050424408582	1.43722153583804	0.018104650430410103	6.351932899761515e-5
BMP10->ACVRL1	0.0696725406430642	0.0214455091069614	0.0426121939464548	0.771141551309363	0.627466947898558	0.553521221452971	3.9860033345575e-4	3.519813230211505e-6
CFP->NCR1	0.0697234674502198	0.00680583499919696	0.0157861553427712	0.824381353971791	0.568346284707475	0.587442040441524	1.3112093356838875e-4	1.5452569687199418e-6
MMP9->CD44	0.0697623415578255	0.0813468160608322	0.0741746160922441	0.777699802288668	0.705433099573783	0.584129815474976	0.0019056295852116888	1.0686536994906596e-5
PF4->CXCR3	0.0699628304160118	5.7319425816138e-4	0.0171684558270261	0.84741814786949	0.567496305003264	0.499217846172489	1.124382534640003e-4	1.3694318777620566e-6
EFEMP1->EGFR	0.0703543107889449	0.0703658742537036	0.0165007321842096	0.786948944814215	0.760244634336183	0.562200906960764	6.477086939730948e-4	4.958338076549182e-6
COL5A3->SDC3	0.0705621229373828	1.95572569994251e-6	0.0309439635848086	1.1677388667623	2.36493376141311	0.524519223783899	1.7432115907331836e-4	1.9174125235974956e-6
APOE->LRP5	0.0707026161302118	0.0137210061386249	0.00211603279804617	1.55847271356678	0.433800577747988	0.498201569506445	1.0801752675082923e-4	1.3357542978271504e-6
EPO->EPHB4	0.0710373118305401	0.0132194125905672	0.4749017160509	0.74130359098181	1.40617400404147	0.708877180536289	0.02913757500229181	9.56445763002438e-5
PSAP->LRP1	0.0714575612819429	0.0111022488482229	0.00293528654831576	0.813235254559336	0.516506666035332	0.409314183930679	1.0415314127473478e-4	1.3092933441348029e-6
AGRN->MUSK	0.0718447385315014	0.0426902582746767	0.00897710400755003	1.22446070355154	1.26360263238125	0.449489064209706	3.140344371937543e-4	2.9562649674745274e-6
IL17C->IL17RE	0.0720255371845315	0.19431422037988	0.407305766833032	0.725197258446856	1.44172288585245	1.35710590492882	0.05094986479154146	1.5650936937241006e-4
FN1->ITGB7	0.0722252008866596	0.0112932212856658	0.0162867471361866	0.819298072864207	0.508726408178438	0.477222534759262	1.6569440992654784e-4	1.8419127883657796e-6
FCN2->LRP1	0.0722620983493271	0.0100745628952817	0.0304842266548696	0.764801113149868	1.3529057221474	0.577605962719173	2.3934110375453378e-4	2.4184837866504985e-6
SEMA6D->TREM2	0.0722665690336384	0.0821094826733231	0.00649529145602379	0.742809224993295	0.740039750966917	0.51965499250755	6.938807085250986e-4	5.21134422150522e-6
COL4A5->CD93	0.0723784048991225	0.060664462264244	0.525164189762175	0.765590394000719	1.52307415170032	0.595279466323748	0.047526556870576935	1.4743831172272308e-4
COLQ->MUSK	0.0726116150272169	0.0150333095005748	0.0217528205398434	0.743316784792234	0.664233355640246	0.550608207107042	2.1820960369030613e-4	2.244342882867347e-6
TGFB1->ENG	0.0730433435628263	0.207967374645871	0.051633724940832	0.741877653365227	1.54701617218764	0.42575739660184	0.006134646869754657	2.6877585064880403e-5
POMC->MC1R	0.0733371343615115	0.0835255656232959	0.141438463716424	1.60569969875145	0.564060676885343	0.473203574818499	0.004423984456117981	2.102853933892125e-5
RTN4->CNTNAP1	0.0733650062378086	0.0030157153180026	0.0252969199075945	0.788107861443498	1.45589012559904	2.55223948795542	1.7519638497598587e-4	1.923664554802924e-6
LAMA1->ITGB1	0.0733952761728963	0.0041252312069745	0.0377176714188563	1.33001006096458	1.62290645449932	1.45948068176236	2.5505738815075556e-4	2.518650717461105e-6
IL21->IL2RG	0.0747373111729278	0.00436538007264575	7.22585903629835e-4	0.855154338687512	0.626246418577853	0.321196270774334	8.47754404447759e-5	1.1284685451430804e-6
PLAT->LRP1	0.0748672738070094	0.0312891034673969	0.113831086804415	0.772699505107188	1.77093436139418	0.514705297111115	0.00177436331466024	1.0133745985914735e-5
WNT3A->APCDD1	0.0751164986720543	0.151892487632164	0.0888706327130202	1.3154574762205	0.749000415976301	1.50337086211556	0.0052530745743384006	2.3935110827252147e-5
DSC1->DSG1	0.0753575316744818	0.0116112458984077	0.529790876938479	1.4286333572911	0.638170137112162	0.712486078056638	0.039101788209955336	1.2325431896689865e-4
ADM->CALCRL	0.0754861761085854	2.46831171278106e-4	0.383640979397979	0.798459466188751	2.19201253809114	0.657733122551525	0.01615652455161037	5.781681364368213e-5
TF->TFR2	0.0759389517537253	0.0023954553576877	0.324006272301489	0.733059948448573	0.590905678529544	0.805145253912484	0.01085501891306626	4.1447442918409345e-5
UCN3->CRHR1	0.0760165429705181	0.00195376771000644	0.377386531101254	1.12335708830315	0.589310506514253	0.740345831412672	0.01573636239479585	5.6701612617345576e-5
CAMP->FPR2	0.0766876391424586	0.138131153420999	0.0706669534604367	0.742484329052388	0.656835038667707	0.481265253095209	0.003877948502258269	1.873128860892169e-5
CALR->ITGA3	0.0774539850667813	0.114035513794894	0.0491188106365866	0.788181215767702	1.28348843673396	0.472047668281508	0.002321563755919944	1.2634686542641523e-5
SHH->HHIP	0.0775337276488651	0.146315124517627	0.0837597679345454	1.26441883935383	1.38274712108436	1.45153386241348	0.004851144981420631	2.2528117565472594e-5
PSEN1->NCSTN	0.0775616012328987	0.0538980062698977	0.0264199294630372	0.774729165122263	1.54776674999462	0.606593692732586	6.55882859845587e-4	5.0025884322327966e-6
SEMA6A->PLXNA2	0.0778451906201849	0.00325567273561078	0.0949044112893989	1.56024715793871	1.68126589378187	0.383091579311425	9.087110294864573e-4	6.295315937476544e-6
CDH1->PTPRM	0.0779639986062067	0.00201743161697399	0.0299690701488541	1.51566117715851	2.22349130864426	0.475753448024374	2.2153399532565406e-4	2.2732095932820324e-6
BTLA->CD79A	0.078212632044649	2.4193470186451e-5	0.00343742724024976	0.881114274643806	0.516480433179787	0.442010841462669	9.080384923032466e-5	1.1910134685490811e-6
GDF6->BMPR2	0.0783967913286343	0.0103846863867936	0.0476574799442828	0.759323169762081	1.45136820007975	1.86144795354803	4.233152637005825e-4	3.648500695558409e-6
EDN1->KEL	0.078470480857637	0.00113957249994789	0.0102563557327215	0.719422044670196	0.494586195419879	0.633069301270141	1.2095975951228726e-4	1.4556048763467096e-6
BMP7->HJV	0.0791992050692548	0.0510776795121257	0.0415227365567638	1.34183722639717	1.27685088289051	1.82044601635565	8.451141142463636e-4	6.000603925265109e-6
RLN2->RXFP2	0.079298741301801	0.0242901348248152	0.00104220340436845	0.879584572639251	0.569535651998798	1.79469223686584	1.909109629174687e-4	2.057523603892277e-6
FN1->TSHR	0.0798951624895351	0.00152677592945505	0.261072144180641	0.794944375255563	1.61891264477781	0.65869970293412	0.0066958847028062195	2.844211707851476e-5
FGA->ITGA2B	0.0799211459247875	0.0312995292627385	0.294051750039015	0.806920903165481	0.657846572278729	1.31721983867392	0.011094044805900961	4.2231511629939284e-5
ANGPT2->TIE1	0.0800130115201582	0.0687685808280497	0.172219741189765	0.787881676390942	1.84276362981982	1.66772074211845	0.005512762204828551	2.4883262673406242e-5
SPON2->ITGA4	0.0807953969022864	0.261795898533981	0.0263520057367386	0.785510478757154	0.776793686550326	0.469320036795181	0.008370042008601123	3.379064582895929e-5
VEGFA->GPC1	0.080996382823457	2.26415449677164e-4	0.117026392548786	0.788458312819973	1.61858266392068	0.764732575577513	0.0012986227885807475	8.069231289655824e-6
C3->CR1	0.0810970137426066	0.0811759366006372	0.00302740289695502	0.832464940349796	0.605389113762038	0.463520560352624	7.527835054938062e-4	5.52006625267395e-6
LRPAP1->LRP1	0.0812543704448121	0.448856208138514	0.00173253175662413	0.835870613355123	0.683238896910246	0.30863480067788	0.025072599443871284	8.410665703628416e-5
ECM1->ITGB4	0.0813688831623158	0.00477378206032075	0.0729811179282055	1.36605357428533	1.58424279117258	0.566868029821433	6.715123993546662e-4	5.084684492451921e-6
SEMA3F->PLXNA3	0.0819175110291908	0.0711032234359226	0.0107484346995745	0.786707156833481	1.32743992083942	0.516511159011197	7.320574874058795e-4	5.406021979286198e-6
FN1->ITGA4	0.082306509627874	9.26856836821477e-5	0.540652872918459	0.83617083196048	2.0731742877577	0.746030806145318	0.04031083327288845	1.268103751486748e-4
IGF2->INSR	0.0825753222486223	0.101947887678127	0.202308861359202	0.788931811830176	1.33128756369925	0.691072154702202	0.009647530698133818	3.773160057350911e-5
EFNA4->EPHA3	0.0825918455994897	0.0355972139831003	5.74031193762981e-4	1.42566811216716	1.42631709883772	0.233739986127395	2.79185734854998e-4	2.6970490051724643e-6
PTH2->PTH1R	0.082935519872981	0.0520311102704167	0.991215225152607	1.24822385560012	1.34841083446429	0.797413792532833	0.23704884131396584	6.58486064095317e-4
RSPO2->ZNRF3	0.0830613287524841	6.80432731334779e-5	4.42440342079964e-4	0.841103144636186	1.84521014396823	2.22224934207226	9.728104142415351e-5	1.2421871419861812e-6
COL1A2->CD93	0.0831144158445483	0.0063769810572224	0.188500248640745	0.798058204792362	1.48978233297374	0.587017055941902	0.0035805025100889053	1.7526004513642116e-5
AVP->AVPR2	0.0832293190817368	0.102756045268565	0.161192313305879	1.34677716815086	0.759981835161664	1.56655187311703	0.006974356306001873	2.93162836264832e-5
SST->SSTR1	0.0832434501336992	0.0465032804291895	0.207404344313404	0.838527186524496	1.35941837604032	1.7986839651649	0.006387374724333858	2.7675417086360646e-5
CD70->CD27	0.0833772775511347	3.13398243936946e-4	0.0012564214968851	0.831823721249456	0.569525717605786	0.489382313095127	1.0216317455378603e-4	1.2887785556927445e-6
CALCB->CALCR	0.0835538401210012	0.515291076799121	1.60062537443939e-4	0.82757654647997	1.23030512031263	3.06158470026634	0.03582119315793656	1.143507123792578e-4
BDNF->SORT1	0.0841112058417611	0.0619389594295421	0.284992490697244	0.809853531810462	1.37950507169424	1.74291963568529	0.013347794133141988	4.9342819542981014e-5
NTN1->UNC5D	0.0845546642150268	0.00511941488428302	0.314564441234693	1.24990105346321	1.35228385624711	1.79656548100026	0.011009353995186133	4.196007389962604e-5
C3->C5AR2	0.0846425490058575	0.077508086456477	0.00429960052696354	0.826039910793516	1.34772967142219	0.44281589107985603	7.686028584716446e-4	5.596791835448224e-6
BMP4->CFC1	0.0847203915773134	0.215493638583967	0.0486948751481973	0.865806271482192	0.772954733768063	0.536505014251412	0.00707921190238387	2.9549850636537677e-5
MDK->NOTCH2	0.0847354786883415	0.00556625684621126	0.0422715095439938	0.751371767288439	0.594274949398704	0.563660896834949	3.883438307746934e-4	3.4615499027426973e-6
SLITRK1->PTPRS	0.0848356929723013	0.18863055601644	0.210710797073539	1.18193582685166	1.22450425370792	0.687458884833031	0.018917395304338933	6.591269018661094e-5
NMB->NMBR	0.0850826655273721	0.0714817618735225	0.353174167460332	1.3065454142227	0.73659231609254	1.38492321024278	0.022074521683550306	7.513494736404958e-5
AFDN->EPHB2	0.0854422180517662	0.560076015989565	0.0695876336845953	1.42627484312948	0.787098325405156	0.575532143513397	0.06094804428780901	1.835351958969945e-4
HBEGF->EGFR	0.0860435517137158	0.0645269413490305	0.022206753611829	0.828598828939659	1.29912758578208	0.45298303267321	8.596237314001859e-4	6.035277560536491e-6
WNT9B->FZD10	0.0861033917304829	0.0230055709507473	0.260283861328854	1.22698497846706	0.507880863277545	1.65813076869559	0.00840067363544605	3.3854516518113225e-5
VEGFD->NRP2	0.0869214488742647	0.00882013306748475	0.147265563874188	0.845268427335518	1.61719149104735	0.577750831119026	0.0023916954828468212	1.2937869246588164e-5
FGF23->FGFR3	0.0870264655525641	0.0766691738430684	0.074883102710379	1.45630329282149	1.23786267607652	0.71949215795068	0.00226330969104928	1.2403900361104907e-5
TGFB1->VASN	0.0870646504500948	0.12044166900759	0.00124419166907164	0.728384509188153	0.759230762586775	0.405113308284288	0.001516112373579959	9.078728338056655e-6
TGFB1->ITGB6	0.0870944335214962	0.0318920625039402	0.788469614160948	0.769799985677236	0.621292761533661	0.667192415277257	0.12454481082139443	3.5687705801342584e-4
KNG1->GP1BA	0.0876835158194391	0.00668222378062189	0.0285282409698654	1.28021011885771	0.674919059569774	0.444150335849361	3.0934320708994926e-4	2.920873945479382e-6
RTN4->LINGO1	0.0877259887088102	0.392819845929744	0.384063129000494	1.29714569340354	0.786472369806568	0.706656414458838	0.10772287869944543	3.1080538497372357e-4
SPON2->ITGB2	0.0878880698182379	0.0575583851100119	0.00123541808169447	0.778320994794226	0.689432046404944	0.486415798125132	5.259907301214101e-4	4.227891155094314e-6
ICAM2->ITGB2	0.0879547888350679	0.0100514068460346	6.86168837222056e-4	0.812420649464051	0.701443267702782	0.447579001121064	1.6021361212931805e-4	1.7905104546430846e-6
CCL7->ACKR2	0.0882657185804643	0.387733362898063	0.0365093409061353	0.737139108298297	0.801144493012629	0.474370099218494	0.022436327468330027	7.620094966547272e-5
FAM3D->FPR2	0.0883129030007229	0.00852092376330049	0.167539691669506	0.801621813803702	0.472648624089698	0.449498979168082	0.003079658795171598	1.5558622057779174e-5
IL17F->IL17RA	0.0884181627819548	0.113189459558164	0.00170813380831336	0.79860884215471994	1.26734955080719	0.349241300948234	0.001400753955888065	8.542973385787272e-6
LGALS1->PTPRC	0.0886242958858791	0.00592461778178066	0.584624584866935	0.745282766146267	0.593133513886607	1.28036548333988	0.0522144783560224	1.6015863639672891e-4
IL20->IL20RA	0.0886928371605108	0.0640451932123477	0.0087646569166433	0.839745899846924	1.49455914177383	1.95783379531058	7.020822750281119e-4	5.246459907779919e-6
F2->F2RL1	0.0889448176667114	0.0287656568744334	0.22961208431507	0.77199341866431	2.0655490913717	0.487038501421162	0.006983091385257138	2.9324338781302872e-5
DHH->HHIP	0.0902154901408008	0.618338890865978	0.00101080757163552	0.81416006778797	0.747084105134128	0.36563891175753	0.05954230621746689	1.7964718613025786e-4
PYY->FAP	0.090460398068841	0.0173582861702316	0.330274563274104	0.78512075326283	0.60057253768117	0.732463239414954	0.014013558392320675	5.150330169962713e-5
FN1->ITGA2B	0.0914208578313577	0.00143795462458163	0.331059538658361	0.759766892526659	1.47013821752927	0.669544406293618	0.012696832824844758	4.735523524512421e-5
L1CAM->ITGAV	0.0914492638786859	0.0508512170757012	0.375358832136783	1.26294345656843	1.5208419886151	1.3853362856815	0.023119628151181033	7.822502954427309e-5
CCL5->CXCR3	0.0916645344319892	3.71453232340779e-4	0.00149640045676347	0.834754538678299	0.572598604033619	0.503198660749295	1.36375017405111e-4	1.592211820364422e-6
ADAM23->ITGA4	0.0918061538227077	0.00648451727257759	0.160372679033626	0.7950368061658	1.41685417687106	1.3446076061469	0.0028843864319475572	1.4864470473249125e-5
EFNA5->EPHA1	0.0918867047536923	0.132550747353117	0.035304111812674	0.654396494588972	1.3359404222784	2.01032019823226	0.002920606873532081	1.5009063074867023e-5
IL16->CD4	0.0923714726532268	9.64308088194366e-4	5.06775342608345e-4	0.839046256354001	0.596225262773617	0.458073502812599	1.3773624385901413e-4	1.5991705597737886e-6
APELA->APLNR	0.0926881230959363	0.296821906832279	0.0947190059279996	0.834738650657875	1.2816872733623	0.652308761859796	0.01892348987513232	6.591269018661094e-5
VIP->SCTR	0.0928380345804258	0.0924473013763034	0.106150368928675	0.733251287282074	0.587300881291816	0.567324029456618	0.004125504098023778	1.9835344233934894e-5
AFDN->NECTIN4	0.0933883527907015	0.510522478435449	0.0503704346822691	1.48322540142624	1.25937469910303	0.472644974714998	0.04668122083748847	1.451030755486935e-4
SEMA3G->NRP2	0.093552226605931	0.00110223778215035	0.165183776396745	0.760183602127749	1.74604416947633	1.52726834424978	0.002923869272740712	1.5013522450340013e-5
ALCAM->L1CAM	0.0939084831099581	0.136431301354621	0.102486010763014	1.28609022475873	1.20459102445371	2.33825834035467	0.006144685855441078	2.688399492085338e-5
L1CAM->ALCAM	0.0939084831099581	0.136431301354621	0.102486010763014	1.28609022475873	1.20459102445371	2.33825834035467	0.006144685855441078	2.688399492085338e-5
SPON2->ITGAM	0.0940879791609895	0.0461580287232713	0.041420780307443	0.785803529709393	0.706358573625343	0.546553587034179	9.992527769381778e-4	6.6790214139318154e-6
CHAD->ITGB1	0.0949021717099157	0.657181428141388	0.280757667721112	0.728579608864561	0.801499390195565	1.51704885865443	0.18361476791023534	5.139251840914857e-4
GH1->GHR	0.0949858542760996	0.104198667599484	0.10505297860332	0.70125744750546	1.35909215362364	1.82799514444201	0.004693393664813181	2.20422462735488e-5
ARF1->CHRM3	0.0953324860451213	0.0893937921170481	0.157196698719167	0.807051569277503	0.572903649048002	1.85386377480671	0.00666244454836605	2.836889740011287e-5
DLL4->NOTCH1	0.0953745122969953	0.00306317670980527	0.0208744759079724	0.814174571870442	1.76465364326745	0.551064222746208	2.830759201748758e-4	2.7220471426491716e-6
CCN2->FGFR2	0.0953825031785125	0.00318366655592728	0.192121998703976	0.762840460360163	0.587312437244154	0.622442046689184	0.004093839538976314	1.9698388413077543e-5
JAG1->NOTCH3	0.0954333393396822	0.00505849237181022	0.106432073859137	1.26806677256831	1.7771316337306	0.634550724997305	0.0014766608141270011	8.919154914574384e-6
LTA->LTBR	0.0955172266434592	0.00235256331497646	0.0494690892232516	1.34583461589912	0.61515396070053	0.452640159500701	5.330903672784705e-4	4.26309570784045e-6
GRN->SORT1	0.0958224889559444	0.25319319283874703	0.0119022006504634	1.26109989608394	0.827700691224017	0.397829920474298	0.007835630562806242	3.20667906621866e-5
DHH->PTCH2	0.0961086544050404	0.347843837261706	0.067848212278494	0.793174330299355	0.646910923362796	0.532494410572171	0.02234350936756744	7.592684015134372e-5
CCL19->ACKR4	0.0961190905620464	0.00295756743604048	0.0242003879491522	1.33007132600173	0.612800136785925	0.52739952270165	3.1224493801107375e-4	2.9438391157120983e-6
ARTN->GFRA1	0.0961702152693419	0.0972073985535791	0.0245347394589663	0.834985412702981	1.6257296714477	0.517845795954799	0.0017246235092375664	9.974826033998172e-6
AGRN->DAG1	0.0962884711510887	0.0232048723620808	0.0154296835121107	0.72980332321282	1.33378992219299	0.625963252964676	4.093614836184781e-4	3.574562081558711e-6
POMC->MC4R	0.0963657575672092	0.00511745281564091	0.0838354312740964	1.34142250047353	0.625424557094999	1.57249282489976	0.0010607329858366749	6.913075703774058e-6
SHANK1->SSTR2	0.096660388701945	0.268793589356656	0.628757930834885	0.884049570328242	1.19597900137605	0.501963951174514	0.16378933979396823	4.6152574014654644e-4
MFNG->NOTCH1	0.0969915827263854	0.00415056375493439	0.0271967015951682	0.796206507535628	0.605548000216086	0.553781968744772	3.5230853161344637e-4	3.2450784115282913e-6
SEMA4G->PLXNB2	0.0974749552474211	0.170250452017478	0.11527864303125	0.769827269867454	0.6974271412788	0.668155459126253	0.009363944903420799	3.6946666709187216e-5
NPY->NPFFR2	0.097789963146163	0.152921821206916	0.533024621873727	0.831710702276813	0.786430615056788	1.5448463288376	0.0802340681533035	2.3616716703946298e-4
CORT->SSTR1	0.0979392214739232	0.0206189321486393	0.0725787545559687	0.801296207173032	1.38265361690116	1.49599445822212	0.001163810897429143	7.407753107453881e-6
WNT5B->FZD2	0.098383644585649	0.0036963024815706	0.0239561628910724	0.815001602365725	1.56483157545921	0.493261791972253	3.3368272300430136e-4	3.0947625684290194e-6
DLK2->NOTCH1	0.0987009109265714	0.00251135000352454	0.003494511712962	0.843591046366446	1.77070246277727	0.456095242006234	1.9132559406264757e-4	2.057523603892277e-6
GDF5->ROR2	0.0988066251985814	0.00451763073852152	0.00110135695348224	0.765588821567031	1.76727989836551	0.514194429155875	1.8978848030461724e-4	2.053432265501899e-6
BMP7->ACVR2B	0.0988927851332432	0.0107448632137546	0.0335863469403215	0.755718494706413	1.98860756818737	1.77286395396911	4.896616624546941e-4	4.010517376481325e-6
LAMB1->ITGB1	0.0989366442691201	0.0221648492182578	0.540303062348922	0.790490417483242	1.37372341901922	1.41673396840595	0.048222563739400814	1.4930198392380594e-4
MDK->TSPAN1	0.0990184814311372	0.00256305405171986	0.235273043106873	0.820879350119015	0.458063582323275	0.692004403007439	0.006370538047417289	2.7640670711773403e-5
CSF3->CSF3R	0.0996059306584922	4.64589568906826e-4	0.00362674384686545	0.819437393334582	0.476657882622825	0.487502522027821	1.8584489857283098e-4	2.026390356370313e-6
COL3A1->DDR1	0.101314634776488	0.00263042928324497	0.153217171032042	0.733035693225519	1.54827427870037	0.648997077608978	0.0028344599489822445	1.4650411871717183e-5
WNT4->FZD2	0.101366087182483	0.00183437037605427	0.0270519279406303	0.741798189118724	1.42209237778293	0.517513719432499	3.683034672126715e-4	3.346547757067024e-6
ANGPTL2->ITGB1	0.101468036321954	0.00811433882181134	0.350913205530048	0.849696201971247	1.55719161630164	0.699992929303401	0.016275155610288895	5.814178211141669e-5
GALP->GALR2	0.101673743278842	0.0192069279741083	0.0480795271313001	1.64843885367927	0.53121990622182	0.596911517737589	8.038999135446933e-4	5.786608989311267e-6
DSC1->DSG4	0.102212139843844	0.00258246304191168	0.00332719810394166	1.21129272577826	0.626078305049932	2.72385806515737	2.1066314478905681e-4	2.1743357303073284e-6
PSAP->GPR37L1	0.10223057683650601	0.0467011532793812	0.0228370590972499	0.819227262197734	0.571140162875838	0.578994231522329	8.446591920721685e-4	6.000603925265109e-6
MMP7->CD151	0.102375645368767	0.0430144000109199	0.127916651664347	0.773922345271813	1.3858213676093	0.638715336530682	0.0034025112564155316	1.685024327512232e-5
HBEGF->ERBB4	0.102475834834914	0.0634598791246341	0.0878184693073403	0.798919378233918	1.54208100906713	0.402723108238622	0.0027232554487660204	1.4263777026421052e-5
POMC->MC2R	0.102948858815329	0.00479195106816988	0.506377607845276	1.3260163895974	0.609898007722267	0.599781915395058	0.038601583143635564	1.2188886182544766e-4
POMC->OPRM1	0.102948858815329	0.00200242287497299	0.0811573350853998	1.3260163895974	0.609863862913775	0.45810048733773	0.0010743559503768275	6.980092703888925e-6
CCL18->PITPNM3	0.10305379998452	0.113340391919703	6.58300669164724e-4	1.36340226356538	0.627879120871303	0.414803616300345	0.0017042883770534223	9.875432658210592e-6
IL17A->IL17RA	0.103392918428646	0.426399555752798	0.00236273106359519	0.758168054528021	1.18591899421703	0.355434660230739	0.025116764479511472	8.416474581088704e-5
TGFB2->TGFBR2	0.10420629239958	0.0724541381180884	0.259437423639841	0.817371715464982	1.35571417105604	0.612374187278363	0.013822945596230866	5.0949109246003055e-5
ADCYAP1->VIPR1	0.104308001541199	0.0491052964503532	0.170955327310526	1.31724932264163	0.760295513205453	0.67600298405782	0.005688074426511261	2.5472850403405223e-5
EFNB1->ERBB2	0.10501417110462	0.0457985677708991	0.229697766427584	0.731988571308335	1.22255662134586	1.53902152868726	0.00918224135536791	3.63670521703743e-5
CLCF1->CNTFR	0.10502427431249	0.0371508561136948	0.0121191478490842	1.29532111199905	1.20853690905216	0.55330821316646694	6.122068908793614e-4	4.756253451951929e-6
SLITRK3->PTPRD	0.105085659295762	0.0228864007622746	0.00908158250091773	0.813304041828186	1.47724362092946	1.76019185014231	4.2906243906397e-4	3.669921992339445e-6
GPC3->IGF1R	0.105122058974887	0.0441055087947926	0.128029468378746	0.761180810288698	1.3722645360533	0.6441560996126	0.00355219238317328	1.7453644050625986e-5
MCAM->MCAM	0.105201244566084	0.200231573490839	0.148217946798944	1.36763941004068	0.846274958396714	0.564169415346877	0.015560146870180713	5.6228244316135103e-5
TIMP2->ITGB1	0.105351374668867	0.0228711655960215	0.431558161871064	0.736043817048828	1.85926425222914	0.778968881783941	0.029234960892127855	9.581375430136198e-5
GCG->GLP2R	0.105353194357957	0.0231743007866019	0.0312936119482405	0.768253040684998	1.61147432403095	1.90589976244094	6.803793967141034e-4	5.139411261939488e-6
NGF->SORCS3	0.10545267667781	0.0118097695461803	0.0351335628899238	1.38164239911119	1.51109759255402	0.553119612131545	5.898879595324301e-4	4.60568569137395e-6
CCL18->CCR8	0.105637426923317	0.0633771230330648	0.0145464373181061	0.834551512821239	0.635481950126815	0.4981102652004	0.0010308367765071494	6.810264854898736e-6
CCN4->ITGB1	0.105830212957702	0.00473376505398737	0.640320723210952	0.78934474175988	2.2913036261577	0.729930776432434	0.07056161584537164	2.0907069576888432e-4
IL17A->IL17RC	0.106151720479666	0.0484506840960766	0.199349546367442	0.785663475487826	0.687301412578385	0.741480489302995	0.007390633750821572	3.0706672113966296e-5
COL1A2->GP6	0.106193953410415	0.024169992633064	0.151623622792741	0.771369318077456	1.40619246945171	0.583284035539937	0.003737133733854732	1.8163069281732155e-5
NID2->COL13A1	0.106195600974719	0.0187085687141387	0.195338562478237	1.1971598472731	1.64593458179508	0.586523677489459	0.005473770649696955	2.4742891226389852e-5
EFNB3->EPHB1	0.106405666703834	0.452346277088613	5.52615965323633e-4	0.798502305641379	1.28537714957676	3.37133717574398	0.02916042366569154	9.56694886817064e-5
ICAM2->ITGAL	0.106453544843223	0.00617951106477543	0.0036809086067674	0.838150848406306	0.66672578299185	0.471742225431813	2.6226740902234513e-4	2.5772939691215195e-6
CD160->TNFRSF14	0.10685842822574	6.00657087797551e-4	0.208260429092096	1.23626333377225	0.548492491922491	0.6063040108632	0.005245091008436048	2.3916115402604877e-5
TNFRSF14->CD160	0.10685842822574	6.00657087797551e-4	0.208260429092096	1.23626333377225	0.548492491922491	0.6063040108632	0.005245091008436048	2.3916115402604877e-5
PTMA->VIPR1	0.106905744731314	0.936874299629331	6.65336445893061e-6	0.794755911063986	0.834300018014535	4.5277632212526	0.18949066926592012	5.294260267100271e-4
SLIT3->ROBO1	0.107039357516703	0.118316502663795	0.0162376838840789	0.72590886718954994	1.28250535887285	0.445968189602231	0.002350199469418471	1.2735373176721112e-5
IL19->IL20RA	0.107185035796736	0.10425381144947	0.0715693483275759	0.846043271104618	0.684136533447553	1.81617402630107	0.0037778593638252587	1.8304245025761643e-5
NXPH3->NRXN1	0.107262966816153	0.0133203190854605	0.362532466113726	0.757694355864695	1.85603963115565	1.42492607560022	0.01879326957195652	6.56049065852157e-5
MDK->SDC3	0.107677486144651	0.416769974920042	0.047716674264892	0.789317764399165	0.744166964006994	0.570694548967547	0.031218400265864015	1.016764140905779e-4
EFNB2->GRM1	0.107716961902505	0.222647757066666	0.22439382671669	0.869331841416181	1.50340853899537	0.618048555150098	0.0284551416933991	9.360049956145206e-5
CGN->F11R	0.107856073897281	0.0137242058484097	0.0150193150772459	1.32522903548652	1.58308494935072	0.429505735414068	4.248122024650172e-4	3.648500695558409e-6
AGT->AGTR1	0.1082938283555	0.0251272131204989	0.607345398563078	1.28498253730905	1.5182419539955	1.38602230667784	0.06774740204029435	2.013985670980127e-4
CXCL8->CXCR2	0.109165568256976	0.00553986118972949	0.18693149404143	0.774149391152957	1.5721480896094	0.612922484965143	0.0045740642157698005	2.157831789455737e-5
GNAI2->ADCY1	0.109336089029481	0.0677553448142171	0.00598013664484431	1.4615827631563	1.3999948659503	0.442778329648102	0.0010226133808001372	6.770204740219703e-6
JAG2->NOTCH1	0.10934617159243	0.0170847129570878	0.194693184917972	1.42052778177595	1.42443824964276	0.609697840767577	0.005519088091931971	2.4893894013434572e-5
MST1->MST1R	0.110775773764131	0.190347176261325	0.0597942481086597	0.82740673606468	0.759623234734417	0.648903089839589	0.007835585993124991	3.20667906621866e-5
DHH->CDON	0.110845005644629	0.164763703206791	0.0712209050823068	0.776576293909552	0.518723160481082	0.562885663961439	0.006953400861531871	2.9297775462791166e-5
ANPEP->SELE	0.110867121475541	0.0691655515361368	0.00245307861465183	0.883534342766449	1.33005524790887	0.457739220238637	0.0010128278427436299	6.754480776177265e-6
NMB->BRS3	0.111224764817443	0.198546119259176	0.28429068887271	1.29726922107149	0.717753404294566	1.45408592408129	0.03494162770260838	1.1211375101419799e-4
BMP15->BMPR1B	0.111558031315146	0.315644039485918	0.111875756244246	1.22523687404611	0.75571133347055	1.461379172166	0.026109776661301865	8.707342309582813e-5
COL18A1->PTPRS	0.111602167039352	0.0316641740793788	0.238389590409517	1.23312902793523	1.87186149995905	1.85814801230874	0.009265413347216655	3.6627048725166277e-5
CCL3->ACKR2	0.111956886555469	0.0110328333397549	0.0220009954340689	0.856476152888235	0.658310780633627	0.606824376272908	5.08006567815595e-4	4.136365549649196e-6
ICAM3->ITGAL	0.112054708934352	4.17355320936896e-4	0.00188793392108	0.853900822948498	0.540184817180717	0.450267337504152	2.492706630510851e-4	2.4925503418277077e-6
ENAM->CD63	0.112249046777318	0.232914207668132	0.158313934299724	1.35559200919861	0.65601033442585	0.572192215408246	0.021271011643895516	7.295453007161494e-5
COL18A1->ITGA5	0.112582163626003	0.0112287786138286	0.0801405992721954	0.766255311169414	1.41897022893743	0.69559479704877	0.0014139359152822478	8.598648835344027e-6
GNAS->ADRB2	0.113128946185553	0.0111380894758237	0.127906639659509	0.606812248322996	0.670995298565165	1.57287026437788	0.002672686340214613	1.4039442860944867e-5
NRG1->ERBB4	0.113523443290199	0.621447629012103	0.139730968879772	1.19739086471191	1.18765652906466	0.625797037558381	0.11153962230994982	3.212262671344895e-4
FGF8->FGFR3	0.113559159569773	0.0914503316327128	0.34855517205281	1.4785079343752	1.45049587061825	0.673811266033933	0.028271823909922326	9.31440996991121e-5
FGF5->FGFR3	0.113806014656679	0.134495588852441	0.150492727114767	1.3953522822856	1.3205805338102	0.585503351067895	0.01057050355220527	4.0608395715557756e-5
COL1A1->CD44	0.114290790672719	0.00275786710753745	0.146473983406649	0.800417891067437	2.21526800824575	0.428467670582922	0.003050019060981482	1.5433753423947613e-5
F2->GP1BA	0.114604347305836	0.0208480012746646	0.0399532715891283	1.26429673038892	0.669349309606994	0.4802137349911	8.994546328124128e-4	6.2449910909571676e-6
CXCL3->CXCR2	0.114909861811512	0.018251033793845	0.144262077216144	0.808440834485943	1.47773923859285	0.574457426908788	0.0035585740985712754	1.7471308265756748e-5
NLGN4X->NRXN1	0.115174646194713	0.478829223412711	0.0986850346430195	0.804135414808062	1.1905177582856	0.511613721231421	0.055394091318133526	1.684283104274774e-4
CD34->SELE	0.115349733428754	0.374250385291122	0.199852912271604	1.33917971683908	1.54837211601979	0.493004269528951	0.0546213972156568	1.6632087801824716e-4
VTN->TNFRSF11B	0.11563190572566	0.00872552857756193	7.92381327607949e-4	0.852384640771263	0.675972873379862	0.415785082225625	3.266926713048232e-4	3.043439257093012e-6
EREG->EGFR	0.115724403611975	0.0313675245492387	0.0250667737865981	1.24078077551594	1.50295853855315	2.7051383694914	8.50424352567394e-4	6.022222289983332e-6
CCL28->CCR10	0.115733942805501	0.145050676018724	2.04044052423136e-5	0.71561910414117	0.613027899130727	3.92495238796073	0.002956627453552213	1.5105754287441306e-5
OMG->RTN4RL1	0.115860655383737	0.219395187277914	0.167904485207626	1.16377307067885	1.23626578310363	0.475847623165764	0.021230876495773116	7.285673200332197e-5
WNT5A->MCAM	0.115981750155507	0.0153885246153184	0.0243253189466313	0.665733652917778	1.98334711125993	0.556522026962962	6.290392073812227e-4	4.850957617577411e-6
NTN3->CDON	0.116204222705671	0.340964469915032	0.00292684605889182	0.818806497606877	0.73885666412852	0.352918931823739	0.016232776758470176	5.8023448611493605e-5
NTN1->UNC5B	0.116295329235357	0.00146696594466189	0.00231143860636374	1.28477609263805	1.55967601615885	0.317283015779573	2.885312095290414e-4	2.7575872815253468e-6
ASIP->MC5R	0.11670893072238	0.350055981741711	0.0309820145024124	1.25765403101371	0.657396695762727	0.399407191215365	0.020552966382443076	7.08405824402175e-5
BAG6->NCR3	0.117054681774206	0.00117378119115719	0.37289047858356	0.859186560620151	0.674771935625783	1.63088725024512	0.019742802580502854	6.838652536534715e-5
FGF3->FGFR3	0.117196481659162	0.195239261273407	0.88629819886105	1.47258391795328	1.3513457479801	1.26941092781124	0.2831648831312594	7.827744707983984e-4
WNT5A->FZD3	0.117214746968196	0.02991262629449	0.118414644261102	0.662071046737902	1.48819009436374	1.43866326079229	0.003120674709756912	1.572781642606382e-5
PF4->THBD	0.117241480595833	0.109383346791992	0.0989794944393936	1.27266460989788	1.22815161095282	0.611042757044362	0.005753329295741714	2.5594406263999505e-5
LPL->SDC1	0.117751167752758	0.109634079939933	0.0729010409315763	0.769684632189369	1.17011617272123	0.599298204473141	0.004512895286179245	2.1321838236620314e-5
CDH1->ITGB7	0.117880721963745	0.0191452053019996	0.00722565641542317	1.49131089404222	0.560862508850776	0.372752912030632	5.002769794534196e-4	4.083575016988189e-6
BMP10->ENG	0.117995643685988	0.213607750026383	0.051633724940832	1.23790107350987	1.48804453797706	0.42575739660184	0.009381049951751659	3.699087756579592e-5
PF4->LDLR	0.118265085807203	0.0584545047088395	0.0286175648065942	0.800705715568416	1.33997652427282	0.496348116325101	0.0014429503008266218	8.740803029153745e-6
RGMB->NEO1	0.118415222976861	0.077083543100802	0.0850114187570056	1.28009627465136	1.34985331726783	1.50910873643859	0.003678702374717398	1.7934694962763577e-5
NLGN3->NRXN2	0.11876248964033	4.19323325951848e-4	0.199140588320144	0.808668789324718	1.59792213356926	0.690371840986951	0.0053758897863011934	2.4388361502407284e-5
UCN2->IL10RB	0.11876361473415	0.526461707646692	3.56703406892978e-5	0.833742911078324	0.801125345472166	0.326100154010624	0.044776999219247764	1.396687474730442e-4
PRND->RPSA	0.118973694412699	0.0652830882300531	0.164614188380495	1.32102226976791	1.5880567722167	0.582458451235017	0.0070769031422691165	2.9549850636537677e-5
EDN2->EDNRA	0.119148275474648	0.00306524724346002	0.0848816959838272	0.850230912033088	1.79840815546822	1.94547296518558	0.0014803314516167211	8.93108223941963e-6
NECTIN4->NECTIN4	0.119320662829061	0.0235606259224894	0.12889468535858	1.42320789215399	0.606052661038818	1.96811219463979	0.003345660991254899	1.6621219629683332e-5
ASIP->MC4R	0.11964939779278	0.808428741333248	0.18813515252955	1.38635293967396	0.631682821734875	0.536914366352043	0.23100290307352303	6.428306216902061e-4
FGF20->FGFR2	0.119706345829127	0.71544296891898	0.306005602097659	1.23231963779976	1.40227637471718	1.51596885895567	0.24626899007747594	6.834925873376567e-4
FN1->NT5E	0.119939587487108	0.00130798203767368	0.209410330196885	0.791142007479167	2.44508819445728	0.589417224382179	0.006025394104591986	2.652450624721319e-5
FGF19->FGFR3	0.121117683514405	0.0590237042630328	0.198108072916978	1.47277418580465	1.37096081331001	0.714850586251967	0.00901952573510839	3.592686188898222e-5
SEMA3E->PLXND1	0.121220544469863	0.0919375560415056	0.159743138840754	0.811715778806805	0.74578814618097	0.738736219314761	0.008642317750475484	3.464445961457214e-5
SOST->LRP5	0.121241862135265	0.00149898068452414	0.201152957903203	0.789726002183255	1.4380590094029	2.10155403782764	0.00566313163923119	2.541981224940684e-5
HSPG2->COL13A1	0.121242194176145	0.00855846187242715	0.0124107977569966	0.837898572449213	1.41013717940672	0.438437182899566	4.79349720112734e-4	3.9465155747990276e-6
LAMA5->BCAM	0.12215836283722	0.0223678725152399	0.227521457927646	0.79164315749011	1.3905954661650901	0.674517788034761	0.008583108416539873	3.4429120658811066e-5
FGA->ITGAX	0.124005323405904	0.00326566790756422	0.0132027141685983	1.35300158618267	0.608844162779331	0.546962033857041	4.619913725557863e-4	3.842944556706899e-6
CEACAM1->SELE	0.124061177460394	0.0624012245941485	0.0448265098897892	0.844532336157442	0.751521854314518	0.539744102529634	0.0020621164599478846	1.1451425639465284e-5
CXCL8->CXCR1	0.124590658925988	0.0108696068658558	0.18693149404143	0.785903704775975	1.47556114280039	0.612922484965143	0.005584708999562664	2.5135628121106006e-5
CORT->SSTR5	0.124935748842024	0.141948098832103	0.101793091765409	0.79194227818752	0.730823296640368	0.661533914589815	0.008351926625812982	3.373923752821595e-5
WNT2->FZD2	0.125186072961005	0.00422893336814367	0.0799349072967731	0.828206575618584	1.54678668233946	0.554832657300667	0.0015292099239533395	9.122307385244582e-6
GREM1->KDR	0.125563560562066	0.00251989144899856	0.396203287366919	0.796830150535893	0.630782206782353	0.667074127029754	0.024019024754488562	8.096228111746733e-5
FBLN1->ITGB1	0.127428700332624	7.72019830499682e-4	0.154669380360892	0.792949939493025	1.6005746755629	0.450978191561811	0.0037723317943884472	1.8291598898653267e-5
FGF23->FGFR2	0.127932301037107	0.144475534810386	0.353257599972063	0.823583823617978	1.30652707965717	1.35232499638212	0.04082021052579275	1.2815556975523423e-4
AFDN->NECTIN2	0.12826258537478	3.64072011668215e-5	0.0624095684106573	1.62498336371644	1.81686047828659	0.512379533579548	0.001156003947338552	7.373031844184697e-6
TNFSF15->TNFRSF6B	0.129058072665785	0.104832024399319	1.39252636071063e-5	0.820634316141952	0.6572165495163	0.368121409704987	0.002132857400938567	1.1781654129839877e-5
AGRP->MC5R	0.12994659758628	0.0532829547282804	0.324311498973813	0.822646197354066	0.632196292951169	0.570937901596901	0.02179025308141202	7.449090548556558e-5
MMRN2->CLEC14A	0.13046149136747	0.0118823866773908	0.106073358673416	0.859671169688269	1.57072614599279	0.630121485188873	0.0025550177957230674	1.3644767592372002e-5
FGF19->FGFR1	0.130475704049912	0.0127341842727823	0.0113198100581499	1.45960560164848	1.72881576332211	0.462163736648787	6.150134595260613e-4	4.7721443289911966e-6
FGF4->FGFR1	0.130475704049912	0.0329837933290648	1.2178857770051e-5	1.45960560164848	1.4913407607746	0.321431448447001	7.280752991188584e-4	5.38295507703746e-6
FGF6->FGFR1	0.130475704049912	0.0152569137855828	0.00630079672444306	1.45960560164848	1.33014530204161	0.454260980289556	5.856874231924474e-4	4.57859089604955e-6
DKK1->LRP4	0.131812193373822	0.00228855381042958	0.0796469940786254	1.20869214823217	1.70910618929127	1.60669994116704	0.0016276212523169704	9.56377263672039e-6
HGF->MET	0.131935785505758	0.120841739351201	0.0212826011443051	1.25438064079275	1.2341827376828	1.99593133353149	0.0034307281718119792	1.696318371706495e-5
COL5A2->DDR1	0.132197816808561	7.7376826672193e-5	0.228573675254134	0.787828901818796	2.46334154539521	0.595061662382012	0.007831136510087532	3.20667906621866e-5
CD99->PILRA	0.132634141964184	0.0714584832973597	0.0312746200794303	0.780388018685889	0.720181405532301	0.558376536812991	0.002173135584023327	1.195149632561001e-5
VASP->CXCR2	0.134311857097382	0.0185186276496878	0.124758745655326	1.21988337692751	1.40065233852255	0.536002661863724	0.0035649758166921342	1.74890429666298e-5
ADAM2->ITGB7	0.13505986579517	0.00779110785283776	0.00834336494477617	0.890114533875582	0.649864252034447	0.446861782977787	5.760435764623721e-4	4.520108599264594e-6
ADAM7->ITGB7	0.13505986579517	8.5920088392355e-4	0.0229190443624575	0.890114533875582	0.61003539870361	0.455006117119265	6.679022254523672e-4	5.067542367708984e-6
KISS1->KISS1R	0.135688756202542	0.190747102573788	0.30283536456355	1.18700769170593	1.1158545984806	0.706593579889942	0.04153004150864583	1.3025364382977952e-4
FAM3D->FPR1	0.135719442376945	0.231326090772032	0.0132634892747399	0.835845931927031	0.715883071637703	0.506144985409385	0.009167662901267118	3.6332264481388197e-5
CADM3->CADM3	0.135791251735056	0.287218239940132	0.187050074308776	0.867246165188173	1.24217672241728	0.669450906429438	0.037841250000190875	1.1988365911637684e-4
CXCL8->SDC1	0.13626530568853	0.0189837279991018	0.18693149404143	0.834402136575836	1.3182366922292	0.612922484965143	0.006677511196566186	2.8383301794396615e-5
EFNA1->EPHA5	0.136350416761308	0.0575843516510747	0.151152520553583	0.843672086230042	1.53807889127791	0.530520519826824	0.006849133599038101	2.8982962422578737e-5
TNC->CNTN1	0.13782464909787	0.127122379803466	0.0351911238982101	0.784779192492702	1.34534173067351	0.620379881596287	0.0045062197393484485	2.1306354664894095e-5
PROK2->PROKR2	0.138471895654602	0.00218286751923391	0.67799288343282	0.883373091786347	1.49155058116735	0.628930674781843	0.09144075487609081	2.6677412097988795e-4
FGF8->FGFR1	0.13867504716463	0.0157334310454951	0.0032842241372929	1.48714184751061	1.44950815894884	0.465745144579113	6.535570993132923e-4	4.9970074232417696e-6
SEMA6D->PLXNA1	0.139071444585926	0.441996939841118	0.0182037752769618	0.83539047574612	1.1719303111935	0.625446865606086	0.03586914760790758	1.1444552400121162e-4
VEGFB->NRP1	0.139517134388017	0.00994126447539534	0.0126178185793667	0.82679947324395	1.38465279155088	0.531351367289794	7.095885958949236e-4	5.277392103897741e-6
FGF23->FGFR1	0.139736233702758	0.00654575092887533	0.0146749903112684	1.48572547938253	1.9153698507331	0.474009124334217	6.949893560855575e-4	5.212093360308494e-6
POMC->OPRD1	0.140111581266984	0.00577129757230077	0.0838354312740964	1.25071332292434	0.60645749061188	1.57249282489976	0.0020203917572640603	1.1239629160512148e-5
WNT1->FZD2	0.140645802151596	3.42026637401016e-6	0.0300217569784232	0.795013148683374	1.80728520403201	0.508092177683927	8.285673040933122e-4	5.909887680560824e-6
POMC->OPRK1	0.141605581574852	0.00291133994002779	0.0155631126506314	1.38143658788729	0.60911644674646	1.77940346835181	6.836916165080645e-4	5.1582162014702395e-6
NPY->NPY2R	0.141954541529713	0.0414418407979584	0.143167929002837	1.15852032511052	1.26223379711376	1.65422361635396	0.005804367645670732	2.574819463667304e-5
RSPO4->LGR5	0.142119893066369	0.423810413534333	0.0529090089595468	1.35701562188108	1.19259609547333	1.81088402321448	0.03949866715179737	1.244427715426659e-4
JAG1->NOTCH4	0.142218754778563	6.30440005778832e-4	0.165459597705927	1.2525679951037	1.62226607943355	0.534731152653739	0.004884346667970648	2.2650098727274702e-5
SEMA3F->NRP1	0.142368829443332	0.00343535229852865	0.0197888347429783	0.844266922141329	1.55504916189655	0.537779115654891	7.567889843128929e-4	5.537223323066969e-6
IL1RN->IL1R2	0.142451023385206	0.0384917169595128	0.0217010924284107	0.840295311493498	0.653152296715014	0.527948465991916	0.0013869120539689989	8.491595075263451e-6
FGF6->FGFR2	0.142661936005136	0.172579034786497	0.506772747126724	0.850215930192551	0.775851200806865	0.668149131880544	0.09257334256631655	2.6970188920162093e-4
GDF2->ENG	0.142856131021126	0.114754439070275	0.051633724940832	1.24410514397341	1.5531450047555	0.42575739660184	0.004928943489985938	2.2806301122847572e-5
EFNA4->EPHA4	0.143063536523534	3.582621949072e-4	0.0713164949223324	1.33240288886052	1.7377164026145	1.62759339818301	0.001650354504816808	9.643125777897331e-6
BSG->SLC16A7	0.143727865868834	0.0505447044340539	0.0763740779504606	1.25061388368085	1.32463528973036	0.631569974894751	0.0033041268246860583	1.6440933552491152e-5
CNTN2->CNTN1	0.1446362211521	0.416726752661735	0.124494976890263	0.712215958976218	1.26415570227772	1.63452935469071	0.053771392338683305	1.6414987969012922e-4
ADCYAP1->SCTR	0.145268855490198	0.00216960926356691	0.310824608772788	0.789469109968193	0.444193208385027	0.759528987568036	0.01603959286253851	5.75297149778635e-5
COL1A2->ITGA11	0.145413484500658	0.0678954521180081	0.0369240925699087	0.814228449899845	1.34044753481447	0.566426816827206	0.002611455618743986	1.3805059120583486e-5
AMELX->LAMP1	0.145449100847422	0.0434599564975094	0.0522776889589223	1.23891275790834	1.37604583341233	0.645838149819175	0.0023383475761281016	1.2682110773130404e-5
FGF20->FGFR1	0.146058875789119	0.0465000972884451	0.037801308995339	0.731776299138462	1.84379223536161	0.518881288722596	0.0020373777293207014	1.1324075736867013e-5
CCL22->ACKR2	0.146654085750918	0.03688485121573	0.0107442849424983	0.874887905927206	0.717498678774138	0.464417943913792	0.0012222347878271076	7.685989604917597e-6
NPY->NPY4R	0.146953355302228	0.184675839333096	0.0162487054045576	1.17115253250732	1.55683253345294	1.92959817572507	0.007016641196973173	2.940613765433173e-5
RLN3->RXFP2	0.146995065932539	0.470234501446942	0.0762980083686947	0.87529179983201	0.733674659161346	1.48262059548243	0.055595539830699633	1.6895888467379248e-4
ADAM11->ITGA4	0.147156329254249	0.00819092187471648	0.224648327259624	1.25149835582766	1.5355239169671	1.46177039945294	0.009145014096704108	3.6265429037709534e-5
LRPAP1->LRP8	0.147249144048465	0.0779702190726344	0.0414102401039658	0.789968870145066	1.75301383680743	0.422865652855202	0.0031591761990548963	1.5896302436805243e-5
FGF20->FGFR3	0.147346326421242	0.209712822946574	0.319962064718819	1.45302292560284	1.38131741366399	0.645813259780996	0.05171965050122927	1.5871849078391288e-4
SHH->SMO	0.14776258842355	0.00147840224812312	0.0704557821041177	0.828276202669718	1.68779681157978	1.61957661060225	0.0017673386773364565	1.0130962438792006e-5
HRAS->AGTR1	0.148916675310599	0.00485487679215346	0.0652004318828199	1.27244276179884	1.57207667113658	0.612390577865896	0.0017499047479085812	1.0065334723659637e-5
FNDC5->ITGB5	0.15050515739704	0.0283198870731483	0.0215838634568354	0.733633888154319	1.56436917959717	0.497069137171289	0.0013415282238383752	8.270260160660097e-6
SERPINF1->PLXDC1	0.150614446747212	0.059107009738334	0.00536336534255422	1.2763173951513	1.30869026861608	2.84777952243855	0.0016583570513718333	9.680862924238073e-6
SLIT2->ROBO1	0.151411611155721	0.00497034824440601	0.185239265552483	0.78557496011396	1.54360447826611	0.646316471676943	0.006644821002083105	2.8340418692829108e-5
PTH->PTH2R	0.152646151645556	0.0669391975257985	0.018861685705155	0.77443604858114	0.747556502660426	1.82766904154015	0.002259563384309943	1.2399629236855442e-5
FGF4->FGFR3	0.15282286100009	0.0437109503860671	0.150375546029443	1.44791775509659	1.52685860683664	0.586031662340433	0.006958198167226262	2.9298298931783498e-5
FGF6->FGFR3	0.15282286100009	0.618687568677547	0.164639014709317	1.44791775509659	0.796858170913581	1.23101476063743	0.1367364502675091	3.9020654961167414e-4
PROC->PROCR	0.15312786716508	0.0271989557175165	0.1874989825567	0.82060758004127	1.3095090526242	1.43068688230935	0.008294215853607104	3.357099599048067e-5
VIP->VIPR1	0.154666931114007	0.0978833485883043	0.0074203157578101	1.48635188363589	0.715618816596374	0.571117083170135	0.002928339572282709	1.5024171794299771e-5
CXCL2->CXCR2	0.15469243906977	0.304148741339834	0.0550849024055136	0.844783491729127	0.682180365342764	0.59389172686319	0.02262302775849458	7.671037885688754e-5
CEACAM1->CD209	0.155048878160398	0.0227311237349602	0.0012863417594291	0.767508277317087	0.65274828315496	0.341060584077858	9.569530858360281e-4	6.4874004397281836e-6
TNFSF14->TNFRSF14	0.155118787626192	0.00400275552851459	0.0852507345629043	1.4143328507177	0.664756136838672	0.514536874862997	0.0024322295464288303	1.3100621220574852e-5
INHBB->ACVR2B	0.156504766287911	0.00507477573268267	0.0308523667412565	0.821051336045186	1.54452903336835	1.77687012464819	0.0011876268640639794	7.506001571710003e-6
F11->GP1BA	0.15683482352214	0.00381215218108411	0.0224951195454803	1.32278798272596	0.6390974779613	0.471437191720626	0.0010237956618520698	6.770882200850919e-6
COMP->ITGA5	0.1568457118765	0.0187830661261561	0.3085134630538	0.709711946893261	1.53140147366201	0.483994374734709	0.0189133159738763	6.591269018661094e-5
VEGFD->FLT4	0.158677982270918	0.17402299543528	5.4252785877118e-4	1.47800468637784	0.800980279129464	0.314229023024239	0.006167850419314242	2.694773340114298e-5
IL16->GRIN2D	0.161075724595581	0.0359292424137774	0.119459319757916	1.46758473797932	0.737247074282915	0.689669013238658	0.005282297651891547	2.403333070131612e-5
TAC1->TACR3	0.161161874513324	0.440066085265395	0.230751483667266	0.87740613743904206	1.3676555134292	1.44893929173673	0.09598127997243187	2.7885305531681593e-4
PYY->NPY2R	0.161404393335391	0.0836538806751481	0.0953136761878164	1.29252947606807	0.558398668971698	2.10203623960902	0.006572188915689489	2.8107121998509826e-5
ADGRB1->RTN4RL2	0.161991302739865	0.0472002872789606	0.0112977524309432	0.809030591375306	0.655931148888247	0.53374707519517	0.0017865351136440537	1.0191877017162873e-5
LGI2->ADAM11	0.162039482855332	0.0716869804931752	0.120163448296388	1.16655427655033	1.34389241413959	1.90218440368124	0.007386748228765405	3.0706672113966296e-5
BMP7->BMPR1B	0.162834313933468	0.0233715281329476	0.0646451778367211	1.3238714540609	1.79354331624219	2.0415759510506	0.0026308516707221775	1.3860845157950424e-5
BMP7->ACVR2A	0.16356119596763	0.037376934510483	0.0761983109440993	0.748075085246104	1.34201144253722	1.68466573460053	0.003547559252384711	1.7444550509745592e-5
SEMA4A->PLXND1	0.163713542549993	0.0444129861746798	0.0115884451637475	0.835052858907165	0.678478711323299	0.632934474299448	0.001767777967294462	1.0130962438792006e-5
CNTN1->NOTCH1	0.163971887341354	0.00277377975833526	0.0143403716086254	0.739286263897936	1.67769888240753	0.54711622875877	9.897001937750366e-4	6.629306778991411e-6
IHH->HHIP	0.164913529114189	0.153607895342731	0.0298398616774139	1.25521613788798	1.22122316453371	2.08619767855961	0.00704593131768056	2.9469792844040077e-5
PPY->NPY5R	0.164916598869206	0.0332365269979338	0.020314629229751	1.15765872793753	0.608200303376021	0.581219992839458	0.001737843995639261	1.0023549837506726e-5
FN1->ITGA5	0.165742500409867	0.00186545809569594	0.0671996199003022	0.803164503409212	1.5299724091313	0.429175711264545	0.0021576702747743946	1.1885359071760876e-5
HLA-C->KIR2DS4	0.165756169876933	0.360387754680072	0.446931889540656	0.831238105788511	1.35895880237713	1.38272632615345	0.15356377666546525	4.346656933960701e-4
ARTN->GFRA3	0.165837005315478	0.16265407825014	0.0274008396477924	1.15277332719535	0.718941037743744	0.499012896254339	0.007512822802455661	3.109072312798517e-5
AGRN->ATP1A3	0.166066860636493	0.0159180659345131	0.0345638360245352	1.33406608258601	1.3095382680856	0.58135686476962	0.0016924500845329356	9.834102591229592e-6
FGF16->FGFR3	0.166132703327041	0.201893835599984	0.0780201807193907	1.46150404641188	1.17083717422593	1.31732278772225	0.014790736462691302	5.391401343214819e-5
COL1A1->DDR1	0.166481625474709	1.44097154588518e-4	0.399902154884608	1.21216951541035	1.74485767692827	0.48136712774952	0.030304882581543135	9.895817727329225e-5
SLITRK6->PTPRS	0.16808483667047	0.0188146850410359	0.253858526252949	1.19810675449027	1.91305643792617	1.3252020182897	0.01427083886897054	5.229254796740292e-5
COL2A1->DDR1	0.168639681278669	0.324624612395853	0.0758216839671875	0.718583695007058	0.841439862071771	0.76949770811098706	0.030717255040136067	1.0020037126363111e-4
FGF18->FGFR2	0.169950416114225	0.177590604100961	0.103614150528884	1.39760487616384	1.21030052230556	0.431315817771939	0.015304761539126596	5.549730379385823e-5
SOSTDC1->LRP4	0.17004027550218	0.212766930988983	0.00390040293228899	1.13294805542	1.2365860519331	1.95637288362766	0.00963822151645454	3.773160057350911e-5
EFNA2->EPHA7	0.170106749152222	0.0659776289050793	0.00890093707156348	1.17323976926443	1.53073563841804	2.37133255949354	0.002450580130054429	1.3165530459400784e-5
LY9->LY9	0.1703658609175	0.00204200001708454	0.00384314003338337	0.867046496650514	0.583196101244583	0.480567983042662	9.125223830915523e-4	6.30083327335369e-6
CORT->GHSR	0.171648047789267	0.039544785053768	0.270993086742786	0.83332640384364	0.554234381478707	0.580424862315351	0.018684966455760826	6.529955087207376e-5
SCT->VIPR1	0.172317591464538	0.0290468804819511	0.00994462158607035	1.34530664608083	0.598848037310045	0.568770437483037	0.0015725458275145966	9.327572508097623e-6
AANAT->MTNR1B	0.172914118431286	0.180832575823104	0.4135576681424	1.36591133335912	0.681174739411952	0.683366721465931	0.07529250588914083	2.2245731056512157e-4
VEGFD->KDR	0.173518730823624	0.137038779535476	0.133060182892719	0.822334011497818	0.645820292368608	1.58026189259315	0.014550413226308232	5.313067611343912e-5
CALCA->RAMP2	0.174120030005706	0.145097236163424	0.373316493980699	1.18259139484169	1.42808954696056	1.23053305681636	0.05535687919423644	1.6839683198127716e-4
POMC->MC5R	0.174724434423377	0.00286375529724958	0.0838354312740964	1.28206398473347	0.52907363238276	1.57249282489976	0.0029777156744054006	1.5160422420620873e-5
INSL3->RXFP2	0.174726264019825	0.0533397839066799	0.0691434044910604	0.875086773799803	0.717041961973343	0.467066825328305	0.004375589810423771	2.0830089585712555e-5
SHH->GPC5	0.174924165060935	0.0832617193233308	0.16457956187389	0.812989140656524	1.35642609002205	1.72563619204864	0.01259352190038142	4.705389246969235e-5
SLIT2->SDC1	0.175017406409352	0.00154818534765222	0.266961807453515	0.863342646333107	1.69600636123111	0.520837984693063	0.014541530251824149	5.3129183058755694e-5
DLL4->NOTCH4	0.175063577328262	0.0443009049639209	0.0286414027294628	0.798109465051981	1.42612483230941	0.640520860095503	0.0025423463138135685	1.3600266163200489e-5
YBX1->NOTCH1	0.175525408406333	0.011290483626588	0.118127395127957	0.77881109368452	1.52897206834563	0.660734107770687	0.004726133467866047	2.2145739096573886e-5
PPY->NPY4R	0.177366642399324	0.214745269231459	0.0788805245170154	1.24639892864801	0.669350341261454	0.747717069187343	0.017413679527205194	6.140434476341527e-5
SST->SSTR3	0.177410275991412	0.262277193520158	0.0284964412195916	0.819068212066134	1.63416950323012	0.53371151588277	0.017104020347646454	6.053392105544098e-5
COL1A1->ITGA11	0.177425877087657	0.0250938402272125	0.224991898388272	1.17236072010481	1.46560819423254	0.458166755852988	0.013022444262514019	4.8368250093149154e-5
DSC3->DSG2	0.177594980915412	0.0208944450462696	0.0133779091900385	1.42582786615483	1.59366630841355	1.64474708913494	0.0015850419540696058	9.36961536530212e-6
DSG2->DSC3	0.177594980915412	0.0208944450462696	0.0133779091900385	1.42582786615483	1.59366630841355	1.64474708913494	0.0015850419540696058	9.36961536530212e-6
KNG1->PLAUR	0.177664818707949	0.0282742819570485	0.0179336653802707	0.820744136973817	1.37888056712395	0.577489734692276	0.0018700471006434076	1.0572101145364289e-5
RLN3->RXFP4	0.178751371686453	0.00505359408160544	0.21362926359481	0.816255022805392	1.85311933477463	2.70225258560866	0.010462718836334062	4.0243640497843416e-5
CCL3->CCR4	0.179049334676461	0.0127189721297455	0.0071983508907919	0.883440841923967	0.642968631708031	0.595389824588822	0.0013127730830049687	8.12494684556236e-6
IGFL2->IGFLR1	0.179432129411987	0.0033122446276086	9.62043450423167e-5	0.798271104513454	0.555151240795551	0.354767195160249	0.0010187473895817859	6.758138837556355e-6
ITGB2->THY1	0.179539115128436	0.0202349242149213	0.0103636082440983	0.867895673977281	0.708162457613455	0.533227769044968	0.0015465371191581872	9.199411540966649e-6
DLL4->NOTCH2	0.179574671575915	0.032126033654032	0.0686052268033076	1.2435459021257	0.752012191674425	0.654601691653374	0.003670672310359757	1.7923420853085262e-5
GNAS->AVPR2	0.180376869522783	0.0722984573730056	0.864515620781317	0.849019090650085	0.690946423259342	1.506020661469	0.23159251046293708	6.441854468561948e-4
EDN1->EDNRB	0.180778059569691	0.086793985647542607	0.181157217358595	0.824835140514757	0.555608176513523	0.42712592648995	0.015059200817870697	5.471099075069163e-5
CCL3->CCR3	0.181093736840299	0.00532311450220646	0.0071983508907919	0.85413872804804	0.622579006172438	0.595389824588822	0.0012096705621875597	7.622270231735893e-6
BMP4->BMPR1B	0.181168080966965	0.245110147120002	0.0823747484350125	1.32503393919889	0.782943973630894	0.590425683923587	0.021933781879751146	7.477769972932729e-5
MFGE8->PDGFRB	0.181176824022094	0.042733144443677	5.25390146620786e-4	0.781885106124647	1.54626292167836	0.224202414619264	0.0018841808521113843	1.0611690576703305e-5
PYY->NPY1R	0.181229078676003	0.386208056509704	0.118446829096628	1.16603324131665	0.827025641590269	1.76985309409939	0.05377751097902853	1.6414987969012922e-4
COL1A1->ITGB1	0.181464283030473	0.014109012094689	0.474286627368489	0.81993046354618	1.48541743813604	0.525055112869142	0.050095732843180654	1.5411214492063938e-4
PMCH->MCHR1	0.18230217917617	0.0120676151074472	0.246651767465965	0.822635471919656	0.692006607047746	0.674919780157307	0.014296450277824368	5.235579616671231e-5
APOE->VLDLR	0.182446527347644	0.00229227774181018	0.00222791107912901	1.26728931661331	0.471679578277334	0.342484565833502	0.0010892853190906699	7.033358117478752e-6
POMC->MC3R	0.1828845127235	0.00866188528179146	0.212825239259163	1.3658254211021	0.627631852535096	0.585509677946038	0.011020233814845445	4.197602293869148e-5
NLGN1->NRXN2	0.183162819000598	0.217320571410846	0.492295516219716	0.767731404640144	0.58393506236194	1.32863891824798	0.11859885931452506	3.4046164123219437e-4
[truncated: 292 more rows]
